# Supplementary material for: Identifying multiscale spatio-temporal patterns in human mobility using manifold learning
Source: PeerJ Comput Sci. 2020 Jun 15;6:e276. doi: 10.7717/peerj-cs.276 (PMC7924485; doi:10.7717/peerj-cs.276)
Supplement: Supplemental Information 1 [file peerj-cs-06-276-s001.zip]

Archive with 68 entries (65 files):
- Supp/
- __MACOSX/._Supp
- Supp/.DS_Store
- __MACOSX/Supp/._.DS_Store
- Supp/make_scaletime.m
- __MACOSX/Supp/._make_scaletime.m
- Supp/gwav_coeff.m
- __MACOSX/Supp/._gwav_coeff.m
- Supp/plot_network.py
- __MACOSX/Supp/._plot_network.py
- Supp/plot_mob.py
- __MACOSX/Supp/._plot_mob.py
- Supp/plot_dwav_abs.py
- __MACOSX/Supp/._plot_dwav_abs.py
- Supp/community_louvain.m
- __MACOSX/Supp/._community_louvain.m
- Supp/Supplementary_Infoformation.docx
- __MACOSX/Supp/._Supplementary_Infoformation.docx
- Supp/Data/
- __MACOSX/Supp/._Data
- Supp/gwav_kernel.m
- __MACOSX/Supp/._gwav_kernel.m
- Supp/~$README.docx
- __MACOSX/Supp/._~$README.docx
- Supp/plot_scaletime.py
- __MACOSX/Supp/._plot_scaletime.py
- Supp/plot_dwav_ratio.py
- __MACOSX/Supp/._plot_dwav_ratio.py
- Supp/Data/dominant_scales.mat
- __MACOSX/Supp/Data/._dominant_scales.mat
- Supp/Data/fig_data.mat
- __MACOSX/Supp/Data/._fig_data.mat
- Supp/Data/HMDcvar.mat
- __MACOSX/Supp/Data/._HMDcvar.mat
- Supp/Data/ToFromTouba.mat
- __MACOSX/Supp/Data/._ToFromTouba.mat
- Supp/Data/CSV/
- __MACOSX/Supp/Data/._CSV
- Supp/Data/HMDr.mat
- __MACOSX/Supp/Data/._HMDr.mat
- Supp/Data/Data_scaletime.mat
- __MACOSX/Supp/Data/._Data_scaletime.mat
- Supp/Data/make_csv.m
- __MACOSX/Supp/Data/._make_csv.m
- Supp/Data/CSV/Data_HMDr.csv
- __MACOSX/Supp/Data/CSV/._Data_HMDr.csv
- Supp/Data/CSV/Data_scaleshk.csv
- __MACOSX/Supp/Data/CSV/._Data_scaleshk.csv
- Supp/Data/CSV/Data_HMDcvar.csv
- __MACOSX/Supp/Data/CSV/._Data_HMDcvar.csv
- Supp/Data/CSV/Data_scaletime_wav_y.csv
- __MACOSX/Supp/Data/CSV/._Data_scaletime_wav_y.csv
- Supp/Data/CSV/Data_UD1.csv
- __MACOSX/Supp/Data/CSV/._Data_UD1.csv
- Supp/Data/CSV/Data_scaletime_wav_z.csv
- __MACOSX/Supp/Data/CSV/._Data_scaletime_wav_z.csv
- Supp/Data/CSV/Data_Y1.csv
- __MACOSX/Supp/Data/CSV/._Data_Y1.csv
- Supp/Data/CSV/Data_TFTouba.csv
- __MACOSX/Supp/Data/CSV/._Data_TFTouba.csv
- Supp/Data/CSV/Data_X1.csv
- __MACOSX/Supp/Data/CSV/._Data_X1.csv
- Supp/Data/CSV/Data_Z.csv
- __MACOSX/Supp/Data/CSV/._Data_Z.csv
- Supp/Data/CSV/Data_scaletime_raw_y.csv
- __MACOSX/Supp/Data/CSV/._Data_scaletime_raw_y.csv
- Supp/Data/CSV/Data_scaletime_raw_z.csv
- __MACOSX/Supp/Data/CSV/._Data_scaletime_raw_z.csv
