# Supplementary material for: Identifying multiscale spatio-temporal patterns in human mobility using manifold learning
Source: PeerJ Comput Sci. 2020 Jun 15;6:e276. doi: 10.7717/peerj-cs.276 (PMC7924485; doi:10.7717/peerj-cs.276)
Supplement: Supplemental Information 1 [file peerj-cs-06-276-s001.zip › Supp/make_scaletime.m]

load ./Data/dominant_scales.mat

load ./Data/ToFromTouba.mat
Z = TFTouba;
Raw_y = sum(Z,1);
W = squareform(pdist(log10(Z+1)','squaredeuclidean'));
W = W ./ max(W);
W = 1 - W;
%Ci = modularity_und(W);
Raw_z= community_louvain(W);
%Ci = kmeans(log10(Z+1)',4);
figure, scatter(1:350,Raw_y,30,Raw_z(1:350),'filled')

%load ./Data/ToFromToubaNormalized.mat
%Z = TFTouban;
%Raw_y = sum(Z,1);
%W = squareform(pdist(Z','squaredeuclidean'));
%W = W ./ max(W);
%W = 1 - W;
%%Ci = modularity_und(W);
%Raw_z= community_louvain(W);
%%Ci = kmeans(log10(Z+1)',4);
%figure, scatter(1:350,Raw_y,30,Raw_z(1:350),'filled')

load ./Data/fig_data.mat
W = squareform(pdist(Z','squaredeuclidean'));
W = W ./ max(W);
W = 1 - W;
%Ci = modularity_und(W);
Wav_z = community_louvain(W);
Wav_y = scaleshk;
%Ci = kmeans(Z',4);
figure, scatter(1:350,Wav_y,30,Wav_z(1:350),'filled')


%% Save
save('./Data/Data_scaletime.mat','Wav_z','Wav_y','Raw_z','Raw_y')
