# Supplementary material for: Identifying multiscale spatio-temporal patterns in human mobility using manifold learning
Source: PeerJ Comput Sci. 2020 Jun 15;6:e276. doi: 10.7717/peerj-cs.276 (PMC7924485; doi:10.7717/peerj-cs.276)
Supplement: Supplemental Information 1 [file peerj-cs-06-276-s001.zip › Supp/gwav_coeff.m]

function [coeff] = gwav_coeff(Signal,wk,lp,hp)
% GWAV COEFFICIENTS Outputs wavelet coefficients.
% Inputs are Signal and wavelet and scaling function kernels.  Signal must
% be N x 1 where wk is N x N x S and sk is N x N.  S is number of scales.
% Coefficient array will be S+1 x N, with last row being low-pass
% coefficients (largest scale) and first row being high-pass coefficients
%(smallest scale).
% Created by Zach Gelbaum, 2017

N=length(Signal);
S=size(wk,3);
coeff=zeros(S+1,N);
for k=1:S
    coeff(k,:)=Signal' * wk(:,:,k);
end

coeff=[Signal' * hp; coeff; Signal' * lp];

end
