# Supplementary material for: Identifying multiscale spatio-temporal patterns in human mobility using manifold learning
Source: PeerJ Comput Sci. 2020 Jun 15;6:e276. doi: 10.7717/peerj-cs.276 (PMC7924485; doi:10.7717/peerj-cs.276)
Supplement: Supplemental Information 1 [file peerj-cs-06-276-s001.zip › Supp/plot_network.py]

import scipy.io as sio
from mpl_toolkits.basemap import Basemap, maskoceans
import numpy as np
import matplotlib.pyplot as plt
from matplotlib import rcParams
rcParams.update({'figure.autolayout': True})

### Import data
data = sio.loadmat("./Data/fig_data.mat")
Lon = data['X1'][:,0]
Lat = data['Y1'][:,0]
Den = data['UD1'][:,0]
Wav = data['Z'][:,0:-10]

###
data = sio.loadmat("./Data/HMDr.mat")
Z = data['hmd100']

###
data = sio.loadmat("./Data/HMDcvar.mat")
CV = data['HMDvar']

### Make a map - Network ####
llcrnrlon = np.min(Lon)-0.25
llcrnrlat = np.min(Lat)-.5
urcrnrlon = np.max(Lon)+.25
urcrnrlat = np.max(Lat)+.5
lon_0 = (llcrnrlon + urcrnrlon) / 2
lat_0 = (urcrnrlon + urcrnrlat) / 2

### Reduce size of network (keep only major towns)
ID = np.random.permutation(len(Den))
ID = ID[:]
lon = Lon[ID]
lat = Lat[ID]
den = np.log10(Den[ID]+1)
z = CV[ID,:]
z = z[:,ID]
z[np.isnan(z)] = 0
z = z / z.max()
al = z**.3;
z = z**.3
S = np.log10(Den+1);
S = (S/np.max(S))**3 * 180
s = S[ID]


### Plot
from matplotlib import rcParams
rcParams.update({'figure.autolayout': True})

plt.figure(figsize=[9,6.5])
m = Basemap(llcrnrlon=llcrnrlon,llcrnrlat=llcrnrlat,urcrnrlon=urcrnrlon,\
        urcrnrlat=urcrnrlat, epsg=5520, resolution='i')
m.arcgisimage(service='ESRI_Imagery_World_2D', xpixels = 1500, verbose= True)
m.drawcoastlines()
m.drawcountries()

parallels = np.arange(llcrnrlat.min(),urcrnrlat.max(),1.5)
parallels = parallels[1:3]
# labels = [left,right,top,bottom]
ax1 = m.drawparallels(parallels,labels=[True,False,False,False],fontsize=14,rotation='vertical')
meridians = np.arange(llcrnrlon.min(),urcrnrlon.max(),1.5)
ax2 = m.drawmeridians(meridians,labels=[False,False,False,True],fontsize=14)
im = m.scatter(lon,lat,s,den,cmap="rainbow",latlon=True,zorder=1000)
plt.clim([1.5,4])
plt.tight_layout()
plt.savefig("./Figs/Fig_nodes.png",dpi=600)


### Plot
from matplotlib import rcParams
rcParams.update({'figure.autolayout': True})

f = plt.figure(figsize=[7.5,6])
f, ax = plt.subplots(1,1,figsize=(7.5,6))
m = Basemap(llcrnrlon=llcrnrlon,llcrnrlat=llcrnrlat,urcrnrlon=urcrnrlon,\
        urcrnrlat=urcrnrlat, epsg=5520, resolution='i')
m.arcgisimage(service='ESRI_Imagery_World_2D', xpixels = 1500, verbose= True)
m.drawcoastlines()
m.drawcountries()

#parallels = np.arange(llcrnrlat.min(),urcrnrlat.max(),1.5)
#parallels = parallels[1:3]
# labels = [left,right,top,bottom]
#m.drawparallels(parallels,labels=[False,True,False,False],fontsize=14,rotation='vertical')
#meridians = np.arange(llcrnrlon.min(),urcrnrlon.max(),1.5)
#m.drawmeridians(meridians,labels=[False,False,False,True],fontsize=14)

t = 1
for i in np.arange(0,len(z)):
    print(i)
    k = np.random.permutation(len(z))[0:2]
    for j in k:
        m.plot([lon[i],lon[j]],[lat[i],lat[j]],'k',alpha = .15,linewidth=1,latlon=True,zorder=t)
        #m.plot([lon[i],lon[j]],[lat[i],lat[j]],'k',alpha = z[i,j],linewidth=z[i,j]*10,latlon=True,zorder=t)
        t+=1
im = m.scatter(lon,lat,s,den,cmap="rainbow",latlon=True,zorder=t+1)
plt.clim([2,4]);
cbar = m.colorbar(im, 'bottom', size='2.5%', pad='3%',ticks=[2,3,4])
cbar.ax.set_xticklabels(['Small', 'Medium', 'Large'],fontsize=12)
m.drawmapscale(llcrnrlon+5.25,urcrnrlat-.7,lon_0,lat_0,200)
ax.annotate('A) Senegal mobility', xy=(.7,.95), xycoords='axes fraction',color='k',fontsize=14)

# Save
plt.savefig("./Figs/Fig_mobnet.png",dpi=600,bbox_inches="tight")
plt.show()
