# Supplementary material for: Identifying multiscale spatio-temporal patterns in human mobility using manifold learning
Source: PeerJ Comput Sci. 2020 Jun 15;6:e276. doi: 10.7717/peerj-cs.276 (PMC7924485; doi:10.7717/peerj-cs.276)
Supplement: Supplemental Information 1 [file peerj-cs-06-276-s001.zip › Supp/plot_mob.py]

import scipy.io as sio
from mpl_toolkits.basemap import Basemap, maskoceans
import numpy as np
import matplotlib.pyplot as plt

### Import data
data = sio.loadmat("./Data/fig_data.mat")
Lon = data['X1'][:,0]
Lat = data['Y1'][:,0]
Den = data['UD1'][:,0]
Wav = data['Z'][:,:]

data = sio.loadmat("./Data/ToFromTouba.mat")
TFT = data['TFTouba']


### Make a map - URBAN V RURAL ####
llcrnrlon = np.min(Lon)-0.25
llcrnrlat = np.min(Lat)-.5
urcrnrlon = np.max(Lon)+.25
urcrnrlat = np.max(Lat)+.5
lon_0 = (llcrnrlon + urcrnrlon) / 2
lat_0 = (urcrnrlon + urcrnrlat) / 2

# Plot
from matplotlib import rcParams
rcParams.update({'figure.autolayout': True})

f = plt.figure(figsize=[6,8])

ax = f.add_subplot(211)
C = np.log10(TFT[:,100]+1)
ID = np.argsort(C);
S = np.log10(Den+1);
S = (S/np.max(S))**3 * 180
m = Basemap(llcrnrlon=llcrnrlon,llcrnrlat=llcrnrlat,urcrnrlon=urcrnrlon,\
        urcrnrlat=urcrnrlat, epsg=5520, resolution='i')
m.arcgisimage(service='ESRI_Imagery_World_2D', xpixels = 1500, verbose= True)
m.drawcoastlines()
m.drawcountries()
im = m.scatter(Lon[ID],Lat[ID],S[ID],C[ID],cmap="rainbow",latlon=True,zorder=10)
plt.clim([0,3])
cbar = m.colorbar(im, 'right', size='2.5%', pad='3%')
ax.annotate('A) Mobility To/From Touba', xy=(.58, .93), xycoords='axes fraction',color='k',fontsize=12)


### Make a map 
ax2 = f.add_subplot(212)
C = Wav[:,100]
S = np.log10(Den+1);
S = (S/np.max(S))**3 * 180
m = Basemap(llcrnrlon=llcrnrlon,llcrnrlat=llcrnrlat,urcrnrlon=urcrnrlon,\
        urcrnrlat=urcrnrlat, epsg=5520, resolution='i')
m.arcgisimage(service='ESRI_Imagery_World_2D', xpixels = 1500, verbose= True)
m.drawcoastlines()
m.drawcountries()
im = m.scatter(Lon[ID],Lat[ID],S[ID],C[ID],cmap="rainbow",latlon=True,zorder=10)
plt.clim([-0.001,0.])
cbar = m.colorbar(im, 'right', size='2.5%', pad='3%',format='%.0e')
ax2.annotate('B) Wavelet at Touba', xy=(.63, .93), xycoords='axes fraction',color='k',fontsize=12)

# Save
plt.tight_layout()
plt.savefig("./Figs/Fig_raw_wav.png",dpi=600)
