# Supplementary material for: Identifying multiscale spatio-temporal patterns in human mobility using manifold learning
Source: PeerJ Comput Sci. 2020 Jun 15;6:e276. doi: 10.7717/peerj-cs.276 (PMC7924485; doi:10.7717/peerj-cs.276)
Supplement: Supplemental Information 1 [file peerj-cs-06-276-s001.zip › Supp/plot_dwav_abs.py]

import scipy.io as sio
from mpl_toolkits.basemap import Basemap, maskoceans
import numpy as np
import matplotlib.pyplot as plt

### Import data
data = sio.loadmat("./Data/fig_data.mat")
Lon = data['X1'][:,0]
Lat = data['Y1'][:,0]
Den = data['UD1'][:,0]
Wav = data['Z'][:,:]

### Get Cluster ID
#data = sio.loadmat("./Data/regime_sort.mat")
#Cls = data['K'][0,:]
data = sio.loadmat("./Data/Data_scaletime.mat")
Cls = data['Wav_z'][:,0]

### Get mean wavelet functions
ID1 = np.where(Cls==1)[0]
ID2 = np.where(Cls==2)[0]
ID3 = np.where(Cls==3)[0]
ID3 = ID3[np.where((ID3>250) & (ID3<320))[0]]
Dry = np.mean(Wav[:,ID1],1)
Wet = np.mean(Wav[:,ID2],1)
Rel = np.mean(Wav[:,ID3],1)

llcrnrlon = np.min(Lon)-0.25
llcrnrlat = np.min(Lat)-.5
urcrnrlon = np.max(Lon)+.25
urcrnrlat = np.max(Lat)+.5
lon_0 = (llcrnrlon + urcrnrlon) / 2
lat_0 = (urcrnrlon + urcrnrlat) / 2


### Make a map 
from matplotlib import rcParams
rcParams.update({'figure.autolayout': True})

f = plt.figure(figsize=[12,5])
ax = f.add_subplot(121)
C = np.abs(Dry-Wet)
#C = Wet / Dry
ID = np.argsort(C);
S = np.log10(Den+1);
S = (S/np.max(S))**3 * 180
m = Basemap(llcrnrlon=llcrnrlon,llcrnrlat=llcrnrlat,urcrnrlon=urcrnrlon,\
        urcrnrlat=urcrnrlat, epsg=5520, resolution='l')
m.arcgisimage(service='ESRI_Imagery_World_2D', xpixels = 1500, verbose= True)
m.drawcoastlines()
m.drawcountries()
im = m.scatter(Lon[ID],Lat[ID],S[ID],C[ID],cmap="rainbow",latlon=True,zorder=10)
plt.clim([0,0.001])
#plt.clim([1,2])
#cbar = m.colorbar(im, 'right', size='2.5%', pad='3%',ticks=[0,0.0005,0.001])
cbar = m.colorbar(im, 'left', size='2.5%', pad='3%',ticks=[])
cbar.ax.set_yticklabels(['None', 'Medium', 'Large'])  # vertically oriented colorbar
ax.annotate('A) abs(Dry-Wet)',xy=(.70,.93), xycoords='axes fraction',color='k',fontsize=13)
#ax.annotate('A) Wet / Dry', xy=(.58, .93), xycoords='axes fraction',color='k',fontsize=12)

### Make a map 
ax2 = f.add_subplot(122)
C = np.abs(Rel-Wet)
#C = Rel / Dry
ID = np.argsort(C);
S = np.log10(Den+1);
S = (S/np.max(S))**3 * 180
m = Basemap(llcrnrlon=llcrnrlon,llcrnrlat=llcrnrlat,urcrnrlon=urcrnrlon,\
        urcrnrlat=urcrnrlat, epsg=5520, resolution='l')
m.arcgisimage(service='ESRI_Imagery_World_2D', xpixels = 1500, verbose= True)
m.drawcoastlines()
m.drawcountries()
im = m.scatter(Lon[ID],Lat[ID],S[ID],C[ID],cmap="rainbow",latlon=True,zorder=10)
plt.clim([0,0.001])
#plt.clim([1,1.1])
#cbar = m.colorbar(im, 'right', size='2.5%', pad='3%',ticks=[1,1.05,1.1])
#cbar = m.colorbar(im, 'right', size='2.5%', pad='3%',ticks=[0,0.0005,0.001])
#cbar.ax.set_yticklabels(['None', 'Medium', 'Large'])  # vertically oriented colorbar
cbar = m.colorbar(im, 'right', size='2.5%', pad='3%',ticks=[0,0.0005,0.001])
cbar.ax.set_yticklabels(['None', 'Medium', 'Large'],fontsize=12)  # vertically oriented colorbar
ax2.annotate('B) abs(Rel-Wet)', xy=(.70,.93), xycoords='axes fraction',color='k',fontsize=13)

# Save
plt.tight_layout()
plt.savefig("./Figs/Fig_dwav_abs.png",dpi=600)
plt.show()
