# Supplementary material for: Identifying multiscale spatio-temporal patterns in human mobility using manifold learning
Source: PeerJ Comput Sci. 2020 Jun 15;6:e276. doi: 10.7717/peerj-cs.276 (PMC7924485; doi:10.7717/peerj-cs.276)
Supplement: Supplemental Information 1 [file peerj-cs-06-276-s001.zip › Supp/gwav_kernel.m]

function [wk, LP, HP, wspec, lspec, hspec, gspec] = gwav_kernel(alpha,V,S,a,J)
%GWAV Graph wavelets using gwav_kernel and gwav_scale_fun
%   Inputs are spectrum of a Laplacian of the form (D-A) (V,S), S nx1, scale a,
% number of scales J, and
% parameters defining wavelet function (these need analysis to be tuned)
% the spectrum is rescaled to [0,1], and the scales are chosen as
% a^k, k=1...J.  One scale at a^-1 is added
% to improve frame bounds.
% wavelet is psi(x)=x^alpha*exp(-x^beta). 
% Created by Zach Gelbaum, 2017


N=length(S);
inds=(1:N)';
Dps=(sortrows([S inds],1));
V=V(:,inds);
S=Dps(:,1);

% build eigenvector kernel
v1=permute(V,[1,3,2]);
v2=permute(v1,[2,1,3]);
phi=bsxfun(@times,v1,v2);
S=S/S(end); %rescale spectrum to [0,1]

%spectrum coefficients
if length(J)==1
    s=a.^(-J:J);
    J=numel(-J:J);
else
    s=a.^J;
    J=numel(J);
end

%build wavelet coefficient operator array
wk=zeros(N,N,J);

%rescale S
lam0=(alpha);
c=1/(lam0^alpha*exp(-lam0));
S=S*lam0;

ns=length(s);
spec=zeros(ns,length(S));
for j=1:ns
    a=s(j);
    l=a*S;
    spec(j,:)=l.^alpha.*exp(-l);
end
spec=c*spec;

for j=1:(J)
%     specj=spec(j,:);
    specj=permute(spec(j,:),[1,3,2]);
    ind=find(abs(specj)>10^(-6));

    tic
    K=zeros(N,N);
    for kn=1:length(ind)
        K=K+phi(:,:,ind(kn))*specj(ind(kn));
    end

%     K=sum(bsxfun(@times,phi,specj),3);
%     K=sum(K,3);
    toc

    wk(:,:,j)=K;
    j
end
wspec=spec;

% build low and high pass filters
gw=spec;
gspec=sum(gw.^2);

% build low pass coefficient operator
lspec=zeros(size(gspec));
indmg=find(gspec==max(gspec),1);
lspec(1:indmg)=(max(gspec)-gspec(1:indmg)).^.5;

ind=find(abs(lspec)>10^(-6));
LP=sum(bsxfun(@times,phi(:,:,ind),permute(lspec(ind),[1,3,2])),3);

% build high pass coefficient operator
hspec=zeros(size(gspec));
indmg=find(gspec==max(gspec),1,'last');
hspec(indmg:end)=(max(gspec)-gspec(indmg:end)).^.5;

ind=find(abs(hspec)>10^(-6));
HP=sum(bsxfun(@times,phi(:,:,ind),permute(hspec(ind),[1,3,2])),3);

end
