# Supplementary material for: Identifying multiscale spatio-temporal patterns in human mobility using manifold learning
Source: PeerJ Comput Sci. 2020 Jun 15;6:e276. doi: 10.7717/peerj-cs.276 (PMC7924485; doi:10.7717/peerj-cs.276)
Supplement: Supplemental Information 1 [file peerj-cs-06-276-s001.zip › Supp/plot_scaletime.py]

import scipy.io as sio
from mpl_toolkits.basemap import Basemap, maskoceans
import numpy as np
import matplotlib.pyplot as plt
from geopy.distance import great_circle


### Import data
data = sio.loadmat("./Data/fig_data.mat")
Lon = data['X1'][:,0]
Lat = data['Y1'][:,0]
Den = data['UD1'][:,0]
Wav = data['Z'][:,0:-10]

## Important dates
r1 = 23#Maouloud/Gamou: January 23
r2 = 150 #Mosque celebration: May 30
r3 = 219 #Ramadan (end): August 7
r4 = 287 #Eid al-Adha: October 15
r5 = 94 #Independence day

#### Get dominant timescales
#data = sio.loadmat("./Data/dominant_scales.mat")
#Sca = data['scaleshk'][:,0]
#
#### Get Cluster ID
#data = sio.loadmat("./Data/regime_sort.mat")
#Cls = data['K'][0,:]

### Plot time series
import seaborn as sns
from matplotlib import rcParams
rcParams.update({'figure.autolayout': True})

f = plt.figure(figsize=[8,7])

ax = f.add_subplot(212)
data = sio.loadmat("./Data/Data_scaletime.mat");
Sca = data['Wav_y'][:,0]
Cls = data['Wav_z'][:,0]
sns.set_style("ticks",{"xtick.major.size": 13, "ytick.major.size": 13})
X = np.arange(1,351);
Y = Sca
S = 30
C = Cls
cmap = sns.color_palette("hls", len(np.unique(C)))
plt.plot([r1,r1],[Y.min(),0.067],'r',alpha=.5)
plt.plot([r2,r2],[Y.min(),0.067],'r',alpha=.5)
plt.plot([r3,r3],[Y.min(),0.067],'r',alpha=.5)
plt.plot([r4,r4],[Y.min(),0.067],'r',alpha=.5)
plt.plot([r5,r5],[Y.min(),0.067],'b',alpha=.5)
#plt.plot([r6,r6],[Y.min(),Y.max()],'b')
plt.scatter(X,Y,S,C,cmap="Accent",zorder=10)
plt.xlim([0,361])
plt.ylim([Y.min(),Y.max()])
plt.xlabel("Day of the year (2013)",fontsize=14)
plt.ylabel("Wavelet Scale",fontsize=14)
ax.tick_params(axis='x',labelsize=12)
ax.tick_params(axis='y',labelsize=12)
ax.annotate('B) Dominant wavelet scale over time', xy=(.1, .93), xycoords='axes fraction',color='k',fontsize=14)

### Plot time series
ax = f.add_subplot(211)
data = sio.loadmat("./Data/Data_scaletime.mat");
Sca = data['Raw_y'][0,:]
Cls = data['Raw_z'][:,0]
ID = np.where(Cls == 2)
Cls[Cls==3] = 2
Cls[ID] = 3;
sns.set_style("ticks",{"xtick.major.size": 13, "ytick.major.size": 13})
X = np.arange(1,351);
Y = Sca
S = 30
C = Cls
plt.plot([r1,r1],[Y.min(),4.65],'r',alpha=.5)
plt.plot([r2,r2],[Y.min(),4.65],'r',alpha=.5)
plt.plot([r3,r3],[Y.min(),4.65],'r',alpha=.5)
plt.plot([r4,r4],[Y.min(),4.65],'r',alpha=.5)
plt.plot([r5,r5],[Y.min(),4.65],'b',alpha=.5)
cmap = sns.color_palette("hls", len(np.unique(C)))
plt.scatter(X,Y,S,C,cmap="Accent",zorder=10)
plt.xlim([0,361])
plt.ylim([Y.min(),5.2])
plt.ylabel("Log Tot. Traffic",fontsize=14)
ax.xaxis.set_ticklabels([])
ax.annotate('A) Log total traffic to/from Touba over time', xy=(.03, .93), xycoords='axes fraction',color='k',fontsize=14)
ax.tick_params(axis='y',labelsize=12)

plt.tight_layout()
plt.savefig("./Figs/Fig_timeseries.png",dpi=600);
plt.show()
