# Supplementary material for: Identifying multiscale spatio-temporal patterns in human mobility using manifold learning
Source: PeerJ Comput Sci. 2020 Jun 15;6:e276. doi: 10.7717/peerj-cs.276 (PMC7924485; doi:10.7717/peerj-cs.276)
Supplement: Supplemental Information 1 [file peerj-cs-06-276-s001.zip › Supp/Data/make_csv.m]

load Data_scaletime.mat
csvwrite('./CSV/Data_scaletime_raw_y.csv',Raw_y)
csvwrite('./CSV/Data_scaletime_raw_z.csv',Raw_z)
csvwrite('./CSV/Data_scaletime_wav_y.csv',Wav_y)
csvwrite('./CSV/Data_scaletime_wav_z.csv',Wav_z)

load HMDcvar.mat
csvwrite('./CSV/Data_HMDcvar.csv',HMDvar)

load HMDr.mat
csvwrite('./CSV/Data_HMDr.csv',hmd100)

load ToFromTouba.mat
csvwrite('./CSV/Data_TFTouba.csv',TFTouba)

load dominant_scales.mat
csvwrite('./CSV/Data_scaleshk.csv',scaleshk)

load fig_data.mat
csvwrite('./CSV/Data_UD1.csv',UD1)
csvwrite('./CSV/Data_X1.csv',X1)
csvwrite('./CSV/Data_Y1.csv',Y1)
csvwrite('./CSV/Data_Z.csv',Z)
