# Supplementary material for: Identifying multiscale spatio-temporal patterns in human mobility using manifold learning
Source: PeerJ Comput Sci. 2020 Jun 15;6:e276. doi: 10.7717/peerj-cs.276 (PMC7924485; doi:10.7717/peerj-cs.276)
Supplement: Supplemental Information 1 [file peerj-cs-06-276-s001.zip › Supp/Data/CSV/Data_HMDr.csv]

0	0.50103	0.56161	0.59946	0.28904	0.45335	0.53501	0.35695	0.32169	0.27556	0	0.33051	0.27449	0.37128	0.29538	0.23744	0.17317	0.2402	0.27445	0.20723	0.23817	0.36801	0.20469	0.19816	0.22944	0.24392	0.20914	0.18358	0.23478	0.21511	0.2006	0.17824	0.23186	0.25767	0.21399	0.24063	0.21789	0.21004	0.17359	0.22827	0.23388	0.16203	0.15925	0.19091	0.19736	0.17608	0.2229	0.22125	0.18686	0.22916
0.50103	0	0.0079962	0.0019194	0.0071441	0.019132	0.013912	0.0050251	0.10636	0.15354	0	0.11301	0.028856	0.0023329	0.011181	0.011802	0.0054851	0.0013336	0.0026173	0.015248	0.0393	0.0045282	0.0043917	0.0071196	0.0030389	0.0039844	0.014942	0.012493	0.0025525	0.010457	0.0019623	0.0020604	0.016372	0.0012324	0.0067563	0.015339	0.0034341	0.0070736	0.0046267	0.0015432	0.0023364	0.003531	0.00068681	0.004573	0.0084834	0	0.0012092	0.00089366	0.00068681	0
0.56161	0.0079962	0	0.0038388	0.1918	0.039042	0.00045372	0	0.0016107	0	0	0.0055918	0.0010537	0.13937	0.0021204	0.005058	0.015162	0.047247	0.013736	0.0013612	0.0006398	0.012186	0.0062927	0.0061425	0.014705	0.052019	0.0023068	0.00090744	0.011092	0.0015837	0.0087318	0.0045249	0.0076363	0.041429	0.0012843	0.002381	0.0027027	0.0043139	0.0022686	0.025324	0.011161	0	0.0026324	0.0076254	0.00095602	0.0042575	0.010733	0.020197	0.010752	0.016434
0.59946	0.0019194	0.0038388	0	0.0063423	0	0.015652	0.13268	0.011707	0.0038388	0	0	0.025704	0.0027424	0.12758	0	0	0	0.0019305	0.0093846	0.0019194	0	0	0.0038388	0	0	0.016517	0	0.00093284	0.0022599	0.0012755	0	0.0012285	0.00054555	0.0019194	0.002381	0.0013514	0.0067424	0.0019194	0.0007716	0	0	0	0.00056948	0.0019194	0	0	0.0019194	0	0
0.28904	0.0071441	0.1918	0.0063423	0	0.15671	0	0	0.0045653	0.0030969	0	0.01158	0	0.13286	0.0016667	0.027477	0.11311	0.21742	0.044679	0.0029815	0.0049513	0.024769	0.012137	0.0036252	0.035735	0.057757	0.0029057	0.0035647	0.0047862	0.0022982	0.014984	0.0015083	0.0035951	0.01862	0.00058411	0.0011682	0.0019355	0.0025526	0.0029693	0.012389	0.0029206	0.00058411	0.0043573	0.0011682	0.0015401	0.0061933	0.0065891	0.012132	0.0038121	0
0.45335	0.019132	0.039042	0	0.15671	0	0.00092507	0	0.0074383	0.0075968	0	0.10823	0.0010537	0.010489	0.00092507	0.13961	0.044698	0.0331	0.00092507	0.0027199	0.0031297	0	0.010743	0.0021536	0.010443	0.0066511	0	0.00092507	0.0055815	0.003185	0.0027752	0.0015083	0.0049214	0.0014706	0.00092507	0	0.0018501	0.0029528	0.0005963	0.0033933	0	0.0023957	0.0052824	0.0026335	0.00095602	0.0033501	0	0	0.0018501	0
0.53501	0.013912	0.00045372	0.015652	0	0.00092507	0	0.011645	0.18277	0.0031898	0	0	0.098541	0	0.017903	0	0	0	0	0.013884	0.0041541	0.0015773	0	0	0	0	0.0086864	0.0015949	0.00093284	0.0059146	0	0	0.0015949	0	0	0.002381	0	0.0035634	0	0.0007716	0	0	0.0021786	0.0037593	0.0066967	0	0	0.0017873	0.0010299	0.0018315
0.35695	0.0050251	0	0.13268	0	0	0.011645	0	0.0014065	0	0	0	0.022208	0	0.19916	0	0	0	0	0.0050251	0	0	0	0.01005	0	0	0.09655	0.0050251	0	0.018465	0	0	0.00061425	0.00054555	0	0.002381	0.0013514	0.00098425	0	0	0	0	0	0.0055946	0	0	0	0.00089366	0	0
0.32169	0.10636	0.0016107	0.011707	0.0045653	0.0074383	0.18277	0.0014065	0	0.1407	0	0.0035444	0.26882	0.0039954	0.030626	0	0.00070323	0.0020533	0.0019305	0.053439	0.091516	0.0022805	0.0031157	0.010887	0.0040667	0.0043111	0.050523	0.016845	0.0074627	0.036664	0.0019787	0.014074	0.018009	0.003431	0.0044741	0.0099558	0.0061638	0.018423	0.010993	0.0007716	0.0023364	0.0079921	0	0.0062298	0.010912	0.001675	0	0	0.0017331	0.0018315
0.27556	0.15354	0	0.0038388	0.0030969	0.0075968	0.0031898	0	0.1407	0	0	0.12282	0.060452	0.00082305	0.005262	0.033991	0	0.0012937	0	0.01599	0.13826	0	0.044354	0.036314	0.0048641	0.0035797	0.0104	0.014202	0.010419	0.0053185	0.0057552	0.0019286	0.012629	0.0020554	0.0067783	0.0033453	0.0059827	0.0057859	0.0050499	0.0019286	0	0.0033992	0.0021786	0.00653	0.0028764	0.001675	0.00096432	0.0019286	0	0
0	0	0	0	0	0	0	0	0	0	0	0	0	0	0	0	0	0	0	0	0	0	0	0	0	0	0	0	0	0	0	0	0	0	0	0	0	0	0	0	0	0	0	0	0	0	0	0	0	0
0.33051	0.11301	0.0055918	0	0.01158	0.10823	0	0	0.0035444	0.12282	0	0	0.0067926	0.0036925	0	0.17961	0.032026	0.009902	0	0.0023413	0.017876	0	0.058001	0.012904	0.012522	0.0067219	0.0011534	0	0.0075336	0.0014347	0.0012755	0	0.0040979	0.0059408	0.0014347	0.0014347	0	0.0052884	0	0.0007716	0	0.0029053	0	0.0020042	0.0014347	0	0	0	0	0
0.27449	0.028856	0.0010537	0.025704	0	0.0010537	0.098541	0.022208	0.26882	0.060452	0	0.0067926	0	0.0010537	0.081171	0.0010537	0	0	0.0019305	0.1927	0.048699	0	0	0.002457	0.0010537	0.0037586	0.045396	0.01966	0.0047851	0.021532	0	0.011302	0.014572	0.0032733	0.0048224	0.0079231	0.0010537	0.014196	0.0076539	0.0018253	0	0.0021075	0.0021786	0.0060086	0.007083	0	0	0.0010537	0.0021075	0
0.37128	0.0023329	0.13937	0.0027424	0.13286	0.010489	0	0	0.0039954	0.00082305	0	0.0036925	0.0010537	0	0.0016667	0.013558	0.016792	0.118	0.24339	0.00082305	0.00082305	0.079965	0.0040241	0.0020515	0.0088522	0.063177	0.0011534	0.0023134	0.0070235	0.0030829	0.010575	0.00082305	0.0043119	0.019428	0.0016536	0.002381	0.0043488	0.0016461	0.0050811	0.014969	0.0024691	0	0	0.002785	0.0045142	0.001675	0.0048875	0.0078311	0.00082305	0.0094243
0.29538	0.011181	0.0021204	0.12758	0.0016667	0.00092507	0.017903	0.19916	0.030626	0.005262	0	0	0.081171	0.0016667	0	0	0	0	0	0.089451	0.0029463	0.0015773	0.0033333	0.0012285	0.0033333	0	0.17882	0.0048236	0.0066667	0.088418	0.0046088	0.012858	0.0041237	0.0038789	0.00083056	0.0047619	0	0.018255	0.0045259	0.0024383	0.0040031	0	0	0.0022361	0.0052454	0	0.0033333	0	0.0016667	0
0.23744	0.011802	0.005058	0	0.027477	0.13961	0	0	0	0.033991	0	0.17961	0.0010537	0.013558	0	0	0.19168	0.036647	0.010511	0	0.010927	0.0031546	0.16	0.0078696	0.097862	0.021614	0	0.0013947	0.013956	0.0011299	0.0066159	0.0059196	0.0052464	0.0030314	0.00083056	0.002381	0	0.002379	0.001991	0.0043326	0	0.0014706	0	0	0.0023507	0.0030697	0.0026039	0.0022884	0.0013947	0.0018315
0.17317	0.0054851	0.015162	0	0.11311	0.044698	0	0	0.00070323	0	0	0.032026	0	0.016792	0	0.19168	0	0.20057	0.0075038	0	0.0023521	0.011446	0.043194	0.0017123	0.10812	0.038527	0.0011534	0	0.0070027	0.0017123	0.0098022	0	0.0069797	0.0073192	0.00083056	0	0	0.00098425	0	0.0049679	0	0	0	0.0017123	0.00095602	0	0.0017123	0	0.0027422	0
0.2402	0.0013336	0.047247	0	0.21742	0.0331	0	0	0.0020533	0.0012937	0	0.009902	0	0.118	0	0.036647	0.20057	0	0.061866	0	0.0025662	0.032431	0.017894	0.0031038	0.08775	0.22167	0.0029536	0.0021371	0.012849	0.0017768	0.0096117	0.0015083	0.0069522	0.031891	0.0042485	0.002381	0.0019982	0.0016311	0.0017889	0.012891	0.0059666	0.007176	0.0019405	0.0060815	0.00095602	0.0039969	0.0043589	0.0088429	0.0087665	0.0018315
0.27445	0.0026173	0.013736	0.0019305	0.044679	0.00092507	0	0	0.0019305	0	0	0	0.0019305	0.24339	0	0.010511	0.0075038	0.061866	0	0.0028371	0	0.23206	0.0039426	0	0.02232	0.08849	0	0.0034208	0.0019305	0	0.003206	0	0.003861	0.018423	0.0027611	0	0	0.00098425	0.0019305	0.0065631	0.004267	0.0019305	0	0.006361	0	0	0	0.00089366	0.0020597	0.003762
0.20723	0.015248	0.0013612	0.0093846	0.0029815	0.0027199	0.013884	0.0050251	0.053439	0.01599	0	0.0023413	0.1927	0.00082305	0.089451	0	0	0	0.0028371	0	0.083455	0.00090662	0.00090662	0.012167	0.0027917	0.0020073	0.18812	0.21955	0.0037313	0.052267	0.0012755	0.10928	0.013395	0.0014522	0.043125	0.010769	0.00090662	0.023908	0.069159	0.0016782	0	0.0041904	0	0.0055672	0.0083078	0	0.0012092	0.0035876	0.0060559	0
0.23817	0.0393	0.0006398	0.0019194	0.0049513	0.0031297	0.0041541	0	0.091516	0.13826	0	0.017876	0.048699	0.00082305	0.0029463	0.010927	0.0023521	0.0025662	0	0.083455	0	0	0.081197	0.38876	0.0068118	0.0046712	0.019725	0.13335	0.055228	0.0082089	0.008301	0.018693	0.12164	0.014393	0.016623	0.0060415	0.014578	0.0091045	0.0092925	0.0037262	0.003616	0.018611	0.0021786	0.0091047	0.0041477	0.001675	0.003698	0.0048542	0.0073184	0
0.36801	0.0045282	0.012186	0	0.024769	0	0.0015773	0	0.0022805	0	0	0	0	0.079965	0.0015773	0.0031546	0.011446	0.032431	0.23206	0.00090662	0	0	0.0073152	0.0012285	0.010822	0.10631	0.0011534	0	0.0018657	0.0011299	0.0085584	0	0.0015773	0.026506	0.0015773	0.0015773	0.0029286	0	0.0015773	0.024295	0.030551	0.0029412	0.0059346	0.001139	0	0.0048296	0.010778	0.0087801	0.0015773	0
0.20469	0.0043917	0.0062927	0	0.012137	0.010743	0	0	0.0031157	0.044354	0	0.058001	0	0.0040241	0.0033333	0.16	0.043194	0.017894	0.0039426	0.00090662	0.081197	0.0073152	0	0.065024	0.21522	0.048343	0.0011534	0.0029806	0.16824	0.003142	0.084615	0	0.020227	0.011322	0.0018366	0	0	0.0019903	0.0020121	0.0033209	0.0023364	0.0024766	0.0020121	0.00056948	0.0029181	0.0033501	0.008058	0.0059238	0.001006	0
0.19816	0.0071196	0.0061425	0.0038388	0.0036252	0.0021536	0	0.01005	0.010887	0.036314	0	0.012904	0.002457	0.0020515	0.0012285	0.0078696	0.0017123	0.0031038	0	0.012167	0.38876	0.0012285	0.065024	0	0.0034355	0.0060147	0.0035353	0.15427	0.052214	0.0058468	0.0086935	0.0094389	0.12039	0.0081873	0.017303	0	0.010197	0.0046698	0.009124	0.0007716	0	0.0026991	0	0.004255	0.001912	0.001675	0.0012285	0	0.0022584	0
0.22944	0.0030389	0.014705	0	0.035735	0.010443	0	0	0.0040667	0.0048641	0	0.012522	0.0010537	0.0088522	0.0033333	0.097862	0.10812	0.08775	0.02232	0.0027917	0.0068118	0.010822	0.21522	0.0034355	0	0.15123	0.0023068	0.0014903	0.051788	0.0011299	0.11848	0.0015083	0.014335	0.024064	0.0027875	0	0.00097847	0	0.0045102	0.0065866	0.0033149	0	0.0041356	0.0036654	0	0.0026535	0.0029354	0.0039139	0.0020083	0
0.24392	0.0039844	0.052019	0	0.057757	0.0066511	0	0	0.0043111	0.0035797	0	0.0067219	0.0037586	0.063177	0	0.021614	0.038527	0.22167	0.08849	0.0020073	0.0046712	0.10631	0.048343	0.0060147	0.15123	0	0.0023068	0.0044709	0.029449	0.0056205	0.1039	0.0020587	0.013297	0.14518	0.006064	0.002381	0.0094595	0.00055036	0.0023393	0.044391	0.0074247	0.0084537	0.020204	0.0016511	0.00055036	0.0089016	0.0081389	0.022761	0.00989	0.0075155
0.20914	0.014942	0.0023068	0.016517	0.0029057	0	0.0086864	0.09655	0.050523	0.0104	0	0.0011534	0.045396	0.0011534	0.17882	0	0.0011534	0.0029536	0	0.18812	0.019725	0.0011534	0.0011534	0.0035353	0.0023068	0.0023068	0	0.066093	0.0020862	0.24203	0	0.095999	0.0099917	0.0010911	0.0067825	0.012984	0.0027027	0.045537	0.039647	0.0007716	0.0011534	0.007872	0	0.010337	0.01381	0	0	0.0032005	0.0011534	0
0.18358	0.012493	0.00090744	0	0.0035647	0.00092507	0.0015949	0.0050251	0.016845	0.014202	0	0	0.01966	0.0023134	0.0048236	0.0013947	0	0.0021371	0.0034208	0.21955	0.13335	0	0.0029806	0.15427	0.0014903	0.0044709	0.066093	0	0.0087598	0.0063705	0.0029806	0.095937	0.065151	0.0025814	0.04693	0.0029806	0.0055444	0.0054273	0.055145	0.0015432	0	0.0074121	0	0.0035501	0.001912	0	0.0014903	0.0038743	0.0010299	0.003663
0.23478	0.0025525	0.011092	0.00093284	0.0047862	0.0055815	0.00093284	0	0.0074627	0.010419	0	0.0075336	0.0047851	0.0070235	0.0066667	0.013956	0.0070027	0.012849	0.0019305	0.0037313	0.055228	0.0018657	0.16824	0.052214	0.051788	0.029449	0.0020862	0.0087598	0	0.0041256	0.20817	0.003374	0.15714	0.031521	0.021059	0.002381	0.021586	0.00098425	0.0061166	0.0060462	0.0023364	0.013488	0	0.0054398	0.00093284	0.0052158	0.0042841	0.0017873	0.006918	0.00093284
0.21511	0.010457	0.0015837	0.0022599	0.0022982	0.003185	0.0059146	0.018465	0.036664	0.0053185	0	0.0014347	0.021532	0.0030829	0.088418	0.0011299	0.0017123	0.0017768	0	0.052267	0.0082089	0.0011299	0.003142	0.0058468	0.0011299	0.0056205	0.24203	0.0063705	0.0041256	0	0.0024055	0.13794	0.021446	0.0028054	0.017645	0.10908	0.0058711	0.13432	0.11048	0.0019015	0	0.0089315	0	0.015304	0.01495	0.001675	0	0.0054134	0.0020597	0.0054945
0.2006	0.0019623	0.0087318	0.0012755	0.014984	0.0027752	0	0	0.0019787	0.0057552	0	0.0012755	0	0.010575	0.0046088	0.0066159	0.0098022	0.0096117	0.003206	0.0012755	0.008301	0.0085584	0.084615	0.0086935	0.11848	0.1039	0	0.0029806	0.20817	0.0024055	0	0.0015083	0.018898	0.14423	0.026103	0	0.031522	0	0.010038	0.0071807	0.002551	0.010984	0.0038265	0	0.0022315	0.0033501	0.0049694	0.0090585	0.0033352	0
0.17824	0.0020604	0.0045249	0	0.0015083	0.0015083	0	0	0.014074	0.0019286	0	0	0.011302	0.00082305	0.012858	0.0059196	0	0.0015083	0	0.10928	0.018693	0	0	0.0094389	0.0015083	0.0020587	0.095999	0.095937	0.003374	0.13794	0.0015083	0	0.075408	0.00054555	0.075521	0.0062702	0.0058762	0.041913	0.2288	0	0.0015083	0.01037	0.0015083	0.004725	0.0034203	0	0.0012092	0.002402	0.0015083	0
0.23186	0.016372	0.0076363	0.0012285	0.0035951	0.0049214	0.0015949	0.00061425	0.018009	0.012629	0	0.0040979	0.014572	0.0043119	0.0041237	0.0052464	0.0069797	0.0069522	0.003861	0.013395	0.12164	0.0015773	0.020227	0.12039	0.014335	0.013297	0.0099917	0.065151	0.15714	0.021446	0.018898	0.075408	0	0.028106	0.20694	0	0.1414	0.00061425	0.025982	0.00061425	0.0012285	0.074552	0.0043573	0.016662	0.0096941	0	0.00061425	0.0035746	0.0065765	0
0.25767	0.0012324	0.041429	0.00054555	0.01862	0.0014706	0	0.00054555	0.003431	0.0020554	0	0.0059408	0.0032733	0.019428	0.0038789	0.0030314	0.0073192	0.031891	0.018423	0.0014522	0.014393	0.026506	0.011322	0.0081873	0.024064	0.14518	0.0010911	0.0025814	0.031521	0.0028054	0.14423	0.00054555	0.028106	0	0.013737	0	0.0073274	0.0066648	0.0074474	0.14007	0.11115	0.0020161	0.03432	0.008279	0.0028681	0.016128	0.018757	0.03995	0.011573	0.036552
0.21399	0.0067563	0.0012843	0.0019194	0.00058411	0.00092507	0	0	0.0044741	0.0067783	0	0.0014347	0.0048224	0.0016536	0.00083056	0.00083056	0.00083056	0.0042485	0.0027611	0.043125	0.016623	0.0015773	0.0018366	0.017303	0.0027875	0.006064	0.0067825	0.04693	0.021059	0.017645	0.026103	0.075521	0.20694	0.013737	0	0.002381	0.27285	0.0016611	0.11417	0.0039759	0.0023364	0.099971	0	0.074463	0.02788	0.001675	0.0032489	0	0.014684	0
0.24063	0.015339	0.002381	0.002381	0.0011682	0	0.002381	0.002381	0.0099558	0.0033453	0	0.0014347	0.0079231	0.002381	0.0047619	0.002381	0	0.002381	0	0.010769	0.0060415	0.0015773	0	0	0	0.002381	0.012984	0.0029806	0.002381	0.10908	0	0.0062702	0	0	0.002381	0	0.0013514	0.34998	0.082171	0.0039242	0.002381	0	0.002381	0.028365	0.042894	0	0.0012092	0.00089366	0.0078515	0
0.21789	0.0034341	0.0027027	0.0013514	0.0019355	0.0018501	0	0.0013514	0.0061638	0.0059827	0	0	0.0010537	0.0043488	0	0	0	0.0019982	0	0.00090662	0.014578	0.0029286	0	0.010197	0.00097847	0.0094595	0.0027027	0.0055444	0.021586	0.0058711	0.031522	0.0058762	0.1414	0.0073274	0.27285	0.0013514	0	0.003687	0.0064393	0.002123	0	0.21864	0	0.05471	0.0059661	0	0.0025605	0.002245	0.025937	0.0031829
0.21004	0.0070736	0.0043139	0.0067424	0.0025526	0.0029528	0.0035634	0.00098425	0.018423	0.0057859	0	0.0052884	0.014196	0.0016461	0.018255	0.002379	0.00098425	0.0016311	0.00098425	0.023908	0.0091045	0	0.0019903	0.0046698	0	0.00055036	0.045537	0.0054273	0.00098425	0.13432	0	0.041913	0.00061425	0.0066648	0.0016611	0.34998	0.003687	0	0.29652	0.0062518	0.0023364	0.0034391	0	0.038998	0.098139	0.0026593	0	0.0036652	0.0081021	0.0038
0.17359	0.0046267	0.0022686	0.0019194	0.0029693	0.0005963	0	0	0.010993	0.0050499	0	0	0.0076539	0.0050811	0.0045259	0.001991	0	0.0017889	0.0019305	0.069159	0.0092925	0.0015773	0.0020121	0.009124	0.0045102	0.0023393	0.039647	0.055145	0.0061166	0.11048	0.010038	0.2288	0.025982	0.0074474	0.11417	0.082171	0.0064393	0.29652	0	0.0007716	0.0023364	0.017409	0.0005963	0.13881	0.21052	0	0.0011926	0.0035762	0.01122	0.0042593
0.22827	0.0015432	0.025324	0.0007716	0.012389	0.0033933	0.0007716	0	0.0007716	0.0019286	0	0.0007716	0.0018253	0.014969	0.0024383	0.0043326	0.0049679	0.012891	0.0065631	0.0016782	0.0037262	0.024295	0.0033209	0.0007716	0.0065866	0.044391	0.0007716	0.0015432	0.0060462	0.0019015	0.0071807	0	0.00061425	0.14007	0.0039759	0.0039242	0.002123	0.0062518	0.0007716	0	0.16396	0.0030138	0.24129	0.0069075	0.0034553	0.055238	0.07527	0.15901	0.01364	0.035384
0.23388	0.0023364	0.011161	0	0.0029206	0	0	0	0.0023364	0	0	0	0	0.0024691	0.0040031	0	0	0.0059666	0.004267	0	0.003616	0.030551	0.0023364	0	0.0033149	0.0074247	0.0011534	0	0.0023364	0	0.002551	0.0015083	0.0012285	0.11115	0.0023364	0.002381	0	0.0023364	0.0023364	0.16396	0	0.0023364	0.090144	0.0046729	0	0.082566	0.098233	0.0064602	0.0033663	0.0083359
0.16203	0.003531	0	0	0.00058411	0.0023957	0	0	0.0079921	0.0033992	0	0.0029053	0.0021075	0	0	0.0014706	0	0.007176	0.0019305	0.0041904	0.018611	0.0029412	0.0024766	0.0026991	0	0.0084537	0.007872	0.0074121	0.013488	0.0089315	0.010984	0.01037	0.074552	0.0020161	0.099971	0	0.21864	0.0034391	0.017409	0.0030138	0.0023364	0	0	0.18043	0.0077213	0	0	0.0053054	0.19092	0.0033021
0.15925	0.00068681	0.0026324	0	0.0043573	0.0052824	0.0021786	0	0	0.0021786	0	0	0.0021786	0	0	0	0	0.0019405	0	0	0.0021786	0.0059346	0.0020121	0	0.0041356	0.020204	0	0	0	0	0.0038265	0.0015083	0.0043573	0.03432	0	0.002381	0	0	0.0005963	0.24129	0.090144	0	0	0.0021786	0.0043573	0.10522	0.035817	0.095633	0.0032085	0.023714
0.19091	0.004573	0.0076254	0.00056948	0.0011682	0.0026335	0.0037593	0.0055946	0.0062298	0.00653	0	0.0020042	0.0060086	0.002785	0.0022361	0	0.0017123	0.0060815	0.006361	0.0055672	0.0091047	0.001139	0.00056948	0.004255	0.0036654	0.0016511	0.010337	0.0035501	0.0054398	0.015304	0	0.004725	0.016662	0.008279	0.074463	0.028365	0.05471	0.038998	0.13881	0.0069075	0.0046729	0.18043	0.0021786	0	0.28391	0.001139	0.0012092	0.0047136	0.096881	0.0029705
0.19736	0.0084834	0.00095602	0.0019194	0.0015401	0.00095602	0.0066967	0	0.010912	0.0028764	0	0.0014347	0.007083	0.0045142	0.0052454	0.0023507	0.00095602	0.00095602	0	0.0083078	0.0041477	0	0.0029181	0.001912	0	0.00055036	0.01381	0.001912	0.00093284	0.01495	0.0022315	0.0034203	0.0096941	0.0028681	0.02788	0.042894	0.0059661	0.098139	0.21052	0.0034553	0	0.0077213	0.0043573	0.28391	0	0	0.00095602	0.0027433	0.029936	0.00095602
0.17608	0	0.0042575	0	0.0061933	0.0033501	0	0	0.001675	0.001675	0	0	0	0.001675	0	0.0030697	0	0.0039969	0	0	0.001675	0.0048296	0.0033501	0.001675	0.0026535	0.0089016	0	0	0.0052158	0.001675	0.0033501	0	0	0.016128	0.001675	0	0	0.0026593	0	0.055238	0.082566	0	0.10522	0.001139	0	0	0.20599	0.036855	0.0010299	0.20856
0.2229	0.0012092	0.010733	0	0.0065891	0	0	0	0	0.00096432	0	0	0	0.0048875	0.0033333	0.0026039	0.0017123	0.0043589	0	0.0012092	0.003698	0.010778	0.008058	0.0012285	0.0029354	0.0081389	0	0.0014903	0.0042841	0	0.0049694	0.0012092	0.00061425	0.018757	0.0032489	0.0012092	0.0025605	0	0.0011926	0.07527	0.098233	0	0.035817	0.0012092	0.00095602	0.20599	0	0.018032	0.0010299	0.048029
0.22125	0.00089366	0.020197	0.0019194	0.012132	0	0.0017873	0.00089366	0	0.0019286	0	0	0.0010537	0.0078311	0	0.0022884	0	0.0088429	0.00089366	0.0035876	0.0048542	0.0087801	0.0059238	0	0.0039139	0.022761	0.0032005	0.0038743	0.0017873	0.0054134	0.0090585	0.002402	0.0035746	0.03995	0	0.00089366	0.002245	0.0036652	0.0035762	0.15901	0.0064602	0.0053054	0.095633	0.0047136	0.0027433	0.036855	0.018032	0	0.014843	0.020908
0.18686	0.00068681	0.010752	0	0.0038121	0.0018501	0.0010299	0	0.0017331	0	0	0	0.0021075	0.00082305	0.0016667	0.0013947	0.0027422	0.0087665	0.0020597	0.0060559	0.0073184	0.0015773	0.001006	0.0022584	0.0020083	0.00989	0.0011534	0.0010299	0.006918	0.0020597	0.0033352	0.0015083	0.0065765	0.011573	0.014684	0.0078515	0.025937	0.0081021	0.01122	0.01364	0.0033663	0.19092	0.0032085	0.096881	0.029936	0.0010299	0.0010299	0.014843	0	0.003663
0.22916	0	0.016434	0	0	0	0.0018315	0	0.0018315	0	0	0	0	0.0094243	0	0.0018315	0	0.0018315	0.003762	0	0	0	0	0	0	0.0075155	0	0.003663	0.00093284	0.0054945	0	0	0	0.036552	0	0	0.0031829	0.0038	0.0042593	0.035384	0.0083359	0.0033021	0.023714	0.0029705	0.00095602	0.20856	0.048029	0.020908	0.003663	0
0.21836	0.0031596	0.015904	0.002446	0.0061952	0.004355	0.0031898	0	0.00070323	0.00052659	0	0.0014347	0.00052659	0.0064517	0.00052659	0.00052659	0.005137	0.0083342	0.0024571	0.0019598	0.0034992	0.0036812	0.0025387	0.0012285	0.003462	0.011249	0.00168	0	0.003972	0.0039164	0.0018021	0.0035432	0.0058795	0.028383	0.0021877	0	0.0018779	0.0045325	0.0021761	0.074805	0.040609	0.00052659	0.12391	0.0059212	0.0046422	0.22873	0.07616	0.24775	0.016571	0.14886
0.17699	0.0063426	0.011724	0.00038373	0.0048392	0.0018501	0.0015949	0.00038373	0.0097185	0.0026961	0	0.0032532	0.0064199	0.0075688	0.0011512	0.0011512	0.005137	0.011095	0.0050122	0.0069746	0.0081875	0.0015773	0.0037856	0.0023024	0.0038756	0.010941	0.0049951	0.0037481	0.0064175	0.0098495	0.006637	0.005319	0.017964	0.013556	0.017258	0.014975	0.013297	0.03103	0.031444	0.039702	0.010113	0.04866	0.0094821	0.12886	0.066435	0.00076746	0.004395	0.028607	0.29375	0.022833
0	0	0	0	0	0	0	0	0	0	0	0	0	0	0	0	0	0	0	0	0	0	0	0	0	0	0	0	0	0	0	0	0	0	0	0	0	0	0	0	0	0	0	0	0	0	0	0	0	0
0.22163	0.002381	0.0028347	0	0.0071429	0	0	0.002381	0.00070323	0.0033453	0	0.0038157	0	0.0048501	0	0	0.002381	0.0047619	0	0	0.002381	0.0079165	0.002381	0	0	0.0053123	0.002381	0	0.0033138	0	0	0	0	0.0063986	0	0	0.0037323	0	0.0005963	0.019687	0.0070984	0	0.0091192	0.001139	0.00095602	0.024073	0.19867	0.0098238	0.002381	0.017582
0.18109	0.0013703	0.023894	0.0026029	0.00517	0.0045842	0.00068353	0	0.00068353	0.002893	0	0.0042365	0.002791	0.0069889	0.0016667	0.0013947	0.00068353	0.0072986	0.0027341	0.0031803	0.0019194	0.0031546	0.0016896	0.001912	0.0059645	0.023994	0.00068353	0.00068353	0.0039163	0.0029434	0.0026426	0.0028753	0.0025956	0.024575	0.00068353	0	0.0027027	0.0013671	0.0005963	0.034659	0.0083764	0	0.024521	0.002392	0.0023231	0.013535	0.05368	0.07113	0.0017134	0.068344
0.14923	0	0.005848	0.0019194	0.0011682	0	0.005848	0	0.00070323	0.00096432	0	0	0	0.005848	0	0	0	0.0025873	0.0048545	0	0.0006398	0	0	0	0	0.007499	0.0011534	0	0.00093284	0.005848	0.002924	0	0	0.020817	0.00083056	0.005848	0	0	0	0.022945	0.0046729	0	0.0072813	0.002924	0.005848	0.005848	0.054633	0.015271	0.002924	0.020853
0.15762	0.0039744	0.0026008	0	0.0011682	0	0	0	0.0013004	0.0013004	0	0	0.0013004	0.0013004	0.0013004	0.0013947	0	0.0038944	0	0.006502	0.0006398	0.0013004	0	0	0	0.0031511	0	0	0	0.0035603	0	0.0026008	0.0037574	0	0	0.0026008	0.0040031	0.0078382	0.011272	0.0077592	0.0026008	0.002771	0.0056577	0.11999	0.026465	0	0.0013004	0.0043881	0.010621	0
0.18044	0.0022653	0.0084646	0.00078927	0.0019575	0.00078927	0.0015949	0	0.0021957	0	0	0	0.0010537	0.00078927	0.0016667	0	0	0.0033766	0.00078927	0.0024852	0.0012796	0	0.0028013	0.0012285	0.002557	0.0059089	0	0.0023678	0.0034442	0.0027085	0.0012755	0.00078927	0.0021928	0.0077071	0	0	0.00078927	0.0070941	0.0029641	0.007769	0	0.0023678	0.0029679	0.012099	0.0096825	0.0057179	0.0032076	0.0092039	0.049973	0.00341
0.15094	0	0	0	0	0	0	0	0	0	0	0	0	0	0	0	0	0.00064683	0	0	0	0	0	0.0043103	0	0	0	0	0.0043103	0	0	0	0	0	0	0	0	0.00098425	0	0.0007716	0	0	0	0.012931	0.0043103	0	0.0012092	0	0.013961	0
0.18876	0	0	0	0	0.0042038	0	0	0.00070323	0	0	0	0.0010537	0.0016393	0	0	0	0.002933	0.0016393	0	0.0016393	0.0032787	0.0032787	0	0	0.0016511	0.0032787	0	0.0025722	0	0.0016393	0.0016393	0.004918	0.0021849	0	0	0.0029907	0.0016393	0.0067069	0.0095477	0.0016393	0.0031099	0	0.069543	0.0035514	0	0.0052669	0.00089366	0.018264	0
0.2146	0.0031101	0.0066614	0.0019194	0.0033678	0.0034656	0.0024233	0	0	0.0017721	0	0.0022425	0.0016155	0.0073615	0.0033333	0.0022025	0.0016155	0.0051715	0	0.00090662	0.0022553	0.0016155	0.0048319	0	0.002594	0.011451	0.0023068	0.0016155	0.0077701	0.0011299	0.0049743	0.0016155	0.004266	0.0089699	0.00083056	0.0055697	0.0035105	0.0043918	0.0028081	0.013443	0.00080775	0.0022783	0	0.0047012	0	0.0040983	0.0080678	0.015141	0.0042609	0.012389
0.14897	0	0	0	0.0070922	0.0070922	0	0	0	0	0	0	0.0070922	0.00082305	0	0	0.0017123	0	0	0	0.0070922	0	0	0	0	0	0	0	0	0	0.0070922	0	0.00061425	0.0070922	0	0	0	0	0.0076885	0.0007716	0	0	0	0.014184	0.00095602	0	0	0	0.0010299	0.0018315
0.18072	0.0029578	0.0068106	0	0.0041962	0.0031961	0	0	0.0014602	0.0068853	0	0	0.0025677	0.0016461	0.0031807	0	0	0.0021608	0	0.00090662	0.001514	0.0047319	0.001763	0.0012285	0.001514	0.0052294	0.0064882	0.0044946	0.0018657	0.003401	0.0027895	0.0045363	0.0076133	0.0023937	0.001514	0.003895	0.002271	0.0024983	0.0033029	0.0053574	0.000757	0.001514	0.000757	0.01023	0.0070511	0.002271	0.0012092	0.0063293	0.023502	0.003663
0.17433	0.00068681	0.00045372	0.0019194	0	0	0	0	0	0.0036453	0	0	0.0010537	0	0	0	0	0	0	0.002681	0	0	0.001006	0	0	0.0085933	0	0	0.00093284	0.002681	0.0012755	0	0.00061425	0.002681	0.002681	0	0	0.002681	0.0017889	0	0	0.002681	0	0.0070704	0	0.001675	0	0.002681	0.0068004	0
0.16764	0.0043136	0.016864	0.0019194	0.0057034	0.00043975	0.00043975	0	0.0015827	0.00043975	0	0.0014347	0.0021075	0.0067537	0.0021064	0.00043975	0.0017123	0.010245	0.0019305	0.0031596	0.0032386	0.0031546	0.0023253	0	0.0070911	0.015183	0.0011534	0.0019301	0.0054904	0	0.0077406	0.00087951	0.0016683	0.039062	0.0029804	0.0028207	0.0044938	0.0033925	0.0047405	0.036548	0.0083286	0.0048515	0.012652	0.0047867	0.0018355	0.019557	0.033968	0.035576	0.0042585	0.034069
0.12825	0	0.0083935	0	0.0033971	0	0	0	0	0	0	0.0028412	0.0010537	0.0024691	0.0016667	0	0.0062376	0.0055131	0.0019305	0.00090662	0	0.0028129	0.001006	0.002635	0.0047699	0.014554	0	0	0	0	0.0039575	0	0.0012285	0.0078081	0	0	0.0013514	0.0014065	0.0014065	0.010754	0.0014065	0.0014065	0.0079424	0.001139	0.004725	0.006163	0.029981	0.0072812	0.0048727	0.0097139
0.17436	0.0013736	0.0083781	0	0.0055382	0.0029174	0	0	0.00070323	0.0021345	0	0	0	0.0024691	0.0038011	0	0	0.0089907	0	0	0.0006398	0	0.006281	0	0	0.0070207	0.0010672	0	0	0.0010672	0.0038265	0	0.00061425	0.0086572	0.0024917	0.0010672	0.0010672	0.0020515	0.0045197	0.0099658	0.0010672	0	0.0043573	0.00056948	0.0039353	0.0033501	0.0081804	0.0094573	0.0041942	0.0010672
0.16879	0	0.0020745	0	0.0038256	0.0016207	0.0015949	0	0.0016207	0.00096432	0	0.0016207	0	0.0040645	0	0	0	0.0016207	0	0.00090662	0.0016207	0	0.0030181	0	0.0051984	0.0070333	0.0016207	0.0016207	0.0016207	0.0027507	0.0012755	0.0016207	0.0034635	0.0016367	0	0.0087636	0	0.0035892	0.013302	0.0071771	0	0.0030913	0	0.027422	0.012884	0.0016207	0.0024184	0.0082703	0.012071	0.0066937
0.10709	0.00069252	0.0036775	0	0.00069252	0	0.0015949	0.00069252	0.00069252	0	0	0.0014347	0.00069252	0.0023386	0	0	0.0034247	0.002633	0	0.0027199	0	0.001385	0.001385	0.0012285	0.0029354	0.0049715	0.0011534	0	0.0016254	0.0022599	0	0	0.0019993	0.0045114	0.001385	0	0	0.001385	0.0011926	0.0030073	0	0.00069252	0	0.002647	0	0.001675	0.0051885	0.0074395	0.0010299	0.0018315
0.21824	0.0028895	0	0	0	0	0	0	0	0	0	0	0	0	0.0033333	0	0	0.0012937	0.0019305	0	0	0	0.0022026	0	0	0.00055036	0.0066079	0.0022026	0	0	0	0.0022026	0.0022026	0.0043849	0	0	0	0.0031869	0.0022026	0.0029742	0	0	0	0	0	0.0038777	0.0090263	0.0030963	0	0.0022026
0.17913	0.0055351	0.0073801	0.0019194	0	0.00092507	0.001845	0	0.0062383	0.00096432	0	0	0.0028988	0.001845	0	0.001845	0.0017123	0.0012937	0	0.00090662	0.0049696	0.0015773	0.0020121	0	0	0.001845	0.0011534	0	0.001845	0.001845	0.002551	0.0033533	0.001845	0.00369	0	0	0.0031964	0.0046743	0.009169	0.0067765	0.0041815	0.0055351	0	0.012779	0.0084702	0.001845	0	0.0073224	0.0075948	0
0.1536	0	0.012485	0	0.0060939	0	0	0	0	0.0019286	0	0	0.0010537	0.0030933	0.0016667	0	0	0.0049884	0	0	0.002087	0	0	0	0.0014472	0.0050958	0.003754	0	0.0014472	0	0.0014472	0	0.0028944	0.016843	0.0014472	0	0	0	0	0.012637	0	0	0.0065359	0	0.001912	0.0031222	0.0026564	0.018046	0.0014472	0.0032787
0.18069	0.00068681	0.0050409	0	0.0030581	0.0015291	0.0015291	0.0065542	0.0029355	0	0	0.0014347	0.0015291	0.0016461	0.0016667	0.0015291	0	0.00064683	0.0034596	0.00090662	0.0015291	0.0015291	0	0.0012285	0.0015291	0	0	0.0014903	0	0	0.0012755	0.0015083	0.00061425	0.0046948	0	0	0	0	0.0036544	0.0030723	0.0023364	0	0	0.0015291	0	0.0033501	0.0015291	0.00089366	0.004088	0.0018315
0.17389	0.0013736	0.0040868	0	0.0014924	0	0	0	0.00070323	0.00096432	0	0.0028694	0.0021075	0.0018165	0.00090827	0.0036977	0.0017123	0.0022019	0.0028388	0	0	0.0024856	0.0038286	0.0033653	0	0.0025593	0.0011534	0.0027248	0.0027739	0.0011299	0.0021838	0.00090827	0.00061425	0.0036331	0.0017388	0	0	0	0.0018165	0.0058112	0.0023364	0.0014706	0.0052656	0	0	0.0018165	0.0072606	0.006314	0.0019381	0.0018315
0.14598	0.00065531	0.0048898	0.0038388	0.0055418	0.00065531	0.00065531	0	0.0013585	0	0	0.00065531	0.0010537	0.0014784	0	0	0.0030229	0.0032765	0	0	0.003199	0.0063091	0.0026674	0	0.0039139	0.0070241	0	0.0014903	0.0015881	0.00065531	0	0.0015083	0.0018838	0.010482	0.00065531	0	0.0013106	0.0019659	0.0011926	0.0092168	0.0053282	0.0014706	0.0071913	0.001139	0.0022666	0.0046607	0.005141	0.012392	0.0010299	0.0018315
0.21978	0.0015821	0.0031395	0	0.007435	0.0018501	0	0.0050251	0.0015985	0.0018596	0	0	0	0	0	0.0013947	0.0026076	0.00064683	0.00089526	0.0018019	0.00089526	0.0024725	0	0	0.0028522	0.0039919	0.0011534	0.0023856	0.00089526	0	0.0012755	0.00089526	0.0012285	0.0045183	0	0	0	0.0018795	0.00089526	0.0048769	0.0023364	0.0032611	0	0.00056948	0	0.00089526	0.0012092	0.0035762	0	0.0081803
0.23995	0	0.0053453	0.0014793	0.0014793	0.0024044	0.0046691	0	0	0.00096432	0	0	0.0014793	0.0014793	0.0014793	0.0014793	0.0017123	0.002773	0	0.0029586	0.0006398	0.0014793	0.001006	0.0014793	0.0014793	0.0092193	0.0011534	0.0014903	0.0024121	0.0078277	0.0038265	0.0015083	0.0029586	0.0027278	0.0031404	0	0	0.015276	0.0097817	0.0045018	0	0.0044292	0.0036579	0.055088	0.02392	0	0	0.0047459	0.010486	0.0051423
0.13507	0.00068681	0.0057267	0	0.007813	0.0024096	0.0024096	0	0	0	0	0	0.0010537	0.00082305	0	0.0013947	0	0.0012937	0	0	0.0024096	0.0048193	0.001006	0	0	0.00055036	0.0059727	0.0039	0	0.0035396	0.0024096	0	0.0030239	0.0048193	0.0016611	0.0047906	0	0.00098425	0	0	0.0024096	0	0	0.00056948	0.00095602	0	0.0012092	0.0096386	0.0034395	0
0.19472	0.0014926	0.0020653	0.0019194	0.0013899	0.0033425	0.0008058	0.0058309	0.0022123	0.00096432	0	0.0022405	0	0.0032577	0	0	0.0025181	0.00064683	0	0.0008058	0.0014456	0	0.0018118	0	0.0035686	0.0060145	0.0008058	0	0.0033502	0.0022599	0	0.0008058	0.0054887	0.011877	0.0016116	0.0016116	0.0021572	0.0016116	0.0088316	0.0094644	0.0008058	0.0045528	0.0008058	0.012614	0.010066	0	0.002015	0.0084973	0.0073427	0.0044688
0.1283	0	0.0058242	0.0019194	0.0046983	0.0044806	0	0	0.00088889	0.0017778	0	0.0023236	0	0.0017119	0.00088889	0.0027894	0.0034247	0.0015357	0	0.0017778	0	0.0015773	0.00088889	0	0.00088889	0.00254	0.0011534	0	0	0	0	0.0026667	0.0021174	0.0066267	0.0016611	0	0.00088889	0	0.00088889	0.0058704	0.0023364	0.00088889	0.0039564	0	0.0036898	0.004239	0	0.0097968	0	0.0045519
0.15909	0.001673	0.0028798	0.0029056	0.0031406	0.0018501	0.0035673	0	0.00098619	0.00096432	0	0.0014347	0.0010537	0.0018092	0	0	0.00098619	0.003266	0	0	0.0012796	0.00098619	0	0.0012285	0.00097847	0.0020869	0.00098619	0.0024765	0.0028519	0	0.00098619	0	0.0016004	0.0020773	0.00098619	0	0.00098619	0.0039409	0.00098619	0.0050588	0.0076315	0.0014706	0.0021786	0.0019724	0.00095602	0	0.005154	0.0017873	0.00098619	0
0	0	0	0	0	0	0	0	0	0	0	0	0	0	0	0	0	0	0	0	0	0	0	0	0	0	0	0	0	0	0	0	0	0	0	0	0	0	0	0	0	0	0	0	0	0	0	0	0	0
0.18886	0	0	0	0	0	0	0	0.005102	0	0	0.0014347	0	0	0	0	0	0	0	0	0	0	0.01121	0.005102	0	0.005102	0	0	0	0	0	0	0.0057163	0.0067387	0	0	0	0	0.0056983	0.0007716	0	0	0	0.006241	0	0	0	0.00089366	0.0020597	0
0	0	0	0	0	0	0	0	0	0	0	0	0	0	0	0	0	0	0	0	0	0	0	0	0	0	0	0	0	0	0	0	0	0	0	0	0	0	0	0	0	0	0	0	0	0	0	0	0	0
0.13512	0.0012151	0.0016688	0	0.0012151	0	0	0	0	0.0019286	0	0	0.0012151	0	0	0.0013947	0	0.004292	0	0	0.0012796	0.0024301	0	0.0012285	0.00097847	0.0017654	0.0011534	0.0014903	0.0024301	0.0024301	0.0024906	0	0.0012151	0.0017606	0.00083056	0	0	0.0029528	0.0030264	0.0032017	0.007103	0	0	0.0012151	0.0021711	0	0	0.0060048	0	0.0018315
0.1145	0.00098847	0.0051331	0.00030166	0.0064636	0.0030769	0.0031898	0.0050251	0.0010049	0.0015676	0	0.00030166	0.0024091	0.0068302	0.0033333	0.0016964	0.0017123	0.0024568	0.0019305	0.00030166	0.0037658	0.0015773	0.0016094	0.0018318	0.0022586	0.0078639	0.0026085	0.0014903	0.00030166	0.00060332	0.0021805	0.00030166	0.0021444	0.013915	0.0028678	0	0.0054054	0.0022702	0.00089796	0.0076462	0.0052762	0.0014706	0.0052623	0.0014406	0.0031697	0.0036517	0.0063451	0.014947	0.0023614	0.012497
0.13435	0	0.009713	0	0	0.0046296	0	0	0	0	0	0	0	0	0	0	0	0	0	0	0.0092593	0	0	0	0.00097847	0	0	0	0.00093284	0	0.0046296	0	0.00061425	0	0	0	0.0013514	0.00098425	0	0	0	0	0	0.0046296	0.0055857	0	0	0	0	0
0.18843	0.0012376	0.005074	0	0.0018217	0.0021627	0	0	0.0031785	0.0012376	0	0	0.0058204	0.0032983	0.0029043	0	0	0.0025313	0	0.0012376	0.0018774	0.0028149	0	0	0	0.0023383	0.0036287	0	0.0034081	0.0012376	0.0012376	0.0015083	0	0.0023287	0.0020682	0.0059995	0.0027027	0.012094	0.066708	0.0023148	0.0023364	0.0091293	0	0.13058	0.11857	0	0.0012092	0.0046065	0.030299	0
0.13863	0.0021954	0.0052982	0	0.0016818	0.00092507	0	0.0050251	0	0.0048216	0	0	0.0021075	0.0038415	0	0	0.0017123	0.0012937	0.0010977	0.0010977	0.003475	0	0.0010977	0.0012285	0.0010977	0.0060419	0	0	0	0.0010977	0.0038265	0	0.0029404	0.0082162	0.0021954	0	0	0.0020819	0.0010977	0.002967	0.0010977	0	0.0021786	0	0	0.001675	0.0035161	0.0085775	0	0.0010977
0.15959	0	0.0048309	0	0.0011682	0.0016103	0.0016103	0	0	0.00096432	0	0	0.0010537	0.0016103	0	0.003005	0	0.00064683	0	0	0.0022501	0	0	0.0016103	0.00097847	0.00055036	0	0	0	0	0.0016103	0	0	0.0016103	0.00083056	0	0.0013514	0.00098425	0.0038169	0.0015432	0	0	0	0	0	0	0	0.0016103	0	0.0018315
0.14302	0.00068681	0.00045372	0	0.00058411	0.0028154	0	0	0.00070323	0.0018904	0	0.00094518	0	0.0028355	0.00094518	0	0.00094518	0.00064683	0	0.0018904	0	0	0	0	0.00097847	0.0024407	0	0.0014903	0.00094518	0.00094518	0.0012755	0.0024535	0.0025046	0.0029815	0.0026063	0	0.0018904	0	0.0015415	0.0036071	0	0.00094518	0	0.0015147	0.00094518	0.00094518	0	0.0028355	0	0
0.17092	0.0015105	0.0042023	0	0.0016474	0.00092507	0	0	0.0016474	0	0	0	0.0010537	0	0.0016667	0.0027894	0	0.0027642	0	0	0	0.00082372	0.0026535	0	0.0042734	0.0043992	0.0024712	0.002314	0.00082372	0	0.0016474	0	0.0022617	0.0068464	0.00083056	0.00082372	0.00082372	0	0.0023852	0.0016474	0.0031602	0	0	0.00056948	0	0	0.0032421	0.0034348	0.0016474	0.0016474
0.14613	0.0012804	0.0030145	0	0.0011682	0	0	0.0012804	0	0	0	0.0012804	0	0.0012804	0.0029471	0	0	0.0012804	0	0	0	0	0.0012804	0	0.0012804	0	0	0	0	0	0.0012804	0.0015083	0.0025608	0.0043868	0.002111	0.0012804	0	0	0.0012804	0.0051216	0	0	0	0.0025608	0.0025608	0.0012804	0.0012092	0.002681	0	0.0018315
0.14701	0	0.0021575	0.0051556	0.0021575	0.0010787	0	0	0.0010787	0.0010787	0	0.004671	0	0.00082305	0.0010787	0.0010787	0	0	0	0	0.0006398	0.0053121	0	0	0.0029354	0.0032802	0.0011534	0.0021575	0.00093284	0	0.0010787	0.0010787	0	0.0021699	0	0.0045384	0.0010787	0.0021575	0	0.0047795	0.0023364	0.0014706	0	0.00056948	0.00095602	0	0.0045759	0.0032362	0.0010299	0
0.10863	0	0	0	0	0	0	0	0	0	0	0	0	0	0	0	0	0	0	0	0	0	0	0	0	0	0	0	0.00093284	0	0.0057143	0.0057143	0.011429	0.0057143	0	0	0	0.0057143	0	0	0	0	0	0	0	0	0	0	0	0
0.16033	0.0019627	0.0066477	0.0019627	0.0039254	0.0018501	0.00098135	0	0.00098135	0.00098135	0	0	0	0.00098135	0.0016667	0	0	0.0048846	0	0.0018132	0.0012796	0.0025586	0	0.00098135	0.00098135	0.0030634	0	0.0014903	0.00093284	0.0022599	0.0012755	0.0015083	0.0015956	0.0062174	0	0	0	0.00098425	0.00098135	0.0054686	0.0046729	0	0	0.0029441	0.001912	0	0.0019627	0.0087445	0.0010299	0.0066071
0.1206	0.0017242	0.0060942	0	0.0026588	0	0	0	0	0.0010373	0	0	0.0010373	0	0	0.0013947	0	0.00064683	0	0	0.0035965	0.0010373	0	0.0022658	0	0.0010373	0	0	0	0	0.0010373	0.0010373	0.002457	0.0037114	0.0010373	0.0010373	0	0	0.0010373	0.003112	0.0010373	0	0.0010373	0	0.0010373	0	0.0022465	0.0017873	0.0010373	0
0.2264	0.00068681	0.0029762	0.0029762	0.0065365	0	0	0	0	0	0	0.0014347	0.0010537	0	0.0029762	0	0	0.00064683	0	0	0.0059524	0	0	0	0.0039547	0	0	0.0029762	0	0	0	0	0	0.0064979	0	0.0029762	0	0	0	0.0007716	0	0	0	0	0.0029762	0	0.0029762	0.0059524	0	0
0.16446	0	0.0042937	0.0019194	0	0.0023913	0	0	0	0	0	0	0	0.00082305	0.0016667	0	0	0	0.0014663	0	0.0043988	0	0.0014663	0	0	0	0	0.0014903	0.00093284	0	0	0.0014663	0.0041611	0.0025574	0.0016611	0.002381	0	0.0034348	0	0.0014663	0	0.0014706	0	0.003502	0.0014663	0	0	0.0014663	0.0029326	0
0.15026	0.0021298	0.00045372	0	0.0026112	0.0032931	0	0	0.001443	0	0	0	0.0024967	0.0016461	0	0	0	0	0	0	0.001443	0.0077521	0.002449	0.001443	0.00097847	0.001443	0	0	0.001443	0	0.001443	0	0.00061425	0.001443	0	0	0	0	0	0.001443	0	0	0.0021786	0.00056948	0.00095602	0.001443	0	0.001443	0	0
0.21924	0.0020604	0.0048785	0	0.0027965	0.0053498	0.0015949	0	0	0	0	0	0.0010537	0	0.0022124	0	0.0022124	0.00064683	0.0044248	0.00090662	0	0.0022124	0.001006	0.0022124	0.00097847	0.0022124	0	0	0	0.0055547	0	0	0.0028266	0	0.003043	0	0.0035637	0.0031966	0.0056174	0.0007716	0	0.0022124	0	0.0033513	0.0022124	0.001675	0	0	0.0075144	0.0022124
0.15044	0	0.0066299	0.0014306	0.0011682	0	0	0	0.0035645	0.0019286	0	0	0.0010537	0.00082305	0.0016667	0	0	0.0014306	0	0.0014306	0	0.0031546	0.001006	0	0	0.0030817	0	0	0	0.0025606	0	0	0.0026591	0.0019762	0	0	0	0.0014306	0	0.0044044	0	0	0	0	0	0.001675	0.0012092	0.0017873	0.0010299	0.0032621
0.1602	0.003308	0.0031255	0.0038388	0.0024788	0.0013106	0	0	0.0014065	0.0013106	0	0.0014347	0	0.0021337	0.0013106	0.0013947	0	0.0019574	0.0019305	0	0	0.0013106	0.0023167	0.0036855	0	0.010065	0	0	0.0013106	0.0013106	0.0026212	0.0030166	0.0013106	0.0044774	0.00083056	0.0036916	0.0013106	0.00098425	0.0032175	0.0026212	0.0036471	0	0	0.0018801	0.001912	0	0.0025198	0.0044085	0.0036511	0
0.16508	0	0.0049073	0	0	0	0	0	0.00070323	0	0	0	0.0028268	0.0053191	0.001773	0.0027894	0	0.0024199	0.003861	0.00090662	0	0.001773	0.0027791	0.0012285	0.001773	0.0028738	0	0	0.001773	0	0	0	0.00061425	0.0051828	0	0	0.001773	0	0	0.0043177	0	0	0.0021786	0	0.001773	0	0.001773	0.0088795	0.001773	0
0.16453	0	0.0032884	0	0.0011905	0.002381	0.0015949	0	0.00070323	0.00096432	0	0	0	0.0028366	0	0	0.0011905	0.0018373	0.0011905	0	0.0006398	0.0011905	0	0.0011905	0	0.006413	0.0011905	0	0.00093284	0.0022599	0.0011905	0	0	0	0	0	0	0.0045557	0.0017889	0.004343	0.0023364	0.0014706	0	0.0011905	0	0	0.0012092	0.0020841	0.002381	0
0.21048	0.0026774	0.0035848	0.0019194	0.0011682	0.00092507	0.0013387	0	0.0033806	0	0	0.0013387	0.0023924	0.00082305	0	0	0	0	0	0.0013387	0.0033172	0	0.001006	0.0012285	0	0.0037781	0	0.0013387	0.00093284	0	0.0012755	0	0.0053548	0.0021822	0.0016611	0	0	0.00098425	0.0011926	0.0026774	0.0023364	0	0.0013387	0.0013387	0.00095602	0	0	0.0013387	0.0033984	0.0013387
0.12107	0.00068681	0.0086167	0	0.0044326	0.00092507	0.0010881	0	0.0010881	0.0010881	0	0	0.0010537	0.00082305	0	0.0013947	0.0010881	0.0052049	0	0	0.0017279	0.0021763	0	0.0010881	0.0010881	0.0027266	0.0011534	0	0.0048195	0	0.0043526	0	0	0.0048981	0	0.0010881	0.0010881	0.0020724	0.0005963	0.0032644	0.0010881	0	0	0.0016576	0	0.0010881	0.0022973	0.0061399	0.0010881	0
0.19277	0	0.00045372	0	0.0064207	0.00092507	0	0	0.0019455	0.0038911	0	0	0.0019455	0.00082305	0	0.0019455	0	0.00064683	0	0	0	0	0	0	0	0.00055036	0.0019455	0	0.00093284	0.0022599	0	0.0019455	0	0.0024911	0.0019455	0	0	0	0	0.0027171	0	0	0.0021786	0	0.001912	0.001675	0.0012092	0.00089366	0	0
0.20716	0.0021236	0.0027979	0	0.0020209	0	0	0	0.00214	0.0043103	0	0.0014347	0.0039273	0	0.0045402	0	0.0014368	0	0	0.0028736	0.0012796	0	0.0020121	0	0.003852	0.00055036	0.0014368	0	0.00093284	0	0	0	0	0.0025279	0.00083056	0	0.0013514	0.0014368	0.0005963	0.0022084	0	0	0.0050522	0.0048798	0	0	0	0.0017873	0.0030896	0.0050998
0.12029	0	0	0	0.0063291	0	0	0	0	0	0	0	0	0	0	0	0	0	0	0	0	0	0.0063291	0	0	0	0	0	0	0	0	0	0	0.0068747	0	0	0	0	0	0	0	0	0	0	0	0	0	0	0	0.0063291
0.19829	0.0013736	0.00045372	0	0.0011682	0	0.0023585	0	0	0	0	0	0	0.00082305	0.0016667	0	0.0017123	0.004717	0	0.00090662	0.0023585	0	0.001006	0.0012285	0	0.00055036	0	0.0014903	0	0	0	0.0015083	0	0.002904	0.0031891	0	0.0013514	0	0.0023585	0.0007716	0.0023585	0	0	0.0023585	0.0033145	0	0.0012092	0.0023585	0	0.00419
0.21668	0.0019034	0.0075885	0	0.0053537	0.0015333	0.0028114	0.0050251	0.0019198	0.0021809	0	0	0.0010537	0.00060827	0.00060827	0.00060827	0	0.0030799	0.00060827	0.0021232	0.0006398	0.0040104	0.0026203	0	0.002195	0.0078208	0.0012165	0	0.00093284	0.0034764	0.0031003	0.0021166	0.0030593	0.0097134	0	0	0.0052706	0.0025768	0.0018009	0.0041396	0	0.0020789	0.0027869	0.0023943	0.0015643	0	0.0024184	0.011122	0.00060827	0.0067111
0.13212	0.00068681	0.0033841	0	0.00058411	0	0.0015949	0	0.0021097	0	0	0.0014347	0.001692	0	0.0016667	0	0	0.0050761	0	0	0.0012796	0.001692	0.001692	0.0012285	0.00097847	0.00055036	0	0	0	0.0011299	0	0.0015083	0.0023063	0.0010911	0	0	0	0	0.0022884	0.001692	0.0023364	0	0	0.00056948	0.00095602	0	0.001692	0.001692	0.0010299	0.001692
0.24815	0	0.0027248	0	0	0	0	0	0	0.00096432	0	0.0014347	0.0010537	0	0	0	0.0027248	0	0	0.00090662	0.0006398	0	0	0.0027248	0.0027248	0	0	0	0	0.0054496	0	0	0.0054496	0.0070863	0.0054496	0.0027248	0	0	0	0.0034964	0	0	0	0.0017084	0	0	0	0.0045121	0	0
0.20861	0	0.00045372	0	0.0047393	0	0.0047393	0	0.0094787	0	0	0	0	0	0	0	0	0.0047393	0	0	0	0	0	0	0.00097847	0.00055036	0	0	0	0	0	0	0	0	0	0	0	0	0.0005963	0	0	0	0	0.00056948	0.00095602	0.0094787	0	0	0	0
0.12351	0.0012453	0.0049813	0	0.00058411	0.0043408	0	0	0.00070323	0	0	0	0	0	0	0	0	0.0018922	0	0	0.0018851	0	0.0012453	0	0	0.0071828	0.0012453	0.0014903	0	0.003736	0	0	0	0.002882	0.00083056	0	0.0012453	0.0012453	0.003087	0	0	0	0	0.00056948	0.00095602	0	0.0012092	0.004278	0	0
0.13475	0	0.00090744	0	0	0	0	0	0	0.0027473	0	0	0	0	0.0027473	0.004142	0	0	0	0	0.0006398	0	0.0027473	0	0	0.0027473	0	0	0	0	0.0052983	0	0.0039758	0.00054555	0	0	0.0013514	0.0027473	0	0	0	0	0	0	0.0027473	0	0.0039564	0	0	0
0.223	0.0016026	0.00045372	0.0019194	0.0016026	0	0	0	0	0.0025669	0	0	0	0	0	0	0.0017123	0	0	0.0016026	0	0	0	0.0028311	0	0.0021529	0.0016026	0	0.0060036	0.0011299	0.0016026	0	0.0032051	0.0053532	0.0016026	0	0.0027027	0	0	0.0039767	0	0	0.0037812	0.0032051	0	0.001675	0.0016026	0	0.0026324	0
0.16743	0	0.00090744	0.0019194	0.0014793	0.00092507	0	0.0050251	0.00070323	0.0024436	0	0.0014793	0	0.00082305	0.0014793	0	0	0	0	0	0	0	0	0	0.00097847	0	0.0011534	0.0014903	0.0014793	0	0	0.0015083	0.00061425	0.0049834	0.0029586	0	0	0.0024635	0.0011926	0.0037302	0	0	0.0014793	0.0020488	0	0.0014793	0.0014793	0.002681	0	0.0018315
0.16877	0.00068681	0.0053022	0.0024242	0.0023803	0.0024242	0.0012121	0.0012121	0.0012121	0.0012121	0	0.0012121	0	0.0036364	0	0.0026068	0.0034247	0.0012937	0.0019305	0.0024242	0.0012121	0.0027894	0.0012121	0.0012285	0.0021906	0.0011007	0.0035189	0	0.0012121	0	0	0.0024242	0.0048649	0.0041819	0.0037038	0	0.0025635	0.0012121	0.0005963	0.0007716	0	0	0	0.0035632	0.0012121	0.0012121	0	0.0042116	0.0010299	0.0036364
0.21446	0	0.0049261	0	0	0	0	0.0050251	0	0.0024631	0	0	0.0010537	0.0024631	0	0.0013947	0.0017123	0.00064683	0.0043936	0.00090662	0	0	0	0.0049261	0	0.0024631	0	0.0014903	0	0	0	0.0024631	0.0024631	0.0035542	0	0	0	0	0	0.0032347	0	0.0014706	0	0.003602	0	0	0.0012092	0.0024631	0.0020597	0.0073892
0.11323	0	0.00045372	0	0.0022624	0	0	0	0.0022624	0	0	0	0.0010537	0	0	0	0	0	0	0	0	0	0	0	0.00097847	0.00055036	0	0.0014903	0.00093284	0.0011299	0.0012755	0	0.0012285	0.0061615	0.0022624	0	0.0013514	0	0.0028587	0.0015432	0	0	0	0	0.00095602	0	0	0	0.0022624	0.0018315
0.28697	0.0022112	0.0019781	0	0.0011682	0.00092507	0	0.0050251	0	0	0	0.0015244	0.0036319	0.0015244	0	0	0	0	0	0.0030488	0.0030488	0	0	0.0027529	0.00097847	0.0015244	0	0.0015244	0.0018657	0.0030488	0.0012755	0	0.002457	0	0.0015244	0	0.0013514	0.0015244	0.0048377	0.0030488	0	0	0.0015244	0.0051426	0.0015244	0.001675	0	0.00089366	0	0
0.15242	0	0.0025113	0	0.0020576	0	0	0	0	0.0030219	0	0	0.0020576	0	0	0	0.0017123	0	0	0	0	0	0	0	0.0020576	0.0031583	0.0011534	0	0.00093284	0	0.0033331	0	0	0.0026032	0	0	0	0	0.0026539	0.0007716	0	0	0.0020576	0.0026271	0.0020576	0.001675	0	0	0.0020576	0
0.23651	0.0013736	0.0029413	0	0.00058411	0	0	0	0.0024876	0	0	0.0024876	0	0.00082305	0	0	0	0.0024876	0	0.0024876	0.0012796	0.0040648	0	0	0	0.00055036	0	0	0.0018657	0.0011299	0	0	0.0055894	0.00054555	0.00083056	0	0.0038389	0.0034718	0.0030839	0.0007716	0	0.0024876	0	0	0.0024876	0	0	0.0024876	0	0
0	0	0	0	0	0	0	0	0	0	0	0	0	0	0	0	0	0	0	0	0	0	0	0	0	0	0	0	0	0	0	0	0	0	0	0	0	0	0	0	0	0	0	0	0	0	0	0	0	0
0.28374	0.00068681	0	0	0.0049751	0	0	0	0	0.00096432	0	0	0.0060289	0.00082305	0.0049751	0	0.0049751	0	0	0	0.0006398	0	0	0	0.0069321	0	0	0	0	0	0	0	0.00061425	0	0.0024917	0	0.0049751	0	0	0	0	0	0	0.0049751	0	0	0.0012092	0	0.0049751	0
0	0	0	0	0	0	0	0	0	0	0	0	0	0	0	0	0	0	0	0	0	0	0	0	0	0	0	0	0	0	0	0	0	0	0	0	0	0	0	0	0	0	0	0	0	0	0	0	0	0
0.10541	0	0.0013612	0	0.0034566	0.0032134	0	0	0	0	0	0	0	0.0045767	0	0	0	0.00064683	0	0.0022883	0.0006398	0	0	0.0012285	0.00097847	0.0011007	0.0011534	0	0.0022883	0	0	0	0.0022883	0.00054555	0.00083056	0	0	0.0019685	0.006865	0.0022883	0	0	0	0	0	0	0.0012092	0	0	0
0.15323	0.0026749	0.0019881	0	0.00058411	0	0	0	0.0026913	0	0	0	0.0039761	0	0	0.0013947	0	0	0	0	0	0	0.0020121	0	0	0	0	0	0.0019881	0	0.0012755	0	0	0	0.0019881	0	0.0013514	0.00098425	0	0	0	0	0.0019881	0	0	0	0	0.0019881	0	0.0019881
0	0	0	0	0	0	0	0	0	0	0	0	0	0	0	0	0	0	0	0	0	0	0	0	0	0	0	0	0	0	0	0	0	0	0	0	0	0	0	0	0	0	0	0	0	0	0	0	0	0
0.1482	0	0.0022588	0	0.0023892	0.0045352	0.0018051	0	0	0	0	0	0	0	0.0016667	0	0	0	0	0	0	0	0.0018051	0	0.0018051	0.0016511	0	0	0	0	0	0	0.00061425	0	0	0	0.0031564	0	0	0.0036101	0	0	0.0039837	0	0	0.0034801	0	0	0.0018051	0.0018051
0.1547	0	0	0.0010799	0.0022481	0.002005	0	0	0.0010799	0	0	0	0	0	0.0021598	0	0	0.0017267	0	0.00090662	0	0.0015773	0	0	0.00097847	0.0011007	0	0.0029806	0.0010799	0.0011299	0.0010799	0	0.00061425	0.0010911	0.00083056	0	0	0	0	0	0	0.0014706	0	0	0.001912	0	0.0010799	0	0.0010799	0.0018315
0.10698	0.00068681	0.0031934	0.0019194	0.00058411	0.0027397	0	0	0	0	0	0.0027397	0	0	0	0	0	0.00064683	0	0.00090662	0	0	0.0037458	0	0.0027397	0	0	0	0.00093284	0	0.0040152	0.0027397	0	0.006025	0.0027397	0	0	0	0	0	0.0027397	0	0	0	0	0	0	0	0.0027397	0
0.22148	0.001473	0.0046271	0	0.0013703	0	0.00078616	0	0.0021926	0.003501	0	0	0.00078616	0	0.0033333	0.00078616	0.0032847	0.0045776	0	0	0.0006398	0	0.0027982	0.0020147	0.00078616	0.0047957	0	0.0029806	0	0	0.00078616	0.00078616	0	0.0069635	0	0	0.0015723	0.00078616	0.0025751	0.0015723	0	0	0	0.002928	0.0026982	0.00078616	0.0032045	0.0017873	0.0049056	0.00078616
0.15063	0	0.00045372	0	0.0033954	0.0011136	0.0011136	0	0.0018168	0.00096432	0	0	0.0011136	0	0.0027803	0	0	0.0011136	0	0.0018132	0.0017534	0.0026909	0	0.0022272	0.0019569	0	0	0.0014903	0.0011136	0.0011299	0	0	0.0017278	0.0016591	0	0.002381	0.0013514	0.0032114	0.0022272	0.0011136	0	0.0011136	0	0.0011136	0.0011136	0	0.0034364	0	0.0011136	0
0	0	0	0	0	0	0	0	0	0	0	0	0	0	0	0	0	0	0	0	0	0	0	0	0	0	0	0	0	0	0	0	0	0	0	0	0	0	0	0	0	0	0	0	0	0	0	0	0	0
0.13191	0	0	0.0054945	0	0.00092507	0	0	0	0.0064588	0	0	0	0	0	0	0	0.00064683	0	0	0	0	0	0	0	0.0054945	0	0	0	0	0	0	0.016484	0.0010911	0	0	0	0	0.0005963	0.0054945	0	0	0	0	0	0	0	0	0	0
0.14234	0	0.004065	0	0.004065	0	0.0015949	0	0	0	0	0.0014347	0	0	0	0	0	0	0	0.004065	0	0	0	0	0	0	0	0	0	0	0.0012755	0.004065	0	0.004065	0	0	0	0	0.0005963	0.0007716	0	0	0	0	0	0	0	0.004065	0	0
0.20147	0	0.00045372	0	0	0.00092507	0	0	0.00070323	0	0	0	0.0010537	0.004329	0	0.0013947	0.0038768	0	0.0021645	0	0	0.0021645	0.0021645	0	0	0	0	0	0.004329	0.0011299	0.0021645	0	0	0.0027101	0	0	0	0	0	0.0037077	0	0	0	0.0021645	0	0	0	0.0048455	0	0
0.086864	0.0016828	0.00099602	0	0.00058411	0	0	0	0.0014065	0.00096432	0	0	0.00099602	0.00082305	0.0016667	0.00099602	0.0017123	0.00099602	0	0	0.0026318	0	0	0.0022245	0.0029705	0.00055036	0	0	0.00093284	0	0	0.0015083	0.0012285	0.0010911	0.0033223	0	0	0	0.00099602	0	0	0.0014706	0	0	0	0	0.00099602	0	0	0
0.17234	0	0	0	0	0	0	0	0	0	0	0	0	0	0	0.0042017	0	0	0.0019305	0	0	0	0	0	0.0042017	0.0042017	0	0.0014903	0.0042017	0	0	0	0	0.0042017	0	0.0042017	0	0	0.0042017	0	0	0.0042017	0	0	0	0.001675	0	0	0	0.0018315
0.098155	0	0.0052522	0	0	0.00092507	0.0015949	0.0050251	0.00070323	0	0	0	0.0010537	0	0	0.0013947	0.0017123	0.00064683	0	0	0.0006398	0.0015773	0.0019657	0	0.00095969	0.00095969	0	0.0014903	0.00095969	0	0	0	0.00061425	0.00054555	0.00083056	0	0.0013514	0.0019685	0.0019194	0.00095969	0	0	0.00095969	0.00056948	0.00095969	0	0.00095969	0	0	0.0018315
0.10224	0.0012036	0.0014873	0	0	0.0018501	0	0	0.0024401	0.0014811	0	0	0	0.0005168	0.0005168	0.0005168	0.0034247	0.0024573	0	0.0010336	0.0011566	0.0015773	0.001006	0.0012285	0	0.00055036	0.0010336	0	0.0014496	0	0.0030678	0.0015083	0.0010336	0.002699	0.0013474	0	0.0005168	0.0005168	0.0016299	0.0005168	0.0005168	0	0	0.0022252	0.0024288	0.0010336	0.0012092	0.0023041	0.0015467	0
0	0	0	0	0	0	0	0	0	0	0	0	0	0	0	0	0	0	0	0	0	0	0	0	0	0	0	0	0	0	0	0	0	0	0	0	0	0	0	0	0	0	0	0	0	0	0	0	0	0
0.2252	0.00068681	0	0	0	0	0	0	0	0.00096432	0	0	0.0010537	0	0.004329	0	0	0	0	0	0.004329	0.0015773	0	0	0.004329	0	0	0	0	0.0011299	0	0	0.008658	0	0	0	0	0	0.0005963	0.0007716	0	0	0	0.001139	0.004329	0	0	0	0	0.004329
0.22976	0.0035347	0.0021486	0.0019194	0.0046987	0.00092507	0.0015949	0	0.0014906	0.00096432	0	0	0.0015748	0.0007874	0.0007874	0.0013947	0	0	0	0.0007874	0.0019194	0.0015773	0.0017934	0.0015748	0.0035318	0.0018881	0.0007874	0	0.0007874	0.0019173	0.0041258	0	0.0018428	0.0032115	0.0024917	0.0047619	0.0013514	0	0.0013837	0.0023306	0.0046729	0	0.0007874	0.001139	0.0007874	0	0.0012092	0.00089366	0.0028471	0.0018315
0.13728	0	0	0.0015408	0.0015408	0.00092507	0	0	0.0022441	0.00096432	0	0	0	0	0	0	0	0	0	0	0.0006398	0	0	0	0	0	0	0	0.0015408	0.0061633	0.002551	0	0.0021551	0.00054555	0.00083056	0	0.0015408	0	0.0005963	0.0030817	0	0	0	0.0015408	0.00095602	0	0.0015408	0	0	0
0	0	0	0	0	0	0	0	0	0	0	0	0	0	0	0	0	0	0	0	0	0	0	0	0	0	0	0	0	0	0	0	0	0	0	0	0	0	0	0	0	0	0	0	0	0	0	0	0	0
0.10753	0.00068681	0.001722	0.00063412	0.0018523	0	0.00063412	0.0050251	0.0014065	0.0019286	0	0.00063412	0.0010537	0	0.0016667	0	0.00063412	0.0012937	0.0012682	0.0015407	0.0031819	0.00063412	0.00063412	0.0018626	0.00063412	0.0011845	0	0.0014903	0.00063412	0.0011299	0.0012755	0	0.0012484	0.0040846	0.0020988	0	0	0.0026026	0.00063412	0.0012682	0.0023364	0.0021047	0	0	0.0015901	0.00063412	0.00063412	0	0.0020597	0
0.14244	0.0016653	0.0014677	0.0019194	0.0010733	0.0019035	0.0020841	0	0.0011925	0.0014536	0	0	0.00048924	0.00082305	0.0021559	0	0.0017123	0.00048924	0	0.0013959	0.0030484	0.0014677	0.00097847	0.0036855	0.0039139	0.0020792	0.0016426	0.00048924	0.00093284	0	0.002551	0.0019975	0.0041747	0.00048924	0.0014677	0.00048924	0.0013514	0.00098425	0.0011926	0.0025217	0	0.0019598	0.0021786	0.0026067	0.0024237	0.001675	0.0021877	0	0	0
0.22979	0	0	0	0.00058411	0	0	0	0	0	0	0	0	0	0.0016667	0	0	0	0	0	0	0.0015773	0	0	0	0.0067568	0	0	0	0	0	0	0	0.0067568	0	0	0	0.00098425	0.0005963	0	0	0	0	0	0	0	0.0079659	0	0	0
0	0	0	0	0	0	0	0	0	0	0	0	0	0	0	0	0	0	0	0	0	0	0	0	0	0	0	0	0	0	0	0	0	0	0	0	0	0	0	0	0	0	0	0	0	0	0	0	0	0
0.10672	0.00068681	0.00045372	0	0.0018727	0.0018501	0.00035224	0	0.0021097	0.00070447	0	0.00035224	0.0010537	0.0016461	0.0020189	0	0.0034247	0.00035224	0.0061437	0.00035224	0.0006398	0	0.0053824	0.0012285	0.00097847	0.0018052	0.00035224	0	0.0040836	0.0010567	0.0010567	0.0015083	0.0035137	0.0016023	0.001535	0	0	0.0013365	0.0024934	0.00035224	0.0023364	0.0010567	0.00035224	0.0014912	0.0016605	0.00035224	0.0015614	0.0019504	0.0013821	0.0040152
0	0	0	0	0	0	0	0	0	0	0	0	0	0	0	0	0	0	0	0	0	0	0	0	0	0	0	0	0	0	0	0	0	0	0	0	0	0	0	0	0	0	0	0	0	0	0	0	0	0
0.13049	0.0020925	0.0020801	0.00071891	0	0.00071891	0	0	0.0035632	0	0	0.0028694	0.0010537	0.001542	0.0033333	0.0013947	0.00071891	0.00071891	0.0026494	0	0.0013587	0	0.0030181	0.00071891	0	0.0014378	0	0.0014903	0.0025846	0.00071891	0.0019944	0.0022272	0.0019474	0	0.00083056	0	0.00071891	0.00098425	0.00071891	0.0014905	0	0	0	0.00056948	0.0023938	0.00071891	0.0019281	0.00089366	0.00071891	0
0.12839	0.0013715	0.001027	0.0029464	0.00058411	0.0016098	0	0	0.0020726	0.00034235	0	0.0038965	0.004215	0.0015077	0.002009	0.00034235	0.0017123	0.0016739	0.0019305	0.0028403	0.0019194	0	0	0.002457	0.0026416	0.0023358	0.00034235	0.003323	0.0012752	0.001027	0.0019602	0	0.0009566	0.0010911	0.0011729	0.0027233	0.0013514	0.00034235	0.0016233	0.0017987	0.0023364	0.0014706	0.00034235	0.0017084	0.0022544	0	0.0027607	0.0015784	0.0010299	0
0.093055	0.0013736	0.00045372	0.00040161	0.00098572	0.00092507	0.0015949	0	0	0.002893	0	0.00040161	0.0014553	0.0012247	0	0	0.0017123	0.00040161	0.0019305	0.0031215	0.0027226	0	0.001006	0.00080321	0.0017817	0.00095196	0.0023068	0	0.00093284	0.0011299	0.0033542	0	0.0010159	0	0.00080321	0	0.0013514	0	0.0015942	0.0015432	0.0023364	0.0018722	0	0.00097108	0.00095602	0.001675	0.0020124	0.00080321	0.0020597	0.0018315
0.13841	0	0	0.00085251	0	0	0	0	0	0	0	0	0.00085251	0.00082305	0	0.0013947	0	0	0	0.00085251	0.0006398	0	0	0	0.0026835	0.00055036	0	0.001705	0.00085251	0.0011299	0.002551	0.0023608	0.0029335	0	0.00085251	0.00085251	0.00085251	0.00085251	0	0.0007716	0.00085251	0.0014706	0	0.00056948	0.0025575	0	0.0020617	0	0.00085251	0
0.14777	0.0013736	0	0.0038388	0	0.0028944	0	0	0	0.0014472	0	0	0	0.0022702	0.0031138	0	0.0017123	0.00064683	0	0	0	0	0.0014472	0	0	0.00055036	0	0	0	0.0028944	0	0	0.0014472	0.00054555	0	0	0	0.0014472	0.0014472	0	0.0023364	0	0.0058045	0.00056948	0	0	0.0014472	0	0	0
0.12792	0.01289	0.0081672	0.019457	0.01586	0.014169	0.017807	0.015134	0.0098447	0.015868	0	0.01748	0.007669	0.0085525	0.0085968	0.011363	0.022465	0.010229	0.0039488	0.016729	0.012014	0.017555	0.01636	0.012461	0.011144	0.014286	0.01171	0.012215	0.015569	0.0070724	0.0092799	0.01378	0.014187	0.015861	0.016601	0.014608	0.013982	0.015086	0.012932	0.010382	0.014136	0.010441	0.002325	0.015421	0.0089848	0.013635	0.011117	0.018195	0.019919	0.022154
0.12593	0.00068634	0.00068634	0	0.0018546	0.0022978	0	0	0.0013727	0.0019286	0	0.0042421	0.0027938	0	0.0016667	0	0.0017123	0.0033527	0	0.00090662	0.0013727	0	0.0016924	0.0012285	0.00068634	0.0027454	0.00068634	0	0	0	0.00068634	0.0015083	0.00061425	0	0.00083056	0.002381	0	0.0013727	0.0025653	0.00068634	0.0013727	0	0.00068634	0.00068634	0.00095602	0	0.0018955	0.00068634	0.0010299	0.0018315
0.11741	0.00068681	0.00045372	0	0	0	0	0	0.00070323	0	0	0.0014347	0.0010537	0	0	0.0013947	0.0034247	0.0016569	0.0010101	0.00090662	0.0010101	0	0.0020161	0.0010101	0	0	0.0010101	0	0.0020202	0	0.0035611	0	0.0016244	0.0010101	0.00083056	0.0010101	0.0010101	0.0010101	0	0	0	0.0024807	0	0.00056948	0	0	0	0.00089366	0	0
0.12155	0.0021823	0.00045372	0.0019194	0	0.0019221	0.0004985	0.0004985	0	0.00096432	0	0	0	0.00082305	0	0.0018932	0.0004985	0.0019405	0	0.0019036	0.0022766	0	0.0004985	0.0012285	0.00097847	0.0025444	0.0016519	0.0004985	0	0.0004985	0.002771	0.0015083	0.0011128	0.00054555	0.0028246	0	0.0023484	0.0024798	0	0.0004985	0	0	0.0021786	0	0.001912	0	0.0017077	0	0.0004985	0
0	0	0	0	0	0	0	0	0	0	0	0	0	0	0	0	0	0	0	0	0	0	0	0	0	0	0	0	0	0	0	0	0	0	0	0	0	0	0	0	0	0	0	0	0	0	0	0	0	0
0.11104	0.0020122	0.0013254	0	0.00066269	0	0	0	0.00070323	0.00096432	0	0.0014347	0.0021075	0.0013254	0	0	0.00066269	0	0.0019305	0.002232	0.0006398	0.0015773	0.001006	0	0	0.00066269	0	0.00066269	0.00066269	0	0.0013254	0.0015083	0.0013254	0	0	0	0.0013514	0	0.00066269	0	0.00066269	0	0.0043573	0	0.00066269	0	0.0019881	0.00089366	0.0016926	0
0.1364	0	0	0	0.00058411	0	0	0	0	0	0	0	0	0	0	0	0	0	0	0.0075758	0	0	0	0	0	0	0	0	0	0	0	0	0	0	0	0	0	0	0.0075758	0	0	0	0	0.00056948	0	0	0	0	0	0
0.11698	0.00068681	0.00045372	0	0.0018832	0	0	0	0.00070323	0.0019059	0	0.00094162	0.0010537	0	0.0026083	0	0	0.00064683	0	0.00094162	0.0006398	0.0025189	0.001006	0.0012285	0.00097847	0.0016511	0	0	0.0018657	0.0020716	0.0012755	0.00094162	0	0.0020327	0.0017722	0.0033226	0.0027027	0.00098425	0.0005963	0.0007716	0	0.0014706	0	0	0.00095602	0	0	0.00094162	0	0
0.12937	0	0	0	0.00058411	0	0	0	0.0038023	0.00096432	0	0	0.0038023	0	0	0.0038023	0	0	0	0	0	0	0	0	0	0.0011007	0	0	0	0.0011299	0	0	0	0	0	0	0	0	0	0	0	0	0	0	0	0	0.0038023	0	0	0
0	0	0	0	0	0	0	0	0	0	0	0	0	0	0	0	0	0	0	0	0	0	0	0	0	0	0	0	0	0	0	0	0	0	0	0	0	0	0	0	0	0	0	0	0	0	0	0	0	0
0.085113	0	0	0	0	0	0	0	0	0	0	0	0	0	0	0	0	0	0	0	0	0	0	0	0	0	0	0	0.00093284	0	0	0	0	0	0	0	0	0	0	0	0	0	0	0.021277	0	0.001675	0	0	0	0
0.14827	0.0013736	0.00045372	0	0.00058411	0.00092507	0.0012438	0	0.00070323	0.0031724	0	0	0	0	0	0	0	0.00064683	0	0.0021504	0.0006398	0.0012438	0.0012438	0.0012285	0.0012438	0.0017941	0	0.0012438	0	0.0023737	0	0	0.0012438	0.0017893	0	0	0.0012438	0.002228	0	0.0007716	0.0012438	0	0	0.00056948	0	0	0.0012438	0	0.0020597	0.0018315
0	0	0	0	0	0	0	0	0	0	0	0	0	0	0	0	0	0	0	0	0	0	0	0	0	0	0	0	0	0	0	0	0	0	0	0	0	0	0	0	0	0	0	0	0	0	0	0	0	0
0	0	0	0	0	0	0	0	0	0	0	0	0	0	0	0	0	0	0	0	0	0	0	0	0	0	0	0	0	0	0	0	0	0	0	0	0	0	0	0	0	0	0	0	0	0	0	0	0	0
0	0	0	0	0	0	0	0	0	0	0	0	0	0	0	0	0	0	0	0	0	0	0	0	0	0	0	0	0	0	0	0	0	0	0	0	0	0	0	0	0	0	0	0	0	0	0	0	0	0
0	0	0	0	0	0	0	0	0	0	0	0	0	0	0	0	0	0	0	0	0	0	0	0	0	0	0	0	0	0	0	0	0	0	0	0	0	0	0	0	0	0	0	0	0	0	0	0	0	0
0.20188	0.0028818	0.0028818	0	0.0028818	0	0	0	0	0	0	0	0	0	0	0	0	0.0028818	0	0	0.0019194	0	0.0028818	0.0012285	0	0.00055036	0	0	0.0028818	0.0011299	0	0	0.0057637	0.059357	0	0	0	0.0028818	0.0034781	0	0	0	0	0	0	0.001675	0	0.0028818	0	0
0.1781	0	0	0.0028249	0.00058411	0.00092507	0.0015949	0	0	0	0	0	0.0010537	0	0.0016667	0	0	0.00064683	0.0019305	0	0	0	0	0	0	0	0.0011534	0	0	0	0.0041004	0.0043332	0	0	0	0	0.0013514	0	0.0011926	0.0007716	0	0	0	0	0	0	0	0	0.0028249	0
0.16357	0	0.0062893	0	0	0	0	0	0.00070323	0	0	0	0	0	0	0	0	0.012579	0	0	0	0	0	0	0	0	0	0	0	0	0	0	0	0	0.0071199	0	0	0	0	0	0	0.0062893	0	0	0	0	0	0	0	0
0.14609	0.00068681	0	0	0.00058411	0	0	0.0036496	0	0	0	0	0	0	0	0	0	0	0	0	0	0	0	0.0036496	0.0036496	0	0.0036496	0.0014903	0.00093284	0	0	0	0.00061425	0	0	0	0	0	0.0078956	0	0	0	0	0	0	0	0	0.00089366	0	0
0.13225	0	0.0057471	0	0.0057471	0	0	0	0	0.00096432	0	0	0	0	0	0	0	0	0	0	0	0	0	0	0	0	0.0011534	0	0	0	0	0	0	0.00054555	0.00083056	0.002381	0.0013514	0.00098425	0	0	0.0023364	0	0	0.0063166	0	0	0	0	0	0
0.18754	0	0.0125	0	0	0	0	0	0	0	0	0	0	0	0	0	0	0	0	0	0	0	0	0	0	0	0	0	0.00093284	0	0.0012755	0	0	0	0	0	0	0	0	0	0	0	0	0	0.00095602	0	0	0.00089366	0	0
0.17207	0.0027921	0.0018722	0	0.00058411	0.00070922	0.0023041	0.00070922	0.00070922	0.00070922	0	0	0.0014184	0.0014184	0.0023759	0	0	0.0013561	0	0.0034291	0.001349	0.0022865	0.001006	0	0	0.0014184	0.0018626	0.0014903	0.00070922	0	0.0019847	0	0.00061425	0.00054555	0.002249	0.00070922	0.0021277	0	0.0019018	0.0014808	0.0053821	0.002889	0	0.00070922	0.00070922	0.0023843	0	0.00089366	0.0010299	0.003663
0.16415	0.00068681	0	0	0	0	0	0	0	0.00096432	0	0	0	0	0	0	0	0.00064683	0	0	0	0	0	0.0012285	0	0.00055036	0.0011534	0	0.00093284	0.0011299	0	0	0	0	0	0	0	0	0	0	0	0	0	0	0.0051282	0	0.0012092	0	0.0051282	0
0.15289	0	0.0016875	0.0019194	0	0	0.0006169	0	0.0014065	0.0019286	0	0.0020516	0.0010537	0.0006169	0	0	0.0017123	0.0006169	0	0	0.0019194	0.0021942	0.0022398	0.0012338	0	0.0012338	0.0006169	0	0.0046492	0.0011299	0	0	0.0006169	0.0010911	0.0012338	0.0029979	0.0019683	0	0.0012132	0	0	0.0020875	0	0.0012338	0.0025289	0.003967	0	0	0.0026766	0.0006169
0.15094	0	0	0.0019194	0	0	0	0	0.00070323	0.00096432	0	0	0	0.00082305	0	0.0013947	0	0	0.0019305	0	0	0.0043103	0	0	0	0	0	0	0	0.0043103	0	0	0	0	0	0	0	0	0	0	0	0	0	0.0017084	0	0	0	0	0	0
0.13767	0.0091743	0	0	0	0	0	0	0	0	0	0	0.0010537	0	0	0.0091743	0	0	0	0	0	0	0	0	0.0091743	0	0	0	0	0	0	0	0	0	0	0	0	0	0.0091743	0.0007716	0	0	0	0	0	0	0	0	0	0.0091743
0.13565	0.00068681	0.0017153	0	0	0.0017153	0	0	0	0.00096432	0	0	0.0017153	0.0042536	0	0.0013947	0	0	0	0.00090662	0	0	0	0.0012285	0.00097847	0	0.0017153	0	0.0018657	0.0017153	0.0017153	0	0	0.0017153	0	0.0017153	0	0	0	0	0	0.0031859	0.0021786	0.00056948	0	0	0.0046397	0	0.0027451	0
0.17517	0	0	0	0	0.00092507	0	0	0	0.00096432	0	0.0014347	0	0	0	0.0027778	0.0017123	0	0	0.0018132	0.0027778	0	0.001006	0	0	0	0.0027778	0.0027778	0	0	0	0	0.0012285	0.0027778	0.00083056	0.0027778	0	0	0	0	0	0.0029412	0	0.00056948	0	0	0	0	0.0010299	0
0.065808	0	0	0	0	0	0	0	0	0	0	0	0	0	0	0	0	0	0	0	0	0	0	0	0	0	0	0	0	0	0.0012755	0	0	0.043293	0	0	0	0	0	0	0	0	0	0	0	0	0	0	0	0
0	0	0	0	0	0	0	0	0	0	0	0	0	0	0	0	0	0	0	0	0	0	0	0	0	0	0	0	0	0	0	0	0	0	0	0	0	0	0	0	0	0	0	0	0	0	0	0	0	0
0.15276	0	0.0019569	0.0019569	0	0.0039139	0	0	0.00070323	0	0	0	0.0019569	0.0016461	0	0	0	0	0.0019569	0.00090662	0.0006398	0.0015773	0	0	0	0.00055036	0	0	0	0.0019569	0	0	0.0019569	0.0019569	0.00083056	0.002381	0	0	0	0.0007716	0	0	0	0.0019569	0	0	0	0	0	0.0018315
0.13644	0.00068681	0	0	0	0	0	0	0	0	0	0	0	0	0	0	0	0.0045455	0	0	0	0	0	0	0.00097847	0	0.0045455	0	0.00093284	0	0	0	0	0.0090909	0	0	0.0045455	0	0	0	0	0	0	0	0.00095602	0	0	0.0045455	0	0.0045455
0.11111	0.00068681	0	0	0	0	0	0	0	0	0	0	0	0	0	0	0	0	0	0	0	0	0	0	0	0	0	0	0	0	0	0	0	0	0	0	0	0	0	0	0	0	0	0.00056948	0	0	0	0	0	0
0.11754	0	0.0020964	0	0	0	0	0	0.00070323	0	0	0	0	0	0	0	0.0038088	0.0027433	0	0	0.0020964	0	0	0.0012285	0	0	0	0	0.00093284	0	0	0.0015083	0	0.0047384	0	0	0.0013514	0	0.0011926	0.0020964	0.0041929	0	0	0	0.0030525	0	0	0.00089366	0	0
0.082016	0	0.00045372	0	0	0	0	0	0	0	0	0	0	0	0	0	0	0	0	0	0.0040984	0	0	0	0	0	0	0	0	0	0	0	0.0047126	0.00054555	0	0	0	0	0	0	0	0	0	0	0	0.0040984	0	0.0040984	0	0
0.10756	0	0	0	0	0	0	0	0	0	0	0	0	0	0	0	0	0	0	0	0	0	0	0	0	0	0	0	0	0	0	0	0	0	0	0	0	0	0.0005963	0	0	0.012223	0	0	0	0	0	0	0	0
0	0	0	0	0	0	0	0	0	0	0	0	0	0	0	0	0	0	0	0	0	0	0	0	0	0	0	0	0	0	0	0	0	0	0	0	0	0	0	0	0	0	0	0	0	0	0	0	0	0
0.13199	0	0	0	0	0	0	0	0	0.00096432	0	0	0.0070826	0.00082305	0	0	0	0.0024876	0	0.0024876	0.0024876	0.0024876	0	0.0036855	0	0.0024876	0	0	0.0024876	0.0011299	0	0.0024876	0	0.00054555	0.00083056	0	0	0	0	0	0	0	0	0	0	0.0024876	0	0	0	0
0.14257	0.00068681	0.0008569	0	0.0031548	0	0	0	0.0008569	0.00096432	0	0	0.0008569	0.0016799	0	0.0017138	0	0.0008569	0.0008569	0.0017635	0	0.0017138	0	0	0	0.0011007	0.0011534	0.0008569	0	0.0011299	0	0	0	0.0067009	0	0.0008569	0	0	0.0023101	0	0	0.0044118	0	0	0.00095602	0.0008569	0	0.0035379	0	0
0.15655	0	0.0014749	0	0	0.0014749	0	0	0.00070323	0.0019286	0	0	0.0025287	0.00082305	0	0	0.0014749	0.0014749	0	0.0023815	0	0	0.001006	0.0041784	0	0	0	0	0.00093284	0.0014749	0	0	0	0.0045865	0.00083056	0	0	0	0	0.0014749	0.0023364	0	0.0014749	0.00056948	0.0014749	0	0	0	0.0010299	0
0.16554	0.00068681	0.0013333	0	0.0019174	0.0013333	0	0	0	0	0	0	0	0.00082305	0.0013333	0.0013947	0	0	0.0026667	0	0	0	0.001006	0	0	0.0011007	0.0011534	0	0.00093284	0	0	0	0.0013333	0.0013333	0.0013333	0	0.0013333	0.0013333	0.0017889	0.0007716	0.0023364	0	0	0.0013333	0	0	0	0.0013333	0.0010299	0.0031648
0.15183	0.00068681	0.0024088	0	0	0.0018501	0	0	0.00070323	0.0029062	0	0	0.00097752	0	0.0016667	0.0013947	0.0017123	0.00064683	0	0.00090662	0	0	0.001006	0	0.00097752	0.0025054	0.00097752	0.00097752	0.00097752	0.0051924	0.00097752	0	0	0.034599	0.00097752	0	0	0.00097752	0.0005963	0.00097752	0	0	0.0021786	0.00056948	0.0019335	0	0.0024184	0.0018712	0.0010299	0
0.17805	0.0016779	0.00045372	0	0	0	0	0	0	0.0019286	0	0	0.0016779	0	0	0	0	0.0033557	0	0.0016779	0.0016779	0	0.001006	0	0	0.00055036	0.0011534	0.0014903	0	0	0	0	0	0.0050336	0.00083056	0	0	0	0.0011926	0	0.0016779	0	0	0.0022473	0	0.001675	0.0012092	0.00089366	0.0010299	0
0.17627	0.00068681	0	0	0.0035255	0	0	0	0.00070323	0.0011891	0	0.0023781	0	0.00082305	0.0011891	0.0011891	0.0011891	0.0018359	0	0.00090662	0.0006398	0.0015773	0	0.0011891	0.0029354	0.0023781	0	0.0014903	0.0023781	0.002319	0	0	0	0.0010911	0	0	0	0.0019685	0.0011891	0.0027323	0	0	0	0.001139	0	0	0.0047965	0.0011891	0	0
0.16197	0.0028902	0.00045372	0	0	0	0.0028902	0	0.00070323	0	0	0	0.0028902	0	0	0	0.0017123	0	0	0	0.0006398	0.0028902	0	0	0	0.0028902	0	0	0	0	0	0	0	0.00054555	0	0	0	0.00098425	0.0057803	0	0	0	0	0.0028902	0	0	0	0	0.0028902	0
0.14332	0.0013736	0	0	0.0039119	0.0016639	0	0	0.0023671	0.0033278	0	0.0014347	0	0.0049917	0	0	0.0016639	0.00064683	0.0019305	0.00090662	0	0.0033278	0.001006	0.0016639	0.00097847	0	0	0	0.00093284	0	0.0012755	0.0015083	0.0016639	0	0.0016639	0	0	0.0033278	0.0005963	0.0007716	0	0	0	0.0038973	0	0	0.004537	0	0.0016639	0.0016639
0.19206	0	0	0	0	0	0	0	0	0	0	0.008	0	0	0	0	0	0	0	0.008	0	0	0.008	0	0	0	0	0	0.008	0	0	0	0.008	0	0	0	0	0	0	0	0	0	0	0	0	0	0	0.00089366	0	0
0	0	0	0	0	0	0	0	0	0	0	0	0	0	0	0	0	0	0	0	0	0	0	0	0	0	0	0	0	0	0	0	0	0	0	0	0	0	0	0	0	0	0	0	0	0	0	0	0	0
0.12841	0	0.00045372	0	0	0	0	0	0	0	0	0	0	0.00082305	0	0	0	0	0	0	0	0	0.0067568	0	0	0	0	0	0.00093284	0	0	0	0	0.00054555	0	0	0	0	0	0	0	0	0	0	0.0067568	0	0	0	0	0
0.25189	0	0.0022472	0	0.0022472	0.00092507	0	0	0.0029504	0	0	0	0	0	0	0	0	0	0	0.0067416	0.0006398	0	0	0	0	0	0	0	0	0.0033771	0	0	0	0	0.0022472	0	0	0.00098425	0	0	0	0	0	0.0022472	0	0	0.0012092	0.00089366	0	0
0.17479	0	0	0	0	0	0	0	0	0	0	0	0	0	0.0016667	0	0	0	0	0	0	0	0	0	0.0097087	0	0	0	0	0	0	0	0	0	0	0	0	0	0	0	0	0	0	0.00056948	0.0097087	0	0.0097087	0	0	0
0.16236	0	0	0	0	0	0.0084254	0	0	0	0	0.0014347	0	0	0	0	0	0	0	0.00090662	0	0	0	0	0	0.00055036	0.0011534	0	0	0	0	0	0	0	0	0.0052356	0	0	0	0	0	0	0	0	0	0	0	0	0.0052356	0
0.22675	0.0051313	0	0	0	0	0	0	0	0	0	0	0	0	0	0	0	0	0.0044444	0	0	0	0	0.0044444	0.0044444	0.00055036	0	0	0	0.0044444	0	0	0.0088889	0.069234	0	0	0	0.00098425	0	0.0044444	0.0023364	0	0	0.00056948	0	0	0	0.0044444	0	0.0018315
0.17015	0	0	0	0	0	0	0	0	0	0	0	0	0	0	0.0013947	0	0.0051546	0.0051546	0	0	0	0.001006	0	0	0	0.0023068	0	0.0018657	0	0	0	0	0.00054555	0	0	0	0	0	0	0	0	0	0	0.0051546	0.0051546	0	0	0	0
0.27089	0.00068681	0.00045372	0	0.00058411	0	0	0.0050251	0.0024953	0.0035842	0	0	0	0	0	0.0017921	0.0017123	0.0017921	0.0035842	0	0.0012796	0	0	0	0.00097847	0.0035842	0	0	0	0	0.0017921	0	0.0035842	0	0	0	0.0027027	0	0	0	0.0017921	0.0014706	0	0.0017921	0	0.0034672	0	0.0017921	0.0017921	0
0.23192	0.00068681	0	0	0	0	0	0	0.00070323	0	0	0.0014347	0	0	0	0	0	0	0	0.00090662	0	0	0.0045455	0	0.0045455	0	0	0	0.00093284	0	0.0012755	0	0	0	0	0	0	0	0.0005963	0	0	0	0	0.0045455	0.00095602	0	0	0	0	0.0018315
0.30449	0.0070755	0.0023585	0.0042779	0	0	0	0	0.0030617	0	0	0.0061517	0.0010537	0.00082305	0	0	0	0.0036522	0	0	0.0023585	0	0	0	0	0.0023585	0	0	0.0023585	0	0	0	0.00061425	0.002904	0	0	0.0023585	0	0.0070755	0	0	0	0	0.0023585	0	0.001675	0	0.0032521	0.0023585	0
0	0	0	0	0	0	0	0	0	0	0	0	0	0	0	0	0	0	0	0	0	0	0	0	0	0	0	0	0	0	0	0	0	0	0	0	0	0	0	0	0	0	0	0	0	0	0	0	0	0
0.18123	0	0	0	0	0	0	0	0.0044768	0	0	0	0.0037736	0	0	0	0	0	0	0	0	0.0037736	0	0.0012285	0	0.0037736	0	0	0	0	0	0	0	0	0.00083056	0	0	0	0.0005963	0	0.0023364	0	0	0.0037736	0	0	0	0	0	0
0.18541	0	0	0	0	0	0	0	0	0	0	0	0	0	0	0	0	0	0	0	0.0034965	0	0	0	0	0	0	0	0	0.0034965	0.0034965	0	0.0034965	0	0	0	0	0	0.0034965	0	0	0	0	0.006993	0.00095602	0	0	0.0034965	0.0010299	0
0.23833	0.00068681	0.0026455	0	0.0026455	0.0035706	0.0015949	0	0.0026455	0	0	0	0	0.0026455	0	0	0	0	0.0019305	0.0026455	0.0032853	0.0026455	0.0030181	0.0012285	0	0.00055036	0	0	0	0	0	0	0	0.0031911	0	0.005291	0.0026455	0	0	0	0	0	0	0.00056948	0	0	0	0.0026455	0	0
0.22965	0	0	0	0.0046825	0	0	0	0	0.00096432	0	0	0	0	0	0.0054931	0	0	0	0.0018132	0	0.0040984	0	0	0	0.0040984	0	0	0.00093284	0	0	0	0.0040984	0.0087423	0	0	0	0	0	0	0	0	0	0	0	0	0	0	0	0.0018315
0.2182	0.0045109	0	0	0.0038241	0	0	0	0	0	0	0.0014347	0.001912	0.0035581	0	0.0052188	0.001912	0	0	0	0.0006398	0	0.001006	0.0012285	0.0048026	0.00055036	0	0.001912	0	0.0041719	0.001912	0	0	0.00054555	0.00083056	0	0	0	0.001912	0	0.0023364	0	0	0.0043936	0.00095602	0	0.001912	0	0.0010299	0
0.20632	0	0.0026467	0.0038388	0.0027771	0.00092507	0	0	0.00070323	0.00096432	0	0	0.0010537	0.004386	0.002193	0.002193	0	0.002193	0	0	0	0	0.001006	0.0012285	0	0	0	0	0.002193	0.002193	0	0	0.002193	0.016431	0.0030235	0	0	0.002193	0.0055786	0	0.0046729	0	0	0.00056948	0.003149	0	0	0.0017873	0.0010299	0
0.10954	0	0	0	0	0	0	0	0	0	0	0	0	0	0	0	0	0	0	0	0	0	0	0	0.00097847	0	0	0	0.00093284	0	0.0012755	0	0.0050021	0.0048647	0	0	0	0	0	0	0	0	0	0	0	0	0.0037736	0.0037736	0	0
0.19927	0.0042373	0	0	0	0	0	0	0.0042373	0	0	0	0	0.0042373	0	0	0	0	0	0	0	0.0015773	0	0.0012285	0	0	0	0	0	0.0053672	0.0012755	0	0.00061425	0.0042373	0.00083056	0	0	0.00098425	0.0005963	0	0.0042373	0.0014706	0	0	0.0051933	0	0	0	0	0.0079003
0.17237	0.0015649	0.00045372	0.0019194	0	0	0.0015649	0	0	0.0015649	0	0	0	0.0016461	0	0.0013947	0	0	0	0.00090662	0	0	0	0.0012285	0	0.00055036	0.0031299	0.0030553	0.0024978	0	0	0	0.0015649	0.0021105	0	0	0.0015649	0.00098425	0.0015649	0.0031299	0	0.0015649	0	0.0031299	0	0	0.0027741	0.0015649	0.0010299	0
0.21861	0	0	0	0.0021413	0	0.0015949	0	0.00070323	0.00096432	0	0	0	0	0.0021413	0.0021413	0	0.0021413	0	0	0	0	0	0.0012285	0	0.00055036	0.0021413	0.0014903	0.00093284	0	0	0	0	0	0	0	0	0	0.0027376	0	0	0.0021413	0.0021413	0.00056948	0.0021413	0	0.0033505	0.00089366	0.0021413	0.0021413
0	0	0	0	0	0	0	0	0	0	0	0	0	0	0	0	0	0	0	0	0	0	0	0	0	0	0	0	0	0	0	0	0	0	0	0	0	0	0	0	0	0	0	0	0	0	0	0	0	0
0.15183	0	0	0	0	0	0	0	0	0	0	0	0	0.00082305	0	0	0	0	0	0.0089286	0	0	0	0	0	0	0	0	0	0	0	0	0	0	0	0	0	0.00098425	0	0.0089286	0	0	0	0	0	0	0	0	0	0
0.12331	0	0	0	0.013699	0	0	0	0	0	0	0	0	0	0	0	0	0	0	0	0	0.0015773	0	0	0	0	0	0	0	0	0	0	0	0.013699	0	0	0	0	0	0	0	0	0	0	0	0	0	0	0.013699	0
0.19374	0.0021505	0.0026043	0.0021505	0.00058411	0	0	0	0.00070323	0.0031149	0	0.0014347	0	0.00082305	0	0.0013947	0	0.0021505	0	0	0	0	0	0.0043011	0.0021505	0	0	0	0	0	0	0	0.0012285	0	0	0	0	0	0.0064516	0	0	0	0	0.00056948	0	0	0	0	0	0
0.12907	0	0.00045372	0	0.00058411	0	0	0	0	0.00096432	0	0.0014347	0.0010537	0	0	0	0	0	0	0	0.0006398	0	0	0	0	0	0	0.0014903	0.00093284	0	0.0012755	0.0015083	0.0040323	0.0040323	0.0040323	0	0	0	0	0	0	0	0	0	0	0	0	0	0	0
0.19357	0	0	0	0	0	0	0	0	0	0	0	0	0	0	0	0	0	0	0	0	0	0	0	0	0	0	0	0	0	0	0	0	0	0	0	0	0	0	0	0	0	0	0	0	0	0	0	0	0
0.21085	0.0019705	0	0	0.0012837	0	0	0	0.0012837	0.004496	0	0	0	0	0	0	0.0012837	0.00064683	0	0	0.0025633	0	0	0.0012285	0	0.0012837	0.0025674	0	0.0031494	0.0012837	0	0	0.0018979	0.00054555	0	0	0.0012837	0.00098425	0.0005963	0	0.0059566	0.0012837	0	0.0012837	0	0.0033501	0.0024184	0	0.0010299	0
0.1399	0	0	0.006993	0	0.00092507	0	0	0	0.00096432	0	0	0	0	0	0	0	0	0	0	0	0	0	0	0.006993	0	0	0	0	0	0.0012755	0	0.00061425	0.00054555	0	0	0	0	0	0	0	0	0	0.00056948	0.006993	0	0	0	0.006993	0
0.1478	0	0.0042194	0	0.0011682	0	0	0	0	0	0	0	0	0	0	0	0.0017123	0.0042194	0	0	0.0042194	0	0	0	0	0	0	0.0057097	0.0051522	0	0	0	0.00061425	0	0	0	0.0013514	0	0	0	0	0	0	0.0042194	0	0	0.0012092	0.0042194	0.0042194	0
0.1985	0.0021322	0.0042644	0	0.0063966	0.00092507	0	0	0.0014065	0	0	0	0.0010537	0	0	0.0035269	0	0	0	0	0	0.0021322	0.0020121	0	0.00097847	0.00055036	0.0021322	0	0	0.0011299	0	0.0015083	0	0	0	0	0.0013514	0	0.0033248	0	0.0023364	0	0.0021786	0	0	0.0021322	0.0012092	0.0021322	0	0.0021322
0.19723	0	0	0	0.014085	0	0	0	0	0	0	0.014085	0	0	0	0	0	0	0	0	0	0	0	0	0	0	0	0	0	0	0	0	0	0	0	0	0	0	0	0	0	0	0	0	0.00095602	0	0.0012092	0	0	0
0.15888	0	0	0	0	0	0	0	0.00070323	0	0	0	0.0010537	0	0	0	0	0	0	0	0	0	0	0	0	0.00055036	0	0	0	0	0	0	0.0058824	0.00054555	0	0	0	0	0	0	0	0	0	0	0	0	0	0	0	0
0.19282	0	0	0	0	0	0	0	0	0	0	0	0	0.00082305	0	0	0	0	0.0060241	0	0.0060241	0	0	0	0	0	0	0	0	0	0	0	0	0	0	0.0060241	0	0	0	0	0.0023364	0	0	0	0	0	0	0	0	0
0.21212	0	0.0021186	0.0019194	0.0032869	0.00092507	0	0	0.0028219	0	0	0	0	0	0	0.0021186	0	0.0012937	0	0.0021186	0.0055169	0	0	0.0033471	0.00097847	0	0.0011534	0	0.00093284	0	0.0012755	0	0	0	0.00083056	0.0021186	0.0021186	0.0021186	0	0.0050089	0	0	0	0.00056948	0	0	0.0021186	0	0.0010299	0
0.14122	0	0	0	0	0	0	0	0	0.00096432	0	0	0	0	0	0	0.0017123	0.00064683	0	0	0	0	0	0.011765	0	0	0	0	0	0	0.011765	0	0	0	0	0	0	0	0	0	0	0	0	0	0	0	0	0	0	0
0.14899	0	0.00045372	0.0070922	0	0	0	0	0	0	0	0	0	0	0	0	0	0	0	0	0	0	0	0	0	0	0	0	0	0	0	0	0	0.0070922	0	0.002381	0	0.00098425	0.0070922	0	0	0	0	0	0	0	0	0	0	0
0	0	0	0	0	0	0	0	0	0	0	0	0	0	0	0	0	0	0	0	0	0	0	0	0	0	0	0	0	0	0	0	0	0	0	0	0	0	0	0	0	0	0	0	0	0	0	0	0	0
0.18101	0	0.00045372	0	0	0	0	0	0	0	0	0	0	0	0	0	0	0.0095238	0	0	0	0	0.0095238	0	0	0	0	0.0095238	0	0	0	0	0.0095238	0	0	0	0	0	0	0	0	0	0	0	0	0	0	0	0	0
0	0	0	0	0	0	0	0	0	0	0	0	0	0	0	0	0	0	0	0	0	0	0	0	0	0	0	0	0	0	0	0	0	0	0	0	0	0	0	0	0	0	0	0	0	0	0	0	0	0
0	0	0	0	0	0	0	0	0	0	0	0	0	0	0	0	0	0	0	0	0	0	0	0	0	0	0	0	0	0	0	0	0	0	0	0	0	0	0	0	0	0	0	0	0	0	0	0	0	0
0	0	0	0	0	0	0	0	0	0	0	0	0	0	0	0	0	0	0	0	0	0	0	0	0	0	0	0	0	0	0	0	0	0	0	0	0	0	0	0	0	0	0	0	0	0	0	0	0	0
0.20347	0.00068681	0.0036537	0	0.0021841	0.0025251	0	0	0.0014065	0	0	0	0.0016	0.00082305	0	0	0	0.0016	0	0.0032	0	0	0.0036121	0	0	0.0016	0	0	0.0016	0.0016	0	0.0016	0.0012285	0	0	0	0	0	0.0021963	0	0.0016	0.0029412	0	0.0016	0.00095602	0	0	0.0033873	0.0010299	0
0.14756	0	0	0	0.00058411	0	0	0	0	0	0	0	0	0	0	0	0	0	0	0	0	0	0	0	0	0.016393	0	0	0	0	0	0	0	0	0	0	0	0	0	0	0	0	0	0	0	0	0.016393	0	0	0
0	0	0	0	0	0	0	0	0	0	0	0	0	0	0	0	0	0	0	0	0	0	0	0	0	0	0	0	0	0	0	0	0	0	0	0	0	0	0	0	0	0	0	0	0	0	0	0	0	0
0.34745	0	0.010526	0	0.010526	0	0.0015949	0	0	0	0	0	0.010526	0	0	0	0	0	0	0	0	0	0	0	0	0	0	0	0	0	0	0	0.010526	0	0	0	0	0	0	0	0	0.0014706	0	0	0	0	0	0	0	0
0.21432	0	0	0	0	0	0	0	0.00070323	0	0	0.010204	0	0	0.010204	0	0	0.00064683	0	0	0.0006398	0	0	0	0	0	0	0	0	0	0	0.010204	0	0.010204	0	0	0	0	0	0	0	0	0	0	0	0	0	0	0	0
0.18322	0.00068681	0	0	0.00058411	0	0	0	0.00070323	0	0	0.0014347	0.0037736	0	0.0016667	0	0.0017123	0.00064683	0	0	0	0	0	0	0.00097847	0.0024372	0	0	0.0018868	0	0	0	0	0	0	0	0	0	0	0	0.0023364	0	0	0.0018868	0	0.0018868	0	0	0	0
0	0	0	0	0	0	0	0	0	0	0	0	0	0	0	0	0	0	0	0	0	0	0	0	0	0	0	0	0	0	0	0	0	0	0	0	0	0	0	0	0	0	0	0	0	0	0	0	0	0
0.22888	0	0	0	0	0	0	0	0.0014065	0.00096432	0	0.0014347	0.0047438	0	0	0.0013947	0	0	0	0.0055033	0.0006398	0.00369	0.00369	0	0.0073801	0.00055036	0	0	0	0	0	0	0.00061425	0.00054555	0	0	0.00369	0	0	0.00369	0	0	0	0	0	0.00369	0.0012092	0	0	0.00369
0.22231	0	0.0069444	0	0	0.0069444	0	0	0.00070323	0	0	0.0069444	0	0.0069444	0	0	0	0	0	0	0	0	0	0.0012285	0	0	0.0069444	0	0.013889	0	0	0	0	0	0	0	0	0	0	0	0	0	0	0	0	0.001675	0	0	0	0
0.33601	0.0078125	0.00045372	0	0	0	0	0	0	0	0	0	0	0	0.0016667	0	0	0	0	0	0.0078125	0.0015773	0.0078125	0	0.0019569	0	0.0011534	0	0	0	0	0	0	0.0078125	0	0.002381	0.0091639	0	0	0	0	0	0	0	0.0078125	0	0.0012092	0	0	0
0.23037	0.0060606	0	0	0	0.00092507	0	0	0.00070323	0.00096432	0	0	0	0	0	0	0	0	0	0	0.012121	0	0.001006	0.0060606	0	0	0	0	0.00093284	0	0	0	0	0	0	0	0	0	0	0	0	0	0	0	0	0	0	0.012121	0.0060606	0
0.16677	0.0041667	0	0	0.00058411	0	0	0	0	0.0083333	0	0	0.0041667	0	0	0	0	0	0	0.00090662	0	0	0	0	0.0041667	0.0083333	0	0	0.00093284	0.0011299	0	0.0015083	0	0.00054555	0	0	0	0	0.0083333	0.0007716	0	0	0	0.0041667	0	0.001675	0	0	0	0
0.12306	0.0053476	0	0	0	0	0	0	0	0	0	0	0	0	0.0016667	0	0	0.00064683	0.0019305	0	0	0	0	0	0	0	0	0	0	0	0	0	0	0	0	0	0	0	0	0.0007716	0	0.0053476	0	0.0053476	0	0	0	0	0	0
0.1956	0	0.0037594	0	0.0037594	0	0	0	0.00070323	0	0	0	0.0037594	0	0	0	0	0	0	0	0	0	0	0	0	0	0	0	0	0	0	0	0.0012285	0.0037594	0	0	0.0037594	0	0	0	0	0.0014706	0	0	0	0	0.0037594	0	0	0
0.14044	0	0.0059701	0	0.0059701	0	0	0	0.0029851	0	0	0	0	0	0	0	0	0	0	0	0.0029851	0	0	0	0	0	0.0011534	0	0.0029851	0	0	0	0.00061425	0	0	0	0	0	0	0	0	0	0	0	0	0	0.0041943	0.0029851	0.0010299	0
0.21911	0	0	0	0	0.0095238	0	0	0.00070323	0	0	0	0	0	0	0	0	0	0.0095238	0	0	0	0	0	0	0.00055036	0.0095238	0	0	0	0.0095238	0	0.00061425	0	0	0	0	0.0095238	0	0	0	0	0	0	0	0	0	0	0	0
0.35999	0.00068681	0	0	0.002551	0.0018501	0	0	0.002551	0.00096432	0	0	0	0	0	0.0013947	0.0017123	0.0012937	0	0.002551	0.005102	0	0	0	0.0019569	0	0.002551	0.0014903	0.00093284	0.002551	0	0	0.0057163	0	0.002551	0	0.002551	0.005102	0	0.002551	0	0.0014706	0	0.0031205	0.00095602	0	0.002551	0	0.002551	0
0.25514	0	0	0	0.00058411	0	0	0	0	0	0	0	0.010204	0	0	0	0.010204	0.00064683	0	0	0	0	0	0	0	0	0	0.0014903	0	0.010204	0.002551	0	0.010204	0	0	0	0.0013514	0	0.0005963	0	0	0	0	0	0	0	0	0	0.0010299	0
0.23613	0	0	0.0019194	0.0026718	0.0018501	0.0031898	0.0050251	0	0	0	0	0.0031414	0.00082305	0	0	0.0017123	0.0027345	0	0	0.006263	0.003665	0.0030937	0.0012285	0.00097847	0	0.0011534	0	0.00093284	0.0022599	0	0	0.0027019	0	0.0058365	0	0	0.00098425	0	0.0007716	0	0.0020877	0.0043573	0.0020877	0	0.0020877	0.0065937	0.00089366	0	0
0.14854	0	0	0	0.00058411	0	0	0	0	0	0	0	0	0	0	0	0	0.009901	0	0	0	0	0	0	0	0	0	0	0	0	0	0	0	0	0	0	0	0	0	0	0	0	0.0021786	0	0	0	0	0.00089366	0	0
0.21948	0.00068681	0	0	0.002193	0	0.0015949	0	0.004386	0	0	0.0036277	0	0	0	0	0	0.0041335	0	0.00090662	0	0	0.002193	0	0	0.0032937	0.0011534	0	0.002193	0	0	0	0.0034215	0.002193	0	0	0.0013514	0	0.0005963	0	0	0.0014706	0.0021786	0	0	0.002193	0.0012092	0	0.0010299	0.0018315
0.26102	0	0.0044063	0.0039526	0	0	0	0	0	0	0	0	0	0	0	0	0	0.0039526	0	0	0	0.0015773	0	0	0	0	0.0011534	0.0039526	0	0	0	0	0	0.0039526	0	0	0	0.0039526	0	0	0	0	0	0.00056948	0	0	0.0039526	0.0039526	0	0
0	0	0	0	0	0	0	0	0	0	0	0	0	0	0	0	0	0	0	0	0	0	0	0	0	0	0	0	0	0	0	0	0	0	0	0	0	0	0	0	0	0	0	0	0	0	0	0	0	0
0.24679	0	0	0	0	0	0	0	0.012987	0	0	0	0	0	0	0	0	0	0	0	0.013627	0	0.012987	0	0	0	0	0	0	0	0	0	0	0	0	0	0	0	0	0	0	0	0	0	0	0	0	0	0	0
0.24034	0	0	0	0.0064935	0	0	0	0.0064935	0	0	0	0	0	0	0	0	0	0.0019305	0	0	0	0	0	0.0064935	0	0	0.0014903	0	0	0	0	0	0	0	0	0	0	0	0	0	0	0	0	0	0	0	0	0.0064935	0.0064935
0.12634	0.00068681	0	0	0.00058411	0	0	0	0	0	0	0	0	0	0	0	0	0	0	0	0	0	0	0	0	0	0.0011534	0	0	0	0	0	0	0	0	0	0	0	0	0	0	0	0	0	0	0	0	0	0	0
0.1795	0	0	0	0	0	0	0	0	0	0	0	0	0	0	0	0	0	0	0	0	0	0	0	0	0	0	0	0	0	0	0	0.00061425	0	0	0	0	0	0	0	0.025641	0	0	0	0	0	0	0	0	0
0	0	0	0	0	0	0	0	0	0	0	0	0	0	0	0	0	0	0	0	0	0	0	0	0	0	0	0	0	0	0	0	0	0	0	0	0	0	0	0	0	0	0	0	0	0	0	0	0	0
0.28395	0	0.0064516	0	0	0	0	0	0	0.0064516	0	0	0	0	0	0	0	0.0070984	0	0	0	0.0015773	0.001006	0	0.0064516	0	0	0.012903	0.00093284	0.0011299	0	0	0.0018428	0.0064516	0	0	0	0	0.0005963	0	0	0	0.0021786	0	0.0064516	0	0	0	0.0010299	0
0.30156	0	0	0	0	0	0	0	0	0	0	0	0	0.0073529	0	0	0	0	0	0.0018132	0.0073529	0	0	0	0	0.0011007	0	0	0	0	0	0	0.00061425	0	0.00083056	0	0	0	0	0	0	0	0	0.0079224	0	0	0	0	0	0
0.13334	0	0	0	0	0	0	0	0	0	0	0	0	0	0	0	0	0	0	0	0	0	0	0	0	0	0	0	0	0	0	0	0.00061425	0	0	0	0	0	0	0.0007716	0	0	0	0	0	0	0	0	0	0
0.13638	0	0	0	0	0.022727	0	0	0	0	0	0	0	0	0	0	0	0	0	0	0	0	0	0	0	0	0	0	0	0	0	0	0	0	0	0	0	0	0	0	0	0	0.0021786	0	0	0	0	0	0	0
0.1466	0	0	0	0.003663	0	0.0015949	0	0	0	0	0.003663	0.003663	0	0	0	0	0	0	0	0.0006398	0	0.003663	0.003663	0.0019569	0.00055036	0	0	0	0	0	0	0	0	0	0	0.003663	0	0	0	0	0	0.0021786	0	0	0	0	0	0	0
0.21866	0.0030769	0.0030769	0.0030769	0.0030769	0	0.0015949	0	0	0.0030769	0	0	0.0030769	0	0.0016667	0.0027894	0	0.0037238	0	0	0.0043565	0.0046542	0.004083	0	0	0	0	0.0030769	0	0	0.0012755	0	0.00061425	0.0061538	0.0039075	0.0030769	0	0	0	0	0	0	0	0.00056948	0	0	0	0	0	0
0.22923	0	0.0069444	0	0.0011682	0	0	0	0	0	0	0	0	0	0	0	0.0069444	0	0	0	0	0	0	0	0.00097847	0	0	0	0	0	0	0	0	0	0	0.002381	0	0	0	0	0	0	0	0.00056948	0.0079005	0	0	0.00089366	0	0
0.24382	0	0.00045372	0	0.00058411	0	0	0	0	0	0	0	0.0125	0	0	0	0	0	0	0	0.0006398	0	0.00625	0	0.00097847	0	0	0	0	0	0	0	0.00061425	0	0	0	0	0	0.0068463	0	0	0	0	0	0	0	0	0.00625	0.00625	0
0	0	0	0	0	0	0	0	0	0	0	0	0	0	0	0	0	0	0	0	0	0	0	0	0	0	0	0	0	0	0	0	0	0	0	0	0	0	0	0	0	0	0	0	0	0	0	0	0	0
0.11695	0.0071117	0.0034684	0.0058556	0.0051114	0.0077416	0.011262	0.010148	0.0067676	0.007812	0	0.0088032	0.0098247	0.0037307	0.0068128	0.00019488	0.0053319	0.0075536	0.0079656	0.010216	0.0086097	0.0066015	0.0055174	0.0063861	0.014137	0.0060395	0.0094221	0.0046658	0.0090289	0.0056984	0.0093183	0.016932	0.012821	0.0034682	0.0087929	0.0121	0.011249	0.0080202	0.0081417	0.004922	0.0071555	0.010538	0.008812	0.012739	0.0099987	0.0019186	0.010161	0.0041106	0.0096098	0.0094011
0.23454	0	0	0.0068966	0	0	0	0	0	0.0068966	0	0.0068966	0	0	0.0068966	0	0	0.0068966	0	0.0068966	0	0	0.001006	0	0	0	0	0.0068966	0	0	0	0	0	0	0	0	0	0	0.0068966	0	0	0	0	0	0	0	0	0.00089366	0	0
0.15452	0.0028607	0.0030814	0	0.0043478	0	0.0043478	0	0	0	0	0	0	0.0021739	0	0	0	0.0021739	0	0	0	0	0	0	0	0	0	0	0	0	0	0.0021739	0.0027882	0.00054555	0	0	0.0013514	0.0031582	0.0027702	0.0029455	0	0	0	0.0027434	0	0.001675	0.0033831	0.0017873	0.0032038	0
0.25008	0	0	0	0.005814	0	0	0.005814	0	0	0	0	0.005814	0	0	0	0	0.00064683	0	0	0	0	0.001006	0	0	0	0	0	0.00093284	0	0.0012755	0	0	0.005814	0	0	0	0.00098425	0	0	0	0	0	0.005814	0	0	0	0	0	0
0.10002	0	0	0	0	0	0	0.014286	0	0	0	0	0	0	0	0	0	0	0	0	0	0	0	0	0	0	0.0011534	0	0	0	0	0	0	0	0	0	0	0	0.014882	0	0	0	0	0	0	0	0	0	0	0
0.20892	0.00068681	0	0	0	0.0040161	0.0015949	0.0050251	0	0	0	0	0	0	0	0.0013947	0	0.0040161	0	0	0	0	0	0	0	0	0	0	0	0.0011299	0	0	0	0	0	0	0	0.00098425	0	0	0	0	0	0	0	0.0040161	0	0	0.0010299	0
0.17026	0	0	0	0	0.00092507	0	0	0.00070323	0	0	0	0	0	0	0	0	0.010638	0.0019305	0	0	0	0	0	0	0	0	0.0014903	0	0	0	0	0	0	0	0	0.0013514	0	0	0	0	0	0	0.010638	0	0	0	0	0	0
0.21786	0	0	0	0	0.0044444	0	0	0.0044444	0.00096432	0	0	0.0010537	0.00082305	0	0	0	0.0044444	0	0	0	0	0	0.0044444	0.00097847	0.0044444	0	0	0	0	0	0.0015083	0.0044444	0.0044444	0.0044444	0	0	0	0.0044444	0	0	0	0	0	0	0.001675	0.0012092	0.0044444	0	0
0.20278	0	0.00045372	0	0.00058411	0.0067568	0	0	0	0.00096432	0	0.0067568	0	0	0	0	0	0	0	0	0	0	0	0	0	0	0	0	0	0	0	0	0.00061425	0	0	0	0	0	0.0067568	0.0007716	0	0	0	0	0	0	0	0	0	0
0.14749	0.0013736	0	0.0019194	0	0	0	0	0	0.00096432	0	0	0	0	0	0.0039841	0	0	0	0	0.0039841	0.0039841	0	0	0	0	0	0	0	0	0.0012755	0	0	0	0.00083056	0.0039841	0	0	0	0	0	0.0014706	0	0	0	0.0039841	0	0.0039841	0	0.0018315
0.2294	0	0	0	0.0091743	0.018349	0	0	0	0	0	0	0	0	0	0	0	0	0	0	0	0	0	0	0	0	0.0091743	0	0	0	0	0	0	0	0	0.002381	0	0	0.0005963	0	0	0	0	0	0	0.0091743	0.0012092	0	0	0
0.22093	0	0	0.0019194	0.0041667	0	0	0	0.0041667	0.0041667	0	0	0.0010537	0.0049897	0	0	0.0017123	0	0	0	0	0	0	0	0	0	0	0	0	0	0	0	0.0041667	0	0.00083056	0	0.0013514	0	0.0017889	0.0041667	0	0	0	0.0017084	0	0	0	0	0	0
0.20971	0	0	0	0	0	0	0	0	0	0	0	0	0	0	0	0	0	0	0	0	0	0	0	0	0	0	0	0	0	0	0	0	0	0.016129	0	0	0	0	0	0	0.0176	0	0	0	0	0	0	0	0
0.22993	0	0	0	0	0	0	0	0	0.011494	0	0	0	0	0	0	0	0	0	0	0	0	0	0	0.011494	0	0	0	0	0.0011299	0	0	0	0	0	0	0	0	0	0	0	0	0	0	0	0	0.0012092	0	0	0
0.13237	0	0.0038911	0	0	0	0	0	0	0	0	0.0014347	0.0038911	0	0	0	0	0	0.0019305	0.0038911	0	0	0	0	0	0	0	0	0	0	0	0	0.00061425	0.00054555	0	0.0038911	0	0	0.0005963	0	0	0	0	0.00056948	0.00095602	0	0.0012092	0	0.0038911	0
0	0	0	0	0	0	0	0	0	0	0	0	0	0	0	0	0	0	0	0	0	0	0	0	0	0	0	0	0	0	0	0	0	0	0	0	0	0	0	0	0	0	0	0	0	0	0	0	0	0
0.13796	0	0	0	0	0	0	0	0	0	0	0	0	0.0086207	0	0	0	0	0	0	0	0	0.0086207	0	0	0	0	0	0.0086207	0.0011299	0	0.0086207	0.0086207	0.0086207	0	0	0	0	0	0	0	0	0	0	0	0	0	0	0	0
0.19703	0	0	0	0.0022371	0.00092507	0	0	0.0022371	0.00096432	0	0.0022371	0	0	0	0.0013947	0	0.00064683	0	0	0	0	0	0	0	0	0	0	0.0022371	0.0022371	0	0.0022371	0	0.0022371	0	0	0	0.00098425	0.0022371	0	0	0	0	0	0.00095602	0	0	0.0022371	0	0.0018315
0.15614	0	0	0.0011211	0	0	0	0	0	0.00096432	0	0.0014347	0.0011211	0.0030652	0	0.0027894	0.0011211	0	0.0011211	0.00090662	0	0.0011211	0.0011211	0	0	0	0.0011534	0	0	0.0011211	0.002551	0.0011211	0	0.0022422	0	0	0.0024724	0	0.0011211	0	0.0023364	0	0	0.0016906	0	0.0027961	0.0024184	0.00089366	0.0021509	0.003663
0.088871	0.007722	0	0.003861	0	0.003861	0.003861	0	0	0	0	0	0	0	0	0	0	0	0	0.003861	0.003861	0	0.0020121	0	0	0.00055036	0	0	0	0	0	0.003861	0.003861	0.003861	0	0	0	0	0.003861	0	0	0	0	0.001139	0	0	0	0	0	0
0.10465	0.0019724	0	0	0.00058411	0	0	0	0.0019724	0.0019724	0	0	0	0	0.0016667	0	0	0	0	0	0	0	0.001006	0	0	0	0	0	0.0029052	0.0019724	0.0012755	0	0	0	0	0	0.0013514	0	0	0.0007716	0	0	0	0	0	0	0	0.00089366	0.0019724	0
0.131	0	0	0.0027855	0	0	0	0	0	0	0	0.0014347	0.0027855	0.0036086	0.0016667	0	0	0	0.0019305	0.00090662	0	0	0	0.0027855	0	0	0	0.0014903	0	0	0	0	0	0	0	0	0	0	0	0.0027855	0	0	0.0027855	0	0	0	0	0.00089366	0	0
0.25928	0	0	0	0	0	0	0	0	0.00096432	0	0	0	0	0	0	0	0	0	0	0	0	0	0	0	0	0	0.0014903	0	0	0	0	0	0	0	0	0	0	0	0	0	0	0	0	0	0	0	0.00089366	0.0010299	0
0.1697	0	0.0015552	0	0.0015552	0.00092507	0.0015552	0	0	0.0031104	0	0.0015552	0.0021075	0	0.0016667	0	0	0.00064683	0	0	0.0015552	0	0.0031104	0	0	0	0	0.0015552	0.0031104	0	0	0	0.00061425	0.0015552	0.0016611	0	0.0015552	0	0.0011926	0	0.0023364	0	0.0021786	0.001139	0.00095602	0	0.0012092	0.0015552	0	0
0	0	0	0	0	0	0	0	0	0	0	0	0	0	0	0	0	0	0	0	0	0	0	0	0	0	0	0	0	0	0	0	0	0	0	0	0	0	0	0	0	0	0	0	0	0	0	0	0	0
0.15215	0.0031559	0	0.0012346	0.0030532	0	0	0	0	0	0	0.0012346	0	0.00082305	0.005	0	0.0012346	0.0012346	0	0	0	0.0012346	0.0012346	0.0012285	0.00097847	0.0012346	0.0011534	0	0	0	0	0	0.0049322	0	0	0	0.0012346	0.0034534	0	0.0012346	0	0	0	0.0036081	0.00095602	0	0.0012092	0.0012346	0	0.0018315
0.13296	0	0.0028039	0.0011751	0	0	0.0015949	0	0	0.0021394	0	0	0.0011751	0	0	0	0	0.00064683	0.0011751	0.0018132	0	0.0031546	0	0	0	0	0.0011534	0.0011751	0	0	0.0012755	0	0.00061425	0.0011751	0.0011751	0.002381	0	0.0031436	0.0029465	0	0	0.0014706	0	0	0	0	0.0011751	0	0	0.0011751
0.28705	0	0	0.0025381	0	0.0027752	0	0.0025381	0.00070323	0.002893	0	0	0.0025381	0.0025381	0.0016667	0	0	0.0031849	0	0.00090662	0.0006398	0	0	0	0.004495	0	0	0	0.0018657	0.0022599	0.0025381	0	0	0	0	0	0	0	0.0005963	0.0007716	0	0.0025381	0	0	0.00095602	0	0	0.00089366	0	0
0.19795	0	0	0	0	0	0	0	0	0	0	0	0	0	0	0	0	0	0	0.011323	0	0	0	0	0.010417	0	0	0	0	0	0	0	0	0	0	0	0	0	0.0005963	0	0	0	0	0	0	0	0.010417	0	0	0
6.3321e-06	0	0	0	0	0	0	0	0	0	0	0	0	0	0	0	0	0	0	0	0	0	0	0	0	0	0	0	0	0	0	0	0	0	0	0	0	0	0	0	0	0	0	0	0.001912	0	0	0	0	0
0.10716	0	0	0	0	0	0	0	0	0	0	0	0	0	0	0	0	0	0	0	0	0	0	0	0	0	0	0	0	0	0	0	0	0	0	0	0	0	0	0	0	0	0	0	0	0	0	0	0	0
0.13334	0	0	0	0.033333	0	0	0	0	0	0	0	0	0	0	0	0	0	0	0	0	0	0	0	0	0	0	0	0	0	0	0	0	0	0	0	0	0	0	0	0	0	0	0	0	0	0	0	0	0
0.23529	0	0	0	0	0	0	0	0	0	0	0	0	0	0	0	0	0	0	0	0	0	0	0	0	0	0	0	0	0	0	0	0	0	0	0	0	0	0	0	0	0	0	0	0	0	0	0	0	0
0.24495	0.00068681	0	0.0068027	0	0	0	0	0.00070323	0	0	0	0	0	0	0.0068027	0	0	0	0.0068027	0.0006398	0	0	0	0.0068027	0	0	0	0.0068027	0	0	0	0.00061425	0	0	0.0068027	0	0.0068027	0	0	0	0	0	0	0	0	0	0.0068027	0	0.0018315
0.20032	0.0018501	0	0.0019194	0.0030184	0.0018501	0	0	0.0014065	0.0028537	0	0.0047196	0	0.0025712	0.00092507	0.0013947	0	0.00064683	0	0	0.0024899	0	0.0030181	0.00092507	0.0019035	0.0024005	0.0011534	0.0029806	0.0027907	0.0011299	0.0012755	0	0.0021536	0.00054555	0.0017556	0.003306	0	0.0027752	0.0027752	0.0016967	0.0023364	0.0014706	0.00092507	0.0024196	0.00095602	0.001675	0.0021343	0.0018501	0.0019549	0
0.15277	0.0017953	0	0	0	0	0.0015949	0	0	0	0	0	0.0010537	0.0017953	0	0	0	0.0017953	0.0019305	0.002702	0.0006398	0	0	0	0	0	0.0017953	0	0.00093284	0	0	0	0.0012285	0	0.00083056	0.0017953	0	0	0.0017953	0	0	0.0017953	0	0.00056948	0.00095602	0	0	0	0.0010299	0
0.10556	0.0042194	0	0	0	0.00092507	0	0	0.0049226	0.0042194	0	0	0	0	0	0	0	0	0	0	0.0042194	0	0.001006	0	0	0.0047698	0	0	0.0051522	0	0	0.0042194	0	0.0042194	0	0	0	0.00098425	0	0.0007716	0	0	0	0	0.0042194	0	0.0054286	0	0	0
0.15125	0.0014644	0.0012313	0	0.0007776	0.00092507	0	0	0.00070323	0.00096432	0	0	0	0.0007776	0.0016667	0.0015552	0.0017123	0.0014244	0	0.00090662	0	0.0007776	0	0	0	0.0021056	0.0007776	0	0	0.0011299	0	0	0.0013919	0.0031919	0.0007776	0.002381	0.0013514	0.0017619	0.0048993	0	0.0007776	0	0.0021786	0.0021247	0.0017336	0.0007776	0.0007776	0	0	0
0.11256	0	0.0018248	0.0019194	0.0014965	0.0027499	0	0.00091241	0.00091241	0	0	0	0.0021075	0	0	0.00091241	0	0.0015592	0	0	0.0015522	0	0	0	0	0.00091241	0	0.0014903	0	0	0.0012755	0	0.0030533	0.0023704	0.00083056	0	0.0013514	0	0.0011926	0	0.0023364	0	0	0.00056948	0	0	0.00091241	0	0	0.0018248
0	0	0	0	0	0	0	0	0	0	0	0	0	0	0	0	0	0	0	0	0	0	0	0	0	0	0	0	0	0	0	0	0	0	0	0	0	0	0	0	0	0	0	0	0	0	0	0	0	0
0.17492	0	0.00045372	0.0054645	0	0	0	0	0.00070323	0	0	0	0.0010537	0	0	0	0	0	0	0	0	0.0015773	0	0	0	0.0054645	0	0	0	0	0	0	0	0	0	0	0	0	0.0054645	0	0	0	0	0.0054645	0.0073765	0	0	0	0	0
0.2298	0	0	0	0	0	0	0	0	0.00096432	0	0	0	0.00082305	0	0	0.0017123	0	0	0	0	0.0015773	0	0	0.0045045	0.00055036	0	0	0	0	0	0	0.00061425	0	0	0	0	0	0	0	0	0	0	0.0056435	0	0	0	0.0053982	0.0010299	0
0.19302	0.0087719	0.0087719	0	0	0	0	0	0	0.017544	0	0	0	0	0	0	0	0	0	0	0.0006398	0	0	0	0.0087719	0	0	0	0	0	0	0	0	0	0.0087719	0	0	0.00098425	0.0087719	0	0	0	0	0	0	0	0	0	0	0
0.25846	0	0.005517	0.0069827	0.0031158	0.0025316	0	0.0025316	0.0021097	0	0	0	0	0	0.0025316	0	0	0.00064683	0	0	0.0075949	0.0015773	0.001006	0	0.0025316	0.0036324	0.003685	0	0	0	0.0012755	0.0025316	0.0031459	0	0	0	0	0.0035159	0.0031279	0	0	0.0025316	0	0	0	0	0.0012092	0.00089366	0.0010299	0
0.18632	0	0	0	0	0	0	0.0050251	0	0.00096432	0	0.0014347	0.0040486	0.00082305	0	0	0	0.0040486	0	0	0	0	0	0.0012285	0	0	0.0040486	0	0	0	0.0040486	0	0	0	0	0	0.0040486	0	0.0040486	0.0007716	0	0	0	0	0	0	0	0	0	0
0.193	0	0	0	0	0	0	0	0	0	0	0	0	0	0	0	0	0	0	0	0	0	0	0	0	0	0.0011534	0	0	0	0	0.0015083	0	0	0	0	0	0	0	0	0	0	0	0	0	0	0	0	0	0
0.16734	0.0048579	0.00045372	0	0	0	0.0066741	0	0	0.0069686	0	0	0	0	0	0	0	0	0	0.00090662	0	0	0	0.0069686	0.00097847	0	0	0	0	0	0	0	0.0034843	0.0034843	0.00083056	0.0069686	0.0034843	0	0	0	0	0	0	0	0.00095602	0	0.0034843	0.00089366	0	0
0.20636	0.0044843	0	0	0.00058411	0.0044843	0.0044843	0	0	0	0	0	0	0	0	0	0	0	0	0	0	0	0	0	0	0	0	0	0	0	0	0	0	0	0.0044843	0	0.0013514	0.00098425	0	0.0044843	0	0	0	0	0.001912	0	0	0	0	0.0044843
0.17001	0.00068681	0.0018803	0	0.0020106	0.0023516	0.0015949	0.0014265	0.002833	0.0019286	0	0	0	0	0	0.0013947	0	0.0012937	0	0	0.0020663	0	0.001006	0.0014265	0.00097847	0.0025272	0.0014265	0.0014265	0.0023594	0	0	0.0015083	0.0020408	0	0	0	0.0027779	0	0.0005963	0.0007716	0	0	0	0.0034225	0	0	0	0.0023202	0	0.003258
0.27206	0.008	0	0	0	0	0	0.0050251	0	0	0	0.0014347	0	0	0	0	0	0	0.008	0	0	0.0015773	0	0	0	0	0	0	0	0	0	0	0	0	0	0	0.0013514	0	0	0	0	0	0	0	0	0	0	0	0	0
0.17432	0.0017953	0	0	0.00058411	0	0.0015949	0	0	0.00096432	0	0	0	0	0	0	0	0.0017953	0.0017953	0	0.0035907	0	0	0	0.00097847	0.0023457	0	0.0014903	0.00093284	0.0047206	0	0	0.0017953	0	0.00083056	0	0	0	0	0.0017953	0	0	0	0	0.001912	0.0017953	0.0024184	0.0017953	0.0010299	0
0.19121	0.00068681	0.00045372	0	0	0.014706	0	0	0	0	0	0	0	0	0	0	0	0	0	0.014706	0	0	0	0	0.00097847	0	0	0.0014903	0	0	0	0	0	0	0	0	0	0	0	0	0	0	0	0	0	0	0	0	0	0
0.15388	0	0	0	0	0	0	0	0	0	0	0	0	0.00082305	0	0	0	0	0	0	0	0	0.0096154	0	0	0	0	0	0	0	0	0	0	0	0	0	0	0	0.0096154	0.0096154	0	0	0	0.00056948	0.00095602	0	0	0	0	0
0.1798	0	0.00045372	0	0	0	0	0	0	0.00096432	0	0	0	0	0	0	0	0	0	0.00090662	0	0	0	0	0	0	0	0	0	0	0	0	0	0	0	0	0	0	0	0	0	0.0014706	0	0	0	0	0	0	0	0
0.10591	0.00068681	0	0	0	0	0	0	0	0	0	0	0	0	0	0	0	0	0	0	0	0	0	0	0	0	0	0	0	0	0	0	0	0	0	0	0	0	0	0	0	0	0	0	0	0	0	0	0	0
0.11769	0	0	0	0	0	0	0	0	0	0	0	0	0	0	0	0	0	0	0	0	0	0.019608	0	0	0	0	0	0	0	0	0	0	0	0	0	0	0	0	0	0	0	0	0.0098039	0	0	0	0.00089366	0	0
0.28288	0	0	0	0	0	0	0	0	0	0	0	0	0	0	0.010101	0	0	0	0	0	0	0	0	0	0.010101	0	0	0.011034	0	0	0	0	0	0	0	0	0.010101	0	0	0	0	0	0	0	0	0	0	0	0
0.078732	0	0	0	0.0037453	0	0	0	0	0	0	0	0	0	0	0	0	0.00064683	0	0	0.0037453	0	0	0	0	0.00055036	0	0	0	0	0	0	0.00061425	0	0	0	0	0	0.0080869	0.0037453	0	0	0	0	0	0	0	0.004639	0	0
0	0	0	0	0	0	0	0	0	0	0	0	0	0	0	0	0	0	0	0	0	0	0	0	0	0	0	0	0	0	0	0	0	0	0	0	0	0	0	0	0	0	0	0	0	0	0	0	0	0
0	0	0	0	0	0	0	0	0	0	0	0	0	0	0	0	0	0	0	0	0	0	0	0	0	0	0	0	0	0	0	0	0	0	0	0	0	0	0	0	0	0	0	0	0	0	0	0	0	0
0.27556	0	0	0	0	0	0.0015949	0	0	0	0	0	0	0	0	0	0	0	0	0	0.010204	0	0	0	0	0.00055036	0	0	0	0	0	0	0	0	0	0	0	0.00098425	0	0	0	0	0	0	0	0	0	0	0	0
0.2239	0	0.00045372	0	0	0	0	0	0.00070323	0	0	0	0	0	0	0	0	0.00064683	0	0	0	0	0	0	0	0	0	0	0	0	0	0	0.00061425	0	0	0	0	0	0	0	0	0	0	0	0	0	0	0	0	0
0.15911	0	0	0.0019194	0	0.00092507	0	0	0	0	0	0	0	0	0	0	0	0	0	0	0	0	0	0	0	0	0	0	0	0.011364	0	0	0	0	0.00083056	0	0	0	0	0	0	0	0	0	0.00095602	0	0	0	0	0
2.1107e-06	0	0	0	0	0	0	0	0	0	0	0	0	0	0	0	0	0	0	0	0	0	0	0	0	0	0	0	0	0	0	0	0	0	0	0	0	0	0	0	0	0	0	0	0	0	0	0	0	0
0.14945	0	0.011948	0	0	0	0	0	0	0	0	0	0	0	0	0	0	0	0	0	0	0	0.011494	0	0	0	0.011494	0	0	0	0	0	0	0.011494	0	0	0	0	0	0.0007716	0	0	0	0.00056948	0	0	0	0	0	0
0.17544	0	0	0	0.0011682	0	0	0	0	0.00096432	0	0.0014347	0	0.0047393	0	0.0013947	0	0	0	0.00090662	0	0	0	0	0.00097847	0	0	0	0	0	0	0	0.00061425	0	0.0047393	0	0	0	0.0047393	0	0	0	0	0.0047393	0	0	0	0	0	0
0.20799	0.0013736	0.002445	0	0	0.00092507	0	0	0	0	0	0.0038797	0	0	0.0041117	0	0	0	0	0	0.0006398	0.0015773	0	0.00489	0.00097847	0	0	0	0	0	0.0012755	0	0.00489	0.002445	0.002445	0	0	0.0019685	0.002445	0.0007716	0	0	0.002445	0.0030145	0.00095602	0	0	0.00089366	0.0069497	0
0.14292	0	0	0.0055824	0	0.00092507	0	0	0.003663	0.002893	0	0	0	0	0	0	0.003663	0.00064683	0	0	0.0006398	0	0	0	0	0.003663	0.0023068	0	0	0	0	0	0.00061425	0	0	0	0	0	0	0	0	0	0	0	0.003663	0	0.003663	0	0	0
0	0	0	0	0	0	0	0	0	0	0	0	0	0	0	0	0	0	0	0	0	0	0	0	0	0	0	0	0	0	0	0	0	0	0	0	0	0	0	0	0	0	0	0	0	0	0	0	0	0
0.19832	0.00068681	0	0	0	0	0	0	0	0	0	0.0014347	0	0.0086207	0	0	0	0	0	0	0	0	0	0	0	0	0	0	0	0.0011299	0	0	0	0	0	0	0	0	0	0	0	0	0	0.00056948	0	0	0	0	0	0
0.15074	0.00068681	0	0	0.00058411	0.0068493	0	0	0	0	0	0	0	0	0	0	0	0	0	0	0	0	0	0	0	0	0	0	0	0	0.0068493	0	0.0012285	0	0	0	0	0	0	0	0	0.013699	0	0	0	0	0	0	0	0
0.13163	0	0	0	0	0	0	0	0	0	0	0	0	0.0087719	0	0	0	0	0	0	0	0	0	0	0	0	0	0	0	0	0	0	0.00061425	0	0	0	0.0013514	0	0	0	0	0	0	0.00056948	0	0	0	0	0.0087719	0.0087719
0.1667	0	0	0	0	0	0	0	0	0	0	0	0	0	0	0	0	0	0	0	0	0	0	0	0	0	0	0.0014903	0	0	0	0	0	0.013889	0	0	0	0	0	0	0	0	0	0	0	0	0	0	0	0
0.14292	0	0	0	0	0	0	0	0	0	0	0	0	0	0	0.0013947	0	0.0054945	0	0	0	0	0.0065005	0	0	0	0	0	0	0	0.0012755	0	0	0	0	0	0.0013514	0	0.0005963	0	0	0	0	0	0	0	0	0	0	0
0	0	0	0	0	0	0	0	0	0	0	0	0	0	0	0	0	0	0	0	0	0	0	0	0	0	0	0	0	0	0	0	0	0	0	0	0	0	0	0	0	0	0	0	0	0	0	0	0	0
0.12084	0.0057947	0.0042902	0.013556	0.0076698	0.0089861	0.0066198	0.0051452	0.0088591	0.0090391	0	0.0074138	0.0055689	0.0045355	0.0085735	0.0028494	0.0071495	0.008769	0.0059116	0.010453	0.0075781	0.0033347	0.0034984	0.0077313	0.0062911	0.003052	0.0084341	0.0033409	0.010381	0.0093998	0.0067978	0.0077216	0.011477	0.0036336	0.0095565	0.007323	0.011171	0.0055817	0.0045944	0.0017834	0.0025166	0.004712	0.013192	0.0089024	0.0073526	0.0068803	0.0050769	0.0083431	0.0062392	0.0021918
0.20001	0	0	0	0	0	0	0	0	0	0	0	0	0	0	0	0	0.025	0	0	0	0	0	0	0	0	0	0	0	0	0	0.025	0	0	0	0	0	0	0	0	0	0	0	0	0	0	0	0	0	0
0.19333	0	0	0	0	0	0	0	0	0	0	0.0014347	0	0	0	0	0	0.0084034	0	0	0.0084034	0	0.0084034	0	0.00097847	0.00055036	0.0084034	0.0014903	0	0.0011299	0	0.0084034	0	0	0	0	0.0013514	0	0	0	0	0	0	0	0	0	0.0084034	0	0.0084034	0
0.13974	0	0	0	0	0.0073529	0	0	0	0	0	0	0	0	0	0	0	0.00064683	0	0	0	0	0.0073529	0	0	0	0	0	0	0	0	0	0	0	0	0	0.0073529	0	0	0	0	0	0	0	0	0	0	0	0	0
0.24422	0.003937	0.003937	0	0	0.0027752	0	0	0	0	0	0	0	0	0	0	0	0.003937	0	0.003937	0.003937	0	0.0020121	0	0	0.003937	0.003937	0	0	0	0	0	0	0.003937	0.003937	0	0	0.003937	0.0011926	0	0	0	0	0	0.004893	0	0	0	0	0
0.15282	0	0	0	0	0	0	0	0	0	0	0	0	0	0	0	0	0	0	0	0	0	0	0	0	0	0	0	0	0	0	0	0	0	0	0	0	0	0	0	0	0.0014706	0	0	0	0	0	0	0	0
0	0	0	0	0	0	0	0	0	0	0	0	0	0	0	0	0	0	0	0	0	0	0	0	0	0	0	0	0	0	0	0	0	0	0	0	0	0	0	0	0	0	0	0	0	0	0	0	0	0
0.1667	0	0	0	0	0	0	0	0	0.00096432	0	0.013889	0	0	0	0	0	0	0	0	0	0.0015773	0	0	0	0	0	0	0	0	0	0	0	0	0	0	0	0	0	0	0	0	0	0	0	0	0	0	0	0
0.18356	0	0	0	0	0.0045872	0	0	0.0045872	0	0	0	0	0	0	0	0.0017123	0	0.0019305	0	0.0045872	0	0.0045872	0.0045872	0	0	0	0.0014903	0.00093284	0	0	0	0	0	0	0	0	0	0	0	0	0	0	0	0.0091743	0	0.0012092	0	0	0
0	0	0	0	0	0	0	0	0	0	0	0	0	0	0	0	0	0	0	0	0	0	0	0	0	0	0	0	0	0	0	0	0	0	0	0	0	0	0	0	0	0	0	0	0	0	0	0	0	0
0	0	0	0	0	0	0	0	0	0	0	0	0	0	0	0	0	0	0	0	0	0	0	0	0	0	0	0	0	0	0	0	0	0	0	0	0	0	0	0	0	0	0	0	0	0	0	0	0	0
0.10347	0	0	0	0	0	0	0	0	0	0	0	0	0	0	0	0	0	0	0	0	0	0	0	0	0	0	0	0	0	0	0	0	0	0	0	0	0	0	0.0007716	0	0	0	0	0	0	0	0	0	0
0.15347	0	0.0061355	0	0.0062659	0.0018501	0	0	0	0.0056818	0	0	0	0	0	0	0	0.0056818	0	0	0	0	0	0.0012285	0	0	0	0	0.0056818	0	0	0	0	0.00054555	0	0	0.0013514	0	0	0.0056818	0	0.0071524	0	0	0	0	0	0	0	0.0018315
0.06125	0	0	0	0	0	0	0	0	0	0	0	0	0	0	0	0	0	0	0	0.0006398	0	0	0	0	0	0	0	0	0	0	0	0	0	0	0	0	0.00098425	0	0	0	0	0	0	0	0	0	0	0	0
0.090966	0	0	0	0	0	0	0	0	0.0047847	0	0	0	0	0	0.0013947	0	0	0	0	0	0	0	0	0	0	0.0047847	0.0014903	0	0	0	0	0.0047847	0	0	0	0	0	0	0	0	0	0	0	0	0	0	0	0	0
0.19724	0.0018762	0	0	0.00058411	0.0056285	0.0037523	0	0	0	0	0	0	0	0.0016667	0.0013947	0	0.0018762	0	0	0	0	0	0	0.00097847	0.00055036	0	0.0018762	0.002809	0.0011299	0.0012755	0	0.0024904	0.0018762	0.0037523	0	0.0013514	0.0018762	0	0.0018762	0	0	0	0.0024456	0.001912	0.0018762	0.0037523	0.00089366	0.002906	0
0.20631	0	0.00625	0	0	0.00092507	0	0	0	0	0	0	0	0	0	0.0013947	0.0017123	0	0	0	0.00625	0	0	0	0	0	0	0	0	0	0	0	0	0	0	0	0	0	0.0005963	0	0	0	0.00625	0	0	0	0	0	0	0
0.056201	0	0	0	0	0	0.011236	0	0	0	0	0	0	0	0	0	0	0	0	0	0	0	0	0	0	0.00055036	0	0	0	0	0	0	0	0.00054555	0	0	0	0	0	0	0	0	0	0	0	0	0	0	0	0
0.25865	0	0	0	0	0	0	0	0.00070323	0	0	0	0	0	0	0	0	0	0	0	0	0	0	0.0012285	0	0	0	0	0	0	0	0	0	0	0	0	0	0	0	0	0	0	0	0	0	0	0	0	0	0
0.10002	0	0	0	0	0	0	0	0	0	0	0	0	0	0	0	0	0	0	0	0	0	0	0	0	0	0	0	0	0	0	0	0.00061425	0	0	0	0	0	0	0	0	0	0	0	0	0	0	0	0	0
0.13894	0	0	0	0.00058411	0	0	0	0	0	0	0.0092593	0.0092593	0	0	0	0	0	0	0	0	0	0.0092593	0	0	0	0	0	0	0	0	0	0	0	0	0.0092593	0	0	0	0	0	0	0	0	0	0	0.0012092	0	0	0
0.19517	0	0.00045372	0	0	0.0027473	0	0	0	0	0	0.0014347	0	0.0027473	0	0	0.0027473	0	0	0	0	0.0015773	0.0027473	0.0027473	0.00097847	0	0	0	0	0.0027473	0	0.0015083	0.0033615	0.0027473	0.00083056	0	0	0.00098425	0.0027473	0	0.0027473	0	0.0027473	0.0027473	0	0	0.0027473	0.00089366	0	0.0018315
0.14031	0	0	0	0.00369	0	0	0	0	0.00096432	0	0	0.0021075	0	0	0	0.00369	0.00064683	0	0.00090662	0	0	0	0	0	0	0	0	0.00093284	0	0	0.00369	0.00061425	0.00369	0.00369	0	0.00369	0	0	0	0	0	0	0.00369	0.00369	0	0	0	0	0.00369
0.17007	0.00068681	0.0027855	0	0	0.005571	0	0	0	0	0	0	0	0	0	0	0	0.0027855	0	0.0027855	0.0027855	0	0.0027855	0	0	0	0.0027855	0	0.0018657	0.0027855	0	0	0.0027855	0	0.00083056	0	0	0.0027855	0.0027855	0	0	0	0	0.00056948	0.00095602	0.0027855	0.0027855	0	0	0
0.182	0	0.002979	0	0	0.0025253	0	0	0.00070323	0.0025253	0	0.0064852	0	0	0.0025253	0.0025253	0.0017123	0.0031721	0	0	0.0025253	0	0	0	0	0	0.0025253	0.0040156	0.0025253	0	0	0	0	0.0025253	0	0	0.0013514	0	0	0.0025253	0.0050505	0	0	0.00056948	0	0	0	0.00089366	0.0025253	0
0.15689	0	0	0	0	0	0	0	0	0	0	0	0	0	0	0	0	0	0	0.00090662	0	0	0	0	0	0	0	0	0	0	0	0	0	0	0	0	0	0	0.0098039	0	0	0	0	0	0	0	0	0.00089366	0	0
0.19537	0	0	0	0.0078125	0	0	0	0.0078125	0	0	0.0078125	0	0	0	0	0	0	0	0	0	0	0	0	0.00097847	0	0	0	0	0	0	0	0	0	0	0	0	0.00098425	0	0	0	0	0	0	0	0	0.0012092	0	0	0
0.19146	0.0030864	0.0030864	0	0.0011682	0	0	0	0	0.0030864	0	0	0.0041402	0.0030864	0	0	0	0.0037333	0	0	0.0037262	0	0	0	0.0030864	0	0	0	0	0	0	0	0	0	0	0	0.0013514	0.0030864	0.0005963	0.0007716	0	0	0	0.0098287	0	0	0	0.00089366	0.0010299	0
0.18896	0	0	0	0	0	0	0	0.00070323	0	0	0	0.0010537	0	0	0	0.0055556	0	0	0.00090662	0.0055556	0	0	0	0	0	0	0	0	0.0055556	0	0	0.00061425	0	0	0	0	0	0	0	0	0	0.0021786	0	0	0	0	0	0	0
0.16924	0.00068681	0	0	0	0.00092507	0	0	0.0029674	0.00096432	0	0	0.0010537	0	0	0	0.0029674	0	0	0	0	0	0	0.0029674	0	0.0011007	0.0011534	0	0	0	0	0	0	0.0029674	0	0	0	0	0	0	0.0023364	0	0	0.00056948	0	0	0	0	0.0010299	0
0.1205	0	0	0	0	0.012048	0	0	0	0.012048	0	0	0.012048	0	0	0	0	0	0	0	0	0	0	0	0	0	0	0	0	0.0011299	0	0	0	0	0	0	0	0	0	0	0	0	0	0.012048	0	0	0	0	0	0
0.20691	0	0	0	0	0	0	0	0	0	0	0	0	0	0	0	0	0	0	0	0	0	0	0	0	0	0	0	0	0	0	0	0	0	0	0	0	0	0	0	0	0	0	0	0	0	0	0	0	0
0.10348	0	0	0	0	0	0	0	0.0068966	0	0	0	0.0068966	0	0	0	0	0.0068966	0.0019305	0	0	0	0	0	0	0	0	0	0	0	0	0	0	0	0	0	0	0.00098425	0	0	0	0	0	0	0	0	0	0	0	0
0.11904	0.00053662	0.0013099	0.0060265	0.003323	0.0041027	0.011164	0.00013416	0.0030813	0.0050899	0	0.0015689	0.0046174	0.00053662	0.0033333	0.001663	0.0052711	0.002343	0.002333	0.0059763	0.0025902	0.0038254	0.0054326	0.0027253	0.00026831	0.001369	0.002441	0.0018928	0.0022681	0.0041948	0.0056387	0.0047932	0.0055848	0.0025847	0.0026259	0.002381	0.0028369	0.0022368	0.0042486	0.0013082	0.0026048	0.0016047	0.00026831	0.0047913	0.0031364	0.0071026	0.0037617	0.0020556	0.0021939	0.0019657
0.13884	0	0	0	0	0	0	0	0	0.00096432	0	0	0	0	0	0	0	0.0026178	0	0	0.0006398	0	0	0	0	0	0	0	0	0	0	0.0026178	0	0.00054555	0	0	0	0	0	0	0	0.0026178	0	0	0	0	0	0	0	0
0.12896	0	0.003031	0	0.0031614	0	0	0	0	0.00096432	0	0	0	0	0	0	0	0	0	0	0.0025773	0	0.001006	0.0012285	0.0025773	0	0	0.0025773	0	0	0	0	0.00061425	0	0	0	0	0	0	0	0	0.0014706	0	0	0.0025773	0	0.0012092	0.00089366	0.0025773	0
0.20005	0.00068681	0	0	0	0	0	0	0	0	0	0	0	0	0	0	0.0017123	0	0	0	0	0	0	0	0	0.00055036	0	0	0.0086957	0	0	0	0.00061425	0	0	0	0	0	0	0	0	0	0	0	0	0	0.0099048	0	0	0.0086957
0.12971	0	0.00090498	0.00090498	0.0014891	0.00181	0	0	0.0016082	0.0028336	0	0	0.00090498	0.001728	0	0	0.00090498	0.00064683	0.0019305	0.0018116	0	0.00181	0.001006	0	0	0.00181	0.0020584	0.0014903	0.0018378	0.0020349	0	0.0015083	0.00090498	0	0.00090498	0	0.00090498	0.0019685	0.0015013	0.00090498	0.00090498	0.0023756	0.0021786	0	0.00181	0	0	0.00089366	0.0010299	0
0.12092	0	0.0033978	0	0	0.00098135	0	0	0.0016846	0	0	0	0.00098135	0	0	0	0.0017123	0.00098135	0.0029119	0	0.0019627	0.0015773	0	0	0.0019627	0	0.0021348	0.0014903	0.0018657	0	0	0	0.0012285	0	0	0	0.0013514	0	0.0005963	0	0.0023364	0	0	0	0	0	0	0	0.0020597	0
0.097996	0	0	0	0	0	0	0	0.0021421	0	0	0.0014388	0	0.0014388	0	0	0	0	0	0	0	0.0015773	0	0	0.00097847	0	0	0	0	0	0	0.0014388	0	0	0	0	0	0.0014388	0	0.0022105	0	0.0014388	0	0.0014388	0	0	0	0	0.0014388	0
0.053196	0	0	0	0	0	0	0	0	0	0	0	0	0	0	0	0	0.0012937	0	0	0.0006398	0	0	0.0033223	0.00097847	0	0	0	0	0	0	0	0.0033223	0	0	0	0	0.0033223	0.0033223	0	0	0	0	0	0	0	0	0	0	0
0.12287	0	0	0	0	0.0020121	0.0020121	0	0.0020121	0.0029764	0	0	0	0	0	0.0027894	0.0020121	0.0020121	0	0	0	0	0	0	0.0019569	0	0	0	0.0020121	0	0	0	0	0	0	0	0	0.0020121	0	0	0	0	0.0020121	0	0	0.001675	0	0.0029057	0.0020121	0
0.13971	0.00068681	0	0	0.00099602	0	0.00099602	0	0.00099602	0.0019603	0	0	0.0030458	0.00099602	0	0.00099602	0	0.0022897	0.00099602	0	0.0006398	0	0	0.002457	0	0.001992	0	0.005467	0.001992	0.00099602	0	0	0.00099602	0	0.0024917	0	0	0	0	0.0007716	0	0	0.00099602	0.00099602	0	0	0	0.00099602	0.0010299	0.0018315
0.13607	0.0020061	0.00045372	0.0013193	0.00058411	0.00092507	0	0.0050251	0.0013193	0	0	0.0014347	0	0	0	0.0013947	0	0.00064683	0	0	0	0	0.0013193	0	0	0	0.0011534	0	0.00093284	0.0013193	0	0	0.0012285	0.00054555	0.00083056	0	0.0013514	0	0.0013193	0	0	0	0	0.0018887	0.0013193	0	0	0	0	0.0013193
0.085376	0	0	0	0	0	0	0	0	0	0	0	0	0	0	0	0	0	0	0	0	0	0	0	0	0	0	0	0	0	0	0	0	0	0	0	0	0	0	0	0	0	0	0	0	0	0	0	0	0
0.074085	0	0	0	0	0	0	0	0	0	0	0	0.0092593	0	0	0	0	0	0	0	0	0	0	0	0	0	0	0	0	0	0	0	0	0	0	0	0	0	0.0098556	0	0	0	0	0	0	0	0	0	0	0
0	0	0	0	0	0	0	0	0	0	0	0	0	0	0	0	0	0	0	0	0	0	0	0	0	0	0	0	0	0	0	0	0	0	0	0	0	0	0	0	0	0	0	0	0	0	0	0	0	0
0.15062	0.003861	0	0	0	0	0	0	0.003861	0	0	0	0	0	0	0	0	0	0	0	0	0	0.003861	0	0	0	0	0	0.00093284	0	0.0012755	0	0	0	0	0	0	0	0	0	0	0.003861	0	0	0	0.003861	0	0	0	0.003861
0.11281	0.00068681	0.00090744	0.0024895	0.00057013	0.0024203	0	0	0.00070323	0.00096432	0	0	0.0032477	0.0013932	0.0011403	0.0011403	0.0017123	0.001217	0.0019305	0.00057013	0.00057013	0.0021474	0.0021463	0.00057013	0.0025271	0.0011403	0.0011534	0.0020604	0.0033686	0	0.0012755	0	0.0030271	0.0011403	0.0016611	0	0	0.0025386	0.0017366	0.0015432	0	0.0014706	0.00057013	0.0017091	0	0.001675	0.0012092	0	0.0010299	0
0	0	0	0	0	0	0	0	0	0	0	0	0	0	0	0	0	0	0	0	0	0	0	0	0	0	0	0	0	0	0	0	0	0	0	0	0	0	0	0	0	0	0	0	0	0	0	0	0	0
0.059893	0	0	0	0	0	0.005988	0	0	0	0	0	0	0	0	0	0	0	0	0	0	0	0	0	0	0	0	0	0.005988	0	0	0	0	0	0	0	0	0	0	0	0	0.0014706	0	0	0	0	0	0	0	0
0.1096	0.00068681	0.0014993	0.0019194	0.0014993	0.00092507	0	0	0	0	0	0.0014347	0	0	0	0	0	0	0.0019305	0	0	0	0	0	0	0.0020496	0.0014993	0	0	0.0014993	0	0	0	0	0	0	0	0.0014993	0	0	0	0	0	0.001139	0	0	0.0012092	0.0029985	0.0014993	0
0.18751	0	0	0	0	0	0	0	0	0	0	0	0	0	0	0	0	0	0	0	0	0	0	0	0	0	0	0	0	0	0	0	0	0	0	0	0	0	0	0	0	0	0	0	0	0	0	0	0	0
0.17952	0.0013736	0	0	0.00058411	0.0073353	0	0	0	0	0	0.0014347	0	0	0	0.0064103	0	0	0	0	0	0	0	0	0	0.012821	0	0	0	0	0	0.0015083	0	0	0.0072408	0	0	0	0	0	0	0	0	0.0064103	0	0.001675	0	0	0	0
0.15483	0	0	0	0	0	0.0037736	0	0	0	0	0.0014347	0	0.0075472	0	0.0013947	0	0	0.0075472	0.0037736	0.0006398	0	0	0	0	0	0.0011534	0	0	0	0.0012755	0	0	0	0.0016611	0	0	0	0.0043699	0.0037736	0	0	0	0	0	0	0	0	0.0048035	0
0.12828	0	0	0.002861	0.0021098	0	0	0	0.00070323	0.0019286	0	0.00094162	0	0.0018832	0	0	0	0	0	0.00094162	0.0015814	0	0.001006	0	0.0039139	0.00055036	0	0.0014903	0	0	0	0.0024499	0.00061425	0	0.0016611	0	0.00094162	0.0029101	0.0005963	0.00094162	0.0023364	0	0.00094162	0.0052776	0	0	0.00094162	0	0	0
0.12354	0	0.0013123	0	0	0	0	0	0.0014065	0.0013123	0	0.0027471	0	0	0.0013123	0.0013947	0	0.0013123	0	0	0.0013123	0.0013123	0	0	0	0	0	0.0013123	0.00093284	0	0.0025878	0	0	0.0010911	0.00083056	0.002381	0.0013123	0	0	0.0007716	0	0.0029412	0	0	0	0	0	0.0013123	0	0
0.090303	0	0	0	0	0	0	0	0	0	0	0	0	0.0069444	0	0	0	0	0	0.0069444	0	0	0	0	0	0	0	0	0.0069444	0	0	0	0	0	0	0.0069444	0	0	0	0	0	0	0	0.0069444	0	0	0	0	0	0
0.24042	0.00068681	0	0	0	0	0	0	0.0096154	0	0	0	0.0096154	0	0	0	0	0	0	0	0.0006398	0	0	0	0	0	0	0	0	0	0	0	0.0096154	0.00054555	0.0096154	0	0	0	0	0	0	0	0	0	0	0	0.019231	0	0	0
0.083608	0	0	0	0	0	0	0	0	0	0	0	0	0	0	0	0	0	0	0	0	0	0	0	0.002457	0.00055036	0	0	0	0	0.0012755	0	0	0.004914	0	0	0	0	0	0	0	0	0	0	0	0	0	0	0.0010299	0
0.16112	0	0	0.0037453	0	0	0	0	0.0037453	0.0047096	0	0	0	0.0037453	0	0	0	0	0	0	0	0	0	0	0	0	0.0037453	0	0.00093284	0	0.0012755	0	0	0.00054555	0.00083056	0	0	0	0.0037453	0	0	0	0	0.00056948	0	0	0	0	0.0010299	0
0.33861	0	0	0	0	0.00092507	0	0	0.0045494	0.00096432	0	0	0.0038462	0	0	0	0	0	0	0.00090662	0	0	0	0	0	0	0.0088457	0	0.00093284	0	0	0	0.0038462	0.0038462	0	0	0.0038462	0	0.0005963	0	0	0.0038462	0	0	0.0086483	0	0.0038462	0	0.0010299	0
0.20969	0	0	0	0	0	0	0	0	0	0	0	0	0	0	0	0	0	0	0.016129	0	0	0	0	0	0	0	0	0	0	0	0	0	0	0.016129	0	0	0	0	0	0	0	0	0	0	0	0	0	0	0
0.26319	0	0	0	0	0	0	0	0.00070323	0	0	0	0	0	0	0	0	0	0	0	0	0	0	0	0	0	0	0	0	0	0	0	0	0	0	0	0	0	0	0	0	0	0	0	0	0	0	0	0	0
0.163	0	0.0074074	0	0	0	0	0	0	0	0	0	0	0	0	0	0	0	0	0	0	0	0.0074074	0	0.0074074	0.0074074	0	0	0	0.0011299	0	0	0	0	0	0	0	0	0.0005963	0.0007716	0	0	0	0.00056948	0.0074074	0	0	0	0.0010299	0
0.3293	0.00068681	0	0	0	0	0	0	0.00070323	0	0	0	0	0	0	0	0	0	0	0	0	0	0	0	0	0	0.0011534	0	0	0	0	0	0	0	0	0	0	0	0.0005963	0	0	0	0.0021786	0	0	0	0	0	0	0
0.21309	0	0	0	0.0065013	0	0	0	0	0	0	0	0	0	0	0	0.0017123	0	0	0	0	0	0	0	0	0	0	0	0.00093284	0	0	0	0	0	0	0.011834	0	0	0.0011926	0	0	0.0014706	0	0	0	0	0	0.0059172	0	0
0.2466	0.014385	0	0	0	0	0	0	0	0	0	0	0	0	0	0	0	0.00064683	0	0	0	0	0	0	0	0	0	0	0	0	0	0	0	0.00054555	0	0	0	0	0	0	0	0	0	0	0	0	0	0	0	0
0.15185	0	0	0	0	0.00092507	0	0	0.0044643	0.0044643	0	0	0	0	0	0	0	0	0	0	0.0044643	0	0	0	0	0	0	0	0	0	0	0	0	0.0050098	0	0	0.0013514	0	0	0	0	0	0	0.0044643	0	0.0044643	0	0.0017873	0	0
0.21221	0.00068681	0	0	0	0	0	0	0.0050505	0.00096432	0	0	0	0.00082305	0	0	0	0	0	0	0.0006398	0	0.001006	0	0.0050505	0	0	0	0.0050505	0	0	0	0	0	0	0.0074315	0.0050505	0.0060348	0	0	0	0	0	0.0050505	0	0	0	0	0	0
0.20532	0	0	0	0	0	0	0	0.0052632	0	0	0.0052632	0	0	0	0.0013947	0	0.0052632	0	0	0	0.0015773	0	0	0	0	0	0	0.00093284	0	0	0	0	0	0	0	0	0	0	0	0	0.0014706	0	0	0	0.0052632	0	0	0	0
0.16285	0	0	0.005814	0	0.00092507	0	0	0	0	0	0	0.0010537	0	0	0.005814	0	0.005814	0	0	0	0	0	0.0012285	0	0	0	0	0	0	0	0	0	0	0	0	0.005814	0	0	0	0	0	0	0	0	0	0	0	0	0
0.20838	0	0	0	0	0.0069444	0	0	0	0	0	0	0	0	0.0069444	0	0	0	0	0	0	0	0	0	0	0	0	0	0	0	0	0.0015083	0	0	0.0069444	0	0.0013514	0	0	0	0.0023364	0	0	0	0	0	0	0.00089366	0	0
0.17832	0.0022272	0	0	0	0	0	0	0	0	0	0	0	0	0.0038938	0	0	0	0	0	0	0	0.0022272	0.0022272	0	0	0	0	0	0	0	0	0.0050686	0	0	0	0.0022272	0	0.0022272	0.0044543	0	0.0044543	0	0	0	0	0	0.0031208	0.0010299	0
0.26321	0	0	0	0	0	0	0	0	0.00096432	0	0.0014347	0	0	0	0	0	0	0	0	0.0006398	0	0.001006	0	0	0	0	0	0	0	0	0	0	0	0.00083056	0.0065789	0	0	0	0.0065789	0	0	0	0.00056948	0	0	0	0	0.0010299	0.0018315
0.23005	0	0.0028736	0	0.0040418	0.0028736	0	0	0.0028736	0	0	0.0043083	0.0010537	0	0	0	0	0.0028736	0	0	0.0012796	0	0.001006	0	0	0	0	0	0.00093284	0.0011299	0	0	0	0.0028736	0	0	0	0	0.0063434	0	0	0	0	0	0.00095602	0	0.0024184	0.00089366	0	0.0018315
0.19425	0.003663	0	0.003663	0.007326	0	0.0015949	0	0.003663	0	0	0	0	0	0	0	0	0	0	0	0.0006398	0	0	0.003663	0	0	0.003663	0	0	0	0	0.003663	0.0012285	0	0	0	0	0	0.0005963	0	0	0	0	0.00056948	0.003663	0	0	0.00089366	0.003663	0
0.23127	0	0	0	0	0	0	0	0.011457	0	0	0.0014347	0	0	0	0	0.0050251	0	0	0	0	0.0050251	0	0	0.00097847	0	0	0	0	0	0	0	0.0056394	0.00054555	0	0	0	0.0050251	0.0050251	0	0	0	0	0	0.00095602	0	0	0	0	0
0.25003	0	0	0	0	0	0	0	0	0	0	0	0	0	0	0	0	0	0	0	0	0	0	0	0	0	0	0	0	0	0	0	0	0	0	0	0.0013514	0	0	0	0	0	0	0	0	0	0	0	0	0
0.18576	0	0	0.0019194	0	0	0	0	0.0071429	0	0	0	0	0	0	0.0071429	0	0	0	0	0.0071429	0	0	0	0	0	0	0	0	0	0	0	0	0	0	0.0095238	0	0	0.0005963	0	0	0	0.0021786	0.0071429	0	0	0	0	0	0
0.11765	0	0	0	0.0021368	0	0	0	0.00070323	0.00096432	0	0	0.0021368	0	0	0	0	0	0.0021368	0	0.0006398	0	0.0020121	0	0	0.00055036	0.0011534	0.0036271	0.0018657	0	0.0034123	0	0	0	0.00083056	0	0.0013514	0	0	0	0	0	0	0.0021368	0	0	0	0.00089366	0.0010299	0.0018315
0.10001	0	0	0	0	0	0	0	0	0	0	0	0	0	0	0	0	0	0	0	0	0	0	0	0	0	0	0	0	0	0	0	0	0	0.033333	0	0	0	0	0	0	0	0	0	0	0	0	0	0	0
0.16343	0	0.0047096	0.0015699	0	0.00092507	0	0	0	0.00096432	0	0	0.0010537	0	0	0.0013947	0.0017123	0	0	0	0.0015699	0	0	0	0.0035268	0.00055036	0	0	0.0015699	0	0	0.0015083	0.00061425	0.0021154	0.00083056	0	0.0013514	0	0.0021662	0.0015699	0	0.0014706	0	0.0052791	0.0025259	0	0	0	0	0.003663
0.27275	0	0	0	0	0	0	0	0	0	0	0	0	0	0	0	0	0	0	0	0.0006398	0	0	0	0	0	0	0	0	0	0	0	0	0	0	0	0	0	0	0	0	0	0	0.00056948	0	0	0	0	0	0
0	0	0	0	0	0	0	0	0	0	0	0	0	0	0	0	0	0	0	0	0	0	0	0	0	0	0	0	0	0	0	0	0	0	0	0	0	0	0	0	0	0	0	0	0	0	0	0	0	0
0.12186	0.010122	0.0043136	0.0060343	0.0091758	0.013319	0.01463	0.0050711	0.0083338	0.009047	0	0.013051	0.0066906	0.0076375	0.011851	0.0059009	0.014021	0.0055888	0.0058375	0.0040866	0.0083678	0.011271	0.012487	0.0066487	0.011085	0.0037163	0.011902	0.013459	0.0077848	0.0093157	0.0077451	0.011294	0.009766	0.0054622	0.014117	0.0072349	0.0071709	0.0056115	0.0072956	0.0057234	0.016447	0.011995	0.0023627	0.008801	0.0081084	0.0034421	0.01595	0.0075634	0.0096829	0.013005
0.19206	0	0	0	0.0085841	0	0	0	0.00070323	0	0	0	0	0	0	0	0	0	0	0	0	0	0	0	0	0	0	0	0	0	0.0012755	0	0.008	0	0	0.002381	0	0	0	0	0	0.0014706	0	0	0.00095602	0.008	0	0	0	0
0.1189	0	0	0	0	0	0	0	0	0	0	0	0	0	0	0	0	0	0	0	0	0	0	0	0	0	0	0	0	0	0	0	0	0	0	0	0	0	0	0	0	0	0	0	0	0	0	0	0	0
0.10888	0	0.00045372	0	0.0057655	0	0	0	0	0.0051813	0	0	0	0	0	0	0	0	0	0.00090662	0	0.010363	0	0	0	0	0	0	0	0	0	0	0	0.0010911	0	0	0	0	0	0	0	0	0	0	0	0	0.0012092	0	0.0051813	0
0.17649	0	0	0	0	0	0	0	0	0	0	0	0	0	0	0	0	0	0	0	0	0	0	0	0	0	0	0	0	0	0	0	0	0	0	0	0	0	0	0	0	0	0	0	0	0	0	0	0	0
0.32594	0	0.005618	0	0	0	0	0	0.0014065	0	0	0	0	0	0	0	0.005618	0.005618	0.005618	0	0.0006398	0	0	0.0012285	0	0	0	0	0	0	0	0.0015083	0	0.005618	0	0	0	0	0	0	0	0	0	0	0	0.005618	0	0.00089366	0	0
0	0	0	0	0	0	0	0	0	0	0	0	0	0	0	0	0	0	0	0	0	0	0	0	0	0	0	0	0	0	0	0	0	0	0	0	0	0	0	0	0	0	0	0	0	0	0	0	0	0
0.21588	0.0071942	0.00045372	0.0071942	0	0.00092507	0	0	0	0	0	0	0	0	0	0.0071942	0.0017123	0	0	0	0	0	0	0	0	0	0	0	0	0	0	0.0071942	0	0	0	0	0	0	0	0	0	0	0.0071942	0	0.0071942	0	0	0	0	0
0.17242	0	0	0	0	0	0	0	0	0	0	0	0	0	0	0	0	0	0.034483	0.034483	0	0	0	0	0	0	0	0	0	0	0	0	0	0	0	0	0.0013514	0	0	0	0	0	0	0	0	0	0	0.0017873	0	0
0.1646	0.00068681	0	0	0	0	0	0	0.0063291	0	0	0	0	0	0.0016667	0.0013947	0	0	0	0	0	0	0	0	0.0063291	0	0	0.0014903	0.00093284	0.0063291	0	0	0.012658	0	0	0	0.0063291	0	0	0	0	0	0	0.0063291	0.0063291	0.001675	0.0063291	0	0	0
0.20931	0	0	0	0	0	0	0	0.023256	0	0	0	0	0	0	0	0	0.00064683	0	0	0.0006398	0	0	0	0	0	0	0	0.023256	0	0	0	0	0	0	0	0	0	0	0	0	0	0	0	0	0	0.0012092	0	0	0
0.2286	0	0	0	0	0	0.028571	0	0	0	0	0	0.0010537	0	0	0	0	0	0	0	0	0	0	0	0	0	0	0	0	0	0	0.0015083	0	0	0	0	0	0	0	0	0	0	0	0	0	0.001675	0	0	0	0
0.20991	0	0.0044643	0	0.00058411	0	0	0	0	0.00096432	0	0	0.0010537	0	0	0	0	0.0044643	0	0.00090662	0	0	0	0.0012285	0	0	0	0	0	0	0	0	0	0.0044643	0	0	0	0	0	0	0	0	0.0021786	0.00056948	0.00095602	0	0	0.0044643	0.0010299	0
0.10437	0	0	0.0019194	0	0	0	0	0	0	0	0.0086957	0	0	0	0	0	0	0	0.00090662	0	0	0	0	0	0	0	0	0	0	0	0	0.0086957	0	0	0	0	0	0	0	0	0	0	0	0	0	0	0	0	0
0.26057	0.0013736	0	0	0.0046512	0.0046512	0	0	0	0	0	0	0	0	0	0	0	0	0	0.00090662	0.0046512	0	0	0.0012285	0.00097847	0.0046512	0	0	0	0	0	0	0	0	0	0	0	0	0.0046512	0	0.0023364	0	0	0	0	0	0	0	0.0020597	0
0.30966	0	0	0	0	0	0	0	0.0079365	0.00096432	0	0	0.0039683	0.00082305	0	0	0.0056806	0	0	0	0.0012796	0	0	0.0012285	0	0.00055036	0	0.0014903	0.0039683	0.0033898	0	0	0	0	0.00083056	0.002381	0	0	0.0005963	0	0	0	0	0	0	0	0	0	0.0010299	0
0.18702	0	0	0	0	0	0	0	0	0	0	0	0	0	0	0.0013947	0	0.00064683	0	0	0	0	0.017266	0	0	0	0	0	0	0	0	0	0	0	0	0	0	0	0	0	0	0	0	0	0	0	0	0	0.0010299	0
0.30504	0	0	0.0019194	0.00058411	0	0.0015949	0	0	0	0	0	0.0070922	0	0	0	0.014184	0	0	0.00090662	0	0	0.0070922	0	0	0	0	0	0	0	0	0	0	0	0	0	0	0.0070922	0	0	0	0	0	0.00056948	0	0	0	0.0070922	0	0
0	0	0	0	0	0	0	0	0	0	0	0	0	0	0	0	0	0	0	0	0	0	0	0	0	0	0	0	0	0	0	0	0	0	0	0	0	0	0	0	0	0	0	0	0	0	0	0	0	0
0.23204	0.00068681	0.0027956	0	0.00058411	0.0046838	0	0	0	0.0023419	0	0	0	0	0	0	0.0023419	0	0	0	0	0	0.003348	0	0.00097847	0	0	0.0023419	0	0	0	0	0	0.0028875	0.00083056	0	0	0	0	0	0	0	0	0.00056948	0.0023419	0.0023419	0	0	0	0
0.1793	0	0	0	0	0	0	0	0	0	0	0	0	0	0	0	0	0	0	0	0	0	0	0	0	0	0	0	0	0	0.0012755	0	0.00061425	0	0	0	0	0	0	0.0007716	0	0	0	0.00056948	0	0	0	0	0	0
0.087937	0	0	0	0	0	0	0	0	0	0	0	0	0	0	0	0	0	0	0	0	0	0	0	0	0	0	0	0	0	0	0.0015083	0	0	0	0	0	0	0	0	0	0	0	0	0	0	0	0	0	0
0.18369	0	0	0	0	0.00092507	0	0	0.00070323	0	0	0	0	0	0	0	0	0	0	0	0	0	0	0	0	0	0	0	0	0	0	0	0	0	0	0	0	0	0	0	0	0	0	0	0	0	0	0	0	0
0	0	0	0	0	0	0	0	0	0	0	0	0	0	0	0	0	0	0	0	0	0	0	0	0	0	0	0	0	0	0	0	0	0	0	0	0	0	0	0	0	0	0	0	0	0	0	0	0	0
0.15753	0	0	0	0	0	0	0	0	0	0	0	0	0	0	0	0	0	0	0	0	0	0	0.0012285	0	0	0	0	0.00093284	0	0	0	0	0	0	0	0	0	0	0	0	0	0	0	0	0	0	0.007874	0	0
0	0	0	0	0	0	0	0	0	0	0	0	0	0	0	0	0	0	0	0	0	0	0	0	0	0	0	0	0	0	0	0	0	0	0	0	0	0	0	0	0	0	0	0	0	0	0	0	0	0
0.13852	0	0	0	0.0076923	0	0	0	0	0	0	0	0	0	0	0	0	0	0	0	0	0	0	0	0	0	0.0076923	0	0.0076923	0	0	0	0.0076923	0	0	0	0	0	0	0	0	0.0014706	0	0	0.0076923	0	0	0	0	0
0.28668	0.006228	0.0033346	0.0019194	0.0048544	0	0	0	0.0021097	0	0	0.0024272	0.0010537	0	0	0	0	0	0.0024272	0.005761	0.0048544	0.0040045	0	0.0024272	0.00097847	0	0	0.0014903	0	0.0035571	0	0	0	0.0024272	0.0048544	0.002381	0	0	0.0005963	0.0024272	0.0023364	0	0.0024272	0.00056948	0.0024272	0	0	0.0033208	0.0048544	0
0.12887	0	0	0	0	0	0	0	0.0037879	0	0	0	0	0.0037879	0	0	0	0	0	0	0.0037879	0	0.001006	0.0012285	0	0	0	0	0	0	0	0.0075758	0	0.0037879	0	0	0	0	0	0	0	0	0	0	0	0	0	0	0	0
0.12967	0.00068681	0.00045372	0	0	0	0	0	0	0	0	0	0	0	0	0	0	0	0	0	0	0	0	0	0	0	0	0	0.0061728	0	0	0	0.00061425	0	0	0.0061728	0	0	0	0	0.0023364	0	0	0	0.0061728	0	0.0061728	0.00089366	0	0
0.17619	0	0.00045372	0	0	0	0	0	0	0	0	0	0	0	0	0	0	0.0056818	0	0	0	0.0015773	0	0	0	0.0062322	0	0	0	0	0	0	0.0062961	0	0	0	0.0013514	0	0	0	0	0	0	0.0056818	0	0	0	0	0	0
0	0	0	0	0	0	0	0	0	0	0	0	0	0	0	0	0	0	0	0	0	0	0	0	0	0	0	0	0	0	0	0	0	0	0	0	0	0	0	0	0	0	0	0	0	0	0	0	0	0
0.18185	0	0	0	0	0	0	0	0	0	0	0	0	0	0	0	0	0	0	0	0	0	0	0	0	0	0	0	0	0	0.015152	0	0	0	0	0	0	0	0	0	0	0	0	0	0	0.015152	0	0	0	0
0.16674	0	0	0	0	0	0	0	0.0055556	0	0	0	0	0	0	0	0	0	0	0	0.0055556	0	0	0	0	0	0	0	0	0	0	0	0	0.0055556	0	0	0.0055556	0	0	0	0	0	0	0	0	0	0	0	0	0
0.13215	0.0044604	0	0	0	0.0018501	0	0	0	0	0	0	0.0010537	0	0	0	0	0.00064683	0	0	0.0075472	0.0037736	0.001006	0	0	0	0	0	0	0	0	0	0.00061425	0.00054555	0	0	0	0	0.0037736	0.0007716	0	0.0037736	0	0	0.0047296	0	0	0	0	0
0.21662	0	0.00045372	0	0	0.00092507	0	0	0	0.0063694	0	0	0	0	0	0	0	0	0	0	0	0	0.001006	0	0	0	0	0.0014903	0.0018657	0	0	0	0.0063694	0	0	0	0	0.0019685	0.0005963	0	0	0	0	0.0063694	0	0.001675	0	0	0.0010299	0
0.21925	0.0039841	0	0	0.0039841	0	0	0	0.0039841	0.0019286	0	0	0	0	0	0	0	0.0079681	0	0	0	0	0.001006	0.0052126	0.00097847	0.0039841	0	0	0.00093284	0	0	0	0.0045983	0.0039841	0	0	0	0	0.0005963	0	0	0	0	0	0	0	0.0039841	0	0	0
0.20514	0	0	0	0	0	0	0	0	0	0	0	0	0	0	0	0	0	0	0	0	0	0	0	0	0	0	0	0	0	0	0	0	0	0	0	0	0	0	0	0	0	0	0	0	0.001675	0	0	0	0
0.13493	0	0	0	0	0.0046512	0	0	0.00070323	0.00096432	0	0	0	0	0	0	0	0	0	0	0	0.0046512	0	0	0.00097847	0	0	0	0	0	0.0012755	0	0	0	0	0	0	0	0	0	0	0	0	0	0	0	0.0046512	0	0.0046512	0
0	0	0	0	0	0	0	0	0	0	0	0	0	0	0	0	0	0	0	0	0	0	0	0	0	0	0	0	0	0	0	0	0	0	0	0	0	0	0	0	0	0	0	0	0	0	0	0	0	0
0.23715	0	0	0	0.010309	0	0	0	0	0	0	0.0014347	0	0	0	0	0	0	0	0	0	0	0	0	0	0	0	0	0.010309	0	0	0	0	0	0	0	0	0	0.0005963	0	0	0	0	0	0	0	0	0	0	0
0.18639	0.0062112	0.0062112	0	0	0	0	0	0	0	0	0	0	0	0	0	0	0	0	0	0.006851	0	0.0072172	0	0.00097847	0	0	0	0	0	0.0012755	0	0	0.0067567	0.00083056	0	0	0	0	0	0	0	0	0.0062112	0	0	0.0062112	0.0071048	0.007241	0
0.15892	0	0	0	0	0	0	0	0	0	0	0	0	0	0	0	0	0	0	0.00090662	0	0	0	0	0	0	0	0	0	0	0	0.0015083	0.0093458	0	0	0	0	0	0.0005963	0	0	0	0	0	0	0	0	0	0	0
0.19152	0	0	0	0	0	0	0	0	0	0	0	0	0	0	0	0	0	0	0.010638	0	0	0	0	0.010638	0	0.0011534	0	0	0	0	0	0	0	0	0	0	0	0	0	0	0	0	0	0.00095602	0	0	0	0	0
0.25424	0.0013736	0	0	0	0	0	0	0	0.00096432	0	0	0.0040984	0	0.0016667	0.0013947	0	0	0	0	0	0	0	0.0012285	0	0	0	0	0	0.0022599	0	0	0	0	0	0	0	0	0.0046947	0	0	0.0014706	0	0	0	0	0.0040984	0.00089366	0	0
0.24644	0.0072464	0	0	0	0	0.0072464	0	0	0	0	0.0014347	0	0	0	0	0	0	0	0.0072464	0	0	0.001006	0.0072464	0	0.0072464	0	0	0	0	0	0	0.00061425	0	0.021739	0	0	0	0.0072464	0.0072464	0	0	0	0	0	0	0	0	0	0
0	0	0	0	0	0	0	0	0	0	0	0	0	0	0	0	0	0	0	0	0	0	0	0	0	0	0	0	0	0	0	0	0	0	0	0	0	0	0	0	0	0	0	0	0	0	0	0	0	0
0.21544	0	0	0	0	0	0	0	0	0	0	0	0	0	0	0.0013947	0	0	0	0	0.0076923	0	0	0	0	0	0	0	0	0.0076923	0	0	0	0	0	0	0	0	0	0	0	0	0	0	0	0	0	0	0	0
0	0	0	0	0	0	0	0	0	0	0	0	0	0	0	0	0	0	0	0	0	0	0	0	0	0	0	0	0	0	0	0	0	0	0	0	0	0	0	0	0	0	0	0	0	0	0	0	0	0
0.13339	0	0	0.0060861	0.0047508	0	0	0	0.0041667	0	0	0	0	0	0	0	0	0	0	0.00090662	0.0041667	0	0	0	0	0	0	0	0	0	0	0	0.00061425	0.00054555	0	0	0	0	0.0041667	0	0	0	0	0	0	0	0	0	0	0
0.16678	0	0	0	0	0	0	0	0	0.00096432	0	0.0014347	0	0	0	0	0.0017123	0.0037037	0.0037037	0	0	0.0015773	0.001006	0.0012285	0	0	0.0071639	0	0	0	0	0.0037037	0	0.0037037	0	0	0	0.00098425	0.0074074	0	0	0	0	0	0	0	0	0	0	0
0.088482	0	0.00045372	0	0.0068027	0	0	0.0068027	0	0	0	0	0	0	0	0	0	0.00064683	0	0	0	0	0	0	0	0	0	0	0	0	0	0	0.00061425	0	0.0068027	0	0	0	0	0	0	0	0	0.0068027	0	0	0	0	0	0
0.18906	0	0.0032573	0.0051767	0.00058411	0	0	0	0.00070323	0	0	0	0	0.0032573	0	0	0.0032573	0	0	0.0041639	0	0	0	0.0032573	0	0	0	0	0	0	0	0.0015083	0.00061425	0.0010911	0.0065147	0	0	0.0032573	0.0005963	0	0	0	0	0.0032573	0	0	0.0032573	0	0	0.0032573
0.22356	0	0	0.011765	0	0	0	0	0	0.00096432	0	0	0	0	0	0.011765	0	0	0.0019305	0	0	0	0	0	0	0	0.011765	0	0	0	0	0	0	0	0	0	0	0	0	0	0	0	0	0	0	0	0	0	0	0
0	0	0	0	0	0	0	0	0	0	0	0	0	0	0	0	0	0	0	0	0	0	0	0	0	0	0	0	0	0	0	0	0	0	0	0	0	0	0	0	0	0	0	0	0	0	0	0	0	0
0.075315	0	0.00045372	0	0	0	0	0	0	0	0	0	0	0	0	0	0	0	0	0	0	0	0	0	0	0	0	0	0	0	0	0	0	0	0	0	0	0	0.0005963	0	0	0.0014706	0	0	0	0	0	0	0	0
0.12904	0	0	0	0	0	0	0	0	0	0	0	0	0	0	0	0	0	0	0	0	0	0	0	0	0	0	0	0	0	0	0	0	0	0	0	0	0	0	0	0	0	0	0	0	0	0	0	0	0
0.098946	0	0.00090744	0	0	0	0	0	0	0	0	0	0.0028249	0	0	0	0	0.0028249	0	0.00090662	0	0	0	0	0.00097847	0	0.0011534	0.0028249	0	0.0028249	0	0	0	0	0	0	0.0013514	0.00098425	0.0005963	0.0028249	0	0	0	0	0	0	0	0	0	0
0.31099	0.0023364	0.0023364	0.0019194	0.0011682	0.0018501	0	0	0.0070093	0.0019286	0	0	0.0023364	0.0031595	0.0016667	0.0023364	0	0.0023364	0	0	0	0.0023364	0.001006	0.0012285	0.00097847	0.0023364	0.0034602	0	0	0.0034664	0.002551	0	0	0	0.0016611	0	0	0.0033207	0.0029328	0.0007716	0	0.0014706	0.0023364	0	0	0.001675	0	0	0	0
0.30769	0	0	0	0	0	0	0	0	0	0	0	0	0	0	0	0.0017123	0	0	0	0	0	0	0	0	0	0	0	0	0	0.076923	0	0	0	0	0	0	0	0	0	0	0	0	0	0	0	0	0	0	0
0.20139	0.0067114	0	0.0067114	0	0	0	0	0.0067114	0	0	0.0014347	0	0.00082305	0	0	0	0	0	0	0.0067114	0	0	0	0	0	0	0	0	0	0	0	0	0	0.00083056	0	0	0	0.0067114	0	0	0	0	0	0.00095602	0	0	0	0	0
0	0	0	0	0	0	0	0	0	0	0	0	0	0	0	0	0	0	0	0	0	0	0	0	0	0	0	0	0	0	0	0	0	0	0	0	0	0	0	0	0	0	0	0	0	0	0	0	0	0
0.14521	0	0	0	0.00058411	0	0	0	0	0	0	0	0	0	0	0.0013947	0	0	0	0.00090662	0.0080645	0	0	0	0.00097847	0	0.0011534	0	0	0.0080645	0	0	0	0	0	0	0	0	0	0.0080645	0.0023364	0	0	0	0	0	0	0	0	0
0.16618	0	0	0.0034602	0	0	0.0034602	0	0.0034602	0	0	0	0	0	0	0	0	0	0	0	0.0006398	0.0015773	0	0	0	0	0	0.0014903	0	0	0	0	0.0034602	0	0.0034602	0	0	0	0	0	0	0	0	0.0034602	0.0034602	0	0	0	0	0.0034602
0.18827	0	0	0	0	0	0	0	0	0	0	0	0	0.0045131	0	0	0.0017123	0	0	0	0	0	0	0	0.0046685	0	0	0.0014903	0	0	0	0	0.00369	0	0	0.002381	0	0	0.0011926	0.00369	0	0	0.00369	0.00369	0	0.001675	0.00369	0	0	0
0.12844	0	0.0067568	0	0	0	0	0	0.00070323	0	0	0	0	0	0	0	0	0	0	0.0067568	0	0	0	0	0	0	0	0	0	0.0067568	0	0	0	0	0	0	0	0.0067568	0	0	0	0	0	0	0	0	0	0	0	0
0.20397	0	0	0	0	0.0048544	0	0	0	0	0	0	0	0	0	0	0	0	0	0	0	0.0048544	0.0078725	0	0	0	0	0	0	0	0	0	0	0	0	0	0	0	0	0	0	0	0	0	0	0	0	0	0	0
0.17504	0	0	0	0	0	0	0	0	0	0	0.0125	0	0	0	0	0	0	0	0.0125	0	0	0	0	0	0	0	0	0	0	0	0	0	0.00054555	0	0	0	0	0	0	0	0	0	0	0	0	0	0	0	0
0.20013	0	0	0	0	0.00092507	0	0	0	0.004668	0	0	0	0	0.0053704	0	0.0071284	0.0043505	0	0.0037037	0.0006398	0	0	0.0037037	0	0	0.0011534	0	0.0046365	0	0	0	0.0037037	0.0037037	0	0	0	0.00098425	0	0	0	0	0	0.00056948	0	0	0	0	0.0010299	0.0037037
0.1205	0.01298	0.0092377	0.011825	0.017488	0.015247	0.014525	0.01029	0.015316	0.010192	0	0.017422	0.0096551	0.0068243	0.011838	0.011432	0.0087673	0.012089	0.015547	0.013942	0.0093685	0.014504	0.015433	0.010102	0.0081706	0.0057778	0.0094672	0.010569	0.0086698	0.0068825	0.0091343	0.015357	0.01587	0.010368	0.021175	0.021771	0.021896	0.01117	0.014894	0.0055726	0.0049471	0.01351	0.021924	0.012007	0.0091184	0.0052308	0.0124	0.0057733	0.01071	0.018521
0.19119	0	0	0	0	0.014706	0	0	0	0	0	0	0	0	0	0.0013947	0	0	0	0	0	0	0	0	0	0	0	0	0	0	0	0	0	0	0	0	0	0	0	0	0	0	0.016885	0	0	0	0	0	0	0
0.12933	0.00068681	0	0	0	0	0	0	0.0034014	0	0	0.0034014	0.0034014	0.0034014	0	0	0	0.0034014	0	0.0034014	0	0	0.010204	0	0	0	0	0	0	0	0	0	0	0	0.00083056	0	0.0034014	0	0	0.0034014	0	0.0014706	0	0	0	0.0034014	0	0.00089366	0.0034014	0
0.12545	0.00068681	0	0	0.002862	0	0	0	0	0.00096432	0	0	0	0.0022779	0.0022779	0	0	0	0	0.0045558	0	0	0	0.0012285	0	0	0.0023068	0	0	0.0011299	0.0012755	0	0.0022779	0	0.0053864	0.002381	0.0013514	0	0.0045558	0.0030495	0.0046144	0	0	0	0	0	0	0	0	0
0.18753	0	0	0	0	0	0	0	0	0	0	0	0	0	0.0125	0	0	0	0	0	0	0	0	0	0.0125	0	0	0	0.00093284	0	0	0	0.0125	0	0	0	0	0	0	0	0	0	0	0	0	0	0	0	0	0
0.14053	0	0	0	0.0042553	0	0	0.0050251	0.00070323	0	0	0	0	0	0	0.0013947	0	0	0	0	0.0006398	0	0.0095167	0	0	0	0	0	0	0	0	0.0015083	0	0	0.00083056	0	0	0.0042553	0.0011926	0.0042553	0	0.0029412	0	0	0	0	0	0	0	0
0.19544	0	0	0	0	0	0	0	0	0	0	0	0	0	0	0	0.011494	0	0	0	0	0	0	0	0.00097847	0	0	0	0	0	0	0	0	0	0	0	0	0	0.0005963	0	0	0	0	0	0	0	0	0	0	0
0.13294	0	0	0	0	0	0.0015949	0.0016807	0.00070323	0	0	0.0031154	0.0010537	0	0	0.0016807	0.0017123	0.0016807	0	0	0.0029603	0	0.001006	0	0.00097847	0	0	0.006342	0.0016807	0.0011299	0	0	0	0.0016807	0.0016807	0	0	0.00098425	0.0005963	0	0	0	0	0	0	0	0.0028899	0	0	0
0.16013	0.0026667	0.0026667	0	0.0026667	0.00092507	0	0	0.0033699	0.00096432	0	0.0026667	0.0026667	0	0.0016667	0.0013947	0	0.0026667	0	0	0	0	0.0026667	0	0	0	0	0.0026667	0.00093284	0	0	0	0.0018428	0	0.00083056	0	0	0	0	0.0007716	0	0	0	0.0026667	0	0	0	0	0.0026667	0
0.18373	0.00068681	0	0	0	0	0	0	0.0068027	0	0	0.0014347	0	0	0	0	0.0017123	0	0	0	0.0080823	0	0	0	0	0	0	0	0	0.0011299	0	0	0	0	0	0	0	0	0.0005963	0	0	0	0	0	0	0	0	0	0	0
0.22646	0.00068681	0	0	0	0	0	0	0	0	0	0	0.009434	0	0	0	0.009434	0	0	0	0	0	0	0	0	0.009434	0	0	0	0	0	0	0	0	0.009434	0	0	0	0	0	0	0	0	0.009434	0	0.009434	0	0	0.0010299	0
0.10105	0.010101	0	0	0	0	0	0	0	0	0	0	0	0	0	0	0	0	0	0	0	0	0.001006	0	0	0.010101	0	0	0.00093284	0	0	0	0	0	0.00083056	0	0	0	0	0.010101	0	0.020202	0.0021786	0	0	0	0	0	0	0
0.30614	0	0	0	0	0	0	0	0	0	0	0	0	0	0	0	0	0	0	0.00090662	0	0	0	0	0	0	0	0	0	0	0	0	0	0	0	0	0	0	0	0	0	0	0	0	0	0	0	0	0	0
0	0	0	0	0	0	0	0	0	0	0	0	0	0	0	0	0	0	0	0	0	0	0	0	0	0	0	0	0	0	0	0	0	0	0	0	0	0	0	0	0	0	0	0	0	0	0	0	0	0
0.28357	0.002381	0	0	0.0035492	0.0018501	0	0	0.0014065	0.002381	0	0	0.0010537	0.00082305	0	0.0013947	0	0	0	0	0.0047619	0	0	0	0.0019569	0	0.0046878	0	0.002381	0	0	0.0015083	0.0047619	0	0.002381	0	0.0061133	0	0.0035736	0.0007716	0.002381	0.002381	0	0.001139	0.00095602	0.001675	0	0.0047619	0	0.0018315
0.11665	0.0030675	0.00045372	0.0030675	0.00058411	0	0	0	0	0	0	0.0014347	0.0030675	0	0.0030675	0	0	0.0030675	0.0030675	0	0	0	0.0030675	0	0	0.0030675	0	0	0.00093284	0	0	0	0.0036817	0	0.00083056	0.002381	0.0030675	0	0	0	0	0	0	0.00056948	0.00095602	0	0	0	0	0
0.25001	0	0	0	0.022727	0	0	0	0	0	0	0	0	0	0	0	0	0	0	0	0	0	0	0	0.022727	0	0	0	0	0	0	0	0	0	0	0	0	0	0	0	0	0	0	0	0	0	0	0	0	0
0.16871	0	0	0	0	0	0	0	0	0	0	0	0.012048	0	0	0	0	0	0	0.012048	0.012048	0.012048	0	0	0	0	0	0	0	0	0	0	0	0	0	0	0	0	0	0	0	0	0	0	0	0	0	0.012048	0	0
0.14475	0	0	0	0	0	0	0	0	0	0	0	0	0	0	0	0	0.013158	0.0019305	0	0	0	0	0	0	0	0	0	0	0	0	0	0	0	0	0	0	0	0	0	0	0	0	0	0.00095602	0	0	0.013158	0	0
0.15089	0.00068681	0	0.0039683	0	0.0039683	0	0	0	0	0	0.0039683	0	0	0	0	0	0	0	0	0	0	0	0	0.00097847	0	0	0	0	0	0	0	0.0045825	0.0039683	0	0.0039683	0	0	0	0.0039683	0	0	0	0.0039683	0	0	0.0039683	0.00089366	0	0
0.19026	0	0	0	0	0.0070423	0	0	0	0.0035211	0	0	0	0	0.0035211	0	0.0035211	0.00064683	0	0.0035211	0.0006398	0	0	0	0.00097847	0	0.0011534	0	0	0.0011299	0	0	0	0	0	0	0	0	0	0	0	0	0	0.0035211	0	0	0	0	0.004551	0
0.18025	0	0.00045372	0	0.0031056	0.0031056	0	0.0050251	0.00070323	0.0019286	0	0	0	0	0.0031056	0	0	0	0	0	0.0037454	0	0	0	0	0	0	0.0014903	0.0031056	0	0	0	0	0	0	0	0	0	0	0.0031056	0	0	0	0.00056948	0	0	0	0	0	0
0.16263	0	0	0	0	0	0	0	0.00070323	0	0	0	0	0	0	0	0	0	0	0	0.0006398	0	0	0	0	0	0	0	0.00093284	0	0	0	0.0087443	0	0.00083056	0	0	0	0.0087264	0	0	0	0	0	0.0081301	0	0	0	0	0
0.17859	0	0	0	0	0	0	0	0	0	0	0	0	0	0	0	0	0	0	0	0	0	0	0	0	0	0	0	0	0	0	0	0	0	0	0	0	0	0	0	0	0	0	0	0	0	0	0	0	0
0.10527	0	0	0	0	0	0	0	0	0	0	0	0	0	0	0	0	0.00064683	0	0	0	0	0	0	0	0	0	0	0	0	0	0	0	0	0	0	0	0	0	0	0	0	0	0	0	0	0	0	0	0
0	0	0	0	0	0	0	0	0	0	0	0	0	0	0	0	0	0	0	0	0	0	0	0	0	0	0	0	0	0	0	0	0	0	0	0	0	0	0	0	0	0	0	0	0	0	0	0	0	0
0.25486	0	0	0	0.0069535	0.0018501	0.0063694	0	0.0014065	0	0	0	0	0.00082305	0	0	0	0	0	0	0	0.0015773	0	0	0.0063694	0	0	0	0	0	0	0	0	0.0063694	0.0063694	0	0.0013514	0	0.0005963	0	0.0063694	0	0	0	0	0	0.0012092	0.00089366	0.0010299	0.0063694
0.13226	0	0.00045372	0	0	0	0	0	0	0	0	0.0014347	0	0	0	0	0	0	0	0	0.0082645	0	0	0	0	0	0	0	0	0	0	0	0.00061425	0	0.00083056	0	0	0	0	0	0	0	0.0082645	0	0	0	0	0	0	0
0.15791	0	0	0	0.00058411	0	0	0	0	0	0	0	0	0	0	0	0	0	0	0	0	0	0	0	0	0	0	0	0	0	0	0	0	0	0	0	0	0	0	0	0	0	0	0	0	0	0	0	0	0
0.27612	0.00068681	0	0	0.00058411	0.00092507	0	0	0	0.0052083	0	0	0	0	0	0	0	0.0052083	0	0	0.0006398	0	0	0.0012285	0.00097847	0	0	0	0	0	0.0012755	0	0	0	0	0.0052083	0	0	0.0005963	0	0.0052083	0.0052083	0	0.001139	0.00095602	0.001675	0	0	0	0
0.20519	0	0	0	0	0	0	0	0	0.00096432	0	0	0	0	0	0	0	0	0	0	0	0	0	0.0012285	0	0	0	0	0.0051282	0	0	0	0	0.0051282	0	0.0051282	0	0	0	0	0	0.0051282	0	0.0051282	0	0	0	0	0	0.0051282
0.15824	0	0	0	0	0	0	0	0.006353	0	0	0	0	0	0	0	0	0	0.0019305	0	0	0	0	0	0	0	0.0056497	0	0	0.0011299	0	0	0	0	0	0	0	0	0.006246	0	0	0	0	0	0	0	0	0.0017873	0.0010299	0
0.15121	0	0.011628	0	0	0	0	0	0	0	0	0	0	0	0	0	0	0	0	0	0	0	0	0	0	0	0	0.011628	0.023256	0	0	0	0	0	0	0	0	0	0.0005963	0	0	0	0	0	0	0	0	0	0	0
0.20837	0	0	0	0	0	0.0015949	0	0	0	0	0.010417	0	0	0.010417	0	0	0	0	0	0.0006398	0	0	0.010417	0	0	0.0011534	0	0	0	0	0	0	0	0	0	0	0	0	0	0	0	0	0	0	0	0	0	0.010417	0
0.14461	0	0	0	0	0.012048	0	0	0.00070323	0	0	0	0	0	0	0	0	0.00064683	0	0	0	0	0	0	0.012048	0.00055036	0	0.0014903	0	0	0	0	0	0	0	0.002381	0	0	0	0	0	0	0	0	0	0.001675	0	0	0	0
0.22113	0	0	0	0	0	0	0.0033003	0	0	0	0	0	0	0	0.0033003	0	0	0	0	0	0	0	0.0033003	0.0033003	0.0033003	0	0	0	0.0033003	0	0	0.00061425	0.0066007	0	0	0	0	0	0	0.0033003	0	0	0	0	0	0.0033003	0	0.0033003	0.0033003
0.21612	0	0	0	0	0.00092507	0	0	0.004	0.0019286	0	0	0.004	0	0.004	0	0	0.0086468	0	0	0.0006398	0	0.005006	0	0.004	0	0.0011534	0	0	0.004	0.004	0	0.00061425	0	0	0.004	0	0	0.008	0	0	0	0	0	0	0.004	0	0	0.004	0
0.17486	0	0	0	0	0	0	0	0	0	0	0	0	0	0	0	0	0.0048544	0	0	0	0	0	0	0.0058328	0	0	0	0	0.0011299	0	0	0	0	0.00083056	0	0.0048544	0	0.0048544	0.0007716	0.0048544	0	0	0	0	0	0.0048544	0	0	0
0.32435	0	0	0	0	0	0	0	0	0	0	0	0.027027	0	0	0	0	0	0	0	0	0	0	0	0	0	0	0	0	0	0	0	0	0	0	0	0	0	0	0	0	0	0	0	0	0	0.0012092	0.00089366	0	0
0.18751	0	0	0	0	0	0	0	0	0	0	0	0	0	0	0	0	0	0	0	0	0	0	0	0	0	0	0	0	0	0	0	0	0	0	0	0	0	0	0	0	0	0	0	0	0	0	0	0.03125	0
0.12505	0.00068681	0	0	0.00058411	0	0.0015949	0	0	0.0043103	0	0	0	0	0	0	0	0	0	0	0	0	0	0	0	0	0	0	0	0	0	0	0	0	0	0	0	0	0	0	0	0	0	0	0	0	0	0	0	0
0.19818	0	0	0	0.0011682	0.0024125	0.0015949	0	0.00070323	0.00096432	0	0	0.0033138	0.0012063	0.0028729	0	0.0017123	0.0024125	0	0.0012063	0	0	0.0020121	0.0024348	0.0012063	0.00055036	0.0011534	0.0012063	0.00093284	0.0011299	0.0012755	0.0015083	0.0012063	0.0029581	0	0	0.0013514	0.0012063	0	0	0	0	0	0.0017757	0.0012063	0.0033501	0.0036217	0	0	0
0.095922	0	0	0	0	0	0.0068493	0	0	0	0	0	0	0	0	0	0	0	0	0	0.0006398	0	0	0	0	0.0068493	0	0	0	0	0.0012755	0	0.0068493	0	0.013699	0	0	0	0	0.0068493	0	0	0	0	0	0	0	0	0	0
0.11612	0	0	0	0	0	0	0.0015456	0.00070323	0.0015456	0	0.0014347	0.0010537	0.0015456	0.0015456	0	0.0015456	0	0.0019305	0	0.0030912	0	0.001006	0	0	0	0	0	0	0	0	0	0.00061425	0.00054555	0.00083056	0	0	0.0030912	0.0021419	0	0	0	0	0.00056948	0	0.0015456	0.0027548	0	0.0015456	0
0.12069	0	0	0	0	0	0.0015949	0	0	0	0	0	0	0	0.0016667	0	0	0.00064683	0	0	0	0	0	0	0.00097847	0	0.0025126	0.0025126	0	0	0	0.0015083	0.00061425	0.00054555	0	0	0	0.00098425	0	0	0	0	0	0.003082	0.0025126	0	0	0	0	0
0.22996	0	0	0	0.011494	0	0	0	0	0.0057471	0	0	0	0	0	0	0	0.0057471	0	0	0	0	0	0	0	0	0	0	0	0	0	0	0	0.00054555	0.0057471	0	0	0	0	0	0	0	0	0.00056948	0	0	0	0	0	0
0.1274	0.00068681	0.00045372	0.0016103	0.0016103	0	0	0.0016103	0.00070323	0.0019286	0	0	0.0010537	0	0	0	0	0	0	0.0032206	0.0006398	0	0.0026163	0.0028388	0.0016103	0.0016103	0	0	0	0.0011299	0.0016103	0.0031186	0.0032206	0	0	0	0	0	0.0005963	0	0	0	0	0.00056948	0.0025663	0	0	0	0	0
0.1077	0.015385	0	0	0	0	0	0	0	0	0	0	0	0	0	0	0	0	0	0	0	0	0	0	0.015385	0	0	0	0	0	0	0	0	0	0	0	0	0	0.015385	0	0	0	0	0	0	0	0	0	0.0010299	0
0.037041	0	0	0	0	0	0	0	0	0	0	0	0	0	0	0	0	0	0	0	0	0	0	0	0	0	0	0	0	0	0	0	0	0	0	0	0	0	0	0	0	0	0	0	0	0	0	0	0	0
0.16882	0	0	0	0.00625	0	0.00625	0	0	0	0	0	0	0	0	0.0013947	0	0	0	0	0.00625	0	0	0	0	0	0	0	0	0.00625	0	0	0	0.00054555	0.00083056	0	0	0.0125	0.00625	0	0.00625	0	0	0	0.00625	0	0	0	0.0010299	0
0.12211	0	0	0	0.003937	0	0	0	0	0.00096432	0	0	0	0	0	0	0	0	0.0019305	0	0	0	0.001006	0	0.00097847	0.00055036	0	0	0	0	0	0	0.00061425	0	0.0047676	0	0	0	0	0	0	0	0	0.007874	0	0	0	0	0	0
0.22232	0.0035842	0	0	0.0035842	0	0	0	0.00070323	0.0071685	0	0.0014347	0	0	0	0.0013947	0	0	0	0.0071685	0.0019194	0	0	0.0012285	0	0.00055036	0.0011534	0	0.00093284	0	0	0.0035842	0	0.0041298	0	0	0.0035842	0	0	0.0007716	0	0	0	0.0041537	0	0	0	0	0.0010299	0
0.15936	0	0	0	0	0	0	0	0	0	0	0	0	0.00082305	0	0	0	0	0	0	0	0	0	0	0	0.0088496	0	0	0	0.0088496	0	0	0	0.00054555	0	0	0	0	0	0	0	0	0	0.0099885	0	0	0.0012092	0	0	0
0.15257	0	0.0084746	0	0	0	0	0	0	0	0	0	0	0	0	0.0013947	0	0.0084746	0	0.00090662	0.0084746	0	0	0	0	0	0	0	0	0	0	0	0	0	0	0	0	0	0	0	0	0	0	0	0	0	0	0	0	0
0.27541	0	0.00045372	0	0	0	0	0	0	0	0	0	0	0.00082305	0	0	0	0	0	0.014493	0	0	0.015499	0	0	0.00055036	0	0	0	0	0	0	0	0	0.014493	0	0	0	0	0	0	0	0	0	0	0	0	0	0	0
0	0	0	0	0	0	0	0	0	0	0	0	0	0	0	0	0	0	0	0	0	0	0	0	0	0	0	0	0	0	0	0	0	0	0	0	0	0	0	0	0	0	0	0	0	0	0	0	0	0
0.13302	0.0057803	0	0	0	0	0	0	0.0057803	0.00096432	0	0	0.0010537	0	0	0	0	0	0	0	0	0	0	0	0	0	0	0	0	0	0.0012755	0	0	0	0	0	0	0.0057803	0	0	0	0	0.0057803	0.00056948	0	0	0	0	0	0
0.19516	0.005	0.00045372	0	0.005	0	0.0015949	0	0.00070323	0.00096432	0	0	0	0	0	0	0	0.0025	0.0019305	0	0.0025	0	0	0.0012285	0.00097847	0	0	0	0	0	0	0	0	0	0	0	0.0013514	0.00098425	0.0025	0	0	0.0014706	0	0.0025	0	0.001675	0	0	0	0
0.16897	0.00068681	0	0	0	0	0	0	0	0	0	0	0	0	0	0	0	0	0	0	0	0	0	0	0	0	0.0067568	0	0.00093284	0	0	0	0	0.0067568	0	0	0	0	0	0.0007716	0	0	0.0067568	0	0	0	0	0	0	0
0.25177	0	0	0	0	0	0	0	0	0	0	0	0	0	0	0	0	0	0	0	0	0	0	0	0	0	0	0	0	0	0	0	0.007417	0	0	0.002381	0	0	0	0	0	0.0068027	0	0.00056948	0	0	0	0	0	0
0	0	0	0	0	0	0	0	0	0	0	0	0	0	0	0	0	0	0	0	0	0	0	0	0	0	0	0	0	0	0	0	0	0	0	0	0	0	0	0	0	0	0	0	0	0	0	0	0	0
0.16928	0	0	0	0.00058411	0	0	0	0	0	0	0	0	0	0	0	0	0	0	0	0.0083321	0	0	0	0	0	0	0	0	0	0	0	0	0	0	0	0	0	0	0.0076923	0	0	0	0	0	0.001675	0	0	0	0.0076923
0.23443	0	0.00045372	0	0	0.0078125	0	0	0	0	0	0	0	0	0	0	0	0	0	0	0	0	0	0	0	0	0.0011534	0	0	0	0	0	0.0078125	0	0	0	0	0	0	0	0	0	0	0	0	0	0	0.0078125	0	0
0.17897	0	0	0	0	0	0	0	0	0	0	0	0	0	0	0	0	0	0	0	0	0	0	0	0	0.00055036	0	0	0	0.0022599	0	0	0	0	0	0	0	0	0.011123	0	0	0	0	0.00056948	0	0	0	0	0	0
0.19832	0	0	0	0	0	0	0	0.00070323	0	0	0	0	0	0	0.0013947	0	0.0086207	0	0	0	0	0	0	0	0	0	0	0	0	0	0	0.00061425	0	0	0	0	0	0	0	0	0	0.0086207	0	0	0	0	0	0	0
0	0	0	0	0	0	0	0	0	0	0	0	0	0	0	0	0	0	0	0	0	0	0	0	0	0	0	0	0	0	0	0	0	0	0	0	0	0	0	0	0	0	0	0	0	0	0	0	0	0
0	0	0	0	0	0	0	0	0	0	0	0	0	0	0	0	0	0	0	0	0	0	0	0	0	0	0	0	0	0	0	0	0	0	0	0	0	0	0	0	0	0	0	0	0	0	0	0	0	0
0.16963	0.005848	0.005848	0	0	0	0	0.0050251	0.0065512	0	0	0.0014347	0.0010537	0	0	0	0	0	0	0	0	0.0015773	0	0	0	0.005848	0	0	0	0	0	0.005848	0	0	0	0	0	0.005848	0	0	0	0	0	0.00056948	0	0	0.005848	0	0	0
0.12462	0	0.0037736	0	0.0037736	0	0	0	0.0044768	0	0	0	0	0	0	0	0	0	0	0	0.0037736	0.0015773	0	0	0	0	0.0011534	0	0	0	0	0.0015083	0.00061425	0	0	0	0	0	0.0005963	0	0	0	0	0	0	0	0	0	0	0
0.28042	0.00068681	0.0093458	0	0.0099299	0.0093458	0	0	0	0.00096432	0	0	0	0	0	0	0	0	0	0	0	0	0	0	0	0	0	0	0	0	0	0	0	0	0	0	0	0	0	0	0	0	0	0	0	0	0	0.010239	0	0
0.21067	0.00068681	0.0021929	0	0.0011682	0.00092507	0.0017391	0	0	0	0	0.0017391	0	0	0.0017391	0.0017391	0.0017123	0	0.0017391	0.0017391	0.0023789	0.0015773	0.0034783	0	0.00097847	0.0017391	0	0.0014903	0.0017391	0	0.0012755	0	0.0017391	0	0.0016611	0	0.0013514	0	0.0029317	0	0	0.0017391	0	0.0017084	0.0026952	0.0034142	0	0.0026328	0.0017391	0
0.12305	0.0017668	0	0	0	0.00088339	0.0015949	0	0	0.00096432	0	0	0.00088339	0	0	0	0	0	0.0028139	0.00088339	0	0	0	0.0012285	0	0.00055036	0.0020368	0	0.0027985	0.00088339	0.0043178	0	0	0	0.00083056	0	0	0.00098425	0.0017668	0.00088339	0	0	0	0.0014529	0.001912	0.00088339	0	0	0	0.0017668
0.12166	0.0015726	0	0	0	0	0	0	0.00088574	0	0	0	0	0.00088574	0.0016667	0.0027894	0	0.0012937	0.0019305	0	0.0021653	0.0015773	0	0.0021142	0.0019569	0.00088574	0	0	0.00093284	0.0011299	0	0	0.00061425	0.00054555	0.00088574	0.0017715	0.00088574	0	0.0023678	0.0007716	0	0.00088574	0	0.00056948	0.00095602	0.00088574	0	0	0	0.0018315
0.18426	0	0.0065789	0	0.0065789	0	0	0	0	0	0	0	0	0	0	0	0	0	0	0.00090662	0	0	0	0	0	0	0	0	0.0065789	0	0	0.0065789	0	0	0	0	0	0	0	0	0	0	0	0	0	0	0	0	0	0.0018315
0.20701	0	0	0	0	0	0	0	0	0	0	0	0.0038314	0	0	0	0	0.00064683	0	0	0	0.0015773	0	0	0.0019569	0	0	0	0.0038314	0	0.0012755	0	0.0082771	0.0038314	0.00083056	0.0038314	0	0	0.0044277	0	0	0	0	0.0038314	0	0	0	0	0	0
0.18915	0	0	0	0	0	0	0	0	0	0	0.0014347	0	0	0	0	0	0	0	0	0.0048415	0	0	0	0	0	0	0	0.00093284	0	0	0	0.00061425	0	0	0	0	0	0	0	0	0	0	0	0	0.001675	0.0042017	0	0.0010299	0
0.14518	0	0	0	0	0	0	0	0	0.00096432	0	0	0	0	0	0	0	0	0	0	0	0	0	0	0	0	0	0	0.016129	0	0	0	0	0	0	0	0.016129	0	0	0	0	0	0	0	0	0	0	0	0	0
0.14651	0.0050505	0	0	0	0	0	0.0050505	0.00070323	0	0	0.0050505	0	0	0	0	0	0	0	0.00090662	0	0	0	0	0	0	0	0	0	0	0	0	0	0	0	0.0050505	0	0	0	0	0	0	0	0	0	0	0	0	0	0
0.16284	0	0	0	0	0	0	0	0	0.00096432	0	0	0	0	0	0	0	0.00064683	0	0	0	0	0.0020121	0.0046512	0	0	0	0	0	0	0.0046512	0	0	0.0046512	0.00083056	0	0	0	0	0.0046512	0	0	0	0	0	0	0	0	0	0
0.23652	0.00068681	0.0060606	0	0.0030303	0.0018501	0	0	0	0.0030303	0	0	0	0	0.0016667	0.0030303	0.0017123	0	0	0.00090662	0.0030303	0	0	0.0060606	0.0030303	0.0030303	0.0011534	0.0029806	0.00093284	0	0.0030303	0	0.0030303	0	0	0.002381	0	0.0019685	0.0030303	0	0	0	0.0030303	0.0030303	0	0	0.0012092	0.00089366	0	0
0.16121	0.00068681	0	0.0047393	0	0	0	0	0	0	0	0	0	0	0	0.0013947	0	0	0	0	0	0	0	0	0	0	0	0	0.00093284	0	0.0094787	0	0	0	0	0	0	0	0.0047393	0	0	0	0	0.0053088	0	0.001675	0.0047393	0	0	0
0.21337	0	0	0	0	0	0	0	0	0	0	0	0	0	0	0	0	0.013333	0	0	0	0	0	0	0	0	0	0	0	0	0	0	0	0	0.00083056	0	0	0	0	0	0	0	0	0	0	0	0	0	0	0.0018315
0.17326	0	0.0019632	0	0.0020935	0.00092507	0	0	0.0021612	0	0	0.0014347	0.0010537	0.0015778	0	0.0035441	0	0.0014015	0	0.00090662	0.0034288	0.0015094	0.0017608	0.0039664	0.00075472	0.0013051	0.0019081	0.002245	0.00075472	0.00075472	0.0015094	0.00075472	0.0032117	0	0	0.00075472	0	0	0	0.00075472	0.0023364	0.00075472	0.0021786	0.001139	0.0024655	0	0.0024184	0.0016484	0.0022642	0.0018315
0.096171	0	0	0	0	0	0	0	0	0	0	0	0	0	0	0	0	0	0	0.00090662	0	0	0	0	0	0.00055036	0	0	0	0	0	0	0.019231	0	0	0	0	0	0	0	0	0	0	0	0	0	0	0	0	0
0.17626	0	0.0047619	0	0.0047619	0	0	0	0.0047619	0	0	0.0047619	0.0021075	0	0.0016667	0	0.0017123	0	0	0.00090662	0	0.0047619	0	0	0.00097847	0	0	0	0.00093284	0.0047619	0	0	0	0	0	0	0	0	0.0053582	0	0	0.0047619	0	0	0	0	0	0	0	0
0.22039	0	0	0	0	0.0084746	0	0	0.00070323	0	0	0	0	0	0	0	0	0	0.0019305	0	0	0	0	0	0	0	0	0	0	0	0	0	0	0.0084746	0	0	0	0	0	0	0	0	0	0	0	0	0	0	0	0
0.22622	0	0	0	0	0	0	0	0.011905	0	0	0	0.0010537	0	0	0	0	0	0	0	0.011905	0	0.001006	0	0	0.011905	0	0	0	0	0	0	0	0	0	0	0	0	0	0	0	0	0	0	0	0	0	0	0.0010299	0
0	0	0	0	0	0	0	0	0	0	0	0	0	0	0	0	0	0	0	0	0	0	0	0	0	0	0	0	0	0	0	0	0	0	0	0	0	0	0	0	0	0	0	0	0	0	0	0	0	0
0.1667	0	0	0.0019194	0	0	0	0	0	0	0	0	0	0	0	0	0	0	0	0	0.0083333	0	0	0	0	0.0083333	0	0	0	0	0	0	0	0	0	0	0	0	0	0	0	0	0	0	0	0	0	0	0	0
0	0	0	0	0	0	0	0	0	0	0	0	0	0	0	0	0	0	0	0	0	0	0	0	0	0	0	0	0	0	0	0	0	0	0	0	0	0	0	0	0	0	0	0	0	0	0	0	0	0
0.2245	0	0	0	0	0	0	0.0050251	0	0	0	0	0	0	0	0	0	0	0	0	0	0	0	0	0	0	0	0	0	0	0	0	0	0	0	0	0	0	0	0	0	0	0	0	0	0	0	0	0	0
0.25258	0	0	0	0	0	0	0	0	0	0	0	0	0	0	0	0	0.0055973	0	0	0.0049505	0	0	0.0012285	0	0	0.009901	0	0	0	0	0	0	0	0.0049505	0	0	0.009901	0	0.0049505	0	0	0	0	0.00095602	0	0.0012092	0	0	0
0.25451	0	0.003938	0	0	0	0	0	0.0041876	0	0	0.0034843	0	0	0	0.0041841	0	0	0	0.00090662	0.014577	0.0015773	0.028414	0.0059413	0.022314	0.0011007	0.0046377	0.0014903	0.0088343	0.0057442	0.035528	0	0.026434	0.0091509	0	0	0	0	0.0005963	0	0.0023364	0.0034843	0	0.0034843	0	0	0	0	0.0034843	0
0.10894	0	0	0.009901	0	0	0	0	0	0	0	0.0014347	0	0	0	0	0	0.019802	0	0	0	0	0	0	0	0	0	0	0	0	0	0	0	0.00054555	0	0	0	0	0	0	0	0	0	0	0	0	0	0	0	0
0.14652	0	0.00090744	0	0	0.0050505	0	0	0	0	0	0.0014347	0	0	0	0	0	0	0.0050505	0	0	0	0	0.0012285	0	0	0	0	0.0050505	0	0	0.0015083	0.0056648	0	0.00083056	0	0	0	0.0050505	0	0	0	0	0	0	0	0	0	0.0060804	0
0.27985	0	0	0	0.0051813	0	0	0	0	0	0	0	0.0051813	0	0	0	0	0	0	0	0	0	0	0.0012285	0.0051813	0	0.0011534	0.0014903	0	0	0	0.0015083	0	0	0	0	0	0	0	0	0	0	0	0.0051813	0.00095602	0	0	0	0.0051813	0
0.098225	0	0.00045372	0	0	0	0	0	0	0	0	0	0	0	0	0	0.0017123	0	0	0.0030675	0.0030675	0.0015773	0	0	0	0	0	0.0030675	0	0	0.0012755	0	0.0030675	0.00054555	0	0	0	0.00098425	0	0	0	0.0014706	0	0	0.00095602	0	0.0030675	0	0	0
0.13586	0.0022624	0	0	0	0	0	0	0.00070323	0	0	0.0036972	0.0010537	0	0.0061916	0	0	0.0029093	0.0041929	0.0022624	0	0	0.001006	0.0022624	0	0	0	0	0	0	0	0	0	0.0022624	0	0	0	0	0.003455	0	0.0023364	0	0	0	0	0	0	0.0045249	0	0.0018315
0.24748	0	0.0037453	0	0.00058411	0	0	0	0.00070323	0.0047096	0	0.0033074	0	0.00082305	0	0	0	0.0037453	0	0.00090662	0.0018727	0	0.001006	0	0.0038296	0.00055036	0	0.0014903	0	0.0030026	0.0012755	0	0.0018727	0.0074906	0.00083056	0	0.0018727	0.0018727	0.0030653	0	0.0037453	0	0	0.0037453	0.0018727	0.0035477	0	0.0018727	0	0
0.17726	0	0	0	0	0.0063291	0	0	0	0	0	0	0	0	0	0	0.0017123	0	0	0.0072357	0	0.0015773	0.001006	0	0	0	0	0	0.0072619	0	0	0.0063291	0	0	0	0.0063291	0	0	0	0	0	0	0	0.00056948	0	0.001675	0	0	0.0010299	0
0.13213	0	0	0	0	0	0	0	0	0	0	0	0	0.00082305	0	0	0	0	0	0	0	0	0	0	0	0.00055036	0	0	0	0	0.0062893	0	0	0	0	0	0	0	0.0068856	0	0	0	0	0	0.00095602	0	0	0.0062893	0	0.0018315
0.24561	0	0	0	0	0	0.0015949	0	0	0.0044643	0	0	0	0	0	0.0044643	0	0	0	0	0.0006398	0	0	0.0012285	0	0	0	0	0.0018657	0	0	0	0.0044643	0	0	0	0	0	0	0	0	0	0	0.00056948	0	0	0.010138	0.00089366	0	0
0.19349	0.0030211	0	0	0.00058411	0	0	0	0.00070323	0.00096432	0	0	0	0.00082305	0.0016667	0.0013947	0.0017123	0	0	0.00090662	0.0030211	0	0	0	0	0.00055036	0	0	0	0	0.0012755	0	0.0030211	0	0.00083056	0	0.0030211	0	0	0	0.0030211	0.0014706	0.0060423	0	0.00095602	0	0.0012092	0	0	0.0018315
0.14287	0	0	0	0	0	0	0	0.015873	0	0	0	0	0	0	0	0	0	0	0	0	0	0	0	0	0	0	0	0	0.015873	0	0	0	0	0	0	0	0	0	0	0	0	0	0	0	0	0	0	0	0
0.16307	0	0	0	0	0	0	0	0	0	0	0	0	0	0	0	0	0	0	0.00090662	0	0	0	0	0	0	0	0	0	0	0	0	0	0	0	0	0	0	0	0	0	0	0	0	0	0	0	0	0	0
0.21213	0	0	0	0	0	0	0	0	0	0	0	0	0	0	0	0	0	0	0	0	0	0	0	0	0	0	0	0	0	0	0	0	0	0	0	0	0	0	0	0	0	0	0	0	0	0.030303	0	0	0
0.086969	0	0	0	0.00058411	0	0	0	0.00070323	0	0	0.0014347	0	0	0	0	0	0	0	0	0.014493	0	0	0	0	0.00055036	0	0	0	0	0	0	0	0	0	0	0	0.00098425	0	0	0	0	0	0	0	0	0	0	0	0
0.19719	0	0.00045372	0	0	0	0	0	0	0	0	0	0	0	0	0	0	0	0	0.00090662	0	0	0	0	0	0	0	0	0	0	0	0	0.014085	0	0	0	0	0	0	0	0	0	0	0	0	0	0	0	0	0
0.19237	0	0	0	0	0	0	0	0	0	0	0	0	0	0	0.0076923	0	0	0	0	0	0	0	0	0.0076923	0	0.0011534	0.0076923	0	0	0.0012755	0	0	0	0	0	0	0	0	0	0	0	0	0	0.0076923	0	0	0	0	0
0.22471	0.0025641	0.0039253	0	0.0018662	0.0022071	0.0025641	0	0.0012821	0.0019286	0	0.0012821	0.0012821	0.0012821	0	0	0	0.0038462	0	0.0030953	0.0019194	0	0	0.0012285	0.0012821	0.0018324	0	0.0014903	0.0038462	0	0.0038331	0	0.0018963	0.0018276	0	0	0	0	0	0.0020537	0	0	0	0.001139	0	0	0	0.0017873	0.0025641	0.0018315
0.15394	0	0	0	0.0011682	0	0	0	0	0	0	0	0	0.0027473	0	0	0	0	0	0	0.0061343	0	0.0027473	0	0	0	0.0011534	0	0.0027473	0	0.0027473	0	0.00061425	0	0	0.0027473	0	0.00098425	0	0.0027473	0	0	0.0021786	0	0	0.0027473	0.0027473	0.0027473	0	0
0.23732	0	0	0	0	0	0	0	0	0	0	0	0	0	0	0	0	0	0	0	0	0	0	0	0	0	0	0	0	0	0	0	0	0	0	0	0	0	0	0	0	0	0	0.00056948	0	0	0	0	0	0
0.1454	0	0	0	0	0	0	0	0	0	0	0.0014347	0	0	0	0	0	0	0	0	0	0	0	0	0	0.005814	0	0	0	0	0	0	0	0.00054555	0.00083056	0	0	0	0.0005963	0	0	0.005814	0	0	0	0	0	0	0	0
0.11723	0.00068681	0.00045372	0	0	0.0011249	0	0.0050251	0.0014065	0	0	0	0.0021786	0.0022497	0	0	0	0.00064683	0.0011249	0	0.0019194	0.0011249	0.0021309	0	0.00097847	0	0	0	0.00093284	0.0022599	0.0012755	0	0	0.0011249	0.0019554	0	0	0.0030934	0.002846	0	0	0.0025954	0.0011249	0.0011249	0.00095602	0	0.0034589	0	0	0
0.26972	0	0	0	0	0	0	0	0	0	0	0	0	0	0	0	0	0.01253	0	0	0	0.011236	0	0	0	0	0	0.011236	0	0	0	0	0.011236	0.00054555	0	0	0	0	0	0	0	0.011236	0	0	0.011236	0	0	0	0	0
0.24414	0.00068681	0	0	0	0	0	0	0.0059524	0	0	0	0.0059524	0	0	0	0	0.00064683	0	0.00090662	0.0006398	0	0	0	0	0	0	0	0	0.0059524	0.0059524	0	0	0	0	0	0	0.00098425	0	0	0	0	0	0.0059524	0.0059524	0	0	0	0	0
0.12688	0	0	0	0.0014903	0.0014903	0	0	0.0029806	0	0	0	0.0010537	0	0	0	0	0	0	0.0014903	0	0.0014903	0	0	0	0	0	0	0.0018657	0	0	0.0015083	0.0014903	0	0	0	0	0	0	0	0	0	0.0021786	0.0026293	0	0	0.0012092	0	0	0
0.11942	0	0	0	0.00058411	0	0	0	0	0	0	0	0	0	0	0	0	0	0	0	0	0	0	0	0	0	0	0	0	0	0	0	0	0	0	0	0	0	0	0	0	0	0	0	0	0	0	0	0	0
0.1799	0	0.0020661	0	0.0020661	0.00092507	0	0	0	0	0	0	0	0	0	0	0.0020661	0	0	0.0041322	0.0027059	0.0015773	0.001006	0	0.0020661	0.00055036	0	0	0	0	0	0	0.0020661	0	0.00083056	0	0	0.00098425	0.0020661	0	0	0	0	0.0020661	0	0	0.0012092	0	0	0
0.17044	0	0	0.0019194	0.00058411	0.0066116	0.0015949	0	0	0	0	0	0	0.0016529	0	0	0	0.0016529	0	0	0.0016529	0.0016529	0.0016529	0	0.0026314	0.00055036	0	0	0	0.0011299	0	0	0.0016529	0.0021984	0.0024835	0	0	0	0.0028455	0.0016529	0	0	0.0016529	0.0022224	0.00095602	0	0.0012092	0.0025465	0.0010299	0.0016529
0.16923	0.0063488	0.0099502	0	0.00058411	0.00092507	0	0	0	0	0	0	0	0	0.0016667	0	0	0.0049751	0	0	0.0006398	0	0	0	0	0	0	0	0.00093284	0	0	0	0.0049751	0	0.00083056	0	0	0	0.0055714	0	0	0	0	0	0	0	0.0049751	0	0.0049751	0
0.1319	0	0.010989	0	0	0	0	0	0	0	0	0	0	0	0.0016667	0	0.010989	0	0	0	0	0	0.010989	0	0	0.010989	0	0	0	0	0	0	0	0	0	0	0	0	0	0	0	0	0	0.010989	0	0	0	0	0	0
0.17808	0	0	0.0052356	0	0.00092507	0.0052356	0	0.0052356	0	0	0	0	0.00082305	0	0	0	0	0	0	0	0	0	0	0	0	0	0	0	0.0011299	0	0	0.0058499	0	0.00083056	0	0.0052356	0	0	0	0	0	0	0	0	0	0	0	0	0
0.17774	0	0	0	0	0	0	0	0	0	0	0	0.0010537	0	0	0.0013947	0	0.00064683	0	0	0	0	0	0	0	0	0	0	0	0	0.0012755	0	0	0	0	0.0047619	0	0	0	0	0	0	0	0.00056948	0	0	0	0	0	0
0.21771	0	0	0	0.011765	0	0	0	0	0	0	0	0	0.0058824	0	0	0	0.00064683	0	0	0	0	0.0058824	0	0	0.00055036	0	0	0	0	0	0	0	0	0.0058824	0	0	0	0	0	0	0	0	0.00056948	0	0	0	0	0	0.0018315
0.15704	0	0	0	0	0.00092507	0	0	0.0044843	0	0	0	0	0	0.0044843	0.005879	0	0	0	0	0	0	0	0	0.0044843	0	0	0	0	0	0	0.0044843	0.0012285	0.00054555	0	0	0	0	0.0005963	0	0	0	0	0	0	0	0	0	0.0044843	0
0.17146	0	0	0	0.0095238	0	0	0	0.0095238	0.0095238	0	0	0.0095238	0	0	0.0013947	0	0	0	0.0095238	0	0	0	0	0	0	0	0	0	0	0	0	0.019048	0	0	0	0.0013514	0	0	0	0	0	0	0	0	0	0	0	0	0
0	0	0	0	0	0	0	0	0	0	0	0	0	0	0	0	0	0	0	0	0	0	0	0	0	0	0	0	0	0	0	0	0	0	0	0	0	0	0	0	0	0	0	0	0	0	0	0	0	0
0.18753	0.0125	0	0.0125	0	0	0	0	0	0	0	0	0	0	0	0.0013947	0	0	0	0	0	0	0	0	0	0	0	0	0.0125	0	0	0	0	0	0.0125	0	0	0	0	0	0	0	0	0.0125	0	0	0	0	0	0
0.21748	0	0	0	0.00058411	0	0	0	0	0.00096432	0	0	0	0	0	0	0	0.00064683	0	0	0	0	0	0	0	0	0	0	0	0	0	0	0.0048309	0	0	0	0	0	0.0005963	0	0	0.0048309	0	0	0	0	0	0.00089366	0	0
0	0	0	0	0	0	0	0	0	0	0	0	0	0	0	0	0	0	0	0	0	0	0	0	0	0	0	0	0	0	0	0	0	0	0	0	0	0	0	0	0	0	0	0	0	0	0	0	0	0
0.19824	0.009009	0	0.009009	0	0.00092507	0	0	0.009009	0	0	0	0	0.00082305	0	0.009009	0	0	0	0	0	0	0	0	0	0	0	0	0	0	0	0	0.018018	0	0	0	0	0.009009	0	0	0	0	0	0	0	0	0	0	0	0
0.24775	0.00068681	0	0	0	0	0	0	0	0	0	0	0	0	0.0091743	0	0	0	0	0	0.0006398	0.0091743	0	0	0	0	0	0	0	0.0091743	0	0	0	0	0	0	0.0091743	0	0	0	0.0091743	0	0	0.00056948	0	0	0	0	0	0
0.1399	0.00068681	0	0	0.001996	0	0	0	0.00070323	0.003992	0	0	0.0010537	0	0	0	0.003992	0	0	0	0.0026358	0.0051506	0	0	0	0	0	0	0.001996	0	0.0012755	0.0015083	0.0026103	0	0	0.001996	0	0.00098425	0	0	0	0	0	0.00056948	0.002952	0.001996	0.001996	0	0	0
0.16987	0.0016155	0.0020692	0.0016155	0	0	0.0031898	0	0	0.00096432	0	0.0014347	0.0010537	0.00082305	0.0016667	0	0.0033278	0.0048465	0	0	0.0028951	0.0015773	0	0	0.002594	0.0021659	0.0027689	0.0016155	0	0.0027455	0.0041665	0.003231	0.00061425	0	0.0024461	0.0016155	0	0.0016155	0	0	0	0	0	0	0.00095602	0	0.0028247	0	0.0016155	0
0.23787	0	0	0	0.00058411	0	0	0	0.00070323	0	0	0	0	0	0	0	0	0	0	0.0037736	0.0037736	0.0015773	0.0037736	0.0037736	0.0037736	0.0037736	0	0.0052639	0	0.0011299	0	0	0.0037736	0	0.0037736	0	0	0	0.0037736	0	0	0	0	0.0037736	0	0.001675	0.0012092	0	0.0010299	0
0.20002	0	0	0	0.00058411	0	0	0	0	0	0	0	0	0	0	0	0	0	0	0	0	0	0	0	0	0	0.0011534	0	0	0.0011299	0	0	0	0	0	0	0	0	0.0125	0	0	0	0	0	0	0	0	0	0	0
0.1567	0.0013038	0.0013038	0	0	0.00092507	0	0	0.002007	0.0022681	0	0	0	0	0	0	0	0	0.0026076	0	0.0013038	0	0.001006	0.0013038	0	0	0	0	0	0.0024337	0	0.0015083	0.0065189	0.0013038	0	0	0.0013514	0	0.0013038	0.002847	0	0.0014706	0	0	0.00095602	0	0.0013038	0.0013038	0	0
0.14819	0	0	0	0	0	0	0	0.00070323	0	0	0.0014347	0	0	0	0	0	0	0	0	0	0	0	0	0	0	0	0	0	0	0	0	0	0	0	0	0	0	0	0	0	0	0	0.012346	0	0	0	0	0	0
0.23079	0	0	0	0	0	0	0	0	0	0	0	0	0	0	0	0	0	0	0	0.025641	0	0	0	0	0	0	0	0	0	0	0	0	0	0.025641	0	0	0	0	0.025641	0	0	0.0021786	0	0	0	0	0	0	0
0.19632	0.00068681	0.0010101	0.0029295	0.0021783	0.0020202	0	0	0.0010101	0.0020202	0	0.0034549	0.0010101	0	0.0010101	0.0037995	0.0017123	0.0016569	0.0010101	0.0010101	0.0029295	0	0.001006	0	0.0019886	0	0	0.0010101	0.0010101	0.0011299	0	0	0	0.0015557	0.0028508	0	0.0013514	0.0020202	0.0017889	0.0010101	0	0	0.0021786	0.0025897	0.00095602	0.0053703	0.0010101	0.00089366	0.0010299	0.0010101
0.18116	0.00068681	0	0	0	0	0.015748	0	0.00070323	0.00096432	0	0	0	0	0	0	0	0	0	0	0	0	0.001006	0	0	0	0	0	0.00093284	0	0	0	0.007874	0	0	0	0	0.00098425	0.0005963	0	0	0	0	0	0	0	0	0	0	0
0.22225	0	0	0	0	0	0	0	0	0	0	0	0	0	0	0	0	0	0	0	0.0006398	0	0	0	0	0	0	0	0.018519	0	0	0	0	0	0	0	0.0013514	0	0	0	0	0	0	0	0	0	0	0	0.0010299	0
0.08334	0	0	0	0	0	0	0	0	0	0	0	0.0010537	0	0	0	0	0	0	0	0	0	0	0	0	0	0	0	0	0	0	0	0	0	0	0	0	0	0	0	0	0	0	0	0	0	0	0	0	0
0.25977	0	0	0	0	0.00092507	0	0	0	0	0	0	0	0	0.0016667	0	0	0	0	0	0	0	0	0	0	0	0	0	0	0	0	0	0	0.012987	0	0	0	0.00098425	0	0	0	0	0	0	0	0	0	0	0	0
0.17059	0	0	0	0	0	0	0	0	0	0	0	0	0	0	0	0	0.00064683	0	0.0046083	0.0006398	0.0015773	0	0	0	0	0	0	0	0	0	0	0.0046083	0	0	0.0046083	0.0013514	0	0	0	0	0.0014706	0	0	0	0	0	0	0	0
0.22003	0	0	0	0	0	0	0	0	0	0	0	0	0	0	0	0	0	0	0	0	0	0	0	0	0	0	0	0	0	0	0	0	0	0	0	0	0	0	0	0	0	0	0	0	0.001675	0	0	0	0
0.30547	0	0.011976	0.0019194	0.00058411	0	0	0	0	0	0	0.0014347	0.005988	0	0	0.005988	0	0.00064683	0	0.00090662	0	0.005988	0	0	0	0	0.005988	0	0	0	0	0	0	0	0	0	0.005988	0	0.0005963	0	0	0	0	0.00056948	0	0	0	0.00089366	0	0
0.13679	0	0	0	0	0	0	0	0	0	0	0.0014347	0.008547	0	0.008547	0	0	0	0	0	0	0	0	0	0	0	0	0	0	0	0	0	0	0	0.00083056	0	0	0.00098425	0	0	0	0	0	0	0.00095602	0	0	0.00089366	0	0.0018315
0.29731	0	0	0	0	0	0	0	0	0.054054	0	0	0	0	0	0	0	0	0	0.00090662	0	0	0	0	0	0	0	0	0	0	0	0	0	0	0	0	0	0	0	0	0	0	0	0	0	0	0	0	0	0
0.28517	0	0	0	0	0	0	0	0	0	0	0	0	0	0	0	0	0	0	0	0.0012796	0	0	0.0012285	0.00097847	0	0	0	0	0	0	0	0.0046729	0.0046729	0.0016611	0	0	0.0093458	0	0	0	0	0.0046729	0.0052424	0	0	0	0	0	0.0018315
0.14038	0	0	0	0	0	0	0	0	0	0	0	0	0.017544	0	0	0	0	0	0	0	0	0	0	0	0	0	0	0	0	0	0	0	0	0	0	0	0	0	0	0	0.017544	0	0.017544	0	0	0	0	0	0
0	0	0	0	0	0	0	0	0	0	0	0	0	0	0	0	0	0	0	0	0	0	0	0	0	0	0	0	0	0	0	0	0	0	0	0	0	0	0	0	0	0	0	0	0	0	0	0	0	0
0.22805	0.0051813	0.00045372	0	0	0	0	0	0	0	0	0	0	0	0.0016667	0	0	0.0051813	0	0.0051813	0	0	0	0	0	0	0	0	0	0.0051813	0	0	0.010363	0	0	0	0.0013514	0	0.0005963	0.0007716	0	0	0	0.0051813	0	0	0	0	0	0.0088444
0.37802	0.00068681	0	0.005814	0	0	0	0	0	0.00096432	0	0	0	0	0	0	0	0.00064683	0	0.00090662	0	0	0.001006	0	0	0	0	0	0	0	0	0	0	0	0	0	0.005814	0	0.0005963	0.005814	0	0	0	0	0	0	0.005814	0	0	0
0	0	0	0	0	0	0	0	0	0	0	0	0	0	0	0	0	0	0	0	0	0	0	0	0	0	0	0	0	0	0	0	0	0	0	0	0	0	0	0	0	0	0	0	0	0	0	0	0	0
0.20883	0	0	0	0	0	0	0	0	0	0	0	0	0	0	0	0	0.011636	0	0	0	0	0	0	0	0	0	0	0	0	0	0	0	0.00054555	0	0	0	0	0	0	0	0	0	0	0	0	0	0	0.010989	0
0.092322	0	0	0	0	0	0	0	0	0	0	0	0	0	0	0	0	0	0	0	0	0	0.001006	0	0	0	0	0	0	0	0	0	0	0	0	0	0	0	0	0	0	0	0	0	0	0.015385	0	0.00089366	0	0
0.21411	0.00068681	0.0082358	0	0	0	0	0	0.00070323	0	0	0	0	0	0	0	0.0017123	0.0077821	0	0	0	0	0	0	0	0	0.0011534	0.0014903	0.00093284	0	0	0	0	0	0	0	0.0038911	0	0	0.0038911	0	0	0	0.0038911	0	0	0	0.0038911	0	0.0038911
0	0	0	0	0	0	0	0	0	0	0	0	0	0	0	0	0	0	0	0	0	0	0	0	0	0	0	0	0	0	0	0	0	0	0	0	0	0	0	0	0	0	0	0	0	0	0	0	0	0
0.27401	0	0	0	0	0	0	0	0	0	0	0.0014347	0	0	0	0	0	0	0	0	0	0	0	0	0.014677	0	0	0	0	0	0	0	0	0	0	0	0	0	0	0	0	0	0	0	0	0	0	0	0	0
0.22061	0	0	0	0	0	0	0	0	0	0	0	0	0	0	0	0	0	0	0.014706	0	0	0	0	0	0	0	0	0	0	0	0	0	0.014706	0	0	0	0	0	0.0007716	0	0	0	0.014706	0	0	0	0	0	0
0.16955	0	0	0	0	0	0	0	0	0	0	0.0014347	0	0	0	0	0	0	0	0	0	0	0	0	0	0	0	0	0.0056497	0	0.0012755	0.0015083	0	0	0	0	0	0.0056497	0	0	0	0	0	0.0056497	0.0056497	0	0	0.011299	0	0
0.23244	0	0	0.0070423	0	0	0	0	0	0	0	0.0014347	0	0	0	0.008437	0	0	0	0	0	0	0	0	0	0	0.0011534	0	0	0	0	0	0	0.0070423	0	0	0.0070423	0	0.0070423	0	0	0	0	0	0	0	0	0.0070423	0.0070423	0
0.28128	0	0	0	0	0	0	0	0	0	0	0	0	0	0	0	0	0	0	0	0	0	0	0	0	0	0	0	0	0	0	0	0	0	0	0	0	0	0	0	0	0.0014706	0	0.015625	0	0	0	0	0	0
0.27358	0	0	0	0.00058411	0	0	0	0	0	0	0.008547	0.008547	0	0.0016667	0	0	0	0	0	0	0	0.008547	0	0	0	0	0	0.008547	0	0	0	0	0	0	0	0	0	0	0	0	0	0	0	0	0	0	0	0	0
0.25399	0	0	0	0	0	0	0.015873	0	0	0	0	0	0	0	0	0	0	0	0	0	0	0	0	0	0	0	0	0	0.0011299	0	0	0	0	0	0	0	0	0	0	0	0	0	0	0	0	0	0	0	0
0.20292	0	0	0	0	0	0	0	0	0	0	0	0	0	0	0	0	0	0	0	0	0	0	0	0	0	0.0011534	0	0	0	0	0	0	0.014493	0	0	0	0	0	0	0	0	0	0.014493	0	0	0	0	0	0
0.2195	0	0	0.0019194	0.0011682	0	0	0	0	0	0	0	0	0	0.0033333	0	0	0.0057489	0	0.005102	0	0	0	0	0	0	0.005102	0.0014903	0.00093284	0	0	0	0	0	0	0	0	0	0	0	0	0.005102	0.005102	0	0	0	0	0	0	0.005102
0.16223	0	0	0	0.00058411	0	0	0	0	0	0	0	0	0	0.0054054	0	0	0	0	0	0	0	0	0	0	0	0.0011534	0	0	0	0.0066809	0	0	0	0.00083056	0	0.0013514	0	0	0.0054054	0	0.0054054	0	0.00056948	0	0	0	0	0	0
0.27985	0	0	0	0.0059524	0	0	0	0	0.0059524	0	0.0014347	0.0010537	0	0.0016667	0.0059524	0	0	0.0078829	0	0	0	0	0	0	0	0	0	0.0059524	0	0.0059524	0	0.0059524	0	0	0	0	0	0	0	0	0.0014706	0.0021786	0	0	0	0	0	0	0
0	0	0	0	0	0	0	0	0	0	0	0	0	0	0	0	0	0	0	0	0	0	0	0	0	0	0	0	0	0	0	0	0	0	0	0	0	0	0	0	0	0	0	0	0	0	0	0	0	0
0.19585	0	0	0	0.0075771	0	0	0	0.00070323	0	0	0	0.0010537	0.00082305	0	0	0.0017123	0	0	0	0.0006398	0	0	0.0012285	0.006993	0	0	0.006993	0	0	0	0	0	0.0075386	0	0	0	0	0.0005963	0	0	0	0.006993	0.006993	0.00095602	0	0	0	0	0
0.18335	0	0	0.0052356	0	0	0.0052356	0	0.0059388	0	0	0	0	0	0.0052356	0	0	0	0	0	0.0052356	0.0031546	0	0	0	0	0.0052356	0.0052356	0	0	0	0	0	0	0.010471	0	0	0	0.0052356	0.0007716	0	0	0	0	0	0	0	0	0.0052356	0
0.17169	0	0	0	0	0	0.011834	0	0	0	0	0	0	0	0	0	0.0059172	0.00064683	0	0.0059172	0	0	0	0	0	0	0	0.0059172	0	0	0	0.0059172	0	0.0059172	0	0	0.0013514	0	0.0059172	0	0	0	0	0.0059172	0	0	0	0	0	0
0.21557	0	0	0	0	0	0	0	0	0.017241	0	0	0	0	0	0	0	0	0	0	0	0	0	0.0012285	0	0	0	0	0	0	0	0	0	0	0	0	0	0	0	0	0	0	0.0021786	0.00056948	0	0	0	0	0	0.0018315
0.23195	0	0	0	0	0	0.0072464	0	0.00070323	0	0	0	0	0	0	0	0	0.00064683	0	0	0	0	0	0	0.0072464	0	0.0023068	0	0	0	0	0	0.00061425	0	0.00083056	0	0	0	0	0.0007716	0	0	0	0	0	0	0	0	0	0
0.24776	0	0.0091743	0	0	0	0	0	0	0.010139	0	0	0	0	0	0.010569	0	0	0	0	0	0.0015773	0	0	0.00097847	0	0	0	0	0	0	0	0	0	0.00083056	0	0.0091743	0	0	0	0.0091743	0	0	0.00056948	0	0	0	0	0	0
0.2353	0	0	0	0	0	0	0	0	0	0	0	0	0	0	0	0	0	0	0.058824	0	0	0	0	0	0	0	0	0	0	0	0	0	0	0	0	0	0	0	0	0	0	0	0	0	0	0	0	0	0
0	0	0	0	0	0	0	0	0	0	0	0	0	0	0	0	0	0	0	0	0	0	0	0	0	0	0	0	0	0	0	0	0	0	0	0	0	0	0	0	0	0	0	0	0	0	0	0	0	0
0.14707	0	0	0	0	0	0	0	0	0	0	0	0	0	0	0	0	0	0	0	0.0006398	0	0	0	0	0	0	0	0	0	0	0	0	0	0	0	0	0	0	0	0	0	0	0	0	0	0	0	0	0
0.24528	0	0	0	0	0	0	0	0	0	0	0	0	0.00082305	0.0048077	0	0.0017123	0	0	0	0	0	0	0	0	0	0	0	0	0	0	0.0048077	0.00061425	0	0.0016611	0	0	0	0.010212	0.0048077	0	0	0	0	0	0	0	0	0	0
0.27875	0	0	0	0	0	0	0	0	0	0	0	0	0.0081967	0	0	0	0.0081967	0	0	0	0	0.0081967	0.0012285	0	0	0	0	0	0	0	0	0	0	0	0	0	0	0.0081967	0	0	0	0	0	0.0081967	0	0.0012092	0	0	0
0.2344	0	0	0	0.00058411	0	0	0	0	0	0	0	0	0	0	0	0	0	0	0	0	0	0	0	0	0	0	0	0	0	0	0	0	0	0	0	0.0013514	0	0	0	0	0	0	0	0.015625	0	0	0	0	0.0018315
0.35778	0	0.00045372	0	0	0	0.0081301	0	0	0	0	0	0	0	0	0	0	0	0	0	0	0.0015773	0	0	0	0.0081301	0	0	0	0	0	0	0.00061425	0	0	0	0	0.0081301	0	0	0	0	0	0	0	0	0	0	0.0010299	0
0.098392	0	0.016393	0	0	0	0	0	0	0	0	0	0	0	0	0.016393	0	0	0	0	0	0	0	0	0	0	0	0	0	0	0	0	0	0	0	0	0	0	0	0	0	0	0	0	0	0	0	0	0	0.003663
0.22809	0	0	0	0	0.017544	0	0	0	0	0	0	0	0.00082305	0	0	0	0	0	0	0	0	0	0	0	0	0	0	0	0	0	0	0.018158	0	0	0	0	0	0	0	0	0	0	0	0	0	0	0	0.017544	0
0.27681	0	0.0026596	0.0019194	0.0044119	0	0	0	0	0.00096432	0	0.0026596	0	0.00082305	0.0016667	0.0013947	0.0017123	0.00064683	0	0	0	0.0042369	0.0036656	0	0.0026596	0	0	0	0	0	0	0	0	0.0053191	0.0034901	0	0	0.00098425	0.0026596	0	0	0.0026596	0	0.0053191	0	0.001675	0.0026596	0	0	0
0	0	0	0	0	0	0	0	0	0	0	0	0	0	0	0	0	0	0	0	0	0	0	0	0	0	0	0	0	0	0	0	0	0	0	0	0	0	0	0	0	0	0	0	0	0	0	0	0	0
0.2118	0.00068681	0	0	0	0	0	0	0.011765	0	0	0	0	0	0	0	0	0	0	0	0	0	0	0	0	0	0	0	0	0	0.0012755	0	0	0	0	0	0	0.011765	0	0	0	0	0	0.011765	0	0	0	0	0	0
0.14419	0	0	0	0	0	0	0	0	0	0	0.011878	0	0	0	0	0	0	0	0	0.0006398	0	0.001006	0	0	0.018018	0	0	0	0	0	0.009009	0	0	0	0.002381	0	0	0.009009	0	0	0.01048	0	0	0.00095602	0	0	0	0	0
0.10297	0	0	0	0	0	0	0	0	0	0	0	0	0	0	0	0	0	0	0	0	0	0	0	0	0	0	0	0	0	0	0	0	0	0	0	0	0	0	0	0	0	0	0.00056948	0	0	0	0	0	0
0.20002	0	0	0	0	0	0	0	0	0	0	0	0	0	0	0	0	0	0	0	0	0	0	0	0	0	0	0.025	0	0	0	0	0	0	0	0	0	0	0	0	0	0	0	0	0	0	0	0	0	0
0.12504	0	0.00045372	0	0	0	0	0	0	0	0	0	0	0	0	0	0.0017123	0	0	0	0	0	0	0	0	0.010417	0	0	0	0	0	0	0.010417	0	0	0	0	0	0	0.010417	0	0	0	0	0	0	0	0	0	0
0.093036	0	0	0	0	0	0	0.0050251	0	0	0	0	0	0	0	0	0	0	0	0	0	0	0	0	0	0	0	0	0	0	0	0	0	0	0	0	0	0	0	0	0	0	0	0	0	0	0	0	0	0
0.33333	0	0	0	0	0	0	0	0	0	0	0	0	0	0	0	0	0	0	0	0	0	0	0	0	0	0	0	0	0	0	0	0	0	0	0	0	0	0	0	0	0	0	0	0	0	0	0	0	0
0.076927	0	0	0	0	0	0	0	0	0	0	0	0	0	0	0	0	0	0	0	0	0	0	0	0	0	0	0	0	0	0	0	0	0	0	0	0	0	0	0	0	0.0014706	0	0	0	0	0	0	0	0
0.12502	0	0	0	0	0	0	0	0	0	0	0	0	0	0	0	0	0	0	0	0	0	0	0	0	0	0.0011534	0	0.00093284	0.0125	0.0125	0	0	0	0.00083056	0	0	0	0	0	0	0	0	0	0	0	0	0	0	0
0.29123	0.0070159	0.00045372	0	0	0.0063291	0.0063291	0	0	0	0	0	0	0	0.0016667	0	0.0063291	0	0	0	0	0	0.001006	0	0	0	0	0	0	0.0063291	0	0	0	0	0.0063291	0.0063291	0	0.00098425	0	0	0	0	0	0	0	0	0.0063291	0	0	0
0.14286	0	0	0	0	0	0	0	0	0	0	0	0	0	0	0	0	0	0	0	0	0	0	0	0	0	0	0	0	0	0	0	0	0	0	0	0	0	0	0	0	0	0	0	0	0	0	0	0	0
0	0	0	0	0	0	0	0	0	0	0	0	0	0	0	0	0	0	0	0	0	0	0	0	0	0	0	0	0	0	0	0	0	0	0	0	0	0	0	0	0	0	0	0	0	0	0	0	0	0
0.1567	0	0	0.0019194	0.0027473	0	0	0	0	0.00096432	0	0	0	0	0	0	0	0.00064683	0	0	0	0	0	0	0	0	0	0	0	0	0.0012755	0	0	0	0.0027473	0.0027473	0	0	0	0	0	0	0	0.006064	0	0	0	0	0	0
0.15974	0.00068681	0	0	0	0.0030527	0	0	0.0021277	0	0	0	0	0	0	0	0	0.0021277	0	0.0018132	0.0027675	0	0	0	0	0	0.0021277	0	0.0021277	0.0011299	0	0	0	0.0021277	0.00083056	0	0.0013514	0	0.0011926	0	0.0023364	0	0.0021786	0.00056948	0	0.001675	0	0.0021277	0	0
0.13167	0	0	0	0.00058411	0	0	0.0050251	0.0044626	0.00096432	0	0	0	0	0	0	0.0017123	0.0044062	0	0.00090662	0.0037594	0	0	0	0	0	0	0.0052497	0	0	0	0	0	0.0037594	0	0	0	0	0.0005963	0.0037594	0	0	0	0	0	0	0.0037594	0.00089366	0.0010299	0
0.18696	0	0	0	0	0	0	0	0	0	0	0.0093458	0	0	0	0	0	0	0	0	0	0	0	0	0	0	0	0	0	0	0.0012755	0	0	0	0	0	0.0093458	0	0.0093458	0	0	0	0	0	0	0	0	0	0	0.0018315
0.31035	0	0	0	0	0	0	0	0	0	0	0.0014347	0	0	0	0	0	0	0	0	0	0	0	0	0	0	0	0	0	0.034483	0	0	0	0	0	0	0	0	0	0	0	0	0	0	0	0	0	0	0	0
0.21669	0	0	0	0.002646	0	0.0020619	0	0	0	0	0	0.0010537	0.00082305	0	0.0020619	0.0017123	0	0	0.0027199	0.0041237	0.0015773	0	0	0.00097847	0	0.0020619	0	0	0	0	0.0020619	0	0.0020619	0.00083056	0	0	0	0	0.0041237	0.0020619	0	0	0	0	0.0020619	0.0020619	0.0029555	0.0010299	0
0.20881	0	0	0	0	0	0	0	0	0	0	0	0	0	0	0	0	0	0	0	0	0	0	0	0	0	0	0	0.00093284	0	0	0	0	0.00054555	0	0	0	0	0	0	0	0	0	0	0	0	0	0	0	0
0.14447	0	0	0	0	0.00092507	0	0	0	0	0	0	0	0	0	0	0	0.00064683	0	0	0	0	0	0	0	0	0	0	0	0	0	0	0	0	0	0	0	0	0	0	0	0	0	0.011111	0	0	0.011111	0	0	0
0.29035	0.00068681	0	0	0	0	0	0	0	0	0	0	0	0	0	0	0	0	0	0	0.0006398	0	0	0	0	0	0	0	0	0	0	0	0	0	0	0	0	0	0	0	0	0	0	0	0	0	0	0	0	0
0.20231	0	0	0	0	0	0	0	0	0.00096432	0	0	0	0	0.0016667	0	0.005618	0	0	0	0.0006398	0	0	0	0	0.0061683	0	0	0	0	0	0	0.00061425	0	0	0	0	0.005618	0.0011926	0	0	0.005618	0	0	0.005618	0	0	0	0	0
0.31981	0	0	0	0.0068027	0	0.0015949	0.0068027	0	0	0	0	0	0	0	0	0.0017123	0.014252	0	0	0	0	0	0.0068027	0	0	0	0	0	0	0.0012755	0	0	0.00054555	0.00083056	0	0	0	0.0005963	0	0.0023364	0	0	0.0068027	0	0	0	0	0	0
0	0	0	0	0	0	0	0	0	0	0	0	0	0	0	0	0	0	0	0	0	0	0	0	0	0	0	0	0	0	0	0	0	0	0	0	0	0	0	0	0	0	0	0	0	0	0	0	0	0
0.17268	0	0	0	0	0	0	0	0	0	0	0.0059524	0	0	0	0	0	0	0	0	0	0	0	0	0.0059524	0	0	0	0	0	0	0	0	0	0	0	0	0	0.0059524	0	0	0.0014706	0	0	0	0	0	0	0	0.0018315
0.2917	0	0.020833	0	0	0.00092507	0	0	0	0	0	0	0	0	0	0	0	0	0	0	0	0.0015773	0	0	0	0	0	0	0	0	0	0	0	0	0.020833	0.020833	0	0	0	0	0	0	0	0	0	0	0	0	0	0
0.21265	0	0	0	0	0	0	0	0	0	0	0	0	0	0	0.007874	0	0	0.007874	0.007874	0	0	0	0.007874	0	0	0	0	0	0	0	0.0015083	0	0	0.007874	0	0	0	0	0	0	0	0	0	0	0	0	0	0	0
0.11635	0	0	0.0046512	0	0	0	0	0.0046512	0	0	0	0	0.00082305	0	0	0	0	0	0.0046512	0.0006398	0	0	0	0	0	0	0	0	0	0	0	0	0	0.0046512	0	0	0	0.0005963	0	0	0	0	0	0	0	0	0	0	0
0	0	0	0	0	0	0	0	0	0	0	0	0	0	0	0	0	0	0	0	0	0	0	0	0	0	0	0	0	0	0	0	0	0	0	0	0	0	0	0	0	0	0	0	0	0	0	0	0	0
0.19004	0.010687	0	0	0	0	0	0	0.01	0	0	0	0	0	0	0	0	0	0	0	0	0	0	0.01	0	0	0.01	0	0	0	0	0	0	0	0	0	0	0	0	0	0	0	0	0.01	0	0	0	0	0.0010299	0
0	0	0	0	0	0	0	0	0	0	0	0	0	0	0	0	0	0	0	0	0	0	0	0	0	0	0	0	0	0	0	0	0	0	0	0	0	0	0	0	0	0	0	0	0	0	0	0	0	0
0.18215	0.0020921	0.00045372	0	0.0041841	0.00092507	0	0	0.0041841	0	0	0.0014347	0	0.0020921	0.0020921	0	0	0	0.0020921	0.00090662	0.0020921	0	0	0.0012285	0	0	0.0053375	0.0020921	0	0	0	0	0	0.0026376	0	0	0	0	0.0005963	0	0	0	0	0.0041841	0	0	0.0020921	0	0.0010299	0
0.069784	0	0	0	0	0	0	0	0	0	0	0	0.011628	0	0	0	0	0	0	0	0	0	0	0	0	0	0	0	0	0	0	0	0.011628	0	0	0	0	0	0	0	0	0	0	0	0	0	0	0	0.0010299	0
0.22259	0.0019214	0.0012346	0.0012346	0.0036374	0	0	0	0	0.00096432	0	0	0	0.0020576	0	0.0026293	0.0012346	0.0012346	0	0.00090662	0	0.0015773	0.001006	0	0	0.0017849	0.002388	0	0.00093284	0	0	0	0.0030773	0.0035602	0.0020651	0	0	0	0.0005963	0	0	0	0	0.001139	0	0.001675	0.0012346	0.00089366	0.0022644	0.0018315
0.10246	0.002381	0.002381	0	0	0.005687	0	0	0	0	0	0.002381	0	0.002381	0.0016667	0	0	0	0	0	0	0	0.002381	0	0.002381	0.002381	0	0	0	0	0	0	0	0	0	0	0.0013514	0	0.0005963	0	0	0	0	0	0	0	0	0	0	0
0.26459	0.0064516	0.0064516	0	0	0	0	0	0	0	0	0.0064516	0	0.0064516	0	0	0	0.00064683	0	0.00090662	0.012903	0	0	0	0	0.00055036	0	0	0.0018657	0.0022599	0	0	0.00061425	0.0069972	0	0.0064516	0	0.0064516	0	0	0	0	0	0	0	0	0	0	0	0.0018315
0.22233	0	0	0	0.0046296	0	0	0	0	0	0	0	0	0	0	0	0	0.0012937	0	0	0.0046296	0	0	0	0	0.013889	0	0	0	0	0	0	0.00061425	0	0.0046296	0	0	0.00098425	0	0	0.0046296	0	0	0.014458	0.00095602	0	0	0	0	0
0.094059	0	0	0.0019194	0.0091311	0	0	0	0	0	0	0	0	0	0	0	0	0	0	0	0	0	0.008547	0	0.00097847	0.00055036	0.008547	0	0	0	0	0.008547	0.00061425	0	0	0	0	0	0	0	0	0	0	0	0.008547	0	0.0012092	0	0.0010299	0
0.12267	0.0028169	0.0018622	0	0	0.0014085	0	0	0.0014085	0	0	0	0	0.0014085	0	0	0	0.00064683	0	0	0.0012796	0.0015773	0	0	0	0	0	0	0.0014085	0	0	0	0	0.00054555	0.0014085	0	0	0.0014085	0	0	0	0.002879	0	0.0019779	0.0014085	0	0	0.00089366	0	0
0.076089	0	0.0018975	0	0	0.00092507	0	0	0	0	0	0	0	0	0	0.00094877	0	0.0015956	0	0.00094877	0.0012796	0	0	0	0.00097847	0.0024479	0	0	0.00094877	0	0	0	0	0	0	0.00094877	0.00094877	0	0	0	0.0023364	0	0	0.00056948	0	0.00094877	0.002158	0	0.0010299	0
0.12609	0.0018519	0.0018519	0	0	0	0	0	0.00070323	0	0	0.0018519	0.0018519	0	0	0	0.0017123	0	0	0	0	0.0018519	0.001006	0	0	0	0	0	0.0018519	0.0011299	0	0	0	0	0.0016611	0	0.0013514	0	0	0.0018519	0	0	0	0	0	0	0	0	0.0010299	0.0018315
0.13251	0.0023619	0.00045372	0	0.00058411	0.00092507	0	0.001675	0.0023783	0	0	0	0.0010537	0.00082305	0	0	0	0.001675	0.001675	0.00090662	0.001675	0	0.001006	0	0	0	0	0.001675	0	0.001675	0	0	0.0022893	0	0.00083056	0	0.0030264	0.001675	0	0	0	0	0	0.0022445	0	0	0.0012092	0	0	0
0.080964	0.00068681	0.0011086	0	0.0011682	0.00092507	0	0	0	0.0016192	0	0.0014347	0.00065488	0	0.0016667	0	0	0.00064683	0.0019305	0	0	0.00065488	0.0020121	0	0.0016334	0.00055036	0	0.00065488	0.0015877	0.0011299	0	0.0030166	0.0012691	0.00065488	0	0	0	0	0	0	0	0	0.00065488	0.0018792	0	0	0	0.00065488	0.0020597	0.00065488
0.16053	0	0	0	0	0	0.0015949	0	0	0	0	0	0	0	0	0	0	0	0	0.00090662	0.0006398	0	0	0	0	0	0	0	0.00093284	0	0	0	0	0.012346	0	0	0	0	0.0005963	0	0	0	0	0.012346	0	0	0	0	0	0
0.097883	0.0012063	0	0	0.0012063	0.0024125	0	0	0.00070323	0	0	0	0	0.00082305	0	0	0	0.0012063	0	0	0.0006398	0	0	0	0.0012063	0.0012063	0	0	0	0.0012063	0	0	0.0012063	0.0012063	0.00083056	0	0.0013514	0.0012063	0	0.0036188	0.0023364	0.0012063	0	0	0.0012063	0	0.0012092	0	0	0.0012063
0.16254	0	0	0	0	0	0.0062353	0	0.0023202	0	0	0	0	0.00082305	0	0.0013947	0	0	0.0023202	0	0.0006398	0	0	0	0.0046404	0.00055036	0.0034736	0	0	0	0	0	0.00061425	0.0023202	0	0	0	0.00098425	0	0	0	0	0	0	0	0	0	0	0	0
0.12786	0.0027778	0	0	0	0.0027778	0	0	0	0	0	0	0	0.0016461	0	0	0	0	0	0	0	0	0	0	0.0027778	0	0	0	0	0.0011299	0	0	0	0	0	0	0	0.0027778	0	0	0	0.0014706	0	0.0027778	0	0.001675	0	0	0	0
0.097954	0.001287	0	0	0	0.00092507	0.001287	0	0.002574	0	0	0	0	0	0.001287	0.001287	0.001287	0.002574	0	0	0	0	0	0	0	0	0	0	0	0	0.0025625	0	0.00061425	0	0	0	0	0	0	0	0.001287	0.0014706	0.0021786	0.00056948	0	0.001287	0	0	0	0
0.12139	0	0.00045372	0	0	0.0021277	0	0	0	0	0	0.0028694	0.0010537	0	0	0	0	0.00064683	0	0.0018132	0	0	0	0.0012285	0.00097847	0	0.0042553	0.0014903	0	0	0.0012755	0	0.00061425	0	0	0.002381	0	0	0.0005963	0	0	0	0	0.0026971	0	0	0	0.0021277	0	0
0.23081	0	0	0	0.00058411	0	0	0	0.010989	0	0	0	0.0010537	0.00082305	0	0	0	0	0	0	0	0	0	0	0	0	0	0	0	0	0	0	0.010989	0	0	0	0	0	0	0	0	0	0	0	0	0	0	0	0	0
0.13518	0.00068681	0.0018248	0	0	0.00092507	0	0	0	0	0	0.0014347	0	0	0.0016667	0.0013947	0.0035371	0.0018248	0	0.0018248	0.0018248	0.0018248	0	0	0	0.0018248	0	0.0014903	0	0	0	0	0.00061425	0.0018248	0.00083056	0	0	0.0018248	0.0018248	0	0	0	0	0.0018248	0.00095602	0	0.0012092	0.0018248	0	0
0.089034	0	0	0.0042373	0	0	0	0	0	0	0	0	0	0	0	0.0042373	0	0	0	0.00090662	0	0	0	0	0	0	0.0011534	0	0	0.0042373	0	0	0	0	0.00083056	0	0	0	0	0	0	0	0	0	0	0	0	0	0	0
0.17455	0	0	0	0	0	0	0	0	0	0	0	0	0	0.0016667	0	0	0	0	0	0	0	0	0	0	0	0.0011534	0	0	0	0.0067114	0.0015083	0	0	0.0016611	0	0	0	0	0	0	0	0	0	0	0.001675	0	0	0	0
0.10141	0.0025974	0	0	0	0	0	0	0	0	0	0	0	0	0	0	0	0	0	0	0	0.0015773	0	0	0	0	0	0	0	0	0	0	0.0064233	0.0010911	0	0	0	0.00098425	0	0.0025974	0	0.0025974	0.0021786	0.0025974	0.0025974	0	0	0	0.0010299	0
0.18185	0	0	0	0.00058411	0	0	0	0	0	0	0	0	0	0	0	0	0	0	0	0	0	0	0.0012285	0	0	0	0	0	0	0	0	0.015152	0	0	0.015152	0	0	0.0005963	0	0	0	0	0	0	0	0	0	0	0
0.2917	0	0	0	0	0	0	0	0	0	0	0	0	0	0	0	0.013889	0	0	0	0	0	0	0.013889	0	0	0	0	0	0	0	0	0	0	0.013889	0.013889	0	0	0	0	0	0	0	0	0	0	0	0	0	0
0.22417	0	0	0	0	0	0.0015949	0	0	0	0	0	0	0	0	0	0	0	0	0	0	0.017241	0.017241	0	0	0	0	0	0	0	0	0	0.017241	0	0	0	0	0	0	0	0	0	0	0	0	0	0	0	0	0
0.2576	0	0	0	0.015152	0	0	0	0	0	0	0	0	0	0	0	0	0	0	0.015152	0	0	0	0	0	0	0	0	0	0	0	0	0	0	0	0	0	0	0.015152	0	0	0	0	0	0	0	0	0	0	0
0.094607	0	0	0	0.00058411	0	0	0	0	0	0	0	0	0	0	0	0	0.00064683	0	0	0	0	0	0	0	0	0	0	0	0	0	0	0.00061425	0	0	0	0	0	0	0	0	0	0	0	0	0	0	0	0	0
0	0	0	0	0	0	0	0	0	0	0	0	0	0	0	0	0	0	0	0	0	0	0	0	0	0	0	0	0	0	0	0	0	0	0	0	0	0	0	0	0	0	0	0	0	0	0	0	0	0
0.28578	0	0	0.0095238	0	0.00092507	0	0	0	0	0	0	0	0	0	0.0013947	0	0	0	0	0	0	0	0	0	0	0	0.011014	0	0.0011299	0	0	0.0095238	0.0095238	0	0	0	0.0095238	0	0	0	0	0	0	0	0	0	0	0	0
0.14053	0.00068681	0	0	0.00058411	0	0.0015949	0	0	0	0	0	0	0	0	0	0	0	0	0.00090662	0	0	0	0.0012285	0	0.0061683	0	0	0	0	0	0.0015083	0.00061425	0	0	0	0	0	0	0	0	0	0	0	0	0	0.005618	0	0	0
0.17758	0	0.0023041	0	0	0.0023041	0	0.0023041	0	0	0	0	0	0	0	0	0	0.0035978	0.0019305	0.0032108	0	0.0015773	0.0033102	0	0	0	0	0	0	0.0022599	0.0035797	0	0	0	0	0	0	0	0	0	0.0046406	0	0	0.00056948	0	0.0023041	0.0023041	0	0.0010299	0
0.075793	0	0	0	0	0	0	0	0	0	0	0	0	0	0	0	0	0	0	0	0.015152	0	0.015152	0	0	0	0	0	0	0.015152	0	0.0015083	0	0.015152	0	0	0	0	0	0	0	0	0	0	0	0	0.0012092	0	0	0
0.17076	0	0	0	0	0.00092507	0	0	0	0	0	0	0	0.00082305	0	0	0	0	0	0	0	0	0	0	0	0	0	0	0	0	0	0	0.012195	0	0	0	0	0	0.012195	0	0.012195	0	0	0	0	0	0	0	0	0
0.20188	0	0	0	0	0	0	0.0050251	0.0098775	0	0	0	0	0	0	0	0	0	0	0	0	0	0	0	0	0	0	0	0	0.0091743	0	0	0	0	0	0	0.0013514	0.00098425	0	0	0	0.0091743	0	0	0	0	0	0	0	0
0.22668	0	0	0	0	0	0	0.0050251	0	0	0	0	0	0	0	0	0	0	0	0	0	0	0	0	0	0	0	0	0.013333	0.013333	0	0	0.00061425	0	0	0	0	0	0	0.013333	0	0.013333	0	0	0.00095602	0	0	0	0	0
0.24564	0	0.017544	0	0	0	0.0015949	0	0	0	0	0	0	0	0	0.0013947	0	0	0	0	0	0	0	0	0	0	0	0	0	0	0	0	0	0.00054555	0	0	0	0	0	0	0	0	0	0.00056948	0	0	0	0	0	0
0.20835	0	0	0	0	0	0	0	0	0	0	0	0	0	0	0	0	0	0	0.013889	0	0	0.001006	0	0	0	0	0	0.00093284	0	0	0.013889	0	0	0	0	0	0.00098425	0	0	0	0	0	0	0.013889	0	0	0	0	0
0.24152	0	0.0043103	0	0	0	0	0	0	0	0	0	0	0.00082305	0.0016667	0	0	0	0	0	0	0.0015773	0.001006	0	0.0043103	0	0.0023068	0	0	0	0	0	0.0043103	0	0	0	0	0	0.0043103	0	0.0043103	0	0.0043103	0.0054493	0	0	0	0	0	0
0.1535	0.0024693	0.0017825	0.0019194	0	0	0.0031898	0	0	0.0017825	0	0	0.0035651	0	0.0017825	0	0	0.0024294	0	0.0018132	0.0017825	0	0.0017825	0.002457	0	0.0023329	0	0	0.00093284	0.0029125	0.0012755	0	0.0017825	0.0017825	0.00083056	0	0.0013514	0	0.0017825	0.0017825	0.0023364	0	0	0.00056948	0.0017825	0.0017825	0	0	0.0017825	0
0.24704	0	0	0	0	0	0	0	0	0	0	0	0	0	0	0	0	0	0	0	0	0	0	0	0	0	0	0	0	0	0	0	0	0	0.00083056	0	0.0027027	0	0.0060241	0	0	0	0	0	0	0	0	0	0	0
0.17315	0	0	0.0019194	0.00058411	0.0042194	0	0	0	0.0021097	0	0.0014347	0	0	0	0.0013947	0	0	0	0.0030163	0	0	0	0.0012285	0	0	0	0	0.00093284	0.0011299	0.0012755	0.0021097	0.0021097	0.0010911	0	0	0	0	0.002706	0	0	0	0	0	0.00095602	0	0	0	0	0
0.14818	0	0	0	0	0	0	0	0	0	0	0	0	0	0	0	0	0	0.0019305	0	0	0	0	0	0.00097847	0	0	0	0	0.012346	0.012346	0.012346	0	0	0	0	0	0	0	0	0	0	0.0021786	0	0	0	0	0	0	0
0.045478	0	0	0	0	0	0	0	0	0	0	0	0	0	0	0	0	0	0	0	0	0	0	0	0	0	0	0	0	0	0	0	0	0	0	0	0	0	0	0	0	0	0	0	0	0	0	0	0	0
0.21625	0.00068681	0	0	0	0	0	0	0	0	0	0	0.013514	0	0	0	0	0	0	0	0	0	0	0	0	0	0	0	0	0	0	0	0	0.00054555	0	0	0	0	0	0	0	0	0.0021786	0	0	0	0	0.00089366	0	0
0.21257	0.00068681	0	0	0.00058411	0	0	0	0	0	0	0	0	0	0	0	0	0	0	0	0.00625	0	0	0	0	0	0	0.0014903	0	0	0	0	0.00625	0	0.00625	0	0	0	0.00625	0	0	0	0	0	0	0	0.00625	0	0	0.00625
0.19906	0.00068681	0.0082873	0	0	0	0	0	0	0.00096432	0	0	0	0	0	0	0.0027624	0.0040561	0.0046929	0	0.004042	0.0015773	0.0027624	0.0027624	0	0	0	0	0.0027624	0.0011299	0	0	0.00061425	0.0027624	0.003593	0	0.0013514	0	0	0.0007716	0	0	0	0.001139	0	0	0.0055249	0	0	0
0.16105	0.0084746	0	0	0	0	0	0	0	0	0	0	0	0	0	0	0	0	0	0	0	0	0	0	0.00097847	0	0	0	0.00093284	0	0	0	0.00061425	0.00054555	0	0	0	0	0	0	0.0023364	0	0	0	0	0	0	0	0	0
0.14536	0	0.00045372	0	0	0.008547	0	0	0	0	0	0	0	0	0	0	0	0	0	0	0	0	0	0	0	0	0	0	0	0	0	0	0	0	0	0	0	0	0	0	0	0	0	0.008547	0	0	0	0	0	0
0.25416	0	0.00045372	0	0	0	0	0	0	0	0	0	0	0	0	0	0	0.00064683	0	0.0081967	0	0	0	0	0.0091752	0.00055036	0	0	0	0	0	0	0	0.0081967	0	0	0	0	0	0	0	0	0	0	0	0	0	0	0	0
0.10479	0	0	0	0	0	0	0	0	0.00096432	0	0	0	0	0	0.0013947	0	0	0	0	0	0	0	0	0	0	0	0	0	0	0	0	0	0.00054555	0	0	0.0013514	0	0	0	0	0	0	0	0	0	0	0	0.0095238	0
0.23951	0.00068681	0	0	0	0	0	0	0	0	0	0	0	0	0	0	0	0	0	0	0.0070423	0	0	0	0.0070423	0	0	0	0	0	0	0	0.00061425	0	0	0	0.0070423	0	0	0	0	0	0	0	0	0	0	0.00089366	0	0
0.22225	0	0	0	0.00058411	0.011111	0	0	0	0	0	0	0	0	0	0	0	0	0	0	0	0	0	0	0	0	0	0	0	0	0	0	0	0	0	0	0	0	0	0	0	0	0	0	0	0	0.011111	0	0	0
0.10001	0	0	0	0	0	0	0	0	0	0	0	0	0	0	0	0	0	0	0	0	0	0	0	0	0	0	0	0	0	0	0	0	0	0	0	0	0	0	0	0	0	0	0	0	0	0	0	0	0
0.14682	0	0	0	0.0091743	0	0	0	0	0	0	0.0091743	0	0	0	0	0	0	0	0	0	0	0.0091743	0	0	0	0	0	0	0	0.0012755	0	0	0	0	0	0.0091743	0	0.0005963	0	0	0	0	0	0	0	0	0	0	0.011006
0	0	0	0	0	0	0	0	0	0	0	0	0	0	0	0	0	0	0	0	0	0	0	0	0	0	0	0	0	0	0	0	0	0	0	0	0	0	0	0	0	0	0	0	0	0	0	0	0	0
0.15221	0.0072464	0	0	0.0072464	0	0	0	0	0.00096432	0	0	0	0	0	0	0	0	0.0019305	0	0.0006398	0	0.001006	0	0	0	0	0	0	0	0	0	0.00061425	0	0	0	0	0	0	0	0	0.0072464	0	0.00056948	0	0	0	0	0	0
0.11114	0	0	0	0	0	0	0	0	0	0	0	0	0	0	0	0	0	0	0	0	0	0	0	0	0	0	0	0	0	0	0	0	0	0	0	0	0	0.0092593	0	0	0	0	0.0092593	0	0	0	0	0	0
0.21543	0	0	0	0	0	0	0	0	0	0	0	0	0	0.0016667	0	0	0	0	0.015385	0	0	0	0	0	0	0	0	0	0	0	0.015385	0	0	0	0	0	0.00098425	0	0	0	0	0.015385	0	0	0	0	0	0	0
0.21878	0.00068681	0	0	0	0	0	0	0	0	0	0	0	0	0	0	0	0	0	0	0	0	0	0	0	0	0	0	0	0.0011299	0	0.010417	0.010417	0	0	0	0	0	0	0	0	0	0.010417	0	0	0	0	0	0	0
0.29567	0	0	0.0062893	0.0011682	0	0	0	0.00070323	0	0	0	0	0	0.0033333	0.0013947	0	0	0	0	0.0069291	0	0	0	0	0.0062893	0	0	0	0	0	0	0.00061425	0	0	0	0	0	0.0068856	0	0	0.0014706	0	0	0	0.001675	0	0	0.0062893	0
0.18071	0	0	0	0	0	0	0	0.00070323	0	0	0	0	0	0	0	0	0.0044053	0	0	0	0	0.001006	0	0	0.00055036	0	0	0	0.0044053	0	0.0015083	0	0.0044053	0	0	0	0	0	0.0007716	0.0023364	0	0	0	0	0	0	0	0.0010299	0
0.26221	0	0.0046088	0.0019194	0.0047392	0	0.001385	0	0.0014065	0.0019286	0	0	0.0024388	0.00082305	0	0.0013947	0.0030974	0.00064683	0	0.0022917	0.0020248	0	0.0037761	0.001385	0.00097847	0	0.0011534	0.001385	0	0.0011299	0.0012755	0	0.0033843	0.0010911	0	0.002381	0	0.001385	0.0053477	0	0	0	0.001385	0.0019545	0.0037261	0	0	0	0.0020597	0.0018315
0.17649	0	0	0.0019194	0	0	0	0	0	0	0	0	0	0	0	0	0	0	0	0	0	0	0	0	0	0	0	0	0	0	0	0	0	0	0	0	0	0	0.0005963	0	0	0	0	0	0	0	0	0	0	0
0.2337	0	0	0	0	0	0	0	0.00070323	0	0	0	0	0.0016461	0	0	0	0.0093458	0	0.00090662	0	0	0	0.0012285	0	0	0	0	0	0	0	0	0.0093458	0	0	0.002381	0	0	0.0005963	0	0	0	0	0	0	0	0.0012092	0	0	0
0.15002	0	0	0	0	0	0	0	0	0	0	0	0	0	0	0	0	0	0	0	0	0	0	0	0	0	0	0	0	0	0	0	0	0	0	0.025	0	0	0	0.025	0	0	0	0	0	0	0	0	0	0
0.10002	0	0	0	0	0	0	0	0	0	0	0	0	0	0	0	0	0	0	0	0	0	0	0	0	0	0	0	0	0	0	0	0	0	0.00083056	0	0	0	0	0	0	0	0	0	0.011111	0	0	0	0	0
0.21215	0	0	0	0	0	0	0	0	0.00096432	0	0	0	0	0	0	0	0.00064683	0	0	0	0	0	0	0	0	0	0	0	0	0	0	0	0	0	0	0.010101	0	0	0	0	0.0014706	0	0	0.00095602	0	0.010101	0	0	0
0.30955	0	0	0	0	0	0.0015949	0	0	0	0	0	0	0	0	0	0	0	0	0	0	0	0	0	0	0	0	0	0.02381	0	0	0	0	0	0	0	0	0	0	0	0	0	0	0	0	0	0	0	0	0
0.25	0	0	0	0	0	0	0	0	0	0	0	0	0	0	0	0	0	0	0	0	0	0	0	0	0	0	0	0	0	0	0	0	0	0	0	0	0	0	0	0	0	0	0	0	0	0	0	0	0
0.15175	0	0	0	0	0	0.005618	0	0	0	0	0	0	0	0	0	0	0	0	0	0.0006398	0	0	0.005618	0	0	0	0	0.005618	0	0	0	0	0	0	0.002381	0	0.011236	0	0	0	0.0014706	0	0	0	0	0	0	0	0
0.16905	0	0	0	0	0	0	0	0	0	0	0	0	0.014085	0	0	0	0	0	0	0	0	0	0	0	0	0	0	0	0	0	0	0	0	0	0	0	0	0	0	0	0	0	0	0	0	0	0	0	0
0.18183	0	0	0	0	0	0	0	0	0	0	0	0	0	0	0	0	0	0	0.00090662	0	0	0.001006	0	0	0	0	0	0	0	0	0	0	0	0	0	0	0	0	0	0	0	0	0	0	0	0	0	0	0
0.18184	0	0	0	0	0	0	0	0	0	0	0	0	0	0	0	0	0	0	0	0	0	0	0	0	0	0	0	0	0	0	0	0	0	0	0	0	0	0	0	0.0023364	0	0.0021786	0	0	0	0	0	0	0
0	0	0	0	0	0	0	0	0	0	0	0	0	0	0	0	0	0	0	0	0	0	0	0	0	0	0	0	0	0	0	0	0	0	0	0	0	0	0	0	0	0	0	0	0	0	0	0	0	0
0.16808	0	0	0	0.004	0	0	0	0	0	0	0	0	0.00082305	0	0	0	0	0	0.004	0	0	0	0	0.004	0	0	0	0	0	0	0	0	0	0	0.002381	0	0	0	0	0	0	0	0.004	0	0	0	0	0	0
0.16309	0	0	0	0	0	0	0	0	0	0	0	0	0	0	0	0	0	0	0	0	0	0	0	0	0	0	0	0	0	0	0	0	0	0	0	0	0.01087	0	0	0	0	0.01087	0.00056948	0	0	0	0	0	0
0.16399	0	0	0	0	0.0033445	0.0015949	0	0.006689	0.0019286	0	0	0.0033445	0.0033445	0	0	0	0	0	0	0	0	0.006689	0	0	0.0033445	0.0033445	0	0	0	0	0	0	0	0.0033445	0.0033445	0.0033445	0.0033445	0	0	0.0023364	0	0	0	0	0.001675	0	0	0	0.0033445
0.12501	0	0	0	0	0	0	0	0	0	0	0.0014347	0	0	0	0	0	0	0	0	0	0	0	0	0	0	0	0	0	0	0	0	0	0	0	0	0	0	0	0	0	0	0	0	0	0	0	0	0	0
0.14109	0.0064103	0	0	0.00058411	0	0	0	0	0	0	0	0	0	0	0	0	0	0	0	0	0	0	0	0	0.00055036	0.0011534	0	0	0	0	0	0.0064103	0	0.00083056	0	0	0.0064103	0	0	0	0	0	0	0	0	0.0012092	0	0	0
0.09092	0	0	0	0.00058411	0	0	0	0	0	0	0	0	0	0	0	0	0	0	0	0	0	0	0	0	0	0	0	0	0	0	0	0.022727	0	0.022727	0	0	0.00098425	0	0	0	0	0	0	0.022727	0	0	0	0.0010299	0
0.20692	0	0	0	0.011494	0	0.0015949	0	0	0	0	0	0	0	0	0	0	0	0	0.011494	0	0	0	0.0012285	0	0	0	0	0	0.0011299	0	0	0	0	0	0	0	0	0	0	0	0	0	0.00056948	0	0	0	0	0	0
0	0	0	0	0	0	0	0	0	0	0	0	0	0	0	0	0	0	0	0	0	0	0	0	0	0	0	0	0	0	0	0	0	0	0	0	0	0	0	0	0	0	0	0	0	0	0	0	0	0
0	0	0	0	0	0	0	0	0	0	0	0	0	0	0	0	0	0	0	0	0	0	0	0	0	0	0	0	0	0	0	0	0	0	0	0	0	0	0	0	0	0	0	0	0	0	0	0	0	0
0.23599	0	0	0.011236	0	0	0	0.011236	0	0	0	0	0	0	0	0	0	0	0	0	0	0	0	0	0	0	0	0	0	0	0	0	0	0	0.00083056	0	0	0	0	0	0	0	0	0.00056948	0	0	0	0	0	0
0.21436	0	0	0	0	0.0071429	0	0	0	0	0	0	0.0071429	0	0	0	0	0	0	0.00090662	0	0.0071429	0	0	0.0071429	0	0	0.0071429	0	0	0	0	0.00061425	0	0	0	0	0	0.0071429	0	0	0	0	0	0	0	0.0012092	0	0	0
0.29168	0	0	0	0.00058411	0	0	0	0	0	0	0	0	0	0	0	0	0	0	0	0	0	0	0	0	0.041667	0	0	0	0	0	0	0	0	0	0	0	0	0	0	0	0	0	0	0	0	0	0	0	0
0.20591	0	0	0	0	0	0	0	0	0	0	0	0	0	0	0	0	0	0	0	0	0	0	0	0	0	0	0	0	0	0	0	0	0	0	0	0	0	0	0	0	0	0	0	0	0	0	0	0	0
0.22651	0.004717	0.004717	0	0	0	0	0	0	0	0	0	0	0.00082305	0.004717	0.0013947	0	0	0	0	0	0	0	0	0	0.004717	0	0	0	0	0	0	0	0	0	0	0.0060683	0.004717	0.0005963	0	0	0.0014706	0	0	0	0.004717	0	0	0.004717	0
0.14691	0.00068681	0	0	0	0	0.0015949	0	0	0	0	0	0	0	0	0.006993	0	0	0.006993	0	0	0	0	0	0	0	0	0	0	0	0	0	0	0	0	0	0	0	0	0	0	0	0	0	0	0	0.006993	0	0	0
0.26192	0	0	0	0	0	0	0	0	0	0	0	0	0	0	0	0	0	0.0019305	0	0	0	0	0	0	0	0	0	0	0	0	0	0	0.00054555	0	0	0	0	0	0	0	0	0	0.02381	0	0	0	0	0	0
0	0	0	0	0	0	0	0	0	0	0	0	0	0	0	0	0	0	0	0	0	0	0	0	0	0	0	0	0	0	0	0	0	0	0	0	0	0	0	0	0	0	0	0	0	0	0	0	0	0
0.17392	0	0	0	0.043478	0	0	0	0	0	0	0	0	0	0	0	0	0	0	0	0	0	0	0	0	0	0	0	0	0	0	0	0	0	0	0	0	0	0	0	0	0	0	0	0	0	0	0	0	0
0.22765	0.0030565	0	0.0019194	0.0047393	0	0	0	0.0023697	0	0	0	0.0023697	0.0023697	0	0	0	0	0	0	0	0	0.0020121	0	0.0033481	0	0	0.0023697	0.0023697	0	0	0	0.0047393	0.0023697	0.0016611	0	0.0013514	0	0.0005963	0.0007716	0	0	0	0	0	0.0023697	0	0	0	0
0.27779	0	0	0	0	0	0	0	0	0	0	0	0	0	0	0	0	0	0	0	0	0	0	0	0	0	0	0	0	0	0	0	0	0	0	0	0	0	0	0	0	0	0	0	0	0	0	0	0	0
0.18709	0	0	0	0.00058411	0	0	0	0	0	0	0.0014347	0	0	0	0	0	0	0	0	0	0	0	0	0	0	0	0	0.0071942	0	0	0	0	0	0	0	0	0	0.014388	0.0071942	0	0	0	0.0071942	0	0	0.0071942	0.0071942	0	0
0	0	0	0	0	0	0	0	0	0	0	0	0	0	0	0	0	0	0	0	0	0	0	0	0	0	0	0	0	0	0	0	0	0	0	0	0	0	0	0	0	0	0	0	0	0	0	0	0	0
0.15154	0	0	0	0	0	0	0	0	0	0	0	0	0	0	0	0	0	0	0.00090662	0	0.0015773	0	0	0	0	0	0.030303	0	0	0	0	0	0	0	0	0	0	0	0	0	0	0	0	0	0	0	0	0	0
0.15001	0	0	0	0	0	0	0	0	0	0	0	0	0	0	0	0	0	0	0	0	0	0	0	0	0	0	0	0	0	0	0	0	0	0	0	0	0	0	0.0007716	0	0	0	0	0	0	0	0.05	0	0
0.26832	0.00068681	0	0	0	0	0	0	0	0	0	0	0.0010537	0	0	0	0	0	0	0	0	0	0	0	0.00097847	0	0.0011534	0	0	0.02439	0	0	0	0	0	0	0	0	0	0	0	0	0	0	0.02439	0	0	0	0	0
0.17938	0	0	0	0	0.00092507	0	0	0	0	0	0.0014347	0.0010537	0.0068966	0	0	0	0	0	0	0	0	0.013793	0	0	0	0	0	0	0	0.0068966	0	0	0	0	0	0	0	0	0	0	0	0	0	0	0	0	0	0	0
0.2353	0	0	0	0	0	0	0	0	0	0	0	0	0	0	0	0	0	0	0	0	0	0	0	0	0	0	0	0	0	0	0	0	0	0	0	0	0	0	0	0	0	0	0	0	0	0	0	0	0
0.20003	0	0	0	0.02	0	0	0	0	0	0	0	0	0	0	0	0	0	0	0	0	0	0	0	0	0	0	0	0	0	0	0	0.00061425	0	0	0	0	0	0	0.02	0	0	0	0.02	0	0	0	0	0	0
0.26674	0.0022779	0.0022779	0	0.0022779	0.0022779	0	0.0022779	0.0022779	0	0	0	0	0.00082305	0	0	0	0	0	0	0	0	0	0	0.0022779	0	0.0022779	0	0.00093284	0	0.0012755	0	0.0045558	0.00054555	0.003939	0.0022779	0	0.00098425	0.0011926	0	0.0022779	0	0	0.00056948	0	0.001675	0.0012092	0	0	0.0018315
0.17273	0	0	0	0.00058411	0	0	0	0	0	0	0	0	0.0016461	0	0	0	0	0	0.0018132	0.007834	0	0	0	0	0	0	0	0.00093284	0	0	0	0.0071942	0	0	0	0	0	0	0	0	0	0	0	0	0	0	0	0	0
0.23176	0	0	0	0	0	0	0	0	0	0	0	0	0	0	0	0	0	0	0	0	0	0	0	0	0	0	0	0.012195	0	0	0	0	0	0	0	0.0013514	0	0	0	0	0	0	0	0	0	0.012195	0	0	0
0.20358	0	0	0	0	0	0	0	0	0	0	0.0088496	0	0	0	0	0	0	0	0	0	0	0	0.0088496	0	0	0.0011534	0	0	0	0	0	0	0	0	0	0.0088496	0	0.0005963	0	0	0	0	0.00056948	0	0	0	0.00089366	0.0088496	0
0.17144	0	0	0	0	0	0	0	0	0	0	0	0	0	0	0	0	0	0.0019305	0	0	0	0	0	0	0	0	0	0	0	0	0	0	0	0	0	0	0	0	0	0	0	0	0	0	0	0	0	0	0
0	0	0	0	0	0	0	0	0	0	0	0	0	0	0	0	0	0	0	0	0	0	0	0	0	0	0	0	0	0	0	0	0	0	0	0	0	0	0	0	0	0	0	0	0	0	0	0	0	0
0.13415	0	0	0	0	0	0	0	0.0055866	0	0	0	0.0010537	0.0055866	0	0	0	0	0	0	0	0	0	0	0	0	0.0055866	0	0	0	0	0	0	0	0	0	0	0	0.0055866	0	0	0	0	0	0	0	0	0	0.0010299	0
0.18186	0	0	0	0.018182	0	0	0	0	0	0	0	0	0	0	0	0	0	0	0	0	0	0	0	0	0	0	0	0.018182	0.018182	0	0	0	0	0	0	0	0	0	0	0	0	0	0	0	0.018182	0	0	0.018182	0
0.28574	0	0	0	0	0	0	0	0	0	0	0	0	0	0.020408	0	0	0	0	0	0	0	0	0	0	0	0	0	0	0	0	0	0	0	0	0	0	0	0	0	0	0	0	0	0	0	0	0	0	0
0.13077	0	0	0	0.0065359	0	0	0	0	0.00096432	0	0	0	0	0	0	0	0	0	0	0	0	0	0	0.00097847	0	0	0	0.00093284	0	0	0	0.00061425	0	0	0	0	0	0	0.0007716	0	0	0	0	0	0.001675	0	0	0	0
0	0	0	0	0	0	0	0	0	0	0	0	0	0	0	0	0	0	0	0	0	0	0	0	0	0	0	0	0	0	0	0	0	0	0	0	0	0	0	0	0	0	0	0	0	0	0	0	0	0
0.10873	0	0.00045372	0	0	0	0	0	0	0	0	0	0	0	0.01087	0	0	0	0	0	0	0	0	0	0	0.00055036	0	0	0	0	0	0	0.00061425	0	0	0	0	0	0	0	0	0	0.01087	0.001139	0	0.001675	0	0	0	0
0.31251	0.03125	0	0	0	0	0	0	0	0	0	0	0	0	0	0	0	0	0	0	0	0	0	0	0	0	0	0	0	0	0	0	0	0	0	0	0	0	0	0	0	0	0	0.00056948	0	0	0	0	0	0
0.12822	0	0	0	0	0	0	0	0	0	0	0	0	0	0	0	0	0	0.025641	0	0	0	0	0	0	0	0	0	0	0.025641	0	0	0	0	0	0	0	0.00098425	0	0	0	0	0	0	0	0	0	0	0	0
0.15972	0	0	0	0	0	0.0015949	0	0.0084034	0	0	0	0	0.0084034	0	0	0	0	0	0	0	0	0	0	0	0	0	0	0.0084034	0	0	0	0.00061425	0	0	0	0.0084034	0	0	0	0.0023364	0	0	0	0.00095602	0	0	0.0084034	0	0
0.21524	0.00068681	0	0	0	0	0	0	0	0	0	0	0.0010537	0	0	0.0013947	0	0	0	0	0	0	0.0063291	0	0	0	0	0	0	0	0	0	0.0063291	0	0	0	0	0	0.0063291	0	0	0	0.0021786	0.0063291	0	0	0	0.012658	0	0
0.17312	0	0	0	0	0	0	0	0	0	0	0.0014347	0	0	0	0	0	0	0	0	0	0	0	0	0	0	0	0	0	0	0	0	0	0	0	0	0	0.0096154	0	0	0.0023364	0	0	0.0096154	0.0096154	0	0	0	0	0
0.21746	0.0062112	0	0	0	0	0.0062112	0	0	0	0	0	0	0	0	0	0.0017123	0.00064683	0	0	0	0	0	0	0	0	0	0	0	0	0	0	0.00061425	0.0062112	0	0	0	0	0	0	0	0	0	0	0	0	0	0	0.0062112	0
0.086967	0	0	0	0	0	0.0015949	0	0	0	0	0	0	0	0	0	0	0	0	0	0	0	0	0	0	0	0	0	0	0	0	0	0	0	0	0	0	0	0	0	0	0	0	0	0	0	0	0	0	0
0.083335	0	0	0	0	0	0	0	0	0	0	0	0	0	0	0	0	0	0	0	0	0	0	0	0	0	0	0	0	0	0	0	0	0	0	0	0	0	0	0	0	0	0	0	0	0	0	0	0	0
0.17393	0	0.00045372	0	0	0	0	0	0	0	0	0	0	0	0	0	0	0	0	0	0	0	0	0	0	0	0	0	0	0.021739	0	0	0	0	0	0	0	0	0.0005963	0	0	0	0	0	0	0	0	0	0	0.021739
0	0	0	0	0	0	0	0	0	0	0	0	0	0	0	0	0	0	0	0	0	0	0	0	0	0	0	0	0	0	0	0	0	0	0	0	0	0	0	0	0	0	0	0	0	0	0	0	0	0
0	0	0	0	0	0	0	0	0	0	0	0	0	0	0	0	0	0	0	0	0	0	0	0	0	0	0	0	0	0	0	0	0	0	0	0	0	0	0	0	0	0	0	0	0	0	0	0	0	0
0.15902	0	0.0021186	0	0.00058411	0.0042373	0	0	0	0	0	0	0	0	0	0	0	0.00064683	0	0.0030253	0	0	0	0	0	0	0	0	0	0.0011299	0	0	0.0021186	0	0	0	0	0	0	0	0	0	0	0	0	0	0	0	0.0010299	0.0021186
0.080008	0	0	0	0	0	0	0	0	0	0	0	0	0	0	0	0	0	0	0	0	0	0	0	0	0	0	0	0	0	0	0	0	0	0	0	0.0013514	0	0	0	0	0	0	0	0	0	0	0	0	0
0.19686	0.0018382	0.0055147	0	0	0	0	0	0	0.00096432	0	0	0	0	0.0018382	0	0	0.0018382	0	0.0018382	0	0	0	0	0.00097847	0	0.0011534	0	0.00093284	0.0055147	0	0	0.00061425	0.00054555	0.0018382	0	0.0013514	0.0018382	0	0	0.0023364	0	0	0	0	0	0.0018382	0.00089366	0.0010299	0
0	0	0	0	0	0	0	0	0	0	0	0	0	0	0	0	0	0	0	0	0	0	0	0	0	0	0	0	0	0	0	0	0	0	0	0	0	0	0	0	0	0	0	0	0	0	0	0	0	0
0.19234	0	0	0	0	0	0	0	0	0	0	0	0	0	0	0	0	0	0	0	0	0	0	0	0	0	0	0	0	0	0	0	0.019231	0	0	0	0	0	0	0	0	0	0	0.019231	0	0	0	0	0	0
0.24362	0	0	0.0019194	0	0	0	0	0	0.00096432	0	0	0	0	0	0	0	0	0	0	0.0006398	0	0	0	0	0	0	0	0	0	0	0	0	0	0	0	0	0	0	0	0	0	0	0	0	0.001675	0	0	0	0
0.20245	0	0.0022222	0	0	0.00092507	0.0031898	0.0022222	0.00070323	0	0	0	0.0044444	0	0.0022222	0	0	0	0	0.0022222	0.002862	0	0	0.0012285	0	0.0022222	0	0.0014903	0.0044444	0	0	0	0.00061425	0	0.0038834	0	0	0.0044444	0.0005963	0.0007716	0.0023364	0	0.0044009	0	0	0	0	0.0022222	0.0010299	0
0.26472	0	0	0	0	0	0	0	0	0	0	0	0	0	0	0	0	0	0	0	0	0	0	0	0	0	0	0	0	0	0	0	0	0	0	0	0	0	0	0	0	0	0	0	0	0	0	0	0	0
0.15	0	0	0	0	0	0	0	0	0	0	0	0	0	0	0	0	0	0	0	0	0	0	0	0	0	0	0	0	0	0	0	0	0	0	0	0	0	0	0	0.05	0	0	0	0	0	0	0.050894	0	0
0.14129	0.0023529	0	0	0	0	0	0.0023529	0	0	0	0	0	0.0023529	0	0.0013947	0	0.00064683	0	0	0	0	0	0	0	0	0	0	0.00093284	0	0	0	0	0.00054555	0.0023529	0	0	0	0.0005963	0	0	0	0	0	0	0	0	0	0	0
0.12338	0	0.0034247	0	0	0	0.0015949	0	0.00070323	0.0034247	0	0	0	0	0	0	0	0.00064683	0.0019305	0.0034247	0.0034247	0	0	0	0	0.00055036	0.0011534	0	0	0	0	0	0	0	0	0	0.0013514	0	0.0005963	0	0	0	0	0	0.0034247	0	0	0	0	0
0.18249	0	0.0032841	0.001642	0.00058411	0	0	0	0.001642	0	0	0	0	0	0	0	0.0034247	0.0022889	0	0.0025487	0.001642	0	0	0.0012285	0.0026205	0.001642	0.001642	0	0.0025749	0	0.001642	0.0031503	0.0022563	0	0.001642	0.002381	0	0.0032841	0.0028346	0	0	0.001642	0.0021786	0	0	0	0	0.001642	0.001642	0
0.20569	0.0046729	0.00045372	0.0046729	0	0.0046729	0	0	0	0	0	0	0	0	0	0	0	0	0	0.00090662	0.0053127	0.0046729	0	0	0	0.0011007	0	0	0.010279	0	0	0	0	0.0052185	0	0	0.0093458	0.0056571	0.0005963	0	0.0023364	0	0	0	0	0	0	0	0	0
0.23413	0.0053191	0.00045372	0	0.0053191	0	0	0	0.0060224	0	0	0.0053191	0	0	0	0	0	0	0	0	0	0	0	0	0	0.0053191	0	0	0	0	0	0	0.0053191	0.0053191	0	0	0	0	0.0065118	0	0	0	0	0	0	0	0.0012092	0	0	0
0.23146	0	0.00045372	0.0017513	0.0011682	0	0	0.0050251	0.0017513	0.0017513	0	0	0	0	0	0	0	0	0.0019305	0.00090662	0.0006398	0.0033286	0	0.0047311	0	0.004053	0.0058094	0	0	0	0.0030268	0	0.0064824	0.0052539	0.0025819	0.002381	0.0031027	0.0017513	0.0005963	0	0	0.0029412	0.0021786	0.0081442	0.00095602	0.001675	0.0035026	0	0.0027812	0.0018315
0	0	0	0	0	0	0	0	0	0	0	0	0	0	0	0	0	0	0	0	0	0	0	0	0	0	0	0	0	0	0	0	0	0	0	0	0	0	0	0	0	0	0	0	0	0	0	0	0	0
0.080034	0	0.00045372	0	0	0	0	0	0	0	0	0	0	0	0	0	0	0	0	0	0	0	0.001006	0	0	0	0	0	0	0	0	0	0	0	0	0	0	0	0.0005963	0	0	0	0	0	0	0	0.008	0.00089366	0	0
0.16195	0	0	0	0	0	0	0	0	0	0	0	0	0	0	0	0.019048	0	0	0	0.0012796	0	0	0	0.0095238	0	0	0	0	0	0	0	0	0	0	0	0	0	0	0	0	0	0	0	0.00095602	0	0	0.0095238	0	0
0.12432	0	0.0059172	0	0	0	0	0	0	0	0	0	0.0010537	0	0	0	0	0	0	0	0	0	0	0	0	0	0.0059172	0.0059172	0	0	0	0	0.00061425	0	0	0	0	0	0	0	0	0	0	0	0	0	0	0	0.012864	0
0	0	0	0	0	0	0	0	0	0	0	0	0	0	0	0	0	0	0	0	0	0	0	0	0	0	0	0	0	0	0	0	0	0	0	0	0	0	0	0	0	0	0	0	0	0	0	0	0	0
0.19544	0	0.022989	0	0	0.00092507	0	0	0	0	0	0	0	0	0.011494	0	0	0.011494	0	0	0.0012796	0	0.011494	0	0	0	0	0	0	0	0	0	0	0	0	0	0	0	0	0	0	0	0	0	0	0	0	0	0	0
0.19964	0	0.00045372	0	0	0.00092507	0.0015949	0	0.0081845	0	0	0	0	0	0	0.0024938	0	0.0024938	0	0	0	0	0.001006	0.0012285	0	0.00055036	0	0	0	0	0	0	0.0099751	0	0	0	0	0	0.0005963	0.0007716	0.0048302	0	0	0.005557	0	0	0	0	0	0
0.2	0	0	0	0	0	0	0	0	0	0	0	0	0	0	0	0	0	0	0	0	0	0	0	0	0	0	0	0	0	0	0	0	0	0	0	0	0	0	0	0	0	0	0	0	0	0	0	0	0.066667
0	0	0	0	0	0	0	0	0	0	0	0	0	0	0	0	0	0	0	0	0	0	0	0	0	0	0	0	0	0	0	0	0	0	0	0	0	0	0	0	0	0	0	0	0	0	0	0	0	0
0.25007	0	0	0	0	0	0	0	0	0	0	0	0	0	0	0	0	0.00064683	0	0	0	0	0.001006	0	0	0	0	0	0	0	0	0	0	0	0	0	0	0	0	0	0	0	0	0	0	0	0	0	0	0
0.15162	0	0	0	0.0011682	0.0037879	0	0	0	0	0	0	0	0	0	0	0.0034247	0.0037879	0	0	0	0	0	0.0012285	0	0	0	0	0	0	0	0	0.00061425	0.0075758	0	0	0	0	0	0	0	0.0014706	0	0	0	0	0	0	0	0
0.16178	0	0	0	0	0	0	0	0.00070323	0	0	0	0	0.014706	0	0	0	0	0	0	0	0	0	0	0	0	0	0	0	0	0	0	0	0	0	0	0	0	0	0	0	0	0	0	0	0	0	0	0	0
0.22728	0	0	0	0	0	0	0	0	0	0	0	0	0	0	0	0	0	0	0	0	0	0	0	0	0	0	0	0	0	0	0	0	0	0	0	0	0	0	0	0	0	0	0	0	0	0.045455	0	0	0
0.14039	0	0	0	0	0	0	0	0	0	0	0	0	0	0	0	0.0017123	0	0	0.0087719	0	0	0	0	0	0	0	0	0	0	0	0	0	0	0	0	0.0013514	0	0	0	0	0	0	0	0	0	0	0	0	0
0.26393	0	0	0.013889	0	0	0	0	0	0	0	0	0	0	0	0	0	0	0	0	0	0	0	0	0	0	0	0	0	0	0	0.013889	0	0	0.00083056	0	0	0	0	0	0	0	0	0	0	0	0	0	0	0
0.28173	0	0	0	0	0	0	0	0	0.00096432	0	0	0	0.00082305	0	0	0	0	0	0.014085	0	0	0	0	0	0	0	0	0	0	0	0	0	0	0	0	0	0	0	0	0	0	0	0	0	0	0	0	0	0
0.1982	0	0.002445	0	0.002445	0	0	0	0	0.002445	0	0	0	0.003268	0	0	0	0.0012937	0.0019305	0	0.002445	0.002445	0	0.002445	0	0	0	0.002445	0.00093284	0.0022599	0	0.0015083	0.002445	0	0	0	0.002445	0.0058742	0	0	0	0.0014706	0.002445	0.00056948	0	0	0	0.00089366	0	0
0.035727	0	0	0	0	0	0	0	0	0	0	0	0	0	0	0	0	0	0	0	0	0	0	0	0	0	0	0	0	0	0	0	0	0	0	0	0	0	0	0	0	0	0	0.035714	0	0	0	0	0	0
0.21956	0	0	0	0	0	0	0	0	0	0	0	0	0	0	0	0	0	0	0	0	0	0	0	0	0.0081301	0	0	0	0	0	0	0.00061425	0	0	0	0	0	0	0	0	0	0	0	0	0	0.0081301	0	0	0
0.37213	0	0.023256	0	0	0	0	0	0	0	0	0	0	0	0	0	0	0	0	0	0	0	0	0	0	0.00055036	0	0	0	0	0	0	0	0	0	0	0	0	0	0	0	0	0	0	0	0	0	0.023256	0	0
0.2256	0.00068681	0	0	0	0	0	0	0	0	0	0	0	0	0	0	0	0	0	0	0	0	0	0	0	0	0	0	0	0	0	0	0	0	0	0	0	0	0	0.0007716	0	0	0	0	0	0	0	0	0	0
0.28949	0	0	0	0	0	0	0	0	0	0	0	0	0	0	0	0	0	0	0	0	0	0	0	0	0	0	0.0014903	0	0	0	0	0	0	0	0	0	0	0	0	0	0	0	0	0	0	0	0	0	0
0.2273	0	0	0	0	0	0	0	0	0.00096432	0	0	0	0	0	0	0	0	0	0	0	0	0	0	0	0	0	0	0	0	0	0	0	0	0	0	0	0	0	0	0	0	0	0	0	0	0	0	0	0
0.16965	0.00068681	0	0	0	0	0	0	0	0	0	0	0	0	0	0	0	0	0.005848	0	0.0006398	0	0	0	0	0.005848	0	0	0	0	0	0	0.00061425	0	0	0	0	0	0	0	0	0	0	0	0	0	0	0	0	0
0.19022	0	0	0.0019194	0.0027548	0.0027548	0.0015949	0	0	0	0	0	0	0	0.0027548	0	0	0.0027548	0.003861	0	0.0027548	0.0015773	0	0	0	0.0027548	0.0023068	0	0.0027985	0	0.0012755	0	0.00061425	0.00054555	0	0	0	0.0027548	0	0	0.0027548	0	0	0	0	0.0027548	0.0012092	0	0.0027548	0
0.27909	0	0.00045372	0	0	0	0	0	0.00070323	0	0	0	0	0	0	0	0	0	0	0	0	0	0	0	0	0	0	0	0	0	0	0	0.023256	0	0	0	0.023256	0	0	0	0	0	0	0	0	0	0	0	0.0010299	0
0	0	0	0	0	0	0	0	0	0	0	0	0	0	0	0	0	0	0	0	0	0	0	0	0	0	0	0	0	0	0	0	0	0	0	0	0	0	0	0	0	0	0	0	0	0	0	0	0	0
0	0	0	0	0	0	0	0	0	0	0	0	0	0	0	0	0	0	0	0	0	0	0	0	0	0	0	0	0	0	0	0	0	0	0	0	0	0	0	0	0	0	0	0	0	0	0	0	0	0
0.22063	0.00068681	0	0	0	0	0	0	0	0.00096432	0	0	0	0	0	0	0	0	0	0.014706	0	0	0	0	0	0	0	0	0	0	0	0	0.00061425	0	0	0	0	0	0	0.0007716	0	0	0	0.014706	0	0	0	0	0.0010299	0
0.17393	0	0	0	0.021739	0	0	0	0	0	0	0	0.022793	0	0	0	0	0	0	0	0	0	0	0	0	0	0	0	0	0	0	0	0	0	0	0	0	0	0	0	0	0	0	0	0	0	0	0	0	0
0.23213	0	0.0031348	0	0	0	0	0	0	0	0	0	0.0010537	0	0	0	0	0	0.0031348	0.00090662	0	0	0	0	0.0019569	0.00055036	0	0	0	0.0031348	0.0031348	0	0.00061425	0.00054555	0.0039654	0.0055157	0.0031348	0	0.0011926	0	0	0	0	0	0	0	0.0031348	0	0	0
0	0	0	0	0	0	0	0	0	0	0	0	0	0	0	0	0	0	0	0	0	0	0	0	0	0	0	0	0	0	0	0	0	0	0	0	0	0	0	0	0	0	0	0	0	0	0	0	0	0
0.17144	0	0	0	0	0	0	0	0	0	0	0	0	0	0.0016667	0	0	0	0	0	0	0	0.028571	0	0	0	0	0	0.029504	0	0	0	0	0	0	0	0	0	0	0	0	0	0	0	0	0	0	0	0	0
0.15885	0	0	0	0	0	0	0.0050251	0	0	0	0	0	0	0	0	0.0017123	0	0	0	0	0	0	0.0012285	0	0	0	0.0042918	0.0042918	0	0	0	0.00061425	0.0048374	0.0016611	0	0	0	0	0	0	0	0	0	0	0	0	0	0.0042918	0
0.18282	0	0	0	0	0	0	0	0	0	0	0	0	0	0.010753	0	0	0	0	0	0.0006398	0	0	0	0	0	0	0	0	0	0	0	0	0	0	0	0	0	0	0	0	0	0	0	0	0	0	0	0.010753	0
0.28572	0	0	0	0	0.00092507	0	0	0	0.047619	0	0	0	0	0	0	0	0	0	0	0	0	0	0	0	0	0	0	0	0	0	0	0.00061425	0	0	0	0	0	0	0	0	0	0	0	0	0	0	0	0	0
0.19406	0	0.015379	0	0	0	0	0	0	0.014925	0	0	0	0	0	0	0	0	0	0.00090662	0	0	0	0.0012285	0	0	0	0	0.00093284	0	0	0	0	0	0	0	0	0	0	0	0	0	0	0	0	0	0	0	0	0
0.12501	0	0	0	0	0	0	0	0	0	0	0	0	0	0	0	0	0	0	0	0.0006398	0	0	0	0	0	0	0	0	0	0	0	0	0	0	0	0	0	0	0	0	0	0	0	0	0	0	0	0	0
0.23336	0	0	0	0	0	0	0	0	0	0	0	0	0	0	0	0.0017123	0	0	0.00090662	0.016667	0	0	0	0	0	0	0	0.016667	0	0	0	0	0	0.016667	0	0	0	0	0.016667	0	0	0	0	0	0	0	0	0	0
0.66051	0.0032324	0.0018587	0.00092937	0.0024428	0	0	0.0050251	0.0018587	0	0	0.00092937	0.00092937	0	0.00092937	0	0	0.0015762	0	0.0036492	0.0019194	0.00092937	0.0019354	0.0018587	0.00097847	0.00092937	0	0	0.00093284	0.00092937	0.00092937	0.00092937	0.0021579	0	0.0025905	0.002381	0	0.00092937	0.00092937	0	0	0.0024	0	0	0	0	0.0012092	0.00092937	0.00092937	0
0.22451	0	0.0040704	0	0.0011682	0.0018501	0	0	0.00070323	0.0019286	0	0	0	0.0026314	0.003475	0.0013947	0	0.003102	0.0037388	0.00090662	0.0012796	0	0	0	0.0018083	0.0018083	0.0018083	0.0065973	0	0	0	0.0033166	0.0030368	0.0028994	0	0	0.004968	0	0.0005963	0	0	0	0.0018083	0	0	0	0.0012092	0.00089366	0.0018083	0
0.25001	0	0	0	0	0	0	0	0	0	0	0	0	0	0	0	0	0	0	0.035714	0	0	0	0	0	0	0	0	0	0	0	0	0	0	0	0	0	0	0	0	0	0	0	0	0	0	0	0	0	0
0.27556	0	0	0	0	0	0	0	0.010907	0.010204	0	0	0	0	0	0	0	0	0	0	0	0	0	0	0	0	0	0	0	0	0	0	0	0	0	0	0	0	0	0	0	0.010204	0	0	0	0	0	0	0	0
0.36364	0	0	0	0	0	0	0	0	0	0	0	0	0	0	0	0	0	0	0	0	0	0	0	0	0	0	0	0	0	0	0	0	0	0	0	0	0.00098425	0	0	0	0	0	0	0	0	0	0	0	0
0.14619	0	0	0	0	0	0	0	0.00070323	0.0086566	0	0	0	0	0	0.0076923	0	0	0	0	0	0.0015773	0	0	0	0	0	0.0014903	0	0	0	0	0	0	0	0	0	0	0	0	0	0.0076923	0	0	0.00095602	0	0.0012092	0	0	0
0.1667	0	0	0	0	0	0	0	0	0	0	0	0	0	0.0016667	0	0	0.0092593	0	0.00090662	0.0092593	0	0	0	0	0	0	0	0.00093284	0.0011299	0	0	0	0	0	0	0	0	0.0011926	0	0	0	0	0.0092593	0	0	0	0	0	0
0	0	0	0	0	0	0	0	0	0	0	0	0	0	0	0	0	0	0	0	0	0	0	0	0	0	0	0	0	0	0	0	0	0	0	0	0	0	0	0	0	0	0	0	0	0	0	0	0	0
0.3077	0	0	0	0	0	0	0	0	0	0	0	0	0	0	0	0	0	0	0	0	0	0.076923	0	0	0	0	0	0	0	0	0	0	0	0	0	0	0	0	0	0	0	0	0	0	0	0	0	0	0.076923
0.27588	0	0	0	0	0	0	0	0	0	0	0	0	0	0	0	0	0	0	0	0	0	0	0	0	0	0	0	0	0	0.034483	0	0	0	0	0	0	0	0	0	0	0	0	0	0	0	0	0	0	0
0.113	0.0009048	0.0042837	0.0020284	0.0013862	0.0052793	0.0034078	0.0051341	0.0022187	0.0063309	0	0.0016527	0.0022165	0.00032698	0.00032698	0.0027894	0.00010899	0.0035611	0.0020395	0.0042804	0.0048055	0.0033726	0.0032361	0.007916	0.0026109	0.0029698	0.0027428	0.0036346	0.006142	0.0073246	0.00010899	0.0046339	0.0061822	0.0011995	0.0053104	0.00032698	0.0031387	0.0013112	0.0033085	0.0008806	0.0071183	0.0059913	0.0021786	0.0048338	0.00213	0.002002	0.0064819	0.0036836	0.0021687	0.003663
0.23752	0.0024213	0.0024213	0	0.00058411	0	0	0.0024213	0	0	0	0.003856	0.0024213	0	0	0	0	0	0	0.0033279	0.0006398	0.0024213	0	0	0.0024213	0	0	0.0024213	0.00093284	0	0	0	0.0030356	0	0.00083056	0	0.0024213	0	0.0005963	0.0024213	0	0	0	0.0024213	0.00095602	0.001675	0.0012092	0.0024213	0.0010299	0
0.2041	0.0013736	0.020408	0	0.020408	0	0	0	0	0	0	0	0.021462	0	0	0	0	0	0	0	0	0	0	0.020408	0	0	0	0	0	0	0	0	0	0	0	0	0	0	0.020408	0	0	0	0	0	0	0	0	0	0	0
0.26254	0.00068681	0	0	0	0.0125	0	0	0.0125	0.00096432	0	0	0	0	0	0	0	0	0	0	0	0.0015773	0	0	0	0	0.0011534	0	0.0125	0	0	0	0	0	0	0	0	0	0	0	0	0	0	0.00056948	0	0	0	0	0	0
0.19236	0	0	0	0	0	0	0	0.00070323	0	0	0	0	0	0	0	0	0	0	0	0	0	0	0.0012285	0	0	0	0	0	0	0	0	0	0	0	0	0	0	0	0	0	0	0	0	0	0	0	0	0	0
0.29631	0	0	0	0	0	0	0	0	0	0	0	0	0	0	0	0	0	0	0	0	0	0	0	0	0	0	0	0	0	0	0	0	0	0	0	0	0	0	0	0	0	0	0.00056948	0	0	0	0	0	0
0.25003	0	0.0125	0	0	0	0	0	0	0	0	0	0	0	0	0	0	0	0	0	0	0	0	0	0	0	0	0	0.00093284	0	0	0	0	0	0	0	0	0	0	0	0	0.0014706	0	0	0	0	0	0	0	0
0.30001	0	0	0	0	0	0	0	0	0	0	0	0	0	0	0	0	0	0	0.05	0	0	0	0	0	0	0	0	0	0	0	0	0	0	0	0	0	0	0	0	0	0	0	0	0	0	0	0	0	0
0.31339	0.00068681	0	0	0.00058411	0	0	0	0	0	0	0	0	0.0027473	0	0	0	0.0012937	0.0027473	0	0	0	0.0027473	0	0.0054945	0	0	0	0.0027473	0	0	0.0027473	0	0.0027473	0.00083056	0	0	0	0.0011926	0	0	0	0	0	0	0	0.0024184	0	0	0
0.32001	0	0	0	0	0	0	0	0	0	0	0	0	0	0	0	0	0	0	0	0	0	0	0	0	0	0	0	0	0	0	0	0	0	0	0	0	0	0	0	0	0	0	0	0	0	0	0	0	0
0.2308	0	0.015385	0	0	0	0	0	0	0	0	0	0	0	0	0	0	0	0	0	0.0006398	0	0	0	0.015385	0	0	0	0	0	0	0	0.00061425	0	0	0	0	0	0	0	0	0	0	0	0	0	0.0012092	0	0	0
0.24594	0	0	0	0	0.016393	0	0	0	0	0	0	0	0	0	0	0	0	0	0	0.0006398	0	0	0	0	0	0	0	0	0	0	0	0	0	0	0	0	0	0	0	0	0	0	0	0	0	0	0	0	0
0.22809	0	0	0	0	0	0	0	0	0	0	0	0	0	0	0	0	0	0	0	0.017544	0	0	0	0	0	0	0	0	0	0	0	0	0	0	0	0	0	0	0	0	0	0	0	0	0	0	0	0	0
0.15385	0	0	0	0	0	0	0	0	0	0	0	0	0.019231	0	0	0	0	0	0	0	0	0	0	0	0	0.0011534	0	0	0	0	0	0	0	0	0	0	0	0	0	0	0.019231	0	0	0	0	0	0	0	0
0.17604	0	0	0	0	0	0	0	0.00070323	0	0	0	0.016	0	0.0016667	0	0.008	0.008	0	0	0	0	0	0	0	0	0	0	0	0	0	0	0	0.016546	0	0	0	0	0	0	0	0	0	0	0	0	0	0	0.0010299	0
0.22416	0	0	0	0	0.00092507	0	0	0	0	0	0	0	0	0	0.0013947	0	0	0.017241	0	0	0	0.001006	0	0.017241	0	0	0	0	0	0	0	0	0	0	0	0	0	0	0	0	0	0	0	0	0	0	0	0.017241	0
0.18922	0	0	0	0	0	0	0	0	0	0	0	0.0010537	0	0	0	0	0	0	0	0	0	0	0	0	0	0	0	0	0	0	0	0	0	0	0	0	0	0.027027	0	0	0	0	0.00056948	0	0	0	0	0	0
0.3158	0	0	0	0	0	0	0	0	0	0	0	0	0	0	0	0	0	0	0	0	0	0	0	0	0	0	0	0	0.0011299	0	0	0	0	0	0	0.026316	0	0	0	0	0	0	0	0	0	0	0	0	0
0.22375	0	0	0	0.0042194	0	0	0	0	0.0042194	0	0	0	0	0	0.0042194	0	0	0	0	0.0042194	0	0	0	0	0	0	0	0.0084388	0.0011299	0	0	0	0.0042194	0.0042194	0.0042194	0	0	0.0042194	0	0	0	0	0	0.00095602	0.0042194	0.0012092	0	0	0
0	0	0	0	0	0	0	0	0	0	0	0	0	0	0	0	0	0	0	0	0	0	0	0	0	0	0	0	0	0	0	0	0	0	0	0	0	0	0	0	0	0	0	0	0	0	0	0	0	0
0.27275	0.015152	0	0	0	0	0	0	0	0	0	0	0	0	0	0.0027894	0	0.015152	0	0	0	0	0	0	0	0	0	0	0	0	0	0	0	0	0	0	0	0	0	0	0	0	0	0	0	0	0	0	0	0
0.22305	0	0	0	0.00058411	0	0	0	0	0	0	0	0	0	0	0	0	0	0	0.0067568	0	0.0067568	0	0	0	0	0	0.0067568	0	0	0	0.0015083	0.00061425	0	0.013514	0	0	0.0067568	0	0	0	0	0	0	0	0	0	0	0	0
0.24127	0	0	0.0023866	0.0035549	0	0	0.01005	0.0014065	0.0043153	0	0	0	0	0	0.0023866	0	0.0023866	0	0.00090662	0.0012796	0.0023866	0.0023866	0.0036151	0.00097847	0	0.0034602	0	0.00093284	0	0	0	0	0.0023866	0.00083056	0	0.0023866	0	0.0053696	0	0	0.0014706	0.0023866	0	0.0023866	0.0023866	0.0012092	0	0	0
0.22176	0	0	0	0.0049261	0	0	0	0	0	0	0	0	0	0	0	0	0	0	0.0049261	0.0006398	0	0.001006	0	0	0	0	0	0	0	0	0	0.014778	0	0.010683	0	0.0049261	0	0	0	0	0	0.0021786	0	0	0	0	0	0	0
0.23257	0	0	0	0	0	0	0	0	0	0	0	0	0	0	0	0	0	0	0	0	0	0	0	0	0	0	0	0.023256	0	0	0	0.023256	0	0	0	0	0	0	0	0	0	0	0	0	0	0	0	0	0
0.21836	0	0	0.0019194	0	0	0.0050761	0	0	0	0	0	0.0050761	0	0	0	0.0050761	0.00064683	0	0.0050761	0.0006398	0	0	0	0	0	0.0011534	0.0014903	0.00093284	0	0.0012755	0	0	0	0.00083056	0	0	0.00098425	0	0	0	0	0	0.0050761	0	0	0	0	0	0
0.20014	0	0.00045372	0.0019194	0	0	0	0	0	0.0027397	0	0.0027397	0	0	0.0016667	0	0.0054795	0	0.0027397	0	0	0	0	0	0	0	0	0	0.0027397	0.0027397	0.0012755	0	0	0.0027397	0	0	0	0.00098425	0.0027397	0.0027397	0	0	0.0027397	0.00056948	0	0	0.0027397	0	0	0
0.22228	0	0	0	0	0	0	0	0.00070323	0	0	0	0	0	0	0	0	0	0	0	0	0	0.0020121	0	0	0	0	0	0	0	0	0	0	0.0074074	0	0	0	0	0	0	0.0074074	0.0014706	0	0.0079769	0	0	0	0	0	0
0.20834	0	0	0	0	0	0	0	0	0	0	0	0	0	0	0	0	0	0	0	0	0	0	0	0	0	0	0	0	0	0	0	0	0	0	0.002381	0	0	0	0	0	0	0	0	0	0	0	0	0	0
0.20396	0.0031847	0.0063694	0	0.0031847	0.0031847	0	0	0	0.0073337	0	0	0.0010537	0	0	0.0013947	0	0	0	0.0031847	0.0031847	0	0.0031847	0	0.0031847	0.0031847	0	0	0.0018657	0	0	0	0.0031847	0	0	0	0	0.0031847	0	0.007141	0	0	0	0.00056948	0.00095602	0	0.0012092	0	0	0
0.24492	0	0	0	0	0	0	0	0	0	0	0	0	0	0	0	0	0	0	0	0	0	0	0	0	0	0	0	0	0.0011299	0	0	0	0	0	0	0	0	0	0	0.020408	0	0	0	0	0	0	0.00089366	0	0
0.25643	0	0	0	0	0	0	0	0	0	0	0	0	0	0	0.0013947	0	0	0	0	0	0.0015773	0.025641	0.025641	0	0	0	0	0	0.0011299	0	0	0.025641	0	0	0	0	0	0	0	0	0	0	0	0	0	0	0	0	0
0.20342	0	0	0	0	0	0	0	0	0	0	0	0	0	0	0	0	0	0	0	0	0	0	0	0	0	0	0	0	0	0	0	0	0	0	0	0	0	0	0	0	0	0	0	0	0	0	0	0	0
0.22462	0	0	0	0	0.00092507	0	0	0	0	0	0	0.0010537	0	0	0	0	0.0040816	0	0.00090662	0	0	0	0	0	0.00055036	0	0.0040816	0	0.0052116	0	0	0.00061425	0	0.0040816	0.0040816	0	0.00098425	0.0040816	0	0	0	0	0.0040816	0.0040816	0	0.0012092	0	0.0040816	0
0.22093	0	0	0	0	0.00092507	0	0	0.0014065	0.00096432	0	0.0043042	0	0	0.0016667	0	0	0	0	0	0	0	0	0	0	0	0	0.0031546	0	0	0	0	0	0.0031546	0	0	0	0.0031546	0	0.0031546	0.0031546	0	0	0	0.001912	0	0.0012092	0	0.0041844	0
0.27774	0	0	0	0	0.00092507	0.0015949	0	0	0	0	0	0	0	0	0	0.0033445	0.00064683	0.0057915	0	0	0	0	0	0.00097847	0	0	0	0	0	0	0	0.0073032	0.0033445	0.00083056	0	0	0	0	0	0.0033445	0	0	0.0033445	0	0	0.0012092	0	0	0
0.17454	0	0	0	0	0	0	0	0	0	0	0	0	0	0	0	0	0	0	0	0	0	0	0	0.00097847	0	0	0.0014903	0	0	0	0	0	0	0	0	0	0	0	0	0	0	0	0	0	0	0	0	0	0
0.87041	0	0	0	0	0	0	0	0.00070323	0	0	0	0	0	0	0	0	0	0	0	0	0	0	0	0	0	0	0	0	0	0	0	0	0.0064935	0	0	0	0	0	0	0	0	0	0	0	0	0	0	0	0
0.24909	0.002929	0	0.0041615	0.0044843	0	0.0015949	0	0	0.0019286	0	0.0067265	0	0.00082305	0.0016667	0	0	0.0035358	0	0.0031488	0.0006398	0.0015773	0.0022422	0	0.00097847	0	0.0022422	0.0052228	0.003175	0.0011299	0	0	0.0012285	0	0.00083056	0.002381	0	0.00098425	0.0005963	0	0	0.0014706	0	0	0.00095602	0	0	0	0	0.0018315
0	0	0	0	0	0	0	0	0	0	0	0	0	0	0	0	0	0	0	0	0	0	0	0	0	0	0	0	0	0	0	0	0	0	0	0	0	0	0	0	0	0	0	0	0	0	0	0	0	0
0.16055	0	0.00045372	0	0	0	0	0	0.0061728	0	0	0	0.0010537	0	0	0.0013947	0	0	0	0	0	0	0	0	0.00097847	0	0	0	0	0	0	0.0061728	0.0061728	0	0	0	0	0	0	0.0061728	0	0.0061728	0.0021786	0	0	0	0	0	0	0
0.14625	0.0035521	0	0	0	0	0	0	0	0	0	0	0	0	0.0016667	0	0	0	0	0	0.0028653	0	0.0028653	0	0.0038438	0.00055036	0	0	0	0.0011299	0	0	0	0	0	0	0	0	0.0028653	0	0	0	0	0	0	0	0	0.0028653	0	0
0.11112	0.0013736	0.00045372	0	0.0022154	0.0016313	0	0	0	0.00096432	0	0.0014347	0.0016313	0.00082305	0	0	0	0.00064683	0	0	0.0039024	0	0	0	0.0016313	0	0	0	0.00093284	0.0016313	0	0.0016313	0.0016313	0.00054555	0	0	0	0.00098425	0.0005963	0.0031745	0	0.0032626	0	0.00056948	0	0	0.0016313	0	0	0
0.13768	0.00068681	0.0015442	0	0.0016746	0.0010905	0	0	0	0.00096432	0	0	0.0010905	0.0030041	0	0	0	0.0017373	0	0	0	0	0	0.002319	0	0	0.0010905	0	0.0010905	0.0010905	0	0	0	0.00054555	0	0	0.0010905	0.002181	0	0.0018621	0	0.0014706	0	0.00056948	0.0010905	0	0	0.0010905	0.0010905	0
0.22734	0	0.0045455	0	0	0	0	0	0	0	0	0.0014347	0.0045455	0	0	0	0	0	0	0	0	0	0.0045455	0.005774	0	0	0	0	0	0	0	0	0	0.0045455	0	0	0.0013514	0	0.0051418	0	0	0	0	0.00056948	0	0	0.0090909	0.0045455	0	0
0.066671	0	0	0	0	0	0	0	0	0	0	0	0	0	0	0	0	0	0	0	0	0	0	0	0	0	0	0	0	0	0	0	0	0	0	0	0	0	0	0	0	0	0	0.066667	0	0	0	0	0	0
0.26868	0	0	0	0	0	0	0	0	0	0	0	0	0	0	0	0	0	0	0	0.0006398	0	0	0	0	0	0	0	0	0	0	0	0.00061425	0	0	0	0	0	0	0	0	0	0	0	0	0	0	0	0	0
0.16219	0.0013736	0.002	0	0.002	0.002	0	0	0	0.002	0	0	0.0030537	0.002	0	0	0	0	0	0	0	0.0015773	0	0	0.0039569	0	0.002	0	0.00093284	0	0	0	0.0026143	0	0.0036611	0	0.002	0.0019685	0.0005963	0.002	0	0.0014706	0	0	0	0	0	0	0.0030299	0
0.28573	0	0	0	0	0	0	0	0	0	0	0	0	0.071429	0	0	0	0	0	0	0	0	0.001006	0	0	0.00055036	0	0	0	0	0	0	0	0	0	0	0	0	0	0	0	0	0	0	0	0	0	0	0	0
0.20773	0	0	0	0	0.0042373	0	0.0050251	0	0	0	0	0	0	0	0.0013947	0	0	0	0	0	0	0	0	0	0	0.0053907	0	0	0	0	0	0	0	0	0	0	0	0	0.0042373	0.0023364	0	0	0	0	0	0	0	0	0
0.17747	0	0.0024631	0.0019194	0.00058411	0.00092507	0	0	0.00070323	0	0	0	0	0.00082305	0	0	0	0.0031099	0	0	0	0	0	0.0012285	0.00097847	0	0	0	0	0	0	0	0.0024631	0.0010911	0	0.0024631	0	0	0.0024631	0.0024631	0	0	0	0.0024631	0	0	0	0	0.0010299	0
0.13724	0	0	0	0.00058411	0.0024938	0	0	0	0	0	0	0	0	0	0	0.0017123	0	0	0	0.0006398	0.0024938	0	0	0	0.00055036	0.0011534	0	0	0	0	0.0015083	0	0	0	0	0	0	0	0.0024938	0	0	0	0	0	0	0	0	0.0010299	0
0.20591	0	0	0	0	0.00092507	0	0	0	0	0	0	0	0	0	0.0013947	0	0	0	0	0	0	0	0	0	0	0	0	0	0	0	0	0.00061425	0	0	0	0	0	0	0	0	0	0	0	0	0	0	0	0	0
0.18918	0	0	0.0014993	0.0014993	0.00092507	0	0	0.0014993	0	0	0	0.0014993	0.0023223	0	0	0.0014993	0.0014993	0	0	0.0006398	0.0014993	0	0	0	0.0014993	0	0	0	0	0	0.0014993	0	0.0040896	0.0014993	0.002381	0.0013514	0.00098425	0.0005963	0.0014993	0.0023364	0.0014706	0.0014993	0.003568	0.00095602	0.0031743	0	0	0	0
0.40543	0.00068681	0	0	0	0	0	0	0	0	0	0	0	0	0	0	0	0	0	0	0	0	0	0	0	0	0	0	0	0	0.027027	0	0	0	0.00083056	0	0	0	0	0	0	0	0	0	0	0	0	0	0	0
0.30671	0	0	0.0019194	0	0	0	0	0	0.00096432	0	0	0	0	0	0	0	0	0	0	0	0	0	0	0	0	0	0	0	0	0	0	0	0.00054555	0	0	0	0	0	0	0	0	0	0	0	0	0	0	0	0
0.18751	0	0	0	0.0025316	0	0	0	0.0025316	0.0050633	0	0.0014347	0.0010537	0	0	0.0027894	0.0017123	0	0	0.00090662	0.0006398	0	0	0	0	0.0050633	0	0	0.0025316	0	0	0	0.00061425	0	0.00083056	0.0025316	0	0	0.0031279	0	0	0	0	0.0025316	0	0	0	0	0	0.0018315
0.28343	0.0025017	0.0040835	0	0.0029831	0	0	0	0.0061479	0	0	0	0	0	0.0018149	0	0.0034247	0	0	0	0.0060844	0	0	0	0	0.0011007	0	0.0033052	0	0	0.0012755	0	0.0018149	0.0018149	0.0026454	0	0.0018149	0.0054446	0.0030075	0	0	0.0014706	0	0	0.00095602	0	0.0024184	0.0017873	0.0036298	0.0018149
0.22322	0.00068681	0	0.0019194	0.00058411	0.00092507	0.0025641	0	0.0025641	0.0019286	0	0	0.0025641	0	0.0025641	0	0	0.0038578	0	0	0	0.0041414	0	0	0.00097847	0	0.0011534	0.0025641	0	0	0.0025641	0.0025641	0.0018428	0	0	0.0025641	0	0.00098425	0	0.0033357	0	0	0	0.0037031	0	0	0.0025641	0	0.0025641	0
0.20001	0	0	0	0	0	0	0	0	0	0	0	0	0	0	0	0	0	0	0	0	0	0	0	0	0	0	0	0	0	0	0	0	0	0	0	0	0	0	0	0	0	0	0.00056948	0	0	0	0	0	0
0	0	0	0	0	0	0	0	0	0	0	0	0	0	0	0	0	0	0	0	0	0	0	0	0	0	0	0	0	0	0	0	0	0	0	0	0	0	0	0	0	0	0	0	0	0	0	0	0	0
0.1	0	0	0	0	0	0	0	0	0	0	0	0	0	0	0	0	0	0	0	0	0	0	0	0	0	0	0	0	0	0	0	0	0	0	0	0.0013514	0	0	0	0	0	0	0	0	0	0	0	0	0
0.15155	0.00068681	0.00045372	0	0.0011682	0.0024379	0.0015949	0	0.0022161	0	0	0	0.0010537	0	0.0015129	0	0	0	0	0.00090662	0.0015129	0.0030901	0.0020121	0	0	0.00055036	0	0	0	0	0.0012755	0	0	0.0015129	0.0023434	0.0015129	0	0.0015129	0.0030257	0	0.0023364	0.0014706	0	0.00056948	0.00095602	0.0015129	0.002722	0.0015129	0	0.0018315
0.16069	0	0	0.0019194	0	0	0	0	0	0.004243	0	0.0014347	0	0	0	0	0	0.0032787	0	0	0.0006398	0	0	0	0	0	0	0	0	0	0	0	0	0	0.00083056	0	0	0	0.003875	0	0	0	0	0	0.0032787	0	0	0.00089366	0.0043086	0
0	0	0	0	0	0	0	0	0	0	0	0	0	0	0	0	0	0	0	0	0	0	0	0	0	0	0	0	0	0	0	0	0	0	0	0	0	0	0	0	0	0	0	0	0	0	0	0	0	0
0.2112	0.00068681	0	0	0.0027307	0	0.0015625	0	0.0014065	0.0015625	0	0	0	0	0.0016667	0	0.0015625	0	0	0	0.0012796	0	0	0	0.003125	0.00055036	0.0015625	0.0014903	0.0015625	0.0015625	0.0015625	0	0.0043535	0	0	0	0.0013514	0.0019685	0.0021588	0.0015625	0	0.0015625	0	0.002132	0.001912	0	0.0024184	0.0015625	0.0010299	0.0015625
0.24693	0	0	0	0.0090948	0.0018501	0	0	0	0.00096432	0	0	0	0	0.0016667	0	0	0	0	0.0051619	0	0	0	0	0.00097847	0	0.0011534	0	0	0.0011299	0	0	0.00061425	0	0	0	0.0013514	0.00098425	0.0042553	0.0007716	0.0023364	0.0042553	0	0	0	0	0	0	0	0
0.23843	0	0	0	0	0.00092507	0	0	0	0	0	0	0	0	0	0.0046729	0	0	0	0	0	0	0	0	0	0	0	0	0	0	0	0	0	0.00054555	0.00083056	0	0	0	0	0	0	0	0	0.0046729	0.0046729	0	0	0	0	0
0.1872	0	0	0	0	0	0.0015949	0	0	0	0	0	0	0	0.0016667	0.0013947	0	0	0	0	0	0	0	0	0.005848	0.00055036	0	0	0.0067808	0.0069779	0	0	0.005848	0.005848	0	0.005848	0	0	0	0	0	0	0	0	0	0	0	0	0.0010299	0
0.13292	0	0	0	0	0.00369	0	0	0	0	0	0	0.0010537	0	0	0.0013947	0	0	0	0	0.00369	0	0	0	0.00369	0	0	0	0.00369	0	0	0	0	0	0	0	0	0	0	0	0.00369	0	0	0	0	0	0	0.00089366	0	0
0.12146	0	0	0	0	0	0	0	0.0071429	0	0	0	0	0	0.0016667	0	0	0	0	0	0.0071429	0	0	0	0	0	0	0	0	0	0	0	0	0	0	0	0	0	0	0.0007716	0	0	0	0	0	0	0	0	0	0
0.5	0	0	0	0	0	0	0	0	0	0	0	0	0	0	0	0	0	0	0	0	0	0	0	0	0	0	0	0	0	0	0	0	0	0	0	0	0	0	0	0	0	0	0	0	0	0	0	0	0
0.090913	0	0	0	0	0	0	0	0	0	0	0	0	0	0	0	0	0	0	0	0	0	0	0	0	0	0	0	0	0	0	0	0	0	0	0	0	0	0	0	0	0	0	0	0	0	0	0	0	0
0.31671	0	0	0	0	0	0	0	0	0	0	0	0	0	0	0	0	0	0	0	0	0	0	0	0	0	0	0	0	0.016667	0	0	0	0.016667	0	0	0	0.033333	0	0	0.016667	0	0	0	0	0	0	0	0	0
0.40001	0	0	0	0	0	0	0	0	0	0	0	0	0	0	0	0	0	0	0	0	0	0	0	0	0	0	0	0	0	0	0	0	0	0	0	0	0	0	0	0	0	0	0	0	0	0	0	0	0
0.2106	0	0.0049505	0	0	0.0043254	0	0	0.0014065	0	0	0	0	0.00082305	0	0	0.0024752	0	0	0.00090662	0.0037548	0.0015773	0	0.0012285	0	0	0	0	0	0.0022599	0	0	0	0	0.0033058	0	0	0.0024752	0.0024752	0.0007716	0	0	0	0	0	0.0024752	0.0024752	0.0024752	0.0024752	0.0024752
0.2257	0	0.0075188	0	0	0	0	0	0	0	0	0	0	0	0.0016667	0	0	0	0	0	0.0037594	0	0	0	0	0.0075188	0	0	0.00093284	0	0	0	0.0012285	0	0	0.002381	0	0	0.0005963	0	0	0	0	0.001139	0.0037594	0	0.0037594	0	0.0037594	0.0037594
0	0	0	0	0	0	0	0	0	0	0	0	0	0	0	0	0	0	0	0	0	0	0	0	0	0	0	0	0	0	0	0	0	0	0	0	0	0	0	0	0	0	0	0	0	0	0	0	0	0
0.22033	0.0022817	0	0	0.0015949	0.0041149	0.0015949	0	0.00070323	0.00096432	0	0	0.0015949	0.00082305	0	0	0	0.00064683	0	0.00090662	0.0031898	0	0.003607	0.0015949	0.00097847	0.0037402	0	0	0	0.0027248	0	0	0.0015949	0.00054555	0	0.0015949	0.0029462	0	0.0005963	0.0015949	0.0023364	0	0	0.00056948	0	0	0.0012092	0.00089366	0	0.0018315
0.39626	0	0.00045372	0	0	0	0	0	0	0	0	0	0	0	0	0	0	0	0	0	0	0	0	0	0	0	0	0	0	0	0	0	0.018868	0	0	0	0	0	0.018868	0.018868	0	0	0	0	0	0	0	0.018868	0.0010299	0
0	0	0	0	0	0	0	0	0	0	0	0	0	0	0	0	0	0	0	0	0	0	0	0	0	0	0	0	0	0	0	0	0	0	0	0	0	0	0	0	0	0	0	0	0	0	0	0	0	0
0	0	0	0	0	0	0	0	0	0	0	0	0	0	0	0	0	0	0	0	0	0	0	0	0	0	0	0	0	0	0	0	0	0	0	0	0	0	0	0	0	0	0	0	0	0	0	0	0	0
0.26002	0	0	0	0	0	0	0	0	0	0	0	0	0	0	0	0	0	0	0	0	0	0	0	0	0	0	0	0	0	0	0.0015083	0	0	0	0	0	0	0	0	0	0	0	0.00056948	0	0	0	0	0	0
2.1107e-06	0	0	0	0	0	0	0	0	0	0	0	0	0	0	0	0	0	0	0	0	0	0	0	0	0	0	0	0	0	0	0	0	0	0	0	0	0	0	0	0	0	0	0	0	0	0	0	0	0
0.18752	0	0	0	0.00058411	0	0	0	0	0	0	0	0.03125	0	0	0	0	0	0	0	0	0	0	0	0	0	0	0	0	0	0	0	0	0	0	0	0	0	0	0	0	0	0	0	0	0	0	0	0	0
0	0	0	0	0	0	0	0	0	0	0	0	0	0	0	0	0	0	0	0	0	0	0	0	0	0	0	0	0	0	0	0	0	0	0	0	0	0	0	0	0	0	0	0	0	0	0	0	0	0
0.4231	0	0.00045372	0	0	0	0	0	0	0	0	0	0	0	0	0	0	0	0	0	0	0	0	0	0	0	0	0	0	0	0	0	0	0	0	0	0	0	0	0	0	0	0	0	0	0	0	0	0	0
0.37293	0	0	0	0	0	0	0	0	0	0	0	0.016949	0	0	0	0	0	0	0	0	0	0	0	0	0	0	0	0	0	0	0	0.016949	0.016949	0	0	0	0	0	0	0	0	0	0	0	0	0	0	0	0
0	0	0	0	0	0	0	0	0	0	0	0	0	0	0	0	0	0	0	0	0	0	0	0	0	0	0	0	0	0	0	0	0	0	0	0	0	0	0	0	0	0	0	0	0	0	0	0	0	0
0.21143	0	0	0	0	0	0	0.0050251	0	0	0	0	0	0	0.0016667	0	0.0029762	0	0	0	0	0	0	0	0	0.0040769	0	0.0014903	0.00093284	0	0	0	0	0	0.00083056	0	0.0029762	0	0.0005963	0.0007716	0	0.0014706	0.0021786	0	0	0	0	0	0.0010299	0
0	0	0	0	0	0	0	0	0	0	0	0	0	0	0	0	0	0	0	0	0	0	0	0	0	0	0	0	0	0	0	0	0	0	0	0	0	0	0	0	0	0	0	0	0	0	0	0	0	0
0.14286	0	0	0	0	0	0	0	0	0	0	0	0	0	0	0	0	0	0	0	0	0	0	0	0	0	0	0	0	0	0	0	0	0	0	0	0	0	0	0	0	0	0	0	0	0	0	0	0	0
0.058503	0	0	0	0	0.00092507	0	0	0	0	0	0	0	0	0	0	0.0017123	0	0	0	0	0	0	0.005848	0	0	0	0	0	0	0	0	0	0	0	0	0	0	0	0	0	0	0	0	0	0	0	0	0	0
0.16352	0	0	0	0.00058411	0.00092507	0	0	0.0048077	0	0	0	0	0	0	0	0	0.00064683	0	0	0	0	0.0048077	0.0096154	0	0	0	0	0	0	0	0	0	0	0.00083056	0	0	0	0	0	0	0	0	0	0.00095602	0	0.0048077	0	0	0
0.28007	0	0	0	0	0	0	0	0.0073699	0	0	0	0.0010537	0	0	0	0	0	0	0.0066667	0	0	0	0	0	0.0066667	0	0	0.00093284	0	0	0	0	0	0	0	0	0	0.0078593	0	0	0.0014706	0	0	0	0	0	0	0	0.0066667
0	0	0	0	0	0	0	0	0	0	0	0	0	0	0	0	0	0	0	0	0	0	0	0	0	0	0	0	0	0	0	0	0	0	0	0	0	0	0	0	0	0	0	0	0	0	0	0	0	0
0.14903	0	0	0	0	0	0	0	0	0.0035461	0	0	0.0045998	0	0	0	0	0	0	0	0	0	0	0	0	0	0	0	0.00093284	0.0035461	0	0	0.00061425	0	0	0	0	0	0	0.0007716	0	0	0	0.0035461	0.00095602	0	0	0	0	0.0035461
0.14056	0	0	0	0.00058411	0	0	0	0	0.00096432	0	0	0	0.00082305	0	0.0041322	0.0058446	0.0041322	0	0	0	0	0	0	0.0051107	0	0	0	0.00093284	0	0	0	0.0041322	0	0	0	0	0.0041322	0.0088608	0	0	0.0014706	0	0.0041322	0	0.001675	0	0	0	0
0.22702	0	0.0017857	0	0.0035714	0	0.0035714	0	0	0.0019286	0	0	0.0010537	0.00082305	0.0016667	0.0035714	0	0	0	0	0.0017857	0.0017857	0	0	0	0.00055036	0.0017857	0.0029806	0	0.0011299	0.0012755	0	0	0.0017857	0.004402	0.0017857	0.0017857	0.0017857	0.0011926	0.0025573	0	0.0017857	0.0021786	0	0.00095602	0	0.0029949	0.0017857	0.0010299	0
0.28264	0	0	0	0	0	0	0.0050251	0	0	0	0	0	0.00082305	0	0	0.021739	0	0	0	0	0	0	0	0.00097847	0.021739	0	0	0	0	0	0	0	0	0	0	0	0	0	0	0	0	0	0	0	0	0	0	0	0
0.071431	0	0	0	0	0	0	0	0	0	0	0	0	0	0	0	0	0	0	0	0	0	0	0	0	0	0	0	0	0.0011299	0	0	0	0	0	0	0	0	0	0	0	0	0	0	0	0	0	0	0	0
0.30912	0	0	0	0	0	0	0	0	0	0	0	0	0	0.0016667	0	0	0	0	0	0	0	0.018182	0	0.018182	0.018182	0	0	0.018182	0	0.0012755	0	0	0	0	0	0.018182	0	0.018182	0	0	0	0	0	0	0	0	0	0	0
0.15003	0	0.012954	0	0	0	0	0	0	0	0	0	0	0	0	0	0	0	0	0	0	0	0	0	0	0	0	0	0	0	0.0012755	0	0.00061425	0	0	0	0.0125	0	0	0	0	0	0	0	0	0	0	0	0	0
0	0	0	0	0	0	0	0	0	0	0	0	0	0	0	0	0	0	0	0	0	0	0	0	0	0	0	0	0	0	0	0	0	0	0	0	0	0	0	0	0	0	0	0	0	0	0	0	0	0
0.15387	0	0	0	0	0	0	0	0	0	0	0	0	0.025641	0	0.0013947	0	0	0	0	0	0	0	0	0	0	0	0	0	0	0	0	0	0.025641	0	0	0	0	0.025641	0	0	0	0	0	0	0	0	0	0	0
0.22197	0	0	0	0.0011682	0	0.0015949	0	0	0.00096432	0	0.0020921	0	0.00082305	0	0.0041841	0.0020921	0.0040325	0.0020921	0.0020921	0.0062762	0	0	0.0020921	0.0019569	0	0.0011534	0.0014903	0.00093284	0.0043519	0.0038265	0.0020921	0.0020921	0	0	0	0	0	0.0026884	0	0.0023364	0	0	0.0026615	0	0	0	0.0020921	0	0
0.27197	0.00068681	0	0	0	0	0	0	0	0	0	0	0	0	0	0.0013947	0	0	0	0	0	0.0015773	0	0.0087719	0	0	0	0	0	0	0	0	0	0	0	0	0	0.0097562	0	0	0	0	0	0	0	0	0	0.0087719	0	0
4.2214e-06	0	0	0	0	0	0	0	0	0	0	0	0	0	0	0	0	0	0	0	0	0	0	0	0	0	0	0	0	0	0	0	0	0	0	0	0	0	0	0	0	0	0	0	0	0	0	0	0	0
0.20087	0	0.0016051	0	0.0011682	0	0.0015949	0.0050251	0.00070323	0.0025695	0	0	0.0016051	0	0	0.0016051	0	0.00064683	0.0019305	0.0018132	0.0016051	0.0016051	0.0020121	0.0012285	0.00097847	0.0016051	0	0	0	0.0016051	0	0	0	0	0	0	0.0013514	0	0	0	0	0.0029412	0	0.00056948	0.0041663	0.0050251	0	0.0024988	0	0
0.17794	0	0	0	0	0	0	0	0	0	0	0	0.0010537	0	0	0	0	0.0012937	0	0.0029155	0	0	0	0.0029155	0	0	0.0029155	0	0	0	0.0012755	0	0	0	0	0	0	0	0	0	0	0	0	0.0029155	0	0	0.0012092	0	0	0
0.18606	0.00068681	0	0	0	0	0	0	0	0	0	0	0	0.00082305	0	0	0	0	0	0	0	0	0	0	0	0	0	0	0	0	0	0	0	0	0	0	0	0	0	0	0	0	0	0	0	0	0	0	0	0
0.14287	0	0	0	0	0	0	0	0	0	0	0	0	0	0	0	0	0	0	0	0	0	0	0	0	0	0	0	0	0	0	0	0	0	0	0	0	0	0	0	0	0	0	0.071429	0.071429	0	0	0	0	0
0.1077	0	0	0	0	0.00092507	0	0	0	0	0	0	0	0	0	0	0	0	0	0	0	0	0	0	0	0	0	0	0	0	0	0	0	0	0	0	0	0	0	0	0	0	0	0	0	0	0	0	0	0
2.1107e-06	0	0	0	0	0	0	0	0	0	0	0	0	0	0	0	0	0	0	0	0	0	0	0	0	0	0	0	0	0	0	0	0	0	0	0	0	0	0	0	0	0	0	0	0	0	0	0	0	0
0.33335	0	0	0	0	0	0	0	0	0	0	0	0	0	0	0	0	0	0	0	0	0	0	0	0	0	0	0	0	0	0	0	0	0	0	0	0	0	0	0	0	0	0	0	0	0	0	0	0	0
0.24572	0	0.00045372	0	0.0011682	0	0	0	0.00070323	0	0	0	0	0.004386	0	0	0	0	0	0	0	0.004386	0.004386	0	0	0	0.0011534	0	0.00093284	0.0011299	0	0	0.0087719	0.004386	0	0	0	0	0.004386	0	0	0	0	0.004386	0	0	0.004386	0.0052796	0	0
0.33334	0	0	0	0	0	0	0	0	0	0	0	0	0	0	0	0	0	0	0	0	0	0	0	0	0	0	0	0	0	0	0	0	0	0	0	0	0	0	0	0	0	0	0	0	0	0	0	0	0
0.10669	0	0.00045372	0	0	0.0017182	0	0	0	0	0	0	0	0.0033643	0	0	0	0	0	0	0.0006398	0	0	0	0.00097847	0	0	0	0.0017182	0	0	0	0.0040507	0	0	0	0	0	0.0017182	0	0	0	0	0.0022877	0	0	0	0	0.0010299	0
0.12317	0.0037637	0	0	0.00058411	0	0	0	0.00070323	0.00096432	0	0.0030769	0.0010537	0	0	0	0.0017123	0.00064683	0	0.00090662	0.0030769	0	0	0	0	0	0.0011534	0	0	0.0030769	0.0030769	0	0.00061425	0.00054555	0	0	0	0.0030769	0.0030769	0	0	0	0	0	0	0	0	0	0.0030769	0
0.11706	0	0	0	0.00058411	0	0	0	0	0	0	0	0	0	0	0	0	0	0	0	0	0.0015773	0	0	0	0	0	0	0	0	0	0	0.010638	0	0	0	0	0	0	0	0	0	0	0	0	0	0	0	0	0
0.11303	0.0031797	0	0	0.0031797	0	0.0031898	0	0	0.00096432	0	0.0014347	0	0.0024129	0	0.0015898	0	0.0015898	0	0	0	0	0	0	0.0015898	0.0015898	0	0	0	0	0.0012755	0	0.0015898	0	0.0024204	0	0	0	0.0011926	0	0	0	0	0	0	0	0.0012092	0.00089366	0	0.0018315
0.31918	0.00068681	0	0	0	0	0	0	0	0	0	0	0	0	0	0	0	0	0	0	0	0	0.021277	0	0.00097847	0	0	0	0	0	0	0	0.00061425	0	0	0.002381	0	0	0	0	0	0	0	0	0	0	0	0	0	0
0.17023	0	0	0	0	0	0	0	0	0	0	0	0	0	0.021277	0	0	0	0	0	0	0	0	0	0	0	0	0	0.00093284	0	0	0	0	0	0	0	0	0	0	0	0	0	0	0	0	0.001675	0	0.00089366	0	0
0.19282	0	0	0	0	0	0	0	0	0	0	0	0	0	0	0.012048	0	0	0	0	0	0	0	0	0	0	0.0011534	0	0.012048	0	0	0	0	0	0	0	0	0	0	0	0	0	0	0	0	0	0	0	0	0
0.23858	0	0	0	0	0	0	0	0	0	0	0	0	0	0	0	0	0	0	0	0	0	0.0091743	0	0.0091743	0	0	0	0	0	0.0012755	0	0	0	0	0.0091743	0	0	0	0	0	0	0	0	0	0	0	0	0	0
0.15663	0	0.00045372	0	0.0050505	0	0	0	0.00070323	0.0060148	0	0	0	0	0	0	0	0	0.0019305	0	0	0	0	0.0012285	0	0.00055036	0.0050505	0	0.00093284	0	0	0	0	0.0050505	0	0	0	0	0	0	0	0	0	0	0	0.0050505	0	0	0	0
0.18188	0.00068681	0	0.0038388	0.0056818	0	0	0	0	0	0	0	0	0	0	0	0	0.0056818	0	0	0	0.0056818	0	0	0	0.00055036	0	0	0	0	0	0	0	0	0	0	0.0013514	0	0.0005963	0	0	0	0	0	0	0	0	0	0	0
0.28573	0	0	0	0	0	0	0	0	0	0	0	0	0	0	0	0	0	0	0	0	0	0	0	0	0	0	0	0.00093284	0	0	0.0015083	0	0	0	0	0	0	0	0	0	0	0	0	0	0	0	0	0	0
0.076927	0	0	0	0	0	0	0	0	0	0	0	0	0	0	0	0	0	0	0	0	0	0	0	0	0	0	0	0	0	0	0	0	0	0	0	0	0	0	0	0	0	0	0	0	0	0	0	0	0
0.20003	0	0	0	0	0	0	0	0	0	0	0	0.022222	0	0	0	0	0	0	0	0	0	0	0	0	0	0	0	0	0	0	0	0	0	0	0	0	0	0	0	0.022222	0	0	0	0	0	0	0.00089366	0	0
0.14287	0	0	0	0	0	0	0	0	0	0	0	0	0	0	0.02381	0	0	0	0	0	0	0	0	0	0	0	0	0	0	0	0	0	0	0	0	0	0	0	0	0	0	0	0	0	0	0	0	0	0
0.14005	0	0	0	0	0.00092507	0	0	0	0	0	0	0	0	0.01	0	0.0017123	0	0	0	0	0	0	0.01	0.010978	0.01	0	0	0	0	0	0	0	0	0	0	0	0.00098425	0	0	0	0	0	0	0	0	0	0	0	0
0.13463	0.00068681	0	0	0	0	0	0	0	0	0	0	0	0	0	0	0	0	0	0	0	0	0	0	0	0	0	0	0	0	0	0	0	0	0	0	0	0.019231	0	0	0	0	0	0	0	0	0	0	0	0
0	0	0	0	0	0	0	0	0	0	0	0	0	0	0	0	0	0	0	0	0	0	0	0	0	0	0	0	0	0	0	0	0	0	0	0	0	0	0	0	0	0	0	0	0	0	0	0	0	0
0	0	0	0	0	0	0	0	0	0	0	0	0	0	0	0	0	0	0	0	0	0	0	0	0	0	0	0	0	0	0	0	0	0	0	0	0	0	0	0	0	0	0	0	0	0	0	0	0	0
0.2768	0.0048544	0	0	0	0	0	0	0	0	0	0.0014347	0	0	0	0	0.0017123	0	0	0.0048544	0.0048544	0	0	0.0012285	0	0	0	0	0.00093284	0	0.0048544	0	0.0048544	0.00054555	0	0	0.0013514	0	0.0048544	0	0.0023364	0	0	0.001139	0	0	0	0.0048544	0	0
0	0	0	0	0	0	0	0	0	0	0	0	0	0	0	0	0	0	0	0	0	0	0	0	0	0	0	0	0	0	0	0	0	0	0	0	0	0	0	0	0	0	0	0	0	0	0	0	0	0
0.16668	0	0	0	0.027778	0	0	0	0	0	0	0	0	0	0	0	0	0	0	0	0	0	0.001006	0	0	0	0	0	0	0	0	0	0	0	0	0	0	0	0	0	0	0	0	0.00056948	0	0	0	0	0	0
0.13334	0	0	0	0	0	0	0	0	0	0	0	0	0	0	0	0	0	0	0	0	0	0	0	0	0	0	0	0	0	0	0	0	0	0	0	0	0	0	0	0	0	0	0	0	0	0	0	0	0
0.25399	0	0.015873	0	0.015873	0	0	0	0	0.00096432	0	0	0	0	0	0	0	0	0	0	0	0.031746	0	0	0	0	0	0	0	0	0	0	0	0	0	0	0	0.00098425	0	0	0	0	0	0.00056948	0	0	0	0.015873	0	0
0.17111	0.00068681	0	0	0	0.0037175	0	0	0.00070323	0	0	0	0	0	0.0016667	0	0	0.0037175	0	0	0.0037175	0	0	0.0012285	0	0	0	0	0.006516	0.0011299	0.0012755	0	0.0037175	0	0	0	0	0	0.0037175	0.0074349	0.0037175	0	0	0	0.0037175	0	0	0	0	0
0.30647	0	0	0	0	0.00092507	0.016129	0	0	0	0	0	0	0	0	0	0	0	0	0	0	0	0	0	0	0	0	0	0	0.016129	0	0	0	0	0	0	0	0	0	0	0.0023364	0	0	0.016129	0	0	0	0	0	0
0.17705	0	0	0	0	0	0	0	0.0088496	0	0	0	0	0	0	0	0	0	0	0	0	0	0	0	0	0	0	0	0	0	0	0	0.0088496	0	0	0	0	0.0088496	0	0	0	0	0.0021786	0	0	0	0.0088496	0	0	0
6.3321e-06	0	0	0	0	0	0	0	0	0	0	0	0	0	0	0	0	0	0	0	0	0	0	0	0	0	0	0	0	0	0	0	0	0	0	0	0	0	0	0.16667	0	0	0	0	0	0	0	0	0	0
0	0	0	0	0	0	0	0	0	0	0	0	0	0	0	0	0	0	0	0	0	0	0	0	0	0	0	0	0	0	0	0	0	0	0	0	0	0	0	0	0	0	0	0	0	0	0	0	0	0
0.1163	0	0	0	0	0	0	0	0	0	0	0	0	0	0	0	0	0	0	0	0	0	0.023256	0	0	0	0	0	0	0	0	0	0	0	0	0	0	0	0	0	0	0	0	0	0	0	0	0	0	0
0.41669	0.027778	0	0	0	0	0	0	0.027778	0	0	0	0	0	0	0	0	0	0	0	0	0	0	0	0	0	0.0011534	0	0	0	0	0	0	0	0.027778	0	0	0	0.0005963	0	0	0	0	0	0.00095602	0	0	0	0	0
0.12967	0	0	0	0	0	0	0	0	0	0	0	0	0	0	0	0	0	0	0	0	0	0	0	0	0	0	0	0	0	0	0	0	0	0	0	0	0	0	0	0	0	0	0	0	0	0	0	0	0
0.16001	0	0	0	0	0	0	0	0	0	0	0.013333	0	0	0	0	0	0	0	0	0	0	0.001006	0	0	0	0	0	0	0	0	0	0	0.00054555	0	0	0	0.013333	0	0	0	0	0	0	0	0	0	0	0	0
0	0	0	0	0	0	0	0	0	0	0	0	0	0	0	0	0	0	0	0	0	0	0	0	0	0	0	0	0	0	0	0	0	0	0	0	0	0	0	0	0	0	0	0	0	0	0	0	0	0
0.079023	0	0	0	0	0.002924	0	0	0	0	0	0	0	0	0	0	0	0	0	0	0	0	0	0	0.002924	0.0034743	0	0	0	0.0011299	0	0	0	0	0	0	0	0	0.0005963	0.002924	0	0	0	0	0	0	0.0012092	0	0	0
0.12273	0	0.00090744	0	0	0	0.0015949	0	0.00070323	0	0	0	0.0010537	0	0.0039526	0	0.0019763	0.0019763	0.0019305	0.00090662	0	0	0.0029823	0.0012285	0	0	0	0	0.0019763	0	0	0.0015083	0	0.0019763	0	0	0	0	0	0	0	0.0019763	0	0	0.00095602	0	0	0	0	0
0	0	0	0	0	0	0	0	0	0	0	0	0	0	0	0	0	0	0	0	0	0	0	0	0	0	0	0	0	0	0	0	0	0	0	0	0	0	0	0	0	0	0	0	0	0	0	0	0	0
0	0	0	0	0	0	0	0	0	0	0	0	0	0	0	0	0	0	0	0	0	0	0	0	0	0	0	0	0	0	0	0	0	0	0	0	0	0	0	0	0	0	0	0	0	0	0	0	0	0
0.27062	0	0	0	0	0.00092507	0	0	0	0	0	0	0.0040984	0	0.0040984	0	0	0	0	0.00090662	0	0.0015773	0	0	0	0	0.0040984	0	0	0.0040984	0	0	0	0.0040984	0	0	0	0	0.0005963	0.0081967	0	0	0	0.0046678	0	0	0	0.0090904	0	0
0.13994	0.0027435	0	0.0019194	0.001954	0	0	0	0	0.00096432	0	0.0013699	0.0010537	0	0	0	0	0.0013699	0	0	0.0013699	0	0.0013699	0.0012285	0	0.0013699	0	0	0	0.0024998	0	0.0013699	0	0.00054555	0.00083056	0.0051207	0.0027027	0.0019685	0.0013699	0	0	0	0	0.00056948	0.001912	0.001675	0.0025791	0.0013699	0.0023997	0.0013699
0.099135	0.0026286	0.0023955	0	0.0025259	0.00092507	0	0	0	0	0	0.0014347	0.0019417	0.0019417	0	0	0	0	0	0.00090662	0.0019417	0	0	0	0.00097847	0.0019417	0	0	0	0	0	0	0	0	0.00083056	0	0.0019417	0.0019417	0.0011926	0	0.0023364	0	0	0.00056948	0	0.001675	0	0	0.0029716	0
0.12567	0	0.0023015	0.0038388	0.0017349	0.0023015	0	0.0050251	0	0.00096432	0	0	0.0010537	0	0	0.0013947	0.0011507	0.0011507	0.0019305	0	0.0012796	0.0011507	0.001006	0.0012285	0.0019569	0.0011007	0	0	0.0020836	0	0.0011507	0.0015083	0.0012285	0	0.0024917	0	0	0.00098425	0.0011926	0.0019224	0	0.0014706	0	0.001139	0.00095602	0	0.0012092	0.0017873	0	0
0.16615	0.00068681	0.00045372	0.0022727	0	0.0022727	0	0	0.0036792	0.00096432	0	0	0.0010537	0	0.0022727	0.0013947	0	0	0	0.002043	0	0.0015773	0.001006	0	0.0030933	0.00055036	0.0011364	0.0029806	0.0041384	0.0011299	0.002551	0	0.0051597	0	0.00083056	0	0.0013514	0.0019685	0	0.0011364	0.0023364	0	0	0.0011364	0.001912	0	0.0012092	0	0	0
0.31557	0.004533	0	0	0	0	0.0031898	0	0.0045494	0	0	0	0.0038462	0	0	0.0013947	0	0.00064683	0	0	0.0038462	0	0.001006	0.0038462	0	0.0038462	0	0	0	0	0	0	0.0038462	0	0.00083056	0	0	0.00098425	0	0	0	0	0	0.00056948	0.0076923	0.0076923	0	0	0	0
0.18452	0	0	0	0	0	0	0	0	0	0	0	0	0	0	0	0	0.00064683	0	0	0.0006398	0	0	0	0	0	0	0	0	0	0	0	0	0	0.0097087	0	0	0	0	0	0	0	0	0.00056948	0	0	0	0	0.0097087	0
0.076934	0	0	0	0	0	0	0	0	0	0	0	0	0	0	0	0	0	0	0	0	0	0	0	0	0	0	0.076923	0	0	0	0	0	0	0	0	0	0	0	0	0	0	0	0	0	0	0	0	0	0
0.23216	0	0	0	0	0	0	0	0	0	0	0	0	0	0	0	0	0	0	0	0	0	0	0	0	0	0	0	0	0	0	0	0	0	0	0	0	0	0	0	0	0	0	0	0	0.017857	0	0	0	0
0.1915	0	0	0	0	0	0	0	0	0	0	0	0	0	0	0	0	0	0	0	0	0	0	0	0	0	0	0	0	0	0	0	0	0	0	0	0	0	0	0	0	0	0	0	0	0	0	0	0	0
0.28207	0.0013736	0	0	0	0	0	0	0	0	0	0	0	0	0	0	0	0	0	0	0	0	0	0	0	0	0	0	0	0	0	0	0	0	0	0	0	0	0	0	0	0	0	0.00056948	0.00095602	0	0	0	0	0
0.30559	0	0	0	0	0	0	0	0	0	0	0	0	0	0	0	0	0	0.013889	0	0.0006398	0	0	0	0	0.00055036	0	0	0	0	0	0	0	0	0	0	0	0	0	0	0	0	0	0	0	0	0.013889	0	0	0
0.27086	0	0	0	0.020833	0	0	0	0	0	0	0	0	0	0	0	0	0	0	0	0	0	0	0	0	0	0	0	0	0	0	0	0	0	0	0	0	0	0	0	0	0	0	0	0	0	0	0	0	0
0.26322	0	0	0	0.00058411	0.00092507	0	0	0.0087719	0	0	0.0014347	0	0	0	0	0.0087719	0	0	0	0	0.0087719	0.0087719	0.0012285	0	0	0	0	0	0	0	0	0.0093862	0	0	0	0.0013514	0.00098425	0	0.0007716	0.0087719	0.0087719	0.0021786	0	0	0	0.0087719	0	0	0
0.11907	0	0	0	0	0	0	0	0	0	0	0	0	0	0	0	0	0	0	0	0	0	0	0	0	0	0	0	0	0	0	0	0	0	0	0	0	0	0	0	0	0	0	0	0	0	0	0.00089366	0	0
0.18184	0	0	0	0	0	0	0	0	0	0	0	0	0	0	0	0.0017123	0	0	0	0	0	0	0	0	0	0.030303	0	0	0	0	0	0	0	0.00083056	0	0	0	0.0005963	0	0	0	0	0	0	0	0	0	0	0
0	0	0	0	0	0	0	0	0	0	0	0	0	0	0	0	0	0	0	0	0	0	0	0	0	0	0	0	0	0	0	0	0	0	0	0	0	0	0	0	0	0	0	0	0	0	0	0	0	0
0.21876	0	0	0	0	0	0	0	0	0	0	0	0	0	0	0	0	0	0	0	0	0	0	0	0	0	0	0	0	0	0	0	0	0.03125	0	0	0	0	0	0	0	0	0	0	0	0	0	0	0	0
0.3293	0.0028655	0	0.0019194	0	0.00092507	0	0	0.0028819	0.003143	0	0	0	0	0.0038453	0.0013947	0.0017123	0	0	0.0030853	0.0034582	0.0037559	0.0021786	0.0012285	0.0031571	0	0	0.0021786	0	0.0021786	0.0012755	0	0	0.0021786	0.0021786	0	0	0	0.0021786	0	0	0	0	0.0043573	0	0.0055287	0.0021786	0.0021786	0.0010299	0.0018315
0.37263	0.0098039	0	0	0	0	0	0	0	0	0	0	0	0.0098039	0	0	0	0	0	0	0	0	0	0	0.0098039	0	0	0	0	0	0	0.0015083	0	0	0	0	0	0	0	0	0	0	0.0021786	0	0	0	0	0	0	0
0.21279	0	0	0	0	0	0	0	0.021277	0	0	0	0	0	0	0.0013947	0.021277	0	0	0.021277	0	0	0	0	0	0	0	0	0.021277	0	0	0	0.00061425	0	0	0	0	0	0	0	0	0	0	0	0	0	0	0	0	0
0.23192	0	0	0	0	0	0	0	0	0.014493	0	0	0.0010537	0	0	0.0013947	0	0	0	0	0	0	0	0	0	0	0	0	0.00093284	0	0.014493	0	0	0.014493	0	0	0.014493	0	0.014493	0	0	0	0	0.00056948	0	0	0	0	0	0
0.32001	0	0.04	0	0	0.04	0	0	0	0	0	0	0	0	0	0.0013947	0	0	0	0	0	0	0	0	0	0	0	0	0	0	0	0	0	0	0	0	0	0	0	0	0	0	0	0	0	0	0	0	0	0
0.20003	0	0.011111	0	0	0	0	0	0	0.011111	0	0	0	0	0	0	0	0	0	0	0	0	0.011111	0	0	0	0	0	0	0	0	0	0.00061425	0	0	0.011111	0	0	0	0	0	0	0.011111	0.00056948	0	0	0	0.00089366	0	0
0.14286	0	0	0	0	0	0	0	0	0	0	0	0	0	0	0	0	0	0	0	0	0	0	0	0	0	0	0	0	0	0	0	0	0	0	0	0	0	0	0	0	0	0	0	0	0	0	0	0	0
0.46671	0	0.00045372	0	0	0	0	0	0	0	0	0	0	0	0	0	0	0	0	0	0	0	0	0	0	0	0	0	0	0	0.0012755	0	0	0	0	0	0	0	0	0	0	0	0	0	0	0	0	0	0	0
0.23078	0	0	0	0	0	0	0	0	0	0	0	0	0	0.076923	0	0	0	0	0	0	0	0	0	0	0	0	0	0	0	0	0	0	0	0	0	0	0	0	0	0	0	0	0	0	0	0	0	0	0
0.33333	0	0	0	0	0	0	0	0	0	0	0	0	0	0	0	0	0	0	0.16667	0	0	0	0	0	0	0	0	0	0	0	0	0	0	0	0	0	0	0	0	0	0	0	0	0	0	0	0	0	0
0	0	0	0	0	0	0	0	0	0	0	0	0	0	0	0	0	0	0	0	0	0	0	0	0	0	0	0	0	0	0	0	0	0	0	0	0	0	0	0	0	0	0	0	0	0	0	0	0	0
0.12123	0	0	0	0	0	0	0	0	0	0	0.0014347	0	0	0	0	0	0	0	0	0	0	0	0	0	0	0	0.0014903	0	0.030303	0	0	0	0	0.030303	0	0	0	0	0	0	0	0	0	0	0	0	0	0	0
0	0	0	0	0	0	0	0	0	0	0	0	0	0	0	0	0	0	0	0	0	0	0	0	0	0	0	0	0	0	0	0	0	0	0	0	0	0	0	0	0	0	0	0	0	0	0	0	0	0
0	0	0	0	0	0	0	0	0	0	0	0	0	0	0	0	0	0	0	0	0	0	0	0	0	0	0	0	0	0	0	0	0	0	0	0	0	0	0	0	0	0	0	0	0	0	0	0	0	0
0	0	0	0	0	0	0	0	0	0	0	0	0	0	0	0	0	0	0	0	0	0	0	0	0	0	0	0	0	0	0	0	0	0	0	0	0	0	0	0	0	0	0	0	0	0	0	0	0	0
0	0	0	0	0	0	0	0	0	0	0	0	0	0	0	0	0	0	0	0	0	0	0	0	0	0	0	0	0	0	0	0	0	0	0	0	0	0	0	0	0	0	0	0	0	0	0	0	0	0
0	0	0	0	0	0	0	0	0	0	0	0	0	0	0	0	0	0	0	0	0	0	0	0	0	0	0	0	0	0	0	0	0	0	0	0	0	0	0	0	0	0	0	0	0	0	0	0	0	0
2.1107e-06	0	0	0	0	0	0	0	0	0	0	0	0	0	0	0	0	0	0	0	0	0	0	0	0	0	0	0	0	0	0	0	0	0	0	0	0	0	0	0	0	0	0	0	0	0	0	0	0	0
0.2609	0	0	0	0	0	0	0	0	0	0	0	0	0	0	0	0	0	0	0	0	0	0	0	0	0	0	0	0	0	0	0	0	0	0	0.021739	0	0	0	0	0	0	0	0	0.022695	0	0	0	0	0
[truncated: 1,067 more columns]
