# Supplementary material for: Identifying multiscale spatio-temporal patterns in human mobility using manifold learning
Source: PeerJ Comput Sci. 2020 Jun 15;6:e276. doi: 10.7717/peerj-cs.276 (PMC7924485; doi:10.7717/peerj-cs.276)
Supplement: Supplemental Information 1 [file peerj-cs-06-276-s001.zip › Supp/Data/CSV/Data_scaleshk.csv]

0.073725
0.071353
0.072551
0.07467
0.074334
0.075821
0.07648
0.072229
0.072166
0.071815
0.072892
0.072521
0.076461
0.076358
0.073996
0.080282
0.086486
0.084492
0.075402
0.075701
0.07464
0.070384
0.070132
0.071703
0.074588
0.073179
0.074892
0.073955
0.072102
0.068482
0.073572
0.072281
0.070198
0.070619
0.070783
0.072186
0.070418
0.071976
0.073375
0.070717
0.073989
0.074089
0.070938
0.068601
0.070262
0.071822
0.069935
0.072992
0.073733
0.069378
0.07108
0.070969
0.074316
0.075513
0.076073
0.072221
0.069233
0.067789
0.066041
0.069482
0.072783
0.070363
0.068849
0.068298
0.069404
0.07044
0.07342
0.072526
0.068112
0.073176
0.068351
0.067835
0.068691
0.068563
0.070422
0.07152
0.070701
0.071551
0.074921
0.076145
0.067472
0.06598
0.061722
0.068108
0.07567
0.071449
0.072343
0.074401
0.072998
0.076234
0.076949
0.070126
0.069698
0.069243
0.070887
0.071299
0.073467
0.072383
0.068666
0.067558
0.067931
0.067551
0.067984
0.070901
0.071255
0.06785
0.067386
0.067397
0.066418
0.069836
0.071111
0.072051
0.067144
0.067326
0.069792
0.072097
0.07293
0.068661
0.068362
0.068026
0.070262
0.070561
0.071719
0.06977
0.068444
0.070014
0.067733
0.067596
0.068948
0.068025
0.069343
0.074212
0.074584
0.073321
0.067215
0.068497
0.06943
0.067808
0.069089
0.069357
0.066104
0.067854
0.06847
0.069355
0.067824
0.072719
0.070706
0.068757
0.068517
0.070431
0.075461
0.074067
0.073828
0.073027
0.070935
0.068034
0.070411
0.070328
0.071322
0.074666
0.073651
0.069748
0.071045
0.069929
0.070294
0.067901
0.069247
0.070265
0.067773
0.067123
0.067651
0.069503
0.06648
0.071238
0.071352
0.068582
0.066362
0.072158
0.069189
0.071587
0.070814
0.071472
0.07089
0.066009
0.066561
0.065777
0.067243
0.066423
0.067457
0.066027
0.059525
0.068552
0.071196
0.067331
0.067366
0.060379
0.066196
0.064859
0.064663
0.062469
0.065046
0.065929
0.066282
0.065042
0.063118
0.06356
0.064814
0.062052
0.065469
0.064135
0.065718
0.06617
0.07095
0.071003
0.078544
0.076126
0.074477
0.069835
0.071555
0.07068
0.074306
0.070896
0.072782
0.07078
0.068441
0.068662
0.06821
0.069289
0.068408
0.068554
0.068583
0.065769
0.065056
0.068138
0.069938
0.06696
0.067564
0.068295
0.068257
0.067511
0.066629
0.069691
0.066835
0.068709
0.07063
0.068576
0.06687
0.066894
0.065898
0.068717
0.066209
0.067407
0.065776
0.064837
0.066267
0.065457
0.064854
0.064744
0.064105
0.063135
0.063109
0.063323
0.064132
0.064901
0.066007
0.066454
0.067136
0.065132
0.06882
0.066393
0.067191
0.068996
0.068018
0.06711
0.066532
0.06793
0.066586
0.070139
0.06637
0.071932
0.074126
0.077595
0.083559
0.086058
0.082838
0.084328
0.082298
0.077947
0.073801
0.074774
0.076217
0.073839
0.074414
0.073539
0.072449
0.070362
0.069988
0.070508
0.069312
0.070726
0.07176
0.07054
0.069424
0.070848
0.070936
0.070016
0.073843
0.072846
0.070166
0.071145
0.072578
0.073184
0.07065
0.070594
0.071631
0.069271
0.069357
0.069096
0.068803
0.069269
0.071108
0.072156
0.068417
0.066757
0.066164
0.070214
0.073062
0.073414
0.069417
0.067951
0.069616
0.068722
0.071157
0.069923
0.070268
0.072153
0.068769
0.067496
0.068235
0.068094
0.070535
0.070816
0.069018
0.069912
0.06944
0.073464
0.078923
0.087657
0.087124
0.068569
