# Supplementary material for: Identifying multiscale spatio-temporal patterns in human mobility using manifold learning
Source: PeerJ Comput Sci. 2020 Jun 15;6:e276. doi: 10.7717/peerj-cs.276 (PMC7924485; doi:10.7717/peerj-cs.276)
Supplement: Supplemental Information 1 [file peerj-cs-06-276-s001.zip › Supp/Data/CSV/Data_HMDcvar.csv]

NaN	63097	64767	73183	33076	48693	68323	42803	41065	30824	NaN	35471	31870	45715	33607	26772	22185	27474	33814	24266	24924	44596	25025	21566	24734	29068	24991	20464	27678	24728	24896	19552	27039	28797	21666	21801	22242	22321	21379	25711	28728	20014	21554	21262	20193	19727	26849	25118	21270	23707
63097	NaN	404.39	265.54	552.28	2640.3	1114.4	243.29	12945	20234	NaN	11626	3015	290.43	645.45	1449	350.33	305.6	207.73	1975.5	4025.3	183.92	726.42	1081.5	350.67	298.03	1928.5	903.27	635.57	1567.1	295.99	722.98	1751.6	400.28	641.74	818.67	699.97	1332.6	1061.9	210.76	150.9	531.69	141.63	695.72	679.44	102.15	171.44	158.02	317.93	116.26
64767	404.39	NaN	124.93	25679	7316.5	106.98	86.839	200.99	234.42	NaN	666.01	162.12	13354	115.93	1625.2	1886.1	6705.2	3572.3	152.71	360.09	1974	645.28	271.25	1827.8	7140.2	165.64	195.64	1129.6	190.05	1443.2	166.87	715	5271	359.87	163.45	346.81	210.18	291.99	2791.4	1195.8	318.62	990.44	499.94	333.87	632.4	901.88	2325.8	832.16	1244.1
73183	265.54	124.93	NaN	142.35	145.03	1914.7	20510	934.86	248.22	NaN	70.831	1278.2	72.778	15400	64.347	71.067	123.85	61.197	1422.4	265.01	90.559	83.951	114.94	120.35	152.11	2427.2	130.88	146.22	1557.1	74.903	185.43	238.42	119.75	184.21	240.91	102.25	391.84	320.95	107.45	65.852	78.774	42.531	203.03	194.06	55.578	135.12	94.807	100.83	44.378
33076	552.28	25679	142.35	NaN	19942	157.02	123.03	259.71	361.98	NaN	2467.3	208.82	15759	156.02	3330.4	13372	28358	4914.4	231.13	371.17	3215.9	935.84	295.95	3524.2	6942.8	210.51	209.13	846.1	210.86	1519.6	153.96	535.01	2881.3	326.66	151.28	295.28	185.78	285.95	1507.8	706.15	241.59	540.89	348.47	236.59	298.9	515.45	1134	476.22	272.09
48693	2640.3	7316.5	145.03	19942	NaN	142.66	101.05	351.9	1247.6	NaN	16351	235.73	1494.8	186.02	16967	7717.1	4624.1	402.31	235.75	366.89	489.88	1203.1	242.8	1815.5	976.57	238.89	183.34	510.02	233.87	444.06	163.56	399.02	555.53	243	171.54	220.47	199.86	257.04	358.23	253.3	167.72	224.08	289.93	226.95	168.5	215.41	286.09	205.8	108.06
68323	1114.4	106.98	1914.7	157.02	142.66	NaN	919.6	16482	438.03	NaN	99.518	12427	82.816	2160.5	78.004	81.775	134.74	41.882	1624.2	505.01	94.517	116.77	179.3	102.8	123.86	617.03	233.96	170.86	365.27	89.534	176.23	320.78	151.49	190.93	156.7	181.58	276.64	287.91	89.292	79.374	129.49	51.092	228.83	190.09	75.326	83.299	68.515	109.85	77.032
42803	243.29	86.839	20510	123.03	101.05	919.6	NaN	1491.9	358.27	NaN	74.308	1881.5	55.202	24764	43.662	42.981	98.046	34.072	2596.3	465.87	56.282	80.731	146.54	76.403	129.39	11047	271.69	109.79	3194.7	73.317	383.46	242.42	85.619	213.43	125.56	100.42	548.79	316.12	118.32	51.448	70.301	31.843	187.2	197.55	35.224	71.406	73.811	65.98	40.953
41065	12945	200.99	934.86	259.71	351.9	16482	1491.9	NaN	19253	NaN	563.11	30607	141.33	2996.2	351.05	143.59	200.17	145.48	7742.3	11525	168.9	451.49	1587.1	260.68	279.93	5685.8	3341.3	726.99	2957.2	363.03	1608.5	2236.3	563.52	793.37	945.43	695.46	1919.9	1573.9	222.58	184.21	478.05	148.18	751.14	808.87	116.28	164.24	187.07	284.15	122.84
30824	20234	234.42	248.22	361.98	1247.6	438.03	358.27	19253	NaN	NaN	17669	7403.4	199.15	647.63	4379.6	543.45	299.68	149.58	3240.6	21761	179.5	4855.5	4973.9	595	346.64	955.02	1298.3	832.8	773.4	402.8	446.32	1434.7	522.66	582.7	341.68	449.84	596.23	612.92	231.99	161.6	328.13	152.34	436.8	426.38	138.84	177.58	190.93	204.82	112.05
NaN	NaN	NaN	NaN	NaN	NaN	NaN	NaN	NaN	NaN	NaN	NaN	NaN	NaN	NaN	NaN	NaN	NaN	NaN	NaN	NaN	NaN	NaN	NaN	NaN	NaN	NaN	NaN	NaN	NaN	NaN	NaN	NaN	NaN	NaN	NaN	NaN	NaN	NaN	NaN	NaN	NaN	NaN	NaN	NaN	NaN	NaN	NaN	NaN	NaN
35471	11626	666.01	70.831	2467.3	16351	99.518	74.308	563.11	17669	NaN	NaN	267.71	395.12	132.9	24166	7017.9	1682	175.99	233.63	2566.8	221.1	8272.4	1454.1	1413.3	605.66	197.26	245.66	1153	204.26	324.68	166.14	528.31	400.71	225.38	125.01	191.78	197.82	249.06	162.58	129.03	164.47	87.637	243.74	191.75	86.318	172.52	136.23	136.53	87.791
31870	3015	162.12	1278.2	208.82	235.73	12427	1881.5	30607	7403.4	NaN	267.71	NaN	130.5	9110.7	181.46	98.96	150.23	81.686	24576	8271.1	117.24	247.72	784.7	165.7	202.23	5198.9	3224.7	510.51	2498.9	238.81	1090.3	1307	424.96	670.44	672.12	350.6	1570.7	1252.2	181.21	99.105	245.27	106	602.55	769.5	90.751	138.93	149.08	270.02	104.53
45715	290.43	13354	72.778	15759	1494.8	82.816	55.202	141.33	199.15	NaN	395.12	130.5	NaN	96.859	1268	1744.9	15371	30630	116.69	250.35	10684	414.94	148.07	1708.1	6209.5	131.37	136.99	469.49	167.99	765.84	108.11	415.99	2536.4	219.3	74.375	196.35	121.04	196.68	1022.8	599.13	157.28	356.2	267.71	155.43	346.32	403.29	692.22	260.9	922.18
33607	645.45	115.93	15400	156.02	186.02	2160.5	24764	2996.2	647.63	NaN	132.9	9110.7	96.859	NaN	81.699	85.825	136.73	77.493	14641	949.6	103.71	154.74	245.28	125.64	139.58	23026	1267.1	275.21	12050	146.21	1276	489.49	223.88	595.37	777.17	184.88	1749.8	1115.3	112.85	90.415	128.92	50.264	346.2	405.73	62.323	95.703	103.6	147.15	73.805
26772	1449	1625.2	64.347	3330.4	16967	78.004	43.662	351.05	4379.6	NaN	24166	181.46	1268	81.699	NaN	22002	4854.5	1231.3	147.39	1854	443.89	17690	1041.3	10815	2740.8	120.23	144.39	1060.9	106.14	950.35	106.91	423.74	515.93	209.9	77.221	167.68	113.27	191.83	226.3	124.67	159.37	105.33	211.13	148.12	108.02	135.76	162.07	168.7	170.22
22185	350.33	1886.1	71.067	13372	7717.1	81.775	42.981	143.59	543.45	NaN	7017.9	98.96	1744.9	85.825	22002	NaN	28870	915.83	94.138	338.38	743.65	7527.3	244.2	13444	5069.2	106.02	108.23	709.92	116.59	1037.2	72.101	318.39	605.76	187.84	56.568	142.18	99.11	186.36	362.99	178.52	146.04	122.22	224.69	122.81	132.01	208.51	255.99	167.02	121.97
27474	305.6	6705.2	123.85	28358	4624.1	134.74	98.046	200.17	299.68	NaN	1682	150.23	15371	136.73	4854.5	28870	NaN	10921	187.49	344.9	4104.9	2152.6	287.79	12005	24705	181.79	181.98	1069.7	164.61	1401.2	131.89	595.85	3053	319.92	141.79	293.35	166.91	251.01	1625.4	668.84	312.58	603.66	355.06	260.79	372.53	597.75	1359.5	557.72	268.62
33814	207.73	3572.3	61.197	4914.4	402.31	41.882	34.072	145.48	149.58	NaN	175.99	81.686	30630	77.493	1231.3	915.83	10921	NaN	94.105	185.45	27744	449.76	92.915	2764.3	9124.5	121.43	101.3	273.91	141.2	479.78	89.687	284.69	1722.8	164.04	59.667	98.664	108.98	171.32	455.01	375.93	109.68	181.23	193.54	107.68	205.1	244.54	249.21	155	510.22
24266	1975.5	152.71	1422.4	231.13	235.75	1624.2	2596.3	7742.3	3240.6	NaN	233.63	24576	116.69	14641	147.39	94.138	187.49	94.105	NaN	15943	153.1	252.29	2880.4	193.19	197.73	19467	25309	539.64	5050.6	247.34	8337.5	2456.9	385.2	2466.7	955.59	402.53	2124.6	3354.4	186.33	104.33	369.53	100.83	617.77	813.95	85.168	141.16	183.47	220.17	92.973
24924	4025.3	360.09	265.01	371.17	366.89	505.01	465.87	11525	21761	NaN	2566.8	8271.1	250.35	949.6	1854	338.38	344.9	185.45	15943	NaN	281.44	7825.9	45577	935.22	751	1806.4	15586	5775.9	987.09	1230.6	1707.5	14013	1533.8	2174	416.55	1981.6	658.3	1262.3	354.06	269.97	1255.5	193.28	870.2	463.43	146.8	272.1	271.34	467.68	165.15
44596	183.92	1974	90.559	3215.9	489.88	94.517	56.282	168.9	179.5	NaN	221.1	117.24	10684	103.71	443.89	743.65	4104.9	27744	153.1	281.44	NaN	724.15	226.27	2327.1	12773	138.25	156.1	555.82	115.58	1882	110.92	414.72	4196.2	199.85	93.184	200.3	111.59	204	1597	2485.3	150.3	292.54	250.25	152.98	219.31	1019.9	413.98	196.63	153.33
25025	726.42	645.28	83.951	935.84	1203.1	116.77	80.731	451.49	4855.5	NaN	8272.4	247.72	414.94	154.74	17690	7527.3	2152.6	449.76	252.29	7825.9	724.15	NaN	9595.3	27553	4280.6	181.29	422.31	19920	208.62	7836.7	236.46	3041.6	1380.7	438.16	138.53	416.96	171.26	317.92	408.1	294.72	303.02	189.29	339.41	246.2	206.11	260.28	305.71	227.12	157.07
21566	1081.5	271.25	114.94	295.95	242.8	179.3	146.54	1587.1	4973.9	NaN	1454.1	784.7	148.07	245.28	1041.3	244.2	287.79	92.915	2880.4	45577	226.27	9595.3	NaN	940.16	553.07	436.93	13804	10398	307.51	937.56	1130.7	13903	927.82	1766.1	526.21	961.25	247.8	894.27	223.22	178.99	625.94	108.12	406.2	255.79	107.88	177.44	170.37	219.51	88.878
24734	350.67	1827.8	120.35	3524.2	1815.5	102.8	76.403	260.68	595	NaN	1413.3	165.7	1708.1	125.64	10815	13444	12005	2764.3	193.19	935.22	2327.1	27553	940.16	NaN	23297	158.48	202.53	7156.5	247.87	15779	165.64	1314.5	2953.1	296.07	138.63	265.39	138.74	293.6	653.71	382.69	246.36	327.46	329.14	172.81	267.35	312.29	413.32	297.66	307.82
29068	298.03	7140.2	152.11	6942.8	976.57	123.86	129.39	279.93	346.64	NaN	605.66	202.23	6209.5	139.58	2740.8	5069.2	24705	9124.5	197.73	751	12773	4280.6	553.07	23297	NaN	183.75	304.73	3703	214.9	14351	223.61	1535	20341	540.91	157.52	519.27	225.27	362.01	4598.4	1890.9	460.89	1400.2	600.24	363.99	726.98	1047.4	3117.6	995.22	1480.4
24991	1928.5	165.64	2427.2	210.51	238.89	617.03	11047	5685.8	955.02	NaN	197.26	5198.9	131.37	23026	120.23	106.02	181.79	121.43	19467	1806.4	138.25	181.29	436.93	158.48	183.75	NaN	10426	350.73	32358	188.24	16009	1031.8	257.06	1606.9	1896.7	278.63	5319.5	4428.8	192.68	132.59	320.74	102.56	877.93	1453.4	104.97	145.21	199.47	308.54	111.52
20464	903.27	195.64	130.88	209.13	183.34	233.96	271.69	3341.3	1298.3	NaN	245.66	3224.7	136.99	1267.1	144.39	108.23	181.98	101.3	25309	15586	156.1	422.31	13804	202.53	304.73	10426	NaN	1033.5	1973.9	301.54	16205	9582.7	525.62	6730.4	287.06	577.67	899.83	8385.2	139.2	105.69	666.77	77.403	427.75	307.89	73.642	120.64	144.8	155.15	85.744
27678	635.57	1129.6	146.22	846.1	510.02	170.86	109.79	726.99	832.8	NaN	1153	510.51	469.49	275.21	1060.9	709.92	1069.7	273.91	539.64	5775.9	555.82	19920	10398	7156.5	3703	350.73	1033.5	NaN	300.76	22390	569.39	23901	5505.2	3487.2	157.58	2899.1	227.55	784.2	774.38	492.02	1579.9	294.67	778.62	336.66	226.57	349.24	492.56	436.72	159.11
24728	1567.1	190.05	1557.1	210.86	233.87	365.27	3194.7	2957.2	773.4	NaN	204.26	2498.9	167.99	12050	106.14	116.59	164.61	141.2	5050.6	987.09	115.58	208.62	307.51	247.87	214.9	32358	1973.9	300.76	NaN	277.32	16759	1923.2	334.92	1824.6	11062	1252.7	16291	16274	237.64	140.62	1750.8	110.99	2212.7	2317.5	157.33	162.74	284.23	448.15	187.55
24896	295.99	1443.2	74.903	1519.6	444.06	89.534	73.317	363.03	402.8	NaN	324.68	238.81	765.84	146.21	950.35	1037.2	1401.2	479.78	247.34	1230.6	1882	7836.7	937.56	15779	14351	188.24	301.54	22390	277.32	NaN	210.28	3443.1	20518	2635.1	112.23	3357.3	156.61	467.99	1238.4	452.14	1064.9	343.15	431.87	214.37	205.42	353.81	632.87	421.47	238.68
19552	722.98	166.87	185.43	153.96	163.56	176.23	383.46	1608.5	446.32	NaN	166.14	1090.3	108.11	1276	106.91	72.101	131.89	89.687	8337.5	1707.5	110.92	236.46	1130.7	165.64	223.61	16009	16205	569.39	16759	210.28	NaN	10615	316.45	10327	782.15	493.72	4142.1	29393	137.96	113.87	1004.5	75.165	713.08	662.47	108.49	129.25	123.68	210.18	85.742
27039	1751.6	715	238.42	535.01	399.02	320.78	242.42	2236.3	1434.7	NaN	528.31	1307	415.99	489.49	423.74	318.39	595.85	284.69	2456.9	14013	414.72	3041.6	13903	1314.5	1535	1031.8	9582.7	23901	1923.2	3443.1	10615	NaN	3163.6	24870	321.12	20084	417.16	4233.4	513.15	414.7	10616	251.13	2468	822.91	233.26	375.05	414.58	1012	236.55
28797	400.28	5271	119.75	2881.3	555.53	151.49	85.619	563.52	522.66	NaN	400.71	424.96	2536.4	223.88	515.93	605.76	3053	1722.8	385.2	1533.8	4196.2	1380.7	927.82	2953.1	20341	257.06	525.62	5505.2	334.92	20518	316.45	3163.6	NaN	1212.8	143.37	913.56	300.4	526.58	16377	11149	656.66	2908.5	718.43	455.53	1527.6	1893	5191.6	1489.6	2944.4
21666	641.74	359.87	184.21	326.66	243	190.93	213.43	793.37	582.7	NaN	225.38	670.44	219.3	595.37	209.9	187.84	319.92	164.04	2466.7	2174	199.85	438.16	1766.1	296.07	540.91	1606.9	6730.4	3487.2	1824.6	2635.1	10327	24870	1212.8	NaN	257.25	31781	444.79	11840	431.97	221.15	13826	124.66	10774	3481.8	142.54	213.38	252.99	1696.3	98.014
21801	818.67	163.45	240.91	151.28	171.54	156.7	125.56	945.43	341.68	NaN	125.01	672.12	74.375	777.17	77.221	56.568	141.79	59.667	955.59	416.55	93.184	138.53	526.21	138.63	157.52	1896.7	287.06	157.58	11062	112.23	782.15	321.12	143.37	257.25	NaN	210.34	40652	13540	181.35	82.431	190.53	86.838	2138.3	4957	45.809	97.413	175.13	404.6	56.101
22242	699.97	346.81	102.25	295.28	220.47	181.58	100.42	695.46	449.84	NaN	191.78	350.6	196.35	184.88	167.68	142.18	293.35	98.664	402.53	1981.6	200.3	416.96	961.25	265.39	519.27	278.63	577.67	2899.1	1252.7	3357.3	493.72	20084	913.56	31781	210.34	NaN	257.34	1135.5	285.15	154.68	29922	131.63	8887.7	1649.3	98.298	174.25	218	2774	93.427
22321	1332.6	210.18	391.84	185.78	199.86	276.64	548.79	1919.9	596.23	NaN	197.82	1570.7	121.04	1749.8	113.27	99.11	166.91	108.98	2124.6	658.3	111.59	171.26	247.8	138.74	225.27	5319.5	899.83	227.55	16291	156.61	4142.1	417.16	300.4	444.79	40652	257.34	NaN	39969	374.19	118.71	376.97	156.94	3434.6	13144	102.25	169.15	368.92	808.68	160.56
21379	1061.9	291.99	320.95	285.95	257.04	287.91	316.12	1573.9	612.92	NaN	249.06	1252.2	196.68	1115.3	191.83	186.36	251.01	171.32	3354.4	1262.3	204	317.92	894.27	293.6	362.01	4428.8	8385.2	784.2	16274	467.99	29393	4233.4	526.58	11840	13540	1135.5	39969	NaN	398.25	191.38	1970.4	200.75	18026	27657	175.83	221.75	375.15	1366.2	307.8
25711	210.76	2791.4	107.45	1507.8	358.23	89.292	118.32	222.58	231.99	NaN	162.58	181.21	1022.8	112.85	226.3	362.99	1625.4	455.01	186.33	354.06	1597	408.1	223.22	653.71	4598.4	192.68	139.2	774.38	237.64	1238.4	137.96	513.15	16377	431.97	181.35	285.15	374.19	398.25	NaN	24023	332.28	32438	732.2	633.46	7714.9	9619.2	17774	2393.2	3685
28728	150.9	1195.8	65.852	706.15	253.3	79.374	51.448	184.21	161.6	NaN	129.03	99.105	599.13	90.415	124.67	178.52	668.84	375.93	104.33	269.97	2485.3	294.72	178.99	382.69	1890.9	132.59	105.69	492.02	140.62	452.14	113.87	414.7	11149	221.15	82.431	154.68	118.71	191.38	24023	NaN	111.24	13301	265.89	157.97	9236	13192	747.79	275.68	1237.2
20014	531.69	318.62	78.774	241.59	167.72	129.49	70.301	478.05	328.13	NaN	164.47	245.27	157.28	128.92	159.37	146.04	312.58	109.68	369.53	1255.5	150.3	303.02	625.94	246.36	460.89	320.74	666.77	1579.9	1750.8	1064.9	1004.5	10616	656.66	13826	190.53	29922	376.97	1970.4	332.28	111.24	NaN	133.69	20493	2755.2	94.35	159	276.9	20115	204.46
21554	141.63	990.44	42.531	540.89	224.08	51.092	31.843	148.18	152.34	NaN	87.637	106	356.2	50.264	105.33	122.22	603.66	181.23	100.83	193.28	292.54	189.29	108.12	327.46	1400.2	102.56	77.403	294.67	110.99	343.15	75.165	251.13	2908.5	124.66	86.838	131.63	156.94	200.75	32438	13301	133.69	NaN	283.9	238.21	15895	6205.9	12675	593.44	3482
21262	695.72	499.94	203.03	348.47	289.93	228.83	187.2	751.14	436.8	NaN	243.74	602.55	267.71	346.2	211.13	224.69	355.06	193.54	617.77	870.2	250.25	339.41	406.2	329.14	600.24	877.93	427.75	778.62	2212.7	431.87	713.08	2468	718.43	10774	2138.3	8887.7	3434.6	18026	732.2	265.89	20493	283.9	NaN	36696	197.12	244.25	594.95	10202	543.84
20193	679.44	333.87	194.06	236.59	226.95	190.09	197.55	808.87	426.38	NaN	191.75	769.5	155.43	405.73	148.12	122.81	260.79	107.68	813.95	463.43	152.98	246.2	255.79	172.81	363.99	1453.4	307.89	336.66	2317.5	214.37	662.47	822.91	455.53	3481.8	4957	1649.3	13144	27657	633.46	157.97	2755.2	238.21	36696	NaN	91.897	192.68	499.47	3083	132.76
19727	102.15	632.4	55.578	298.9	168.5	75.326	35.224	116.28	138.84	NaN	86.318	90.751	346.32	62.323	108.02	132.01	372.53	205.1	85.168	146.8	219.31	206.11	107.88	267.35	726.98	104.97	73.642	226.57	157.33	205.42	108.49	233.26	1527.6	142.54	45.809	98.298	102.25	175.83	7714.9	9236	94.35	15895	197.12	91.897	NaN	21768	4826.3	177.87	26847
26849	171.44	901.88	135.12	515.45	215.41	83.299	71.406	164.24	177.58	NaN	172.52	138.93	403.29	95.703	135.76	208.51	597.75	244.54	141.16	272.1	1019.9	260.28	177.44	312.29	1047.4	145.21	120.64	349.24	162.74	353.81	129.25	375.05	1893	213.38	97.413	174.25	169.15	221.75	9619.2	13192	159	6205.9	244.25	192.68	21768	NaN	1284.7	248.63	7183
25118	158.02	2325.8	94.807	1134	286.09	68.515	73.811	187.07	190.93	NaN	136.23	149.08	692.22	103.6	162.07	255.99	1359.5	249.21	183.47	271.34	413.98	305.71	170.37	413.32	3117.6	199.47	144.8	492.56	284.23	632.87	123.68	414.58	5191.6	252.99	175.13	218	368.92	375.15	17774	747.79	276.9	12675	594.95	499.47	4826.3	1284.7	NaN	1539.1	2096.2
21270	317.93	832.16	100.83	476.22	205.8	109.85	65.98	284.15	204.82	NaN	136.53	270.02	260.9	147.15	168.7	167.02	557.72	155	220.17	467.68	196.63	227.12	219.51	297.66	995.22	308.54	155.15	436.72	448.15	421.47	210.18	1012	1489.6	1696.3	404.6	2774	808.68	1366.2	2393.2	275.68	20115	593.44	10202	3083	177.87	248.63	1539.1	NaN	312.8
23707	116.26	1244.1	44.378	272.09	108.06	77.032	40.953	122.84	112.05	NaN	87.791	104.53	922.18	73.805	170.22	121.97	268.62	510.22	92.973	165.15	153.33	157.07	88.878	307.82	1480.4	111.52	85.744	159.11	187.55	238.68	85.742	236.55	2944.4	98.014	56.101	93.427	160.56	307.8	3685	1237.2	204.46	3482	543.84	132.76	26847	7183	2096.2	312.8	NaN
23054	219.46	1566.3	125.68	904.72	380.85	115.31	90.955	194.74	239.32	NaN	204.18	207.85	763.64	152.76	326.22	344.87	1090.3	389.16	197	300.01	505.92	363.51	200.75	495.19	2200.5	215.31	153.65	648.79	305.08	945.29	175.73	477.99	3794.9	464.37	213.11	458.94	377.13	375.81	12655	3836.9	448.38	10806	579.19	464.36	27861	8256.1	31096	2508.7	25638
20964	721.03	1156.3	231.47	661.19	364.43	254.22	279.76	789.02	486.19	NaN	282.7	800.74	593.95	467.36	337.85	313.89	752.64	389.33	771.67	825.15	372.1	422.72	458.07	496.69	1462.4	1153.6	438.61	685.17	1630.4	664.05	599.65	1469.2	2030.1	1603.9	1453.4	2921.5	3272.7	4320.6	3300.3	530.16	6839.8	1098.3	16277	6872	424.9	456.47	2458.1	39083	1685.7
6685.9	127.24	87.993	31.069	89.497	73.024	35.869	37.781	99.885	76.791	NaN	56.915	96.278	51.685	53.933	41.153	40.276	100.33	16.462	104.41	123.7	36.246	62.314	45.675	45.454	91.493	136.93	46.733	93.57	229.17	43.843	88.696	146.98	104.08	127.94	738.5	143.24	1143.4	2503.6	155.08	31.285	163.05	48.289	1657	7918.6	29.297	43.156	111.46	382.58	35.462
26120	111.88	736.84	70.595	423.3	135.85	73.376	20.467	142.37	134.84	NaN	69.895	103.66	397.65	58.004	94.764	153.71	437.53	226.04	96.414	143.9	683.64	184.08	78.597	253.55	747.88	82.092	81.527	191.51	95.858	190.44	76.767	267.21	1031.1	171.68	48.888	128.18	82.575	167.71	2765.3	1787.3	85.589	618.22	187.26	118.08	2449.9	29707	682.41	160.43	3425.6
20974	176.22	1992.5	86.097	1039.4	319.36	96.89	93.132	173.7	194.01	NaN	144.47	188.23	825.57	90.792	201.97	276.39	1053.4	368.51	174.74	268.73	457.84	316.4	171.58	472.27	2632	172.39	145.26	482.73	222.83	661.19	131.76	372.32	4126.5	236.02	131.16	206.15	220	238.59	4941.9	991.93	193.83	1576.2	313.89	263.09	2403	5404.2	8622.1	500.33	6000.8
14405	62.947	957.14	55.495	414.43	98.133	38.757	11.177	86.064	86.373	NaN	61.321	61.94	259.75	28.578	70.003	91.827	454.29	92.195	68.31	104	153.08	124.65	59.129	123.17	990.38	61.58	51.264	196.72	54.01	186.25	50.239	203.11	1487.6	90.861	34.616	83.572	75.369	118.53	2830	557.39	57.095	387.88	141.28	113.69	1183.2	7487.5	1650.8	170.69	3428.2
18637	207.55	393.72	89.618	253.47	144.2	91.16	97.037	233.7	169.34	NaN	101.61	180.09	131.62	114.61	108.34	88.067	241.83	89.723	193.93	222.13	145.65	139.53	173.8	127.63	369.88	212.15	126.85	229.86	255.71	153.89	117.64	389.4	431.32	250.72	231.6	410.27	646.28	1964.1	662.05	122.72	603.2	176.11	10864	2847.9	119.48	193.74	451.04	2193.1	96.54
20439	293.09	539.76	113.32	363.28	199.35	135	118.38	296.01	220.89	NaN	141.46	249.79	246.75	205.06	166.1	150.8	405.59	156.78	272.15	336.86	210.27	211.39	194.28	238.23	590.74	334.37	167.87	295.36	430.03	289.15	221.7	517.23	762.3	443.91	432.6	640.27	769.19	803.41	1228.9	247.15	1011	388.06	1977.3	1071	228.57	289.63	904.55	9672.7	454.34
17170	116.7	282.54	63.895	204.46	98.64	55.321	34.102	144	89.011	NaN	55.925	90.847	118.79	61.388	45.951	42.99	144.84	42.405	97.824	148.03	80.011	97.569	77.523	81.605	195.46	115.13	94.851	102.04	151.45	73.341	103.35	244.88	274.43	173.59	95.018	182.94	237.06	294.52	288.3	109.72	210.39	78.733	1266.7	398.17	58.674	94.364	237.9	1567.4	51.246
20487	227.96	381.5	88.695	244.39	149.17	85.838	55.386	211.8	173.88	NaN	105.47	140.23	157.54	140	103.9	115.25	228.44	87.332	165.47	213.6	133.92	156.32	120.17	157.84	329.11	208.74	108.22	181.82	268.27	116.51	166.42	345.56	392.02	235.69	192.52	290.02	459.72	881.43	517.34	94.341	287.29	147.65	6530.3	1022.1	104.14	163.27	381.19	1350.8	111.05
24915	218.88	748.03	140.09	633.25	423.99	133.8	105.1	225.89	222.51	NaN	191.92	186.57	440.31	139.99	326.15	363.85	598.43	266.75	197.4	317.32	299.15	429.43	227.01	445.72	909.78	200.81	190.65	539.12	265.3	684.43	187.12	406.23	1393.2	327.77	158.73	303.49	243.82	384.01	1607.1	347.59	274.51	414.09	555.88	309.42	656.34	760.77	2066	774.91	1379.3
18195	141.8	290.83	53.382	228.93	89.619	46.963	26.34	95.209	112.36	NaN	40.106	83.043	137.61	51.613	50.646	50.455	162.5	50.912	102.54	237.46	77.493	139.22	106.2	151.26	267.42	116.34	62.222	159.6	126.13	111.96	74.387	269.94	291.25	126.91	64.687	167.58	202.76	193.76	377.77	41.688	157.12	73.579	372.94	232.94	63.928	107.52	220.32	611.96	90.339
20593	247.81	471.15	105.98	354.64	216.38	141.89	106.83	271.35	221.67	NaN	158.64	236.46	241.66	186.22	140.49	151.69	397.46	152.91	220.99	316.62	212.74	203.72	213.4	237.67	543.32	275.8	159.99	273.86	317.49	286.09	187.89	457.25	586.23	330.67	271.59	435.94	444.82	650	922.57	201.41	517.62	298.83	1484.7	698.11	196.37	258.63	583.22	2368.1	570.11
20820	164.03	332.59	60.942	196.77	130.32	70.006	65.713	168.78	154.65	NaN	100.44	164.47	143.13	92.772	84.113	103.03	257.16	66.266	134.19	192.89	87.066	134.13	140.3	150.5	323.11	171.71	89.963	162.96	217.71	154.19	109.08	252.56	334.02	212.02	109.87	191.67	236.14	572.7	389.47	124.92	213.26	127.11	1640	364.38	93.683	121.56	269.5	969.16	195.3
20212	226.63	1719.9	150.17	863.82	328.62	163.46	114.77	233.63	224.26	NaN	196.34	222.92	828.07	168.77	236.02	302.38	894.18	461.34	226.62	344.18	545.95	357.21	236.87	571.39	2187.3	218.65	169.53	588.66	276.61	870.04	191.59	488.11	3883.2	387.92	182.47	395.68	268.52	534.76	3916.8	1143.5	335.5	1509.8	510.88	376.34	1953.3	4582	4381.9	819.72	3457.7
17898	122.86	1076.3	48.059	490.12	173.4	89.77	36.682	128.23	116.86	NaN	71.846	114.28	372.87	83.089	105.19	153.62	517.58	187.8	97.581	225.65	381	247.39	110.85	378.8	1075	110.19	87.818	303.21	120.58	303.07	85.296	304.23	1547.6	136.05	72.941	128.83	133.97	199.14	1582.8	525.18	119.7	436.66	236.78	199.26	458.24	2505.9	1723.8	225.1	898.32
20686	136.37	664.06	75.394	366.76	180.58	65.275	44.448	135.63	120.4	NaN	125.15	99.769	284.42	94.473	116	138.54	404.4	142.28	116.86	169.45	214.01	191.75	130.17	230.73	722.61	109.4	83.582	284.04	151.05	267.16	95.042	290.7	950.09	214.05	96.5	149.07	128.82	241.58	883.45	252.71	107.21	270.93	270.15	164.33	392.72	631.95	923.1	207.04	489.39
20808	211.54	379.04	84.206	252.42	142.93	130.39	64.051	246.94	192.85	NaN	115.01	205.99	197.79	123.05	112.73	139.88	264.91	155.48	193.62	235.34	116.99	176.71	154.35	149.06	367.26	198.59	132.73	207.95	318.82	154.98	154.32	386.46	448.72	251.28	211.92	265.14	584.66	1575.2	562.16	129.27	281.56	155.78	2877.9	1034.3	110.1	157.59	390.52	1389.2	235.68
12469	115.74	384.96	78.9	261.32	151.73	75.348	52.171	120.35	125.82	NaN	103.71	98.884	173.09	78.168	88.233	105.78	291.26	117.08	107.02	155.97	214.99	129.03	112.26	167.26	479.16	101.67	84.616	159.77	112.42	165.14	76.863	210.12	612.45	116.16	78.113	125.4	105.91	152.02	565.99	236.96	98.52	221.07	162.22	133.22	148.76	466.3	693.26	133.22	190.82
23438	152.08	327.88	72.245	211.88	138.3	83.831	58.91	134.71	126.87	NaN	82.32	118.93	113.41	121.1	87.035	136.37	291.1	95.406	106.42	165.74	195.72	107.48	88.635	126.04	285.07	160.27	93.734	142.33	123.02	89.61	94.927	212.51	349.12	149.99	53.631	130.06	110.29	173.28	372.57	134.74	108.92	83.634	170.91	118.64	113.28	506.31	307.88	119.03	107.28
14368	148.52	232.53	68.35	175.41	112.59	98.843	64.924	165.47	142.14	NaN	71.648	128.67	103.88	99.459	72.733	69.26	188.94	44.955	116.98	197.14	66.119	123.85	117.8	125.67	240.41	158.9	82.636	185.01	169.35	135.2	127.82	282.91	279.36	178.25	85.711	207.87	212.24	450.31	360.79	82.941	195.85	109.08	520.69	285.94	73.891	105.94	263.07	738.93	67.772
17069	109.37	844.37	62.471	383.72	122.26	44.944	20.745	102.46	129.39	NaN	67.884	74.162	269.6	63.938	66.701	94.013	419.23	143.58	70.2	155.86	218.38	121.23	71.451	164.23	941.75	69.049	64.528	203.3	76.788	201.42	68.294	199.66	1355.4	100.2	45.328	96.333	99.087	155.65	1168.4	250.7	83.95	294.8	139.54	123.17	161.8	585.55	1360.6	186.97	432.69
20197	130.13	358.08	49.635	250.16	137.42	87.201	98.965	115.99	119.04	NaN	93.306	100.45	220.34	54.834	87.513	93.761	193.9	128.64	114.19	152.76	316.4	136.9	105.88	190.64	376.41	86.407	76.919	128.41	123.88	145.22	82.535	159.55	482.45	146.21	74.254	89.843	90.691	173.72	410.42	196.42	110	141.57	221.02	116.78	129.1	296.77	368.16	130.7	299.36
19866	131.15	365.52	120.79	265.85	149.75	118	62.574	165.6	185.23	NaN	127.5	96.981	178.88	134.87	116.07	118.48	278.67	134.34	128.47	204.78	250.94	162.5	125.52	192.39	368.8	132.38	116.62	222.52	110.03	165.71	99.529	233.72	489.34	160.79	87.779	133.29	120.24	203.76	538.91	282.57	134.56	235.02	201.31	153.24	183.18	677.42	483.4	148.68	204.89
16367	137.09	776.14	76.134	454.13	173.68	89.287	77.067	150.68	157.67	NaN	119.91	136	303.27	96.887	108.28	159.76	470.49	148.86	134.62	204.71	308.52	185.44	127.75	238.11	906.1	103.94	116.21	266.15	134.55	298.58	113.45	237.77	1302.8	160.22	80.61	145.61	158.57	182.02	1167	370.66	134.98	382.09	211.3	162.99	213.4	690.94	1461.7	258.19	224.9
21663	171.52	407.37	99.193	273.79	175.62	105.29	106.11	168.52	167.53	NaN	124.92	131.73	226.18	91.476	143.82	142.69	287.66	142.84	134.65	177.61	189.44	190.51	132.41	213.95	396.39	118.16	123.63	209.75	161.18	181.66	107.95	234.46	554.13	175.77	119.86	151.57	118.45	271.07	454.1	185.52	150.69	173.88	267.2	165.03	185.06	330.18	457.53	169.35	295.21
27438	286.66	478.63	107.51	353.91	192.44	154.12	75.9	283.76	209.2	NaN	180.28	218.87	224.78	196.99	127.63	149.27	338.29	133.44	293.88	359.93	166.17	250.93	202.92	199.77	433.94	283.3	188.5	295.29	443.71	198.73	180.58	509.36	502.11	335.8	544.11	362.55	1501.8	2247.5	652.9	166.65	294.34	236.6	4593.3	2107.7	140.1	158.09	518.52	1731.4	245.81
19864	103.59	435.79	43.77	274.25	174.67	48.646	19.685	119.55	100.05	NaN	81.921	88.797	144.04	44.681	113.52	144	205.03	66.177	79.282	132.12	97.23	179.47	69.389	167.18	361.04	83.846	53.364	252.36	87.165	282.51	46.199	170.05	503.33	119.51	59.54	115.81	84.069	168.83	384.57	86.152	88.053	128.2	182.87	132.28	78.297	182.12	426.04	119.34	97.441
23805	313.38	501.65	147.32	386.75	256.33	232.15	129.7	328	254.15	NaN	172.52	293.5	243.72	223.51	194.88	230.73	398.91	180.44	270.49	411.6	227.33	276.91	218.96	281.22	590.79	328.01	201.64	354.79	351.01	341.6	199.17	499.93	662.19	384.72	233.72	408.15	425.22	1081.2	854.35	196.22	374.12	292.77	1136.7	527.81	233.99	290.24	607.07	1338.1	271.89
15271	133.24	594.31	83.89	282.91	147.52	68.649	67.811	146.48	121.14	NaN	118.67	106.85	250.35	78.392	105.88	109.65	315	139.67	97.897	161.64	188.23	134.88	102.57	179.96	648.99	124.97	91.75	179.75	121.4	186.13	95.027	204.81	913.85	131.22	101.3	120.82	125.93	176.83	778.74	264.47	96.886	266.51	173.8	123.89	217.45	441.97	908.97	134.54	389.79
17809	112.66	293.36	83.735	242.25	146.21	71.825	66.949	129.57	131.68	NaN	104.01	98.596	172.95	92.785	126.42	99.223	205.3	100.71	103.83	146.29	147.17	143.75	84.854	171.46	313.4	102.06	95.022	165.53	118.86	142.39	83.901	197.29	374.29	142.23	88.712	94.859	107.05	191.03	355.06	179.5	95.47	141.89	170.19	125.54	148.59	281.91	371.82	114.2	176.47
1395.4	15.622	8.2567	0.60069	10.547	5.6578	1.126	NaN	2.496	11.226	NaN	11.211	2.2645	4.8981	2.3203	11.056	NaN	5.7862	3.343	16.099	14.05	4.3323	7.5939	6.4618	2.2089	7.6757	5.4211	3.1296	5.0504	12.856	7.7792	11.848	22.025	23.341	0.57907	4.2131	6.7799	14.003	22.001	11.594	6.747	9.7649	2.7322	23.531	9.9482	11.94	4.3663	17.091	20.144	2.2108
19230	143.34	260.78	60.484	171.42	129.82	51.957	41.809	151.29	89.935	NaN	90.584	85.377	100.07	73.442	69.24	88.418	201.51	64.51	96.932	209.76	85.075	106.17	105.32	128.12	242.01	152.61	57.722	139.87	274.08	93.906	100.92	242.57	233.88	187.09	94.84	155.99	254.41	575.83	294.1	77.795	127.75	83.807	478.04	326.75	46.606	131.36	216.91	795.14	64.663
NaN	NaN	NaN	NaN	NaN	NaN	NaN	NaN	NaN	NaN	NaN	NaN	NaN	NaN	NaN	NaN	NaN	NaN	NaN	NaN	NaN	NaN	NaN	NaN	NaN	NaN	NaN	NaN	NaN	NaN	NaN	NaN	NaN	NaN	NaN	NaN	NaN	NaN	NaN	NaN	NaN	NaN	NaN	NaN	NaN	NaN	NaN	NaN	NaN	NaN
14364	97.897	263.67	58.318	170.22	104.96	64.153	44.935	110.13	105.14	NaN	79.659	80.133	107.02	66.426	81.204	63.675	198.13	55.641	86.835	129.81	128.47	134.49	73.699	125.74	286.41	84.867	65.563	129.66	91.483	126.62	71.376	143.61	358.12	116.21	39.816	98.362	78.012	120.75	328.21	124.37	75.414	139.71	155.47	88.311	106.12	236.89	354.2	86.336	87.421
14093	218.71	908.74	150.69	500.57	241.42	156.84	130.77	218.07	222.41	NaN	180.98	209.03	485.27	160.73	190	216.97	504.24	314.2	170.38	271.09	385.83	268.3	217.24	333.14	1091	189.49	196.88	335.67	215.65	386.3	154.72	321.69	1629	207.58	163.27	196.21	198.05	245.66	1257.6	556.62	195.03	582.68	280.89	240.07	431.73	893.13	1632.1	287.08	978.7
17199	80.825	242.91	32.73	176.88	62.39	26.442	30.825	61.625	74.708	NaN	46.335	85.086	111.47	49.134	44.743	82.305	168.13	66.841	86.384	116.4	72.722	111.78	108.74	74.397	207.42	76.92	55.367	99.758	61.683	90.258	46.613	131.59	261.63	84.586	39.598	69.259	75.564	132.37	241.44	77.234	44.868	64.498	163.16	84.734	81.9	113.19	214.64	77.686	59.528
18953	289.79	400.26	101.58	263.54	150.5	110.67	93.322	290.53	205.72	NaN	131.65	253.05	174.58	162.62	125.6	102.49	273.28	70.527	296	281.58	122.98	176.31	151.74	141.79	406.47	383.57	125.81	250.83	481.22	182.81	180.3	490.47	444.35	429.8	506.84	684.61	1174.7	6241.7	575.97	157.39	1347.4	205.13	16967	13278	116.25	135.44	469.04	3358.7	75.814
15962	97.449	621.64	58.625	242.61	96.959	36.392	39.286	88.276	92.256	NaN	63.146	91.666	185.31	67.112	64.713	73.315	274.02	83.335	82.111	155.7	94.038	107.4	79.033	114.26	500.2	77.735	65.308	118.51	85.791	146.89	60.961	166.76	700.53	101.34	57.291	75.964	104.48	134.65	589.25	143.6	66.674	166.33	127.31	97.646	94.259	290.3	674.17	102.83	226.32
15310	98.575	200.25	51.317	154.75	102.64	60.916	44.378	104.42	116.33	NaN	84.903	58.646	82.482	53.877	59.15	56.258	120.24	49.895	69.553	122.3	95.742	84.267	74.363	101.76	201.17	81.654	73.205	127.58	58.284	99.096	54.507	163.77	253.92	83.101	37.471	89.361	103.2	144.07	215.36	132.61	71.655	75.891	140.97	89.902	64.904	132.24	259.14	86.683	57.004
17335	141.19	239.37	91.862	200.57	134.8	83.054	43.563	129.42	154.03	NaN	98.083	122.34	122.79	96.896	86.427	104.64	143.73	80.759	117.43	169.17	103.87	149.94	113.53	172.65	233.96	135.98	99.241	171.74	102.74	125.1	88.426	193.14	305	121.31	90.344	126.59	109.72	178.21	268.14	139.66	95.404	110.62	157.42	145.64	126.5	268.56	265.91	115.86	121.75
18769	148.38	361.01	98.29	266.87	210.02	86.227	104.21	137.05	140.29	NaN	115.66	126.64	152.19	111.54	128.99	145.07	232.9	85.406	121.45	190.34	130.31	187.72	121.73	191.59	302.66	115.76	110.6	256.59	128.53	210.9	96.17	209.96	416.97	168.5	119.29	147.79	130.28	187.4	361.48	164.33	123.67	145.85	211.24	172.73	121.2	278.2	394.44	158.68	111.43
15502	113.79	273.95	78.244	207.47	124.49	78.365	70.899	111.53	126.16	NaN	100.79	96.636	201.02	78.985	108.53	88.856	193.32	78.507	119.53	152.16	151.38	129.54	130.82	140.66	293.29	93.152	93.593	172.24	103.43	134.14	74.349	180.2	384.84	136.12	79.966	102.51	95.334	174.24	380.71	191.72	96.085	130.7	145.14	129.54	101.33	261.47	324.1	122.32	107.15
17564	129.99	257.64	70.904	204.17	108.43	74.08	55.231	119.09	120.75	NaN	82.491	97.337	133.6	67.007	86.184	74.9	175.83	101.56	123.23	155	113.41	132.83	99.731	164.76	214.14	115.98	84.907	133.08	94.278	106.16	99.224	171.13	262.03	128.18	67.212	101.57	81.15	158.95	227.47	141.92	88.881	92.097	156.58	113.17	85.641	199.52	226.77	93.926	133.97
16862	58.222	134.6	32.367	138.69	75.994	43.079	30.286	136.27	88.29	NaN	34.093	63.023	64.773	33.325	52.246	60.576	115.45	20.011	60.005	111.22	71.615	63.803	60.319	90.395	89.831	53.343	64.851	93.711	41.826	100.65	65.289	132.91	141.04	56.147	29.764	49.158	101.92	132.75	107.69	50.27	77.365	38	83.785	77.65	49.192	119.76	156.04	55.95	39.276
19186	135.21	696.58	56.882	303.49	140.39	79.595	67.638	146.06	135.31	NaN	81.829	114.7	270.09	66.078	90.914	112.86	286.56	163.93	106.91	162.53	157.21	125.4	111.87	176.64	617.46	121.2	100.21	183.53	147.56	171.79	73.219	206.32	934.26	134.43	98.474	114.23	140.37	178.74	590.42	251.38	114.62	224.51	198.12	143.98	140.21	290.07	776.63	151.07	557.64
14665	102.23	378.01	70.24	242.95	106.47	64.658	37.559	110.64	106.76	NaN	92.982	84.601	130.31	57.929	74.914	75.238	206.75	77.776	92.197	140.76	139.36	128.32	114.89	117.76	342.86	96.642	69.015	154.9	102.79	105.27	55.842	163.18	461.56	126.5	62.952	79.587	80.221	142.4	341.59	127.48	80.766	121.12	137.86	105.23	78.257	190.58	433.54	126.69	90.732
27123	121.49	304.46	86.775	292.2	145.79	57.788	43.251	150.35	116.27	NaN	98.187	92.477	141.87	92.213	101.71	102.73	210.6	86.593	140.46	184.19	103.8	151.82	109.8	169.6	251.19	101.75	88.621	228.83	110.33	159.02	95.613	256.75	306.87	178.49	62.388	124.48	127.4	451.31	256.73	113.54	112.25	113.04	346.74	159.93	97.727	199.11	294.14	191.91	125.17
17550	95.654	209.42	61.834	161.34	122.74	67.52	32.648	104.8	124.58	NaN	78.981	76.553	119.65	64.993	75.883	67.94	144.33	61.322	101.5	137.62	91.992	128.21	102.57	116	210.77	85.219	62.571	123.73	89.652	77.44	61.692	162.91	238.78	107.12	67.682	76.933	87.123	135.26	198.76	123.97	68.81	75.829	186.9	87.46	80.306	142.35	198.67	88.839	74.326
15585	88.391	225.53	62.832	132.69	115.68	55.012	26.668	108.32	115.79	NaN	85.706	78.734	102.32	51.168	73.123	98.321	128.47	85.865	74.609	163.76	97.636	141.3	86.083	124.34	192.33	80.954	79.646	145.61	79.747	105.96	58.291	134.23	258	117.48	68.69	62.685	92.987	133.93	192.42	104.22	63.372	81.509	143.82	90.635	88.216	147.48	177.62	85.067	127.55
25820	266.16	348.55	72.708	315.63	226.67	94.706	70.003	211.25	270.85	NaN	133.21	153.52	160.83	138.57	115.54	119.53	272.75	125.11	237.95	314.31	123.46	165.86	200.93	144.32	286.81	212.25	135.29	224.83	245.37	148.64	162.41	390.4	315.63	327.24	142.29	339.82	393.02	754.05	410.72	95.554	196.41	152.17	694.64	479.83	105.11	174.68	330.24	1119.8	137.92
18203	104.5	323.29	61	183.56	138.16	53.54	37.636	148.74	120.66	NaN	110.14	88.134	133.72	63.624	96.347	101.37	187.86	84.899	102.78	168.64	95.379	142.66	97.842	148	301.84	87.824	81.284	150.92	94.184	121.02	65.998	165.26	371.35	129.8	62.453	98.567	97.403	150.45	304.12	118.81	85.301	92.279	179.75	122.14	90.233	153.54	310.23	111.91	132.84
20906	130.61	460.79	76.347	290.46	230.04	76.915	41.843	134.25	156.64	NaN	102.59	108.45	197.05	91.292	152.59	168.54	237.64	107.29	134.21	181.05	125.81	212.46	112.94	235.9	397.26	108.05	94.093	269.95	126.54	249.32	85.507	254.1	527.46	152.47	79.406	132.28	146.87	310.77	408	152.66	90.953	152.15	200.41	179.01	132.35	256.04	464.51	158.58	266.1
19286	107.16	431.84	67.908	218.44	77.702	49.771	31.566	134.23	87.898	NaN	79.453	103.74	178.42	51.339	71.766	81.992	238.06	88.985	95.194	163.71	83.41	100.69	91.913	111.78	411.99	100.92	60.897	138.02	97.945	135.48	58.677	197.46	536.89	97.024	46.57	68.061	116.48	162.73	384.58	83.447	83.021	95.745	165.05	121.05	76.702	204.16	450.49	121.28	240.58
17842	114.95	393.34	60.815	223.78	167.84	60.421	41.563	117.86	102.41	NaN	93.466	104.2	190.37	76.977	108.51	110.54	199.11	121.11	108.33	139.56	124.83	148	112.98	145.79	330.36	112.12	86.715	190.69	112.14	151.51	79.277	213.67	436.21	116.75	74.389	102.77	129.46	154.64	321.3	106.96	74.068	122.62	148.03	122.19	93.105	188.54	329.23	133.47	282.85
21708	141.37	326.4	65.737	221.15	144.23	108.58	56.733	163.73	167.26	NaN	87.795	97.219	183.86	94.084	123.27	97.134	210.04	124.99	111.51	160.42	151.14	157.98	131.82	143.59	283.81	109.53	98.797	171.07	117.98	138.18	105.12	215.88	358.32	155.94	121.14	136.68	116.99	202.45	283.07	148.03	129.51	142.89	173.86	135.57	102.81	266.49	332.1	124.35	96.97
17127	120.58	567.18	74.183	313.16	132.49	73.873	44.577	151	137.06	NaN	104.08	234.98	165.94	74.623	89.633	115.08	283.44	86.016	107.35	175.75	138.28	140.43	118.83	143.79	526.24	104.23	95.602	195.33	112.9	151.87	73.883	204.3	707.07	121.83	57.935	105.95	150.24	168.3	522.74	141.04	68.82	164.26	170.31	150.21	83.845	181.32	682.82	158.57	144.7
18765	101.32	280.01	68.832	203.43	110.88	65.111	51.406	128.48	109.26	NaN	83.451	140.63	110.06	59.62	62.993	91.714	175.41	57.508	103.65	135.25	93.881	126.04	114.3	128.68	219.46	103.53	101.59	154.13	106.6	114.86	70.816	170.81	303.38	123.9	54.367	103.36	108.02	141.2	244.46	94.785	68.646	94.865	148.48	113.49	96.771	143.71	283.27	116.88	61.472
22802	157.02	466.23	98.15	288.13	172.28	85.097	71.868	180.48	153.86	NaN	123.91	125.11	197.07	120.83	126.75	114.19	251.12	117.79	143.97	208.3	150.03	177.81	125.88	179.82	392.4	133.88	101.68	204.16	174.55	152.02	112.47	261.65	429.52	191.43	85.141	157.69	262.92	508.64	465.11	140.94	124.81	170.94	339.87	256.8	106.28	213.53	426.39	322.23	145.2
15182	103.05	265.76	16.315	146.61	59.164	26.656	13.752	44.16	38.671	NaN	53.715	32.653	89.23	35.081	47.656	41.202	88.332	57.038	19.683	121.3	63.211	82.9	54.961	99.204	163.45	57.149	28.788	65.695	65.299	77.209	45.19	86.865	229.4	56.711	9.4757	50.665	56.388	104.97	159.46	65.858	77.118	39.456	133.93	41.269	33.386	105.57	116.93	49.136	139.89
22602	151.29	247.93	69.386	215.18	129.17	78.704	33.491	159.85	94.381	NaN	100.31	97.686	129.11	137.26	98.666	82.136	188.23	90.033	91.326	185.75	126.16	156.74	104.45	129.13	256.54	101.64	91.085	165.06	111.03	120.19	92.789	233.48	251.72	149.19	85.871	143.86	127.91	296.82	208.99	109.97	83.143	81.184	171.76	124.01	81.173	174.89	218.94	108.71	83.965
22538	195.45	872.51	118.92	467.5	264.32	151.18	113.8	195.41	214.53	NaN	154.06	149.8	322.31	139.19	203.86	205.98	447.52	153.42	159.16	230.36	209.38	260.32	151.01	261.85	857.09	167.78	142.7	361.23	176.06	346.86	140.68	308.32	1235.4	207.73	162.73	177.89	180.21	254.85	806.61	231.27	181.42	279.95	242.5	234.47	180.66	307.54	1102.8	220.56	385.27
17436	121.03	200.34	50.139	166.45	110.49	65.691	27.901	128.17	101.2	NaN	81.112	78.836	103.03	73.42	77.845	60.797	178.11	73.962	97.129	159.24	76.239	137.13	90.544	136.05	199.53	80.881	74.454	119.47	97.916	108.64	72.22	198.28	219.17	130.51	36.31	91.277	133.55	302.64	168.54	82.696	69.701	75.728	151.14	113.75	61.674	151.45	167.31	111.04	79.322
29308	128.43	233.99	79.604	221.03	187.16	104.65	43.216	113.94	132.48	NaN	89.274	93.466	109.14	72.157	87.491	124.81	204.86	83.33	143.66	184.12	212.55	131.01	106.3	143.75	156.39	87.891	106.3	168.6	103.01	91.857	136.76	199.39	223.62	165.25	34.347	113.09	93.917	238.32	163.98	98.107	103.53	68.518	226.05	97.835	74.324	185.2	171.69	90.787	111.7
24955	165.58	159.77	72.339	175.13	118.58	79.632	32.389	131.94	74.665	NaN	85.455	122.25	119.2	58.473	88.779	76.629	152.99	41.538	128.28	143.9	121.02	112.27	123.45	134.91	175.21	172.52	99.22	135.9	113.46	129.96	88.317	224.6	88.742	100.06	34.577	108.94	91.884	214.96	119.59	82.57	87.645	50.232	134.59	75.485	65.143	120.46	107.89	62.146	58.626
13994	108.02	308.27	48.482	177.82	116.05	44.811	67.491	96.351	111.48	NaN	69.807	72.252	121.58	70.803	65.222	73.581	167.42	57.905	90.155	122.93	89.982	125.31	78.343	116.31	252.71	76.884	59.611	147.51	94.899	129.6	55.684	153.66	367.43	121.99	45.035	84.052	96.117	212.16	256.24	84.88	80.074	88.121	153.65	108.12	73.242	90.011	321.27	92.332	99.627
22188	113.45	198.61	92.672	155.63	88.323	67.451	24.507	86.365	96.487	NaN	74.852	87.397	83.566	68.101	58.75	93.655	174.31	56.115	96.532	119.91	115.94	110.78	65.9	118.02	121.68	87.292	72.521	109.25	75.853	121.89	89.186	192.41	129.87	114.61	62.655	81.665	109.86	178.58	131.51	73.839	58.244	75.854	110.87	93.27	92.718	135.75	124.96	72.033	81.57
21576	163.29	341.82	80.507	217.79	134.11	62.917	24.389	141.72	155.62	NaN	94.256	85.732	126.78	93.103	115.72	132.06	225.73	66.751	89.26	177.69	94.079	153.43	117.34	135.06	313.73	80.653	91.647	179.85	101.83	152.39	84.436	204.55	383.43	155.06	70.86	119.89	110.23	161.37	329.88	91.303	100.34	124.34	188.65	132.12	96.956	159.97	316.51	92.51	107.44
20054	158.89	245.47	74.107	200.89	123.54	89.498	108.13	148.01	139.59	NaN	84.876	110.74	138.8	75.124	84.868	94.505	189.76	100.04	119.35	183.91	100.06	153.2	100	140.38	189.67	109.35	100.8	177.83	160.7	86.971	93.848	233.94	242.4	151.02	81.22	127.69	156.54	332.28	203.15	80.806	87.679	84.101	206.67	178.89	104.97	179.48	207.25	158.15	103.16
19416	149.71	353.24	85.414	213.46	146.11	91.307	68.142	151.88	136.44	NaN	98.833	124.95	149.28	118.68	113.6	109.97	218.36	85.623	134.61	160.97	121.43	140.64	122.7	159.98	320.28	115.67	94.04	161.9	163.28	146.69	94.982	217.15	411.85	133.7	81.03	115.96	153.95	189.81	281.14	135.54	113.21	144.95	213.25	126.61	100.83	152.97	341.63	119	183
22884	129.4	444.32	60.893	205.73	138.6	47.241	60.587	144.24	103.9	NaN	78.317	76.239	117.06	65.614	65.354	77.936	201.05	71.46	87.98	134.44	86.682	143.1	76.57	134.2	345.57	99.553	91.051	159.73	116.12	147.93	82.463	225.35	465.55	139.1	64.4	98.472	110.6	162.6	356.23	132.45	76.082	124.89	164.16	109.28	81.482	148.51	392.64	96.743	121.54
15371	89.878	284.66	44.9	161.69	96.341	41.062	41.041	106.76	84.002	NaN	51.8	61.945	91.183	75.624	45.644	65.731	153.42	50.676	77.541	113.5	81.713	114.17	72.619	99.11	254.59	65.882	52.816	137.18	81.809	95.489	61.688	147.39	343.37	84.103	30.308	66.709	81.479	116.98	222.47	50.275	59.498	86.45	121.65	97.188	77.645	82.72	268.27	82.472	74.117
31708	217.75	203.07	152.67	255.44	178.9	91.448	98.915	155.58	214.16	NaN	144.71	188.11	130.78	169.85	171.01	140.79	226.87	87.676	205.05	251.36	155.94	198.66	152.41	190.83	197.52	132.37	149.42	241.46	192.14	121.87	95.8	349.17	244.82	240.42	155.94	136.26	243.73	328.16	165.44	112.53	147.26	78.822	272.52	233.64	93.79	248.54	175.96	140.6	134.67
15908	110.34	225.05	49.224	131.9	93.387	57.106	37.653	80.417	82.551	NaN	60.207	58.151	102.91	55.922	67.403	66.077	128.71	50.189	94.117	120.56	69.293	97.881	75.611	100.06	175.34	71.254	64.974	130.15	64.804	81.661	69.907	138.98	218.95	97.76	28.02	65.45	84.798	136.25	140.78	60.391	70.966	55.553	136.7	91.126	66.571	101.65	186.96	72.677	65.598
32326	159.14	199.45	96.975	251.5	151.18	89.452	68.133	168.36	189.24	NaN	124.61	123.67	136.33	139.98	84.764	107.91	212.54	78.455	133.28	181.11	194.22	131.62	121.11	97.561	147.47	127.4	98.503	183.25	129.51	90.372	122.09	282.58	197.8	167.99	84.883	125.82	121.34	216.64	147.38	110.59	129.26	82.893	221.31	183.41	67.851	130.64	173.58	127.36	106.95
1611.5	7.476	3.6356	8.8183	13.991	7.7561	8.4345	14.178	13.751	7.2913	NaN	10.056	12.373	4.1151	8.2349	3.1459	9.0664	8.3311	4.511	22.35	12.154	7.3805	4.7754	8.5645	5.1854	12.965	6.8882	4.8297	14.619	14.193	7.9604	5.032	10.79	6.6574	7.3956	41.87	3.0085	11.327	20.073	5.4921	7.6514	2.7756	3.5646	13.494	9.8708	3.8747	7.3044	8.0129	9.3953	7.2116
37407	107.69	144.53	46.25	172.81	112.92	94.698	59.663	160.94	148.17	NaN	75.046	134.57	63.575	111.06	56.901	106.67	183.16	36.614	108.93	185.48	70.733	135.55	96.402	143.77	229.51	99.532	78.338	159.06	89.62	77.824	64.786	237.52	111.65	158.77	50.249	107.16	119.48	280.75	155.49	108.89	49.948	46.838	233.14	160.42	53.636	130.67	121.67	123.84	49.879
NaN	NaN	NaN	NaN	NaN	NaN	NaN	NaN	NaN	NaN	NaN	NaN	NaN	NaN	NaN	NaN	NaN	NaN	NaN	NaN	NaN	NaN	NaN	NaN	NaN	NaN	NaN	NaN	NaN	NaN	NaN	NaN	NaN	NaN	NaN	NaN	NaN	NaN	NaN	NaN	NaN	NaN	NaN	NaN	NaN	NaN	NaN	NaN	NaN	NaN
13374	81.715	204.46	44.642	120.66	76.262	42.413	24.656	85.181	53.412	NaN	51.329	55.862	99.384	52.612	48.033	49.956	109.2	36.274	58.784	76.377	59.314	64.757	56.273	102.25	158.97	76.653	48.999	86.927	65.691	72.358	57.297	109.72	205.06	75.162	44.354	69.466	65.054	94.604	160.72	69.001	50.734	52.981	109.55	53.545	58.445	91.253	197.5	70.367	54.274
16819	91.24	100.97	36.177	148.8	87.905	58.985	43.199	102.35	90.857	NaN	78.416	67.881	72.455	53.398	82.249	54.621	80.135	73.56	86.087	107.64	74.284	87.183	74.802	63.885	110.59	77.505	54.28	98.577	85.288	76.354	62.798	120.87	116.35	84.678	33.354	77.407	76.399	152.78	71.734	57.38	42.042	53.783	130.62	70.528	55.604	125.22	70.122	70.519	66.003
NaN	NaN	NaN	NaN	NaN	NaN	NaN	NaN	NaN	NaN	NaN	NaN	NaN	NaN	NaN	NaN	NaN	NaN	NaN	NaN	NaN	NaN	NaN	NaN	NaN	NaN	NaN	NaN	NaN	NaN	NaN	NaN	NaN	NaN	NaN	NaN	NaN	NaN	NaN	NaN	NaN	NaN	NaN	NaN	NaN	NaN	NaN	NaN	NaN	NaN
15317	85.767	319.94	45.951	183.41	91.653	48.252	34.552	72.249	93.737	NaN	58.597	67.235	124.3	51.843	56.442	56.299	149.54	50.791	62.716	115.74	76.212	106.29	58.865	119.16	269.47	64.285	66.759	126.6	87.891	96.108	52.14	119.61	340.91	101.49	35.564	65.235	69.386	110.31	240.83	99.849	40.329	70.654	118.8	64.266	66.563	103.45	283.5	89.312	108.24
15928	120.22	123.11	88.255	152.18	115.96	104.17	79.033	123.28	140.69	NaN	98.267	77.372	83.932	75.659	64.182	91.645	137.98	57.018	104.21	149.77	89.918	118.37	102.62	118.29	101.93	105.29	81.247	132.53	108.36	84.639	92.035	170.5	118.06	136.19	95.642	123.07	101.63	149.61	90.08	76.482	107.08	95.228	150.96	111.63	66.098	155.32	101.91	93.364	116.7
13606	72.731	219.74	29.159	125.37	91.553	29.564	26.044	70.046	57.741	NaN	46.596	57.876	94.416	29.908	37.762	50.705	83.458	34.723	57.753	82.483	37.145	80.208	47.242	133.4	136.06	69.546	57.572	63.285	55.692	100.69	49.133	113.14	172.82	78.484	24.761	70.379	42.184	101.92	130.68	57.827	46.748	37.428	104.65	52.422	48.948	75.991	144.82	86.1	52.605
24394	216.48	529	126.64	329.94	209.55	136.56	103.1	221	215.27	NaN	167.12	152.37	213.35	141.73	192.1	174.48	331.65	149.53	191.2	268.84	207.3	261.3	200.31	212.66	488.71	161.19	161.17	300.74	180.33	247.51	156.61	317.92	661.48	202.7	116.46	167	159.91	298.51	450.3	191.24	149.27	188.62	251.18	194.45	124.63	274.9	557.91	183.26	242.49
19040	135.71	157.67	90.861	168.96	156.89	107.95	68.027	144.5	137.8	NaN	104.33	91.744	99.216	109.68	75.968	117.41	143.17	72.085	121.42	177.17	116.66	134.81	123.06	159.92	127.38	131.33	105.28	183.06	115.35	89.146	95.355	182.7	120.73	143.89	97.009	105.12	102.72	163.19	91.743	94.369	115.64	117.02	147.82	131.94	91.554	157.15	122.77	120.2	89.54
383.32	1.2867	0.13899	3.3202	1.6041	0.3193	NaN	1.0087	1.8579	2.496	NaN	NaN	13.423	0.58794	NaN	NaN	0.37894	1.565	3.7334	0.98867	1.0945	NaN	NaN	NaN	1.1623	3.2536	NaN	NaN	1.6042	0.82077	2.0291	NaN	3.6138	1.312	2.9343	3.1122	1.4405	1.312	5.7896	0.25217	NaN	0.54961	1.312	NaN	NaN	6.5485	NaN	1.1711	NaN	0.98867
14227	73.682	120.67	37.221	99.675	51.481	69.46	30.107	77.676	83.518	NaN	52.842	44.725	59.221	59.129	31.546	38.476	133.81	46.051	80.167	101.01	74.443	48.872	39.905	67.777	139.87	78.895	41.939	75.243	62.829	41.935	35.325	123.32	130.89	88.936	14.997	48.349	45.841	107.32	106.16	75.259	50.384	42.695	110.08	63.054	26.621	69.202	144.33	52.532	51.626
14407	45.773	343.11	31.76	98.628	55.331	29.244	8.2249	70.663	43.567	NaN	54.482	60.438	123.11	38.572	39.613	42.623	137.57	41.23	51.893	68.311	39.239	79.325	44.398	63.317	242.16	41.122	34.534	70.982	46.897	76.899	38.193	117.85	274.18	60.06	17.18	43.958	41.788	67.193	168.55	56.254	43.171	56.325	76.397	54.66	40.179	77.173	219.31	52.078	142.3
17341	67.373	238.99	26.404	136.86	100.06	37.701	14.394	86.838	71.769	NaN	40.81	79.274	93.036	43.737	39.82	51.088	118.14	44.495	64.003	74.077	60.103	74.658	55.668	61.229	182.02	41.237	33.119	97.057	71.559	68.037	34.975	123.99	225.82	68.388	36.237	62.255	43.885	94.105	183.57	48.893	37.651	59.012	94.032	65.49	52.46	93.605	214.61	62.861	41.014
12148	109.74	106.89	74.611	89.767	89.342	69.462	48.242	104.13	89.806	NaN	54.984	76.931	52.907	48.229	54.024	75.792	95.936	44.061	80.364	99.696	79.101	80.657	65.279	97.542	79.588	70.679	69.179	102.94	97.19	65.197	76.401	124.82	73.325	96.247	59.672	71.386	72.647	103.47	71.862	56.545	67.859	52.317	97.226	63.489	55.426	113.09	67.974	79.835	52.119
15557	74.797	188.34	38.015	109.85	57.719	38.35	30.646	78.69	79.139	NaN	42.505	68.749	60.178	63.056	42.097	45.474	100.07	36.127	63.192	144.99	64.994	101.77	43.619	103.71	145.5	73.177	40.164	67.666	79.041	52.853	59.609	109.26	163.42	76.282	44.742	71.281	105.65	134.9	129.54	28.891	34.82	45.062	114.06	86.531	44.895	119.23	139.64	59.515	40.041
12189	102.85	101.2	48.391	93.221	95.892	78.261	62.036	86.835	79.753	NaN	89.446	62.321	71.074	78.964	64.682	73.851	82.44	46.217	78.366	99.963	105.33	100	87.217	86.381	74.827	77.672	84.967	114.28	90.62	56.412	80.003	131.97	86.231	97.721	51.54	88.853	79.233	107.9	68.827	51.884	68.86	58.367	122.65	96.558	63.213	117.15	64.742	74.523	87.84
12196	131.03	150.92	90.561	141.78	126.56	126.7	63.789	114.17	124.49	NaN	101.89	107.89	98.822	99.85	89.469	100.07	145.68	98.666	109.29	127.02	100.22	144.58	97.499	101.45	129.73	116.03	102.53	143.65	123.15	98.856	95.485	163.22	156.75	132.81	81.98	122.33	103.39	147.65	118.08	123.81	87.553	102.42	147.71	100.21	73.686	125.92	146.51	123.49	122.74
5974.3	46.176	62.88	29.944	69.309	49.194	26.042	23.573	65.663	43.415	NaN	23.529	45.89	22.81	33.835	27.202	31.492	50.299	21.798	26.731	57.6	15.218	52.569	35.456	34.965	50.106	29.477	37.101	51.422	53.658	25.218	28.131	53.326	56.979	36.829	37.659	42.112	30.207	58.629	43.996	30.815	43.392	30.383	38.824	26.754	18.219	56.641	68.526	25.92	16.676
23754	133.18	176.67	70.615	196.77	92.395	63.657	73.648	108.6	106.81	NaN	70.747	86.584	68.177	68.45	71.394	66.754	158.73	85.97	124.23	178.94	79.614	150.6	82.031	118.58	128.05	98.101	129.39	146.22	97.933	67.565	97.939	212.2	244.23	157.12	62.827	117.73	106.03	187.91	106.45	96.311	126.02	52.377	133.89	177.47	48.441	141.59	95.473	112.3	47.032
22934	178.85	269	143.96	244.79	191.36	153.06	108.92	173.28	217.16	NaN	147.79	130.42	134.7	157.6	163.59	166.09	232.54	108.72	180.96	230.58	179.97	238.86	159	197.05	281.64	173.69	149.62	223.32	174.74	184.39	173.7	279.55	324.95	194.84	120.74	177.13	137.81	231.05	253.49	173.61	160.95	154.71	203.82	155.08	136.98	210.17	254.83	154.83	140.86
14489	96.357	92.883	70.47	109.57	81.259	41.059	49.146	85.29	88.423	NaN	64.472	52.433	66.245	72.461	56.148	63.619	67.741	51.872	59.437	73.997	55.314	89.36	62.238	81.889	74.255	67.255	66.075	99.524	76.71	51.465	54.34	120.41	66.619	94.712	53.814	82.974	58.578	93.624	53.209	36.743	69.617	45.339	88.783	66.134	41.095	85.77	67.177	72.036	57.825
7297.1	60.399	45.358	39.986	66.696	55.203	28.438	25.584	60.679	40.711	NaN	32.937	29.957	35.76	31.149	46.626	41.161	41.5	39.127	37.476	60.34	43.157	41.163	45.689	37.953	43.992	42.719	29.634	64.705	54.818	35.005	28.997	74.953	46.706	62.71	25.166	45.588	44.818	78.961	43.964	28.072	37.248	31.285	52.262	40.686	17.829	57.419	32.065	44.839	29.318
13234	119.83	137.44	75.345	133.07	114.41	95.67	102.49	118.32	133.68	NaN	108.2	114.32	79.442	98.025	66.998	90.223	130.59	63.437	96.609	131.81	108.01	98.026	93.07	103.06	112.98	96.755	101.14	128.79	104.41	109.57	95.902	159.61	138.93	120.18	73.34	97.306	84.216	156.63	129.07	84.349	93.577	81.808	135.07	104.66	73.93	133.98	136.66	71.995	98.281
16679	159.85	155.63	100.85	165.56	157.11	127.18	114.93	160.07	177.75	NaN	167.66	130.26	121.03	132.77	134.13	158.4	179.28	138.94	148.13	214.68	144.19	169.28	167.26	163.66	126.68	154.4	142.42	187.77	153.7	150.17	138.82	248.19	150.55	172.84	145.59	136.56	137.29	214.6	118.68	148.57	149.31	134.79	193.15	140.93	116.22	195.86	120.96	119.73	116.97
22572	83.989	158.43	41.491	122.3	94.342	46.075	45.369	125.99	99.568	NaN	73.964	147.2	98.713	54.117	73.75	69.224	172.93	90.984	133	128.39	67.937	75.045	65.47	60.712	101.39	114.3	74.321	109.18	90.946	88.799	76.05	153.96	180.72	121.22	50.485	85.625	100.64	190.91	114.11	41.362	67.531	42.349	195.26	109.01	59.273	99.166	72.543	62.62	58.034
3919.8	44.684	31.895	17.731	37.096	33.287	25.348	11.139	44.998	29.083	NaN	21.589	27.275	21.228	23.75	17.407	27.223	41.929	52.694	42.743	42.592	24.174	31.941	24.976	24.858	29.597	31.061	24.05	30.764	29.449	26.787	24.213	44.994	34.806	33.315	28.591	34.272	36.405	45.768	19.963	37.81	25.534	24.108	45.315	19.182	25.829	49.892	25.882	20.46	13.114
14280	166.55	189.15	123.24	201.85	177.57	120.01	118.47	154.68	200.33	NaN	129.2	136.73	129.74	137.01	132.97	164.66	190.23	145.87	157.07	199.46	164.88	196.74	171.26	180.5	199.52	153.41	145.87	193.35	182.96	155.95	139	231.04	235.9	198.73	147.42	163.04	170.47	217.09	177	183.79	141.98	130.69	203.14	162.72	119.69	215.85	241.4	136.42	175.37
2589.9	18.222	15.523	7.273	21.379	12.2	13.244	12.7	10.744	16.318	NaN	4.4441	8.8469	5.1978	2.9026	13.067	8.0893	20.15	8.3406	10.939	22.079	7.3038	16.297	19.082	9.7945	9.8296	7.8758	8.943	21.318	11.167	8.1284	15.33	11.666	8.9426	23.005	3.5582	12.589	13.054	21.882	9.119	9.2662	15.69	13.695	15.985	12.806	5.2204	13.927	10.02	6.1621	7.9737
15643	137.28	124.9	89.068	135.57	121.29	94.105	66.171	135.67	137.71	NaN	107.41	101.42	94.16	102.21	93.196	99.622	152.61	81.21	113.03	140.29	91.596	138.42	118.37	133.57	116.22	113	118.78	143.43	129.67	112.36	103.12	191.97	104.91	131.93	90.742	131.35	120.82	169.98	105.05	106.7	127.03	73.867	150.86	112.73	88.715	195.3	108.29	102.36	97.065
12025	155.99	139.65	127.76	167.79	153.08	123.08	103.31	167.03	172.19	NaN	152.19	129.67	110.02	150.13	109.83	128.41	154.06	75.822	132.49	160.72	138.32	165	137.06	165.39	133.64	150.66	147.8	155.52	145.28	124.3	132.84	210.54	144.67	166.53	161.56	148.14	118.57	180.94	124.96	124.18	122.43	143.12	173.18	132.14	121.07	164.43	143.03	99.884	147.56
10620	128.91	120.85	81.987	160.44	139.61	131.26	101.42	142.31	172.5	NaN	135.42	119.45	102.69	133.5	112.77	138.28	153.01	102.15	149.36	152.1	136.79	177.19	138.65	145.42	110.83	133.37	120.8	171.53	133.27	144.59	112.19	175.18	119.23	162.53	143.1	138.01	135.1	172.58	109.03	125.97	123.94	114.74	144.45	116.75	134.81	165.11	135.95	129.32	124.87
14901	107.64	105.47	69.25	132.39	115.7	85.59	51.594	105.2	109.97	NaN	75.214	92.35	84.615	85.037	74.001	98.431	120.64	56.159	103.35	126.21	99.28	100.09	76.828	125.75	83.503	98.334	95.264	119.33	97.406	96.665	102.01	149.53	88.814	115.96	82.544	122.19	113.5	147.34	73.701	56.772	77.78	49.824	127.78	103.83	87.228	126.93	81.433	86.707	73.02
12846	85.595	93.684	69.694	110.02	74.687	58.072	18.25	82.118	65.519	NaN	57.983	65.771	59.808	56.318	43.669	57.89	96.593	42.83	68.205	91.252	53.825	74.608	58.71	66.033	98.515	76.84	58.566	81.712	66.882	65.943	68.085	102.95	110.91	71.517	50.307	56.021	65.545	104.69	86.114	38.451	40.112	53.485	87.025	74.174	35.517	73.855	96.423	49.232	39.945
14353	1536	1250.9	1826.9	1675.8	1749.3	1672.7	1494.7	1605	1966.3	NaN	1616.2	1425.4	1283	1663.8	1482.4	1607.6	1583.4	1393.1	1682.1	1792.2	1653.7	1967.7	1669.1	1701.2	1337.4	1702.5	1567.2	1810.2	1694.6	1563.1	1648.2	1974.3	1684.1	1876.2	1652.5	1790.9	1508	1718.5	1321.8	1514.8	1665.4	1611.3	1646.3	1549.9	1444.6	2107.5	1931.1	1446.6	1759
16289	147.53	122.63	104.69	142.19	141.23	104.14	68.65	151.12	154.87	NaN	112.06	126.82	95.56	122.11	115.6	104.62	156.55	81.589	125.62	171.02	103.09	132.08	129.91	140.45	112.56	121.91	104.04	157.59	125.09	93.781	134.85	173.06	108.43	145.7	68.182	122.57	106.04	201.33	99.946	103.96	106.33	92.25	168.04	129.64	93.735	154.53	120.95	96.762	123.92
14029	115.61	109.32	48.26	120.43	120.32	69.466	74.5	101.75	105.6	NaN	79.798	83.901	67.37	51.793	64.754	57.382	107.75	56.018	95.593	113.78	82.441	98.519	87.413	99.797	76.458	73.559	70.275	93.518	101.74	81.576	76.726	124.34	82.783	109.9	73.248	85.566	82.078	121.65	67.439	61.075	58.625	73.411	123.5	80.896	52.421	88.273	77.524	77.792	64.26
15761	139.74	150.32	133.63	167.03	158.24	94.461	79.028	158.77	166.06	NaN	106.69	127.59	92.915	128.94	114.36	122.45	149.04	76.146	155.67	181.14	115.38	157.58	151.45	143.5	140.77	137.86	117.04	161.78	152	123.16	116.76	197.97	142.48	145.85	104.03	132.36	134.26	189.61	123.23	97.907	115.9	103.44	181.31	129.06	102.94	189.71	159.67	117.96	116.67
5209.2	39.024	39.761	34.23	38.018	26.822	24.06	11.996	33.036	40.807	NaN	26.045	28.494	30.047	16.464	26.397	38.305	32.893	20.555	30.501	50.013	24.1	37.586	30.726	32.72	28.606	34.593	23.672	34.23	38.653	33.796	22.497	53.591	30.245	33.752	16.266	31.164	33.195	49.214	29.22	30.714	39.672	29.291	40.679	33.851	15.765	43.649	37.821	25.598	29.516
13762	122.71	106.67	69.021	147.55	121.75	101.49	51.789	126.33	133.9	NaN	88.296	99.891	90.446	106.69	88.022	102.23	125.77	68.861	132.76	154.2	109.32	142.45	100.12	119.36	93.986	106.43	99.849	123.98	105.96	76.94	88.903	167.14	98.855	139.26	73.992	111.82	104.44	158.18	74.581	109.02	83.889	78.741	150.5	100.06	68.857	112.93	116.1	91.172	84.986
13045	72.235	76.111	42.429	75.036	70.647	25.451	14.328	51.529	54.838	NaN	50.359	46.757	65.956	44.615	25.837	26.038	44.048	30.798	53.49	81.727	34.322	40.268	36.111	24.364	74.342	24.877	29.293	57.231	44.725	47.121	40.726	90.807	71.092	86.47	13.079	67.871	19.148	111.82	32.067	51.776	32.638	13.433	88.019	47.752	38.168	42.807	60.369	34.152	33.226
14048	101.22	110.47	70.191	118.42	98.052	79.326	43.348	126.88	117.22	NaN	84.035	91.926	61.112	93.772	91.754	81.329	99.945	62.832	93.287	136.02	76.431	109.74	94.25	99.008	80.744	76.563	66.866	101.21	90.45	91.726	71.252	135.14	97.15	114.02	78.554	87.511	87.968	132.32	75.851	77.106	70.021	50.337	129.11	108.29	60.842	118.69	100.94	81.958	87.48
17432	99.999	111.51	44.332	121.4	84.269	50.528	52.39	139.24	95.212	NaN	50.37	74.904	61.149	63.794	46.676	61.737	147.18	36.84	91.002	107.27	79.19	102.7	69.97	74.358	124.14	87.713	58.685	137.28	68.14	58.185	63.464	157.21	104.72	116.94	55.859	76.963	63.149	140.12	74.273	55.681	57.234	54.336	161.42	55.877	44.723	68.99	65.72	55.724	54.962
5244.1	36.564	34.968	4.0072	37.321	23.233	14.187	1.0673	6.6875	12.831	NaN	11.641	21.102	19.776	16.351	11.132	36.082	39.419	8.8992	6.8117	66.285	5.1708	15.508	25.568	37.59	28.104	25.196	3.1727	13.955	55.576	4.3163	35.662	23.367	8.1285	29.084	4.9826	15.169	13.027	55.194	25.818	14.482	14.479	7.2361	11.157	8.4773	8.6315	17.838	20.134	20.664	1.0985
14546	26.062	88.39	NaN	24.669	45.738	66.158	4.4744	44.708	27.46	NaN	23.634	47.787	52.086	13.493	24.055	23.668	74.595	15.845	44.446	152.06	52.96	47.482	36.765	1.0566	75.847	85.51	21.591	171.01	8.1702	20.782	15.127	59.207	44.405	70.824	11.646	61.17	0.39659	110.39	13.529	68.28	62.703	NaN	85.799	32.205	26.498	21.444	136.63	20.27	23.823
18816	145.63	111.61	71.294	174.16	121.27	61.09	56.605	126.88	133.68	NaN	94.755	113.1	74.5	100.36	68.22	78.117	142	58.444	132.67	128.23	93.485	102.18	94.753	148.56	119.36	104.07	79.393	113.92	103.39	85.071	86.528	175.74	139.65	110.75	73.512	96.683	109.37	178.59	90.969	73.666	78.22	48.406	157.42	123.69	83.865	107.25	100.25	70.104	73.212
6565.2	68.249	50.005	22.021	19.096	4.938	34.663	14.419	43.147	61.024	NaN	15.908	21.485	12.231	22.973	1.051	9.8299	5.9758	4.0611	9.2044	77.742	23.067	7.733	13.199	22.233	34.828	56.289	39.295	11.293	86.2	16.082	19.629	92.992	28.989	40.568	8.1429	46.855	7.5578	36.937	24.817	32.15	12.994	6.0689	51.308	66.208	24.347	23.386	57.529	13.743	8.4391
9037.2	60.427	85.544	38.297	51.596	39.772	37.378	31.892	53.545	36.556	NaN	25.56	39.438	16.38	49.63	85.648	63.027	104.4	28.069	55.787	87.636	47.162	38.293	35.203	70.693	40.753	37.364	32.472	44.144	43.186	28.872	35.841	150.77	117.44	108.66	30.994	94.703	35.339	91.267	37.97	37.278	42.09	31.767	75.538	50.519	19.45	49.095	32.697	57.533	26.694
8180.1	46.039	82.247	23.009	33.245	44.064	46.073	9.1219	15.491	33.464	NaN	25.669	41.284	46.942	25.675	37.509	22.776	41.638	16.693	28.211	32.827	18.549	53.057	20.113	18.663	26	28.862	60.563	39.814	34.474	48.789	28.89	87.243	80.581	45.569	12.898	87.625	78.903	37.175	25.735	16.929	23.851	25.001	29.303	33.362	50.355	19.077	19.245	24.574	12.365
8594.6	142.55	111.57	15.995	91.174	25.492	23.412	4.4747	227.06	40.688	NaN	22.833	46.159	28.401	27.696	18.142	18.305	40.97	15.157	21.579	48.35	39.023	46.933	25.161	32.335	44.084	23.082	81.947	231.27	40.042	21.562	17.563	53.945	76.213	40.226	11.719	27.557	30.657	52.807	31.893	15.784	103.15	29.668	42.751	34.211	12.106	25.78	52.4	24.896	16.61
21063	112.71	136.46	69.62	215.99	114.8	54.716	39.309	108.57	89.621	NaN	62.099	78.039	59.473	76.63	67.243	60.752	129.04	64.504	94.186	143.21	44.294	161.79	107.92	78.552	102.73	78.057	94.848	123.94	101.92	70.297	77.49	208.32	3701.5	101.24	52.558	71.64	84.348	147.52	86.642	66.188	81.845	53.587	201.69	97.266	76.891	85.741	99.147	58.996	68.643
17321	111.64	82.849	77.329	122.3	99.169	76.349	45.577	91.663	131.5	NaN	58.178	62.087	66.681	61.482	43.892	63.706	105.07	43.327	109.85	137.41	44.752	112.3	73.904	85.598	99.05	69.849	56.724	92.357	76.987	78.528	63.975	158.52	98.712	119.34	47.658	84.477	99.214	176.17	86.706	58.947	76.132	56.285	157	75.898	65.105	105.98	83.549	71.588	38.782
16342	54.621	69.502	24.26	69.559	57.45	29.327	37.382	64.038	53.9	NaN	18.741	52.011	34.071	25.263	33.092	31.174	58.928	17.756	47.06	63.178	31.442	67.666	67.471	28.809	50.137	30.537	43.236	39.492	30.491	30.098	26.629	91.582	67.207	57.196	19.502	28.341	58.213	55.993	39.783	21.6	23.923	9.0211	97.384	76.651	21.113	53.111	69.315	29.863	24.556
21324	72.024	110.09	26.31	117.03	97.565	31.951	15.103	108.18	87.814	NaN	68.125	37.122	73.482	55.407	68.475	81.587	98.267	75.531	59.476	147.84	52.351	89.859	77.247	49.124	93.177	52.756	54.588	83.983	54.571	33.727	83.877	100.5	61.063	97.833	50.829	55.648	86.59	112.41	85.665	42.967	50.826	22.849	133.44	73.306	50.833	116.13	56.699	43.88	45.113
20244	144.43	218.7	33.746	115.27	85.444	80.794	35.043	162.14	116.7	NaN	58.619	80.413	28.178	55.353	39.043	55.408	79.686	38.528	51.917	71.96	77.366	88.386	51.348	66.68	127.67	66.743	76.483	73.658	110.75	46.343	69.84	166.8	191.97	113.01	44.719	42.269	85.029	196.34	92.754	67.715	75.164	44.998	120.82	92.734	30.536	119.29	81.647	46.123	31.527
24477	104.57	72.122	29.449	236.9	101.28	36.601	38.853	113.01	109.54	NaN	49.837	54.263	29.602	27.347	79.059	63.528	159.37	59.84	85.629	99.393	39.834	66.789	41.266	46.134	99.655	91.361	34.438	76.822	40.602	72.778	46.621	124.38	77.123	122.2	14.137	43.662	85.93	198.95	39.06	69.41	164.1	38.553	113.19	74.807	51.092	104.14	54.171	47.237	23.79
17668	142.75	156.45	74.44	170.39	140.59	126.62	95.045	156.45	159.82	NaN	122.88	116.35	86.292	110.22	109.92	116.98	148.6	72.535	129.6	179.57	121.78	178.01	133.08	148.68	125.29	135.62	119.45	162.31	145.78	110.3	78.703	209.67	128.43	174.89	109.07	123.8	119.88	189.17	110.07	99.766	122.81	100.24	196.44	124.86	76.491	178.21	117.94	103.36	105.41
17254	92.443	58.827	31.948	91.262	77.817	23.905	16.861	82.613	62.808	NaN	74.265	73.485	68.083	50.459	37.108	46.929	108.58	31.831	45.955	104.6	43.481	69.457	68.636	68.288	76.492	61.022	45.531	82.346	73.655	35.764	33.143	138.5	82.435	83.888	41.822	53.482	68.673	134.62	96.652	41.52	41.129	40.609	128.5	60.585	36.552	78.484	81.598	50.793	36.026
17485	175.41	138.83	125.08	193.66	191.04	153.09	80.655	173.87	184.49	NaN	150.44	125.51	117.01	117.86	112.36	168.81	136.26	72.773	142.91	200.58	116.79	206	164.54	156.45	122.81	145.09	127.27	166.88	171.34	118.04	127.57	229.8	132.53	177.92	144.17	133.1	164.01	204.07	129.97	130.63	133.53	115.69	205.91	171.92	92.696	170.58	114.48	126.85	134.51
17089	69.21	123.43	57.831	137.57	110.25	52.9	14.85	92.57	79.741	NaN	67.968	61.583	53.509	82.587	45.73	63.34	77.795	46.676	91.332	127.09	79.696	73.843	57.313	97.529	81.983	62.634	58.854	83.346	61.385	45.82	51.391	169.01	131.35	114.14	52.358	86.999	49.273	124.93	78.554	38.074	45.454	46.264	149.6	85.819	19.179	131.32	99.543	53.449	66.7
15382	77.106	55.738	58.067	119.93	69.579	30.302	25.564	167.54	75.154	NaN	48.607	95.579	128.52	65.138	25.973	62.268	132.29	18.525	41.529	81.132	42.621	42.195	23.772	103.92	56.382	69.623	36.465	79.848	44.042	34.226	6.2534	60.589	73.745	94.269	23.784	87.27	43.838	96.106	21.766	36.142	92.071	16.373	152.01	26.108	27.471	58.627	26.199	46.979	48.435
16177	142.42	81.854	69.552	105.4	111.97	48.439	34.501	111.65	127.91	NaN	59.469	90.01	79.015	66.004	55.941	60.981	114.69	57.092	77.765	134.07	68.836	94.202	92.963	90.5	78.92	89.565	66.05	117.26	98.935	74.767	58.533	140.65	93.675	105.15	47.827	72.827	80.817	131.93	78.553	48.449	68.591	52.855	137.18	83.642	55.734	92.784	61.311	62.36	49.344
22156	116.62	133.01	46.615	123.95	138.05	72.39	31.261	134.82	123.71	NaN	78.423	93.104	62.368	54.147	84.122	68.678	121.3	48.079	140.72	190.12	71.147	108.1	66.594	83.068	110.43	104.7	87.009	133.02	96.586	57.605	109.18	170.63	170.92	110.76	63.029	82.415	91.47	203.39	75.112	68.133	74.607	43.895	190.48	90.529	57.956	74.879	51.466	72.837	45.8
11649	105.89	75.587	47.188	74.803	51.058	26.748	16.529	60.899	77.939	NaN	35.004	38.798	39.997	25.696	44.841	51.747	62.01	44.314	39.821	75.342	44.758	59.738	49.166	61.741	52.697	40.679	52.296	69.84	73.597	36.591	45.823	103.17	7483.3	74.367	26.395	50.005	37.097	90.252	45.924	30.238	39.827	33.715	67.831	44.714	30.442	72.153	53.507	30.588	27.443
NaN	NaN	NaN	NaN	NaN	NaN	NaN	NaN	NaN	NaN	NaN	NaN	NaN	NaN	NaN	NaN	NaN	NaN	NaN	NaN	NaN	NaN	NaN	NaN	NaN	NaN	NaN	NaN	NaN	NaN	NaN	NaN	NaN	NaN	NaN	NaN	NaN	NaN	NaN	NaN	NaN	NaN	NaN	NaN	NaN	NaN	NaN	NaN	NaN	NaN
16129	102.82	109.37	68.279	120.26	98.718	49.78	37.571	99.95	113.13	NaN	81.39	59.563	74.45	56.513	52.905	66.033	101.47	55.985	73.813	121	63.353	87.81	60.387	97.828	90.487	82.517	76.976	96.845	80.819	65.819	77.393	155.08	88.041	108.41	38.528	95.173	86.769	142.95	65.576	63.759	78.841	46.299	182.49	114.9	37.588	95.669	72.834	70.651	50.37
18162	95.405	91.186	38.695	108.42	63.572	35.158	9.4302	125.5	88.302	NaN	56.995	103.37	54.644	44.032	55.472	27.33	117.16	38.298	105.6	117.48	59.649	72.958	42.214	85.292	107.38	43.036	38.324	109.63	71.442	42.421	65.513	167.24	136.49	93.734	55.311	133.08	82.938	156.94	95.012	63.777	58.769	38.719	114.42	115.34	26.536	48.873	62.654	58.81	28.566
15359	61.059	41.181	59.509	96.609	14.993	NaN	NaN	207.15	90.984	NaN	0.2652	43.022	96.639	9.9714	54.217	NaN	64.044	24.929	21.574	48.724	56.052	34.411	40.69	NaN	23.459	0.27096	NaN	35.63	53.605	122.93	1.4027	19.031	0.70838	0.77815	NaN	62.727	10.875	70.596	241.06	33.753	60.51	108.17	85.326	32.616	56.123	26.138	22.109	23.898	17.981
14178	93.241	143.36	72.07	126.38	90.114	70.805	40.348	97.717	89.758	NaN	64.648	76.173	67.366	76.498	68.017	76.509	98.815	55.097	77.541	112.31	53.965	89.663	88.734	84.671	121.59	87.186	59.038	95.579	72.168	61.504	63.722	116.69	281.65	93.477	38.742	77.38	55.961	117.77	120.98	61.159	50.631	63.408	124.53	61.516	59.922	97.418	128.25	71.023	53.12
13103	63.045	123.76	44.981	72.867	49.634	22.913	5.0024	55.429	65.759	NaN	44.15	37.956	38.064	27.001	14.951	38.186	105.11	24.303	77.383	94.811	40.258	63.47	57.304	36.57	95.182	43.293	44.124	68.707	71.342	51.74	25.212	90.528	94.122	67.183	32.803	29.791	35.625	130.92	67.644	50.845	36.569	28.137	78.194	69.757	19.659	64.385	106.52	33.704	29.267
16062	132.26	37.709	19.235	154.06	106.97	56.097	9.6399	110.76	91.698	NaN	49.426	106.2	53.766	7.8279	27.814	45.658	81.619	15.476	41.748	90.971	65.454	57.307	35.083	40.372	31.92	21.699	33.628	70.106	29.504	15.912	24.802	206.42	125.37	76.007	4.964	3.2094	15.726	116.16	89.797	23.423	45.482	20.424	114.63	69.436	3.6662	36.343	103.54	19.791	47.838
5468.1	32.77	62.349	9.3472	24.872	18.309	17.522	14.871	15.755	23.343	NaN	10.614	10.475	31.875	7.5101	9.0433	10.673	15.186	7.1642	3.9142	37.641	16.272	22.311	23.125	14.787	31.914	20.928	12.92	32.03	29.279	11.211	5.2196	40.881	5.6433	33.14	12.212	21.247	7.5062	51.132	17.951	14.749	7.3751	10.792	26.449	22.056	10.339	6.0744	8.8954	15.403	30.242
17955	114.35	122.05	39.919	112.71	75.198	51.622	51.92	106.9	105.65	NaN	61.097	85.705	93.436	64.698	46.209	78.964	122.61	45.909	115.04	136.26	77.354	116.41	74.662	77.333	94.929	84.984	63.391	105.5	76.081	87.644	59.317	180.81	410.98	130.73	38.93	93.296	74.589	159.2	71.469	64.364	70.494	59.804	129.84	76.538	57.51	64.216	75.482	68.29	49.28
14967	138.22	113.76	87.674	134.82	116.96	93.44	96.096	124.57	140.94	NaN	108.54	107.39	91.331	100.03	82.428	96.55	116.18	82.871	114.1	158.75	105.45	126.05	96.462	117.8	99.392	109.61	107.39	141.92	113.02	94	88.318	167.6	647.08	147.93	52.987	111.27	108.06	157.05	111.17	109.78	86.902	98.652	145.65	118.48	85.696	160.18	98.895	97.719	79.505
15785	110.6	120.2	59.046	116.24	109.25	68.991	48.217	105.65	104.86	NaN	87.59	81.572	70.472	71.574	91.655	73.026	120.11	59.065	84.57	136.26	86.298	108.85	85.408	94.416	105.67	65.422	63.388	101.97	77.702	83.461	71.398	158.7	386.24	106.21	63.034	93.498	81.573	143.95	96.508	59.781	84.676	76.32	133.72	81.717	64.162	94.244	99.777	89.704	72.813
15856	108.02	96.347	50.823	131.34	99.596	70.874	46.363	109.53	118.79	NaN	85.842	101.08	69.966	80.291	75.084	85.859	139.91	82.814	109.51	116.28	76.59	111.56	93.036	95.544	88.969	96.611	84.342	101.79	90.82	77.621	90.119	139.65	217.48	112.49	60.709	84.347	106.36	140.15	84.155	83.953	62.687	57.656	144.31	84.591	64.817	110.12	92.785	77.389	59.088
16597	116.93	131.5	82.985	141.8	125	72.989	74.063	137.4	119.45	NaN	104.11	99.972	63.543	89.649	108.95	83.824	134.28	88.019	116.35	146.2	90.072	130.64	101.08	92.743	120.51	109.49	102.8	136.08	106.11	85.157	107.49	178.87	2125.2	137.83	61.79	134.9	100.45	153.1	101	74.481	90.223	59.904	158.27	99.785	68.206	147.83	103.73	79.352	76.319
18710	101.77	132.4	58.187	130.02	117.65	68.303	57.808	137.5	124.79	NaN	87.702	84.007	74.699	83.011	72.015	81.34	122.69	71.093	137.66	183.53	72.895	113.45	109.01	124.39	111.27	96.335	84.03	123.52	128.65	89.012	72.204	154.03	217.95	134.75	53.316	101.65	113.29	157.98	102.44	73.758	76.982	68.869	163.8	105.06	69.096	100.3	93.726	85.708	62.211
17268	116.18	165.58	81.316	141.65	122.86	66.379	43.294	114.93	117.13	NaN	100.45	90.187	108.55	94.072	61.138	93.362	147.05	58.578	104.28	151.02	90.729	121.91	104.61	121.69	138.74	111.23	74.922	128.08	80.442	78.086	84.346	153.79	310.03	132.63	52.209	89.484	85.197	135.61	124.96	74.534	98.848	54.3	153.04	87.569	65.783	104.87	128.17	89.647	54.58
19775	100.09	181.4	46.271	183.87	102.95	82.441	26.527	86.833	102.94	NaN	64.426	97.465	78.804	66.321	64.779	82.885	155.06	78.745	80.367	124.55	69.405	77.111	72.835	127.03	149.49	69.295	77.767	79.716	101.97	83.569	76.966	152.48	173.28	158.5	50.033	82.987	85.604	127.8	152.23	89.739	67.431	63.279	131.4	83.962	55.385	97.737	140.49	91.997	79.163
17624	120.34	183.32	66.761	169.48	122.24	82.454	46.172	129.44	125.62	NaN	83.434	86.237	87.557	78.979	110.39	97.162	147.36	63.289	115.45	138.9	68.72	147.74	111.25	125.02	155.3	77.431	67.059	126.94	93.718	75.784	76.624	173.59	183.81	133.06	58.831	118.07	115.78	143.29	144.14	122.1	109.49	70.797	167.55	98.34	81.863	117.64	156.07	94.971	84.573
26484	171.49	93.58	62.56	185.36	79.619	52.093	66.843	156.33	79.08	NaN	103.13	93.541	88.482	54.689	120.09	80.736	159.42	37.337	109.75	117.1	66.296	127.88	75.852	33.544	179.39	138.95	35.469	122.31	93.952	64.197	74.736	171.67	66.52	221.82	21.784	55.48	115.09	198.12	64.071	35.559	120.89	73.399	203.85	121.51	62.591	137.55	109.41	38.49	35.143
NaN	NaN	NaN	NaN	NaN	NaN	NaN	NaN	NaN	NaN	NaN	NaN	NaN	NaN	NaN	NaN	NaN	NaN	NaN	NaN	NaN	NaN	NaN	NaN	NaN	NaN	NaN	NaN	NaN	NaN	NaN	NaN	NaN	NaN	NaN	NaN	NaN	NaN	NaN	NaN	NaN	NaN	NaN	NaN	NaN	NaN	NaN	NaN	NaN	NaN
16028	65.865	79.17	52.985	89.515	64.189	78.199	21.854	122.9	95.276	NaN	58.742	47.865	40.801	54.889	44.713	39.158	105.89	49.758	92.345	97.488	56.491	58.647	45.385	67.471	107.81	73.617	33.677	70.144	47.815	66.895	52.744	112.87	144.74	115.61	27.119	40.765	41.489	103.65	103.87	23.789	46.437	26.351	171.65	61.581	27.54	137.75	64.374	38.517	33.397
23601	110.67	166.09	88.167	177.13	124.53	97.812	53.036	92.901	99.396	NaN	74.36	94.577	100.4	63.286	73.992	66.239	116.33	59.559	108.48	118.94	82.762	118.46	80.7	123.27	135.74	99.31	81.005	148.14	102.51	96.623	97.982	209.51	139.44	110.26	65.293	76.738	110.47	222.51	96.263	109.49	84.475	58.209	195.88	112.72	73.138	118.96	102.73	78.25	49.176
17768	97.497	88.4	30.248	118.63	95.339	19.225	6.5147	149.91	136.51	NaN	43.044	53.216	63.444	25.498	22.227	72.853	167.5	38.356	72.77	145.53	48.706	109.89	30.041	99.497	70.123	68.797	34.442	76.487	33.415	69.081	35.898	101.49	94.017	177.27	62.523	87.731	56.699	115.24	68.601	18.806	59.305	24.164	117.14	74.742	38.653	127.26	44.066	37.31	63.904
20007	91.977	60.849	51.136	135.62	133.93	96.033	39.014	102.22	95.162	NaN	49.15	116.73	75.472	60.334	48.118	96.352	98.189	33.937	80.702	89.405	69.728	83.623	62.842	91.297	75.491	71.658	56.297	62.133	93.839	56.958	80.575	146.3	68.3	96.554	34.801	94.08	132.37	195.65	55.63	74.759	37.309	81.491	112.88	91.217	34.716	122	90.819	81.922	55.226
22864	175.15	152.41	55.433	162.5	125.68	51.95	19.794	137.81	117.53	NaN	105.43	68.989	89.221	54.429	69.234	110.35	145.83	38.657	94.844	183.31	54.491	80.586	125.11	134.11	78.283	80.724	81.536	130.27	76.677	52.787	86.349	178.35	6714.2	145.74	54.569	128.77	80.307	197.24	101.77	78.627	77.141	24.69	140.05	112.65	65.311	62.806	83.914	84.141	37.843
17168	84.782	74.428	43	139.3	77.012	28.154	50.513	122.81	69.465	NaN	33.992	71.689	59.795	38.879	49.399	56.177	87.294	16.745	52.028	87.116	24.267	89.594	62.738	51.237	58.17	47.847	48.891	91.286	50.729	44.064	41.152	96.45	57.699	117.1	32.589	61.028	75.147	178.01	81.837	70.342	85.807	34.546	118.55	68.246	25.255	76.371	59.141	73.212	24.481
27999	148.75	124.02	121.03	151.15	110.32	91.601	50.03	138.6	156.39	NaN	107.17	89.733	91.503	86.323	86.149	117.92	169.42	100.89	124.26	182.99	78.932	135.57	113.98	132.77	155.56	116.26	94.624	186.28	144.81	96.492	122.41	254.07	108.46	208.01	57.507	112.45	132.08	257.06	109.11	89.469	113.25	56.628	212.57	112.67	61.656	165.51	122.8	116.6	81.804
24380	153.84	138.21	56.416	162.06	86.779	64.976	18.913	124.71	162.44	NaN	59.496	79.174	85.156	56.813	63.38	76.372	151.82	50.8	94.683	164.89	147.75	136.98	93.14	118.8	81.853	57.563	65.667	135.32	88.801	68.79	59.436	185.88	96.024	133.64	68.581	102.26	83.137	203.23	123	78.589	76.272	27.035	171.28	95.515	61.846	95.584	93	59.159	95.49
33975	158.45	173.67	147.88	247.64	207.77	155.19	79.258	160.15	177.79	NaN	137.27	110.01	152.55	203.02	95.012	166.93	214.42	81.992	150.45	249.22	122.88	197.57	156.96	157.67	162.36	142.15	123.23	256.37	184.73	97.235	134	363.38	103.93	190	115.05	154.82	132.72	246.82	123.03	137.92	154.71	81.724	246	188.01	107.99	198	147.8	170.33	87.154
4874.4	68.816	8.8459	11.344	20.672	40.299	0.61444	18.06	47.526	16.588	NaN	0.32678	33.621	0.30668	11.222	15.905	22.592	45.427	0.49504	37.767	11.592	NaN	24.932	14.94	32.553	45.606	6.8311	0.47035	17.959	40.691	NaN	12.926	29.75	10.452	17.325	0.65356	13.96	17.151	19.389	0.78756	10.438	0.7596	0.49574	27.268	NaN	NaN	NaN	5.1346	37.095	13.439
21457	96.283	113	97.829	138.91	97.745	47.655	22.583	121.55	107.44	NaN	64.692	47.55	39.427	47.69	74.074	61.602	105.94	32.213	106.34	110.94	72.049	88.257	95.322	95.525	69.875	62.998	103.21	141.42	81.014	86.031	77.826	156.5	47.231	166.27	89.527	117.15	68.027	176.35	82.515	56.739	61.739	33.979	146.01	96.045	64.574	120.58	95.933	63.698	40.537
20366	120.94	110.76	31.266	131.55	87.346	72.351	29.791	104.59	123.69	NaN	108.7	44.014	81.385	53.523	64.058	97.045	131.91	72.097	85.163	140.07	84.206	121.15	50.55	77.092	67.059	111.07	68.978	97.397	113.39	40.295	47.63	186.5	90.036	140.78	53.585	89.114	64.778	136.37	98.909	55.909	57.25	57.603	141.58	81.425	47.235	111.65	103.35	67.413	40.034
28640	147.34	146.63	140.22	169.88	130.06	132.08	29.669	151.05	156.77	NaN	121.04	142.22	140.27	93.192	99.372	80.519	145.74	65.319	151.19	154.87	97.027	155.33	94.772	149.41	112.21	127.14	119.99	145.87	153.02	70.289	101.25	235.13	136.97	178.86	105	151.31	121.02	275.73	96.327	79.542	104.15	78.99	223.09	163.16	77.747	123.1	107.4	75.975	81.169
25530	120.98	119.31	77.027	174.64	109.2	50.455	41.13	147.52	161.86	NaN	80.582	65.109	75.436	74.962	106.28	101.52	149.97	48.835	99.136	141.15	75.042	147.65	90.239	165.12	117.01	108.61	55.913	131.4	103.09	100.65	89.141	192.83	121.47	108.79	72.077	74.222	83.209	174.97	77.697	99.04	101.36	55.215	192.16	116.72	75.559	154.64	66.147	100.96	47.195
24988	157.3	148.9	89.393	229.13	130.06	82.346	49.485	138.06	165.03	NaN	109.93	124.85	109.79	64.364	111.86	118.43	226.88	90.448	116.2	209.4	73.498	167.38	103.99	157.48	122.76	102.5	82.638	180.46	153.21	85.269	100.19	208.05	121.55	138.22	106.1	143.24	107.03	226	93.44	121.14	120.66	78.906	206.05	150.25	95.092	144.83	165.87	89.433	80.176
23913	146.47	185.59	108.5	161.78	134.36	102.7	63.491	141.89	165.7	NaN	121.92	110.53	114.72	107.43	90.899	78.702	165.38	60.764	157.17	187.81	85.772	150.21	121.58	142.04	155.69	107.69	115.21	157.13	125.97	74.86	109.64	219.02	1522	122.07	50.526	108.21	102.48	212	145.03	86.321	90.363	83.067	191.12	151.17	70.113	152.73	148.16	121.12	92.7
15596	84.153	102.35	46.146	136.54	99.061	73.581	19.406	61.598	78.464	NaN	55.855	52.29	57.462	70.511	30.948	61.063	80.16	21.394	73.203	83.074	61.813	87.154	46.766	98.094	54.559	58.585	77.414	83.293	63.437	51.241	36.493	106.42	362.33	76.936	41.814	40.92	60.176	97.829	54.627	89.627	50.383	42.626	129.24	70.504	37.951	113.46	70.78	51.473	19.09
27525	171.52	124.81	87.66	194.95	123.25	70.156	40.69	126.79	148.55	NaN	77.292	134.07	73.091	97.124	109.13	125.67	211.9	49.052	173.39	125.84	97.677	152.63	128.12	220.49	121.22	131.76	106.32	160.99	116.24	79.442	86.614	173.16	140.45	195.19	51.891	152.06	115.22	222.14	120.39	55.963	82.516	91.816	184.97	96.839	58.899	139.96	81.625	113.88	90.581
19368	145.98	133.01	81.093	148.2	121.13	97.455	62.944	138.79	148.53	NaN	104.36	102.14	87.718	105.98	71.863	81.459	135.69	79.464	115.9	171.17	89.498	127.77	104.95	102.56	119.46	101.01	107.46	168.14	131.02	106.52	88.013	175.82	149.23	141.63	79.085	113.87	116.03	162.69	123.02	131.98	104.72	80.301	201.91	87.201	94.68	151.35	134.44	91.464	104.75
25379	154.77	192.84	87.448	198.2	144.25	99.269	44.193	139.91	146.53	NaN	90.688	111.32	107.99	115.51	77.424	104.26	166.16	78.632	131.94	168.67	106.75	154	95.818	152.07	155.07	146.58	96.493	132.41	135.42	113.46	114.69	178.01	190.39	165.98	69.54	151.22	102.66	228.61	147.54	84.213	91.966	112.65	193.05	164.83	105.17	181.81	184.25	124.92	68.482
674.04	0.45498	7.3571	5.3692	9.4979	0.42457	NaN	NaN	4.0581	NaN	NaN	NaN	NaN	25.501	NaN	NaN	3.2925	NaN	NaN	0.27633	3.2617	NaN	NaN	NaN	NaN	6.2321	6.8132	0.55397	NaN	NaN	NaN	0.87964	NaN	NaN	4.1059	0.74098	NaN	0.6667	0.19218	0.28701	NaN	NaN	NaN	NaN	NaN	NaN	NaN	NaN	0.33752	NaN
17533	90.194	89.114	35.766	99.633	65.25	21.967	29.949	92.687	61.699	NaN	59.729	49.218	89.847	55.319	24.185	43.781	91.922	34.129	56.882	94.313	56.925	64.233	53.127	91.035	59.617	72.789	32.189	126.42	58.756	75.668	60.813	119.71	64.796	98.744	22.712	95.373	53.668	106.12	55.319	44.091	54.286	56.111	178.49	64.202	38.147	107.81	48.145	53.032	19.325
18416	88.65	70.119	24.72	173.42	70.608	49.341	12.033	146.19	99.079	NaN	25.973	123.25	28.2	33.58	29.02	38.777	100.12	40.95	72.426	113.6	32.993	22.876	39.555	104.93	36.075	75.169	64.883	66.419	104.47	28.774	33.895	135.85	153.12	66.153	63.075	25.652	68.468	121.35	67.392	17.988	55.103	32.542	74.099	104.86	24.352	97.425	33.599	53.123	23.448
20379	121.88	93.803	93.101	160.65	84.189	90.138	36.809	125.14	125.46	NaN	66.287	74.962	73.155	58.305	53.556	77.706	137.34	51.705	94.973	131.24	72.922	126.09	81.227	129.58	107.08	74.235	65.7	147.39	107.08	73.755	84.856	160.03	81.811	143.84	50.985	102.15	83.31	107.88	81.963	84.65	78.91	42.038	110.15	93.198	74.031	133.47	74.153	60.07	61.067
12227	84.911	53.951	34.155	81.626	42.866	62.017	9.1027	38.025	57.95	NaN	35.364	28.243	30.73	35.681	24.652	27.119	53.994	30.975	47.786	67.188	58.42	40.732	44.487	60.384	69.72	42.832	32.037	73.43	31.205	20.54	30.482	129.57	35.197	76.465	22.905	45.364	63.059	94.171	37.845	27.633	49.139	28.515	68.325	67.278	21.481	51.755	55.736	32.483	19.395
27321	27.175	32.869	22.872	103.61	12.402	145.58	30.326	172.57	47.539	NaN	42	214.08	337.35	49.259	7.6528	45.065	57.775	30.303	40.03	207.04	45.426	43.986	146.06	91.222	73.204	75.13	13.897	18.225	19.568	50.082	81.376	150.6	99.049	131.35	18.468	119.88	47.978	226.18	31.712	67.53	36.753	41.193	338.81	197.27	15.153	62.475	208.48	22.614	38.604
23504	146.47	197.33	85.721	225.16	179.17	100.85	69.606	185.75	186.33	NaN	132.06	111.17	133.1	138.45	101.08	154.24	207.54	85.637	135.75	190.77	128.07	155.54	144.16	142.7	178.55	150.81	111.26	188.17	177.56	119.35	111.68	231.98	215.5	184.45	102.42	155.84	128.26	208.24	165.59	107.58	116.23	115.25	210.15	169.11	124.42	159.35	171.99	99.142	105.75
15194	81.857	81.315	37.848	113.53	99.977	44.679	9.4072	55.527	77.349	NaN	64.004	56.963	77.741	41.851	44.403	54.049	82.161	16.909	35.37	60.141	40.608	53.144	44.765	100.29	96.685	34.866	40.462	71.491	46.649	60.363	41.572	79.545	151.78	57.431	29.902	62.091	70.565	159.96	79.692	54.067	44.113	24.372	127.27	55.259	55.34	59.49	73.9	41.704	15.717
24566	167.43	154.08	38.635	182.53	123.33	52.906	9.5331	99.528	132.17	NaN	66.663	79.66	58.888	84.048	62.742	94.836	191.61	58.318	124.85	143.02	75.923	123.3	136.05	123.09	117.78	137.54	64.376	115.48	54.926	42.816	76.737	150.34	77.56	167.14	45.433	91.245	140.11	170.8	106.9	62.026	53.328	43.562	222.28	79.915	47.791	143.29	90.217	66.995	39.577
24134	164.32	132.49	78.968	187.76	121.7	118.62	40.56	115.46	124.38	NaN	79.277	73.957	133.35	77.882	69.857	93.723	147.57	76.141	148.35	189.42	120.75	113.67	154.1	117.47	92.864	111.83	118.49	121.92	144.21	92.55	116.77	177.63	138.78	155.08	45.051	86.102	118.95	233.28	99.345	126.52	65.692	86.761	210.45	127.33	87.034	149.8	103.15	95.659	69.664
24272	51.994	88.281	54.407	68.48	138.74	32.204	31.541	88.317	52.218	NaN	136.56	56.05	41.597	29.453	97.879	35.636	95.817	37.452	91.595	89.982	86.091	86.128	87.669	99.028	73.369	67.487	61.255	94.342	80.337	72.158	77.788	142.49	172.49	161.5	42.482	145.79	78.185	99.332	95.129	52.315	100.05	38.861	128.55	128.83	95.686	51.07	68.659	62.173	49.437
14052	50.558	111.39	49.149	53.723	58.64	11.927	14.68	41.471	90.531	NaN	27.162	67.952	43.874	53.362	22.315	34.053	82.516	35.998	50.683	60.025	13.357	55.823	44.139	36.154	56.276	45.282	21.38	45.693	33.994	33.573	28.719	89.436	59.582	90.353	25.293	68.064	35.259	114.7	30.465	12.231	56.781	22.85	81.595	30.675	33.197	103.78	75.906	46.308	34.654
19713	122.97	117.04	23.647	75.596	56.476	53.564	46.839	84.603	111.98	NaN	62.395	78.015	48.828	79.922	51.54	80.035	132.09	35.603	59.869	171.9	55.388	84.365	98.157	66.737	110.38	130.87	51.468	109.91	100.89	65.926	39.947	162.23	128.01	101.45	47.867	64.803	78.219	99.103	111.11	36.659	60.524	42.348	80.747	76.582	42.577	140.51	122.88	40.851	34.295
26611	134.56	155.09	84.478	176.77	167.6	82.125	63.188	166.1	167.68	NaN	87.939	136.68	114.96	99.998	112.24	107.13	126.5	69.249	136.42	206.43	136.73	176.74	113.48	130.86	135.56	128.34	117.25	159.23	128.79	80.28	119.72	173.45	133.6	141.68	91.772	97.429	119.66	203.52	107.89	108.62	100.09	92.676	226.3	126.49	78.558	135.43	93.929	60.997	63.854
21006	52.574	125.88	36.382	125.12	84.688	39.702	10.97	54.648	36.132	NaN	53.008	69.817	81.168	25.412	6.9054	88.07	189.39	61.069	51.304	116.47	117.06	77.581	111.7	164.07	156.73	103.21	19.47	65.34	25.25	119.92	26.31	177.21	74.448	145.84	20.252	37.974	63.018	99.514	66.341	11.947	49.573	63.877	118.21	116.1	30.094	47.354	79.302	49.673	11.047
16628	101.36	60.763	37.664	99.999	72.889	52.302	24.327	126.46	125.22	NaN	73.85	81.547	34.608	59.572	65.105	58.541	77.26	35.505	59.167	95.447	24.698	79.064	36.919	37.51	62.27	106.5	61.402	115.32	75.227	46.035	54.935	134.17	97.567	68.934	51.043	87.838	43.873	136	66.399	24.408	63.129	47.751	114.79	64.143	81.944	79.688	83.738	40.457	54.9
NaN	NaN	NaN	NaN	NaN	NaN	NaN	NaN	NaN	NaN	NaN	NaN	NaN	NaN	NaN	NaN	NaN	NaN	NaN	NaN	NaN	NaN	NaN	NaN	NaN	NaN	NaN	NaN	NaN	NaN	NaN	NaN	NaN	NaN	NaN	NaN	NaN	NaN	NaN	NaN	NaN	NaN	NaN	NaN	NaN	NaN	NaN	NaN	NaN	NaN
20830	94.949	98.698	51.938	105.6	64.333	35.287	10.09	84.173	83.367	NaN	35.232	66.596	98.873	48.673	28.813	62.968	42.586	31.333	44.571	176.39	22.138	104.31	36.883	72.111	139.99	47.387	42.573	50.211	100.01	48.334	76.412	122.32	101.39	133.89	19.704	79.78	129.36	172.04	60.974	60.961	77.273	35.521	119.4	69.078	99.881	73.254	48.971	96.139	41.002
1064.8	0.83809	18.368	NaN	16.69	NaN	NaN	NaN	0.23113	0.29753	NaN	5.4531	NaN	4.7162	NaN	NaN	NaN	0.20197	0.5	0.25987	NaN	NaN	NaN	NaN	NaN	19.536	NaN	0.50072	13.667	0.8809	NaN	NaN	11.258	NaN	0.53576	0.89031	4.7162	0.30401	0.51346	0.25419	NaN	NaN	18.596	0.24069	6.98	NaN	NaN	0.28351	NaN	25.412
497.75	12.732	5.7413	NaN	0.46914	0.37167	NaN	NaN	0.23725	3.826	NaN	NaN	NaN	4.6843	NaN	10.248	0.90647	1.2707	NaN	NaN	3.0853	2.4498	NaN	3.1123	0.96944	3.8943	NaN	1.439	NaN	2.4378	NaN	NaN	0.21543	1.1733	5.4672	NaN	5.1362	NaN	0.15608	10.265	NaN	4.5921	NaN	NaN	NaN	2.4752	1.4791	2.0742	7.7198	0.59556
532.67	NaN	1.9372	2.9328	0.58946	0.33752	NaN	NaN	NaN	0.3697	NaN	NaN	NaN	0.30668	NaN	NaN	NaN	6.9145	NaN	1.0561	1.0356	NaN	3.0186	1.269	0.26641	11.221	1.8294	NaN	NaN	1.2559	1.0087	4.1788	0.39449	6.9067	0.30401	NaN	NaN	0.34657	0.36635	NaN	NaN	NaN	NaN	5.0424	NaN	NaN	NaN	8.5269	6.0813	NaN
21103	138.82	165.81	73.637	173.95	126.06	75.381	56.276	132.62	151.85	NaN	111.43	119.28	102.35	119.96	85.302	108.74	170.63	70.586	122.52	168.01	100.45	156.63	117	112.35	137.45	117.15	89.728	136.81	132.6	93.92	100.13	176.16	186.81	146.69	93.184	111.09	103.49	203.76	114.22	105.45	96.895	78.76	178.24	138.03	83.262	147.61	141.37	104.94	96.702
17125	96.863	69.583	29.912	56.194	41.62	10.463	11.875	65.026	43.689	NaN	46.223	27.921	120.73	6.2338	21.37	22.165	53.461	13.405	87.639	89.022	100.49	118.7	55.174	164.51	104.65	72.919	95.609	100.91	69.238	57.086	35.647	99.765	86.405	128.71	16.936	24.452	46.501	99.298	74.217	17.936	38.516	34.657	125.52	48.343	44.157	122.46	36.903	83.508	2.9691
5489.4	14.635	54.379	14.515	32.013	19.813	19.233	2.402	61.76	26.359	NaN	22.449	24.715	13.135	19.516	20.609	30.643	51.433	14.969	19.302	48.7	38.741	51.095	18.504	26.784	39.158	6.6767	18.841	20.774	40.49	22.247	32.523	41.364	40.035	20.576	4.2504	25.567	20.002	45.169	36.675	7.9204	30.004	13.952	25.67	14.658	12.448	11.878	32.007	20.174	15.364
35618	149.75	149.55	159.31	231.4	238.06	71.694	16.938	152.76	120.75	NaN	98.961	112.66	74.012	106.42	76.401	73.891	105.57	52.009	52.205	214.91	74.799	131.44	106.89	129.55	109.36	66.051	60.657	111.71	108.76	58.364	91.715	287.61	102.08	96.762	105.64	91.623	125.07	214.46	45.525	94.168	185.93	29.436	273.96	167.51	100.7	62.183	43.538	74.47	115.14
18658	96.513	77.92	28.166	113.75	70.812	70.292	20.395	127.45	60.128	NaN	24.685	72.84	69.066	57.154	53.89	28.545	44.41	11.079	78.883	123.02	20.805	61.313	101.21	73.683	119.4	46.413	54.877	90.36	50.588	74.234	97.408	190.74	180.73	99.359	31.199	94.52	79.153	139.61	83.812	90.985	42.203	31.124	187.43	180.2	37.332	137.9	36.86	48.733	18.467
19834	89.345	116	64.817	147.72	115.99	77.195	46.227	118.85	142.47	NaN	108.73	80.847	67.96	85.394	81.935	90.88	157.85	63.884	111.94	152.25	82.69	155.24	90.633	105.86	116.36	111.26	91.424	150.75	126.64	85.926	83.83	181.24	138.03	134.71	73.658	108.28	106.7	178.19	80.004	102.04	68.57	67.702	143.16	101.16	76.445	105.79	92.67	100.09	63.011
4288.2	6.0025	15.929	18.953	20.808	64.82	22.389	5.8118	9.2355	13.823	NaN	7.5463	15.12	18.169	0.97203	13.368	10.259	29.308	NaN	20.665	24.315	19.193	8.4549	52.14	2.1799	11.165	9.4298	9.3387	31.065	15.661	22.655	21.734	53.362	2.0829	15.257	3.7993	31.29	12.487	70.778	19.527	6.7175	21.497	5.5826	22.556	35.801	9.4979	20.216	4.5601	53.939	23.642
26134	131.76	171.59	88.781	210.91	106.36	99.547	62.517	160.8	135.41	NaN	82.255	100.23	69.347	91.69	75.081	56.682	197.61	69.457	172.46	141.72	84.024	144.19	90.681	114.92	112.44	75.431	81.302	108.21	91.877	82.542	60.953	185.2	126.72	190.72	26.271	80.453	93.844	194.63	76.755	106.38	119.91	104.48	234.8	147.68	61.014	117.59	119.25	78.664	65.177
26706	218	139.18	106.41	219.21	109.08	29.887	51.669	152.43	96.191	NaN	83.558	112.12	172.19	100.48	107.7	91.11	103.36	85.749	159.55	214.05	42.659	143.61	145.28	109.41	170.18	105.89	60.287	159.12	95.443	98.557	90.285	233.43	71.84	173.12	47.707	130.17	120.97	102.21	99.229	54.631	122.62	40.976	207.93	94.108	63.946	149.48	89.823	63.565	29.032
25754	157.82	169.51	45.202	171.23	105.55	81	47.431	100.11	137.53	NaN	97.168	84.323	72.922	61.475	68.771	88.867	219.77	55.207	110.4	206.05	73.539	132.52	92.515	102.96	113.94	166.3	51.293	105.98	124.44	64.88	95.188	222.07	140.18	204.26	39.247	137.65	83.413	171.99	129.29	47	58.55	35.523	180.89	111.08	94.205	145.12	114.08	78.265	47.439
21688	90.492	107.5	25.71	152.19	55.614	51.197	36.091	146.48	101.59	NaN	62.928	49.957	53.819	30.201	108.02	121.75	87.804	21.493	91.578	166.33	80.018	118.04	36.193	90.135	75.737	71.015	66.788	98.524	92.439	29.588	60.185	121.06	99.559	107.4	50.569	85.489	65.579	130.44	51.595	40.731	56.383	29.571	141.2	60.895	70.113	101.26	69.732	50.353	52.201
26632	172.32	108.9	80.029	152.85	148.5	67.701	45.18	144.91	152.77	NaN	97.025	80.069	73.158	95.743	59.783	56.602	152.41	76.217	145.75	212.32	84.629	101.59	117.17	107.12	181.06	133.23	103.05	147.5	156.61	94.753	132.86	253.16	109.99	169.23	101.49	109.57	108.28	197.28	69.607	55.014	142.36	95.787	246.66	155.23	66.761	93.571	85.215	101.91	79.529
17669	136.55	114.13	51.747	98.681	89.633	36.808	47.107	64.433	114.23	NaN	83.101	65.156	56.29	55.586	23.98	40.919	99.508	46.188	30.7	128.07	72.09	77.858	29.783	55.273	110.89	73.68	54.951	76.58	76.401	63.615	69.991	174.63	88.101	72.013	24.553	54.704	71.795	197.24	124.4	107.5	38.924	25.514	165.33	75.493	37.167	39.332	50.073	47.946	48.908
23125	159.37	114.72	38.465	122.9	92.995	49.993	29.729	111.77	158.27	NaN	92.176	72.854	88.116	86.221	67.139	76.749	131.14	71.225	94.409	166.44	145.93	132.71	70.586	125.16	143.59	88.26	61.196	123.84	90.724	63.87	49.239	241.36	123.58	136.86	52.636	89.248	159.71	152.83	65.579	49.514	83.664	51.054	167.63	89.704	65.706	140	76.619	75.367	65.357
17402	91.269	170.79	86.401	141.02	106.1	62.143	43.745	81.893	90.824	NaN	61.443	82.751	84.838	80.54	54.081	48.376	125.52	49.799	88.846	121.84	72.782	93.318	72.339	65.064	115.65	82.817	41.533	158.97	62.87	60.442	47.969	114.75	163.63	131.28	29.929	117.57	72.969	97.675	132.35	55.675	63.735	44.819	127.53	84.07	43.606	74.018	139.04	66.663	82.618
30702	189.77	117.99	29.694	185.01	153.9	56.782	44.904	112.55	136.9	NaN	59.975	78.391	99.526	64.981	34.432	79.67	126.54	65.907	25.48	142.98	64.362	110.69	49.471	112.25	195.82	125.33	61.388	123.29	111.52	198.22	43.256	208.34	155.66	196.45	29.406	163.97	56.769	268.09	68.064	138.58	92.489	24.022	227.32	161.41	40.302	84.747	113.32	92.552	42.158
34192	122.32	123.92	60.474	198.16	193.53	89.934	61.13	144.63	161.34	NaN	86.186	140.38	103.29	114.91	86.457	75.525	139.32	56.41	95.792	186.37	82.858	135.57	132.94	136.02	116.81	90.391	95.168	131.96	147.7	92.273	95.362	271.75	107.31	183.7	42.676	121.34	107.9	218.95	115.3	95.972	123.82	93.097	191.24	153.62	59.841	125.67	90.398	103.31	68.254
30430	131.99	165.41	76.579	292.71	126.45	78.265	27.954	111.36	83.976	NaN	85.306	155.94	48.32	98.258	108.88	97.392	153.94	29.474	86.827	175.27	35.833	222.01	83.86	155.11	141.27	86.709	31.488	130.1	153.93	123.82	78.501	192.55	185.23	157.37	41.941	62.605	74.018	176.37	32.104	57.839	97.938	10.685	197.41	90.472	30.532	117.93	96.742	111.23	49.07
23374	128.08	111.13	88.076	194.26	159.14	112.8	49.965	149.02	142.77	NaN	112.41	80.411	98.436	69.247	114.3	92.135	151.36	49.99	97.429	175.14	80.048	142.57	114.54	100.02	97.82	104.44	53.666	111.71	99.911	67.951	59.105	193.2	131.22	168.79	88.99	105.48	111.35	161.75	103.57	103.39	87.987	69.712	145.35	91.15	104.33	135.91	115.4	99.179	66.501
19475	166.64	51.819	92.735	51.375	60.593	102.3	9.1528	54.835	72.236	NaN	46.797	30.976	26.582	28.731	48.147	113.31	121.7	23.597	66.811	100.66	48.33	74.668	62.981	108.95	53.968	52.706	88.001	84.402	55.121	105.83	50.194	87.396	87.672	105.91	36.877	77.933	69.624	187.29	58.661	23.046	73.124	25.312	152.52	121.77	49.307	135.43	78.938	83.519	37.108
20673	120.9	227.27	68.383	173.67	132.12	92.219	46.592	127.46	138.72	NaN	100.94	78.483	79.039	79.946	82.772	90.741	154.42	67.788	88.313	168.27	104.06	110.2	132.17	94.371	174.34	110.16	82.443	135.15	126.16	102.33	68.149	171.81	168.56	127.04	46.523	82.552	92.148	175.64	139.59	104.83	81.804	46.426	139.26	95.404	65.208	97.783	191.84	96.722	72.211
28118	197.7	163.99	72.364	154.42	169.27	62.778	35.376	127.79	123.32	NaN	53.456	82.907	97.812	68.294	59.437	75.447	97.592	67.045	119.65	107.26	91.179	118.09	80.355	149.27	124.24	82.952	95.056	133.54	130.78	86.733	80.578	286.6	102.01	165.94	56.677	95.537	140.61	192.24	124.42	42.293	77.306	70.449	208.86	103.75	65.688	115.34	126.23	118.21	45.646
962.31	0.1715	NaN	NaN	0.18663	NaN	NaN	NaN	NaN	NaN	NaN	NaN	12.034	NaN	NaN	NaN	NaN	26.846	NaN	15.446	NaN	NaN	NaN	NaN	38.377	13.96	NaN	NaN	NaN	NaN	NaN	NaN	0.20493	13.96	82.148	NaN	NaN	NaN	14.542	NaN	NaN	NaN	NaN	NaN	26.846	NaN	NaN	NaN	NaN	NaN
23170	102.26	150.65	28.419	194.94	81.917	177.97	11.56	113.4	79.795	NaN	33.651	167.42	135.27	95.908	46.798	93.709	191.01	33.992	69.439	194.26	56.89	97.073	82.44	94.026	73.682	161.61	71.594	172.76	57.307	52.935	58.427	173.74	110.32	83.183	36.678	61.759	22.671	149.11	101.69	61.351	51.704	39.017	239.9	80.894	50.219	86.252	78.97	54.353	57.524
21793	148.1	87.962	71.364	146.91	74.778	47.06	31.226	182.13	120.14	NaN	87.956	55.65	44.279	60.184	62.54	102.53	91.612	23.755	78.327	75.254	58.36	97.238	76.962	102.93	89.867	105.39	39.095	120.37	76.436	72.644	94.782	142.71	153.12	119.32	92.542	105.72	48.149	199.41	98.496	58.959	47.49	51.812	184.51	99.048	67.41	81.298	51.855	78.174	94.825
15395	54.53	53.919	13.805	87.578	99.379	33.577	24.02	78.97	90.216	NaN	28.715	54.339	31.663	34.942	20.299	25.222	56.724	21.209	96.018	88.222	50.622	60.61	99.416	32.733	73.143	44.869	72.572	63.89	87.285	35.24	29.31	152.58	39.787	107.27	11.898	102.38	26.004	103.09	43.67	50.869	63.963	32.729	103.93	43.252	56.043	58.058	59.041	56.401	56.643
22916	139.54	76.504	43.798	92.965	59.621	19.421	10.145	119.7	80.266	NaN	63.32	100.43	26.95	6.2826	68.607	11.818	96.082	35.272	52.489	159.72	22.347	108.93	114.19	131.09	138.28	77.091	16.422	84.511	39.343	36.683	9.7358	136.98	113.56	117.54	11.601	53.883	51.746	56.02	163.69	122.64	56.7	42.42	217.71	117.36	67.652	103.32	52.162	51.059	18.159
99.303	NaN	0.13784	NaN	0.39418	NaN	NaN	NaN	NaN	0.43086	NaN	NaN	NaN	1.3794	NaN	NaN	0.56656	NaN	NaN	0.93439	0.41184	0.806	0.37167	0.7137	2.0905	NaN	0.83294	0.55397	NaN	NaN	0.83294	NaN	NaN	1.974	NaN	NaN	0.43408	NaN	NaN	NaN	NaN	NaN	NaN	NaN	NaN	0.698	NaN	0.57307	NaN	NaN
29397	121.88	151.26	43.897	133.44	142.3	116.95	46.55	113.26	106.49	NaN	59.014	55.316	118.03	81.745	100.9	81.653	158.61	80.369	67.329	199.79	86.766	124.19	80.118	101.63	133.39	89.717	78.684	116.38	57.254	78.682	69.607	288.27	181.65	80.798	62.329	76.656	75.69	134.16	162.05	58.291	72.942	50.953	128.73	138.69	44.61	96.029	97.544	62.34	48.514
31713	178.38	123.09	118.1	177.48	101.42	46.907	35.919	121	134.18	NaN	59.727	134.15	61.511	103.21	79.713	128.8	144.48	55.904	57.072	181.6	75.694	186.79	63.528	136.86	68.226	116.11	120.82	169.84	160.33	70.46	63.017	228.01	103.69	141.79	66.622	82.105	155.95	187	135.1	100.92	151.41	40.824	317.11	114.22	73.085	114.24	53.717	112.1	67.106
23840	182.77	127.52	30.366	132	73.039	11.33	38.032	77.352	139.74	NaN	53.891	71.556	84.44	8.7849	39.594	53.945	142.8	7.7189	70.423	148.46	1.0303	74.718	64.88	136.8	10.964	58.988	81.044	88.386	63.432	20.874	54.019	102.18	74.17	132.3	38.04	55.219	115.77	219.71	164.89	19.261	29.923	181.23	103.3	42.165	22.14	73.671	48.54	22.816	52.434
16260	107.14	14.617	13.233	116.19	115.17	56.535	18.479	29.249	164.31	NaN	52.026	40.201	27.621	118.54	38.069	13.357	68.662	22.323	87.992	133	28.166	26.733	59.692	52.269	50.397	50.737	27.423	56.372	54.624	40.244	57.746	188.94	58.027	62.737	29.95	27.545	55.609	130.35	11.089	12.551	58.193	14.02	145.68	93.155	11.874	29.759	36.836	45.365	31.572
17601	102.2	155.1	57.358	107.38	97.847	61.184	21.094	85.515	94.64	NaN	49.805	66.147	67.361	70.039	62.064	52.352	146.69	57.594	63.75	129.37	43.797	77.407	87.205	76.35	134.77	86.359	57.268	121.4	51.013	85.548	59.138	183.24	124.44	110.49	15.343	87.761	40.958	159.05	118.8	56.541	56.202	52.843	104.4	64.737	45.146	69.626	102.53	51.617	69.628
26088	201.98	209.08	91.656	219.05	151.28	82.238	42.398	176.57	156.8	NaN	138.14	97.027	120.56	108.72	96.25	71.277	173.09	105.14	135.01	174.99	81.567	149.19	105.31	140.64	162.3	96.523	96.535	187.61	144.73	118.63	120.17	191.31	208.52	169.25	114.3	126.06	130.32	250.13	145.77	68.098	130.85	85.192	223.54	157.11	75.83	138.04	131.88	109.22	83.818
26975	94.967	121.51	44.358	135.63	106.34	59.428	83.007	167.19	157.05	NaN	105.48	44.153	65.258	54.643	103.18	85.823	173.98	33.271	140.7	147.36	102.66	135.09	86.929	126.66	95.059	118	102.17	80.511	111.21	125.65	128.5	190.76	116.47	122.33	37.188	92.533	94.906	261.02	95.574	94.463	81.335	36.019	121.21	116.2	25.528	143.1	57.058	75.844	58.894
30179	152.74	193.65	41.553	192.8	167.92	58.161	43.335	87.096	132.28	NaN	68.851	66.494	113.35	99.142	147.79	140.37	144.1	26.434	95.013	196.34	42.511	121.62	118.51	141.07	123.43	51.166	55.375	159.33	148.76	91.443	87.746	220.25	129.73	116.58	47.121	84.095	59.022	324.81	63.423	31.955	77.589	44.723	126.53	103.3	59.007	113.92	55.786	160.19	55.96
8006.2	14.659	45.221	13.16	78.892	6.4504	11.543	6.0934	9.8026	26.711	NaN	28.196	16.783	30.335	10.202	41.113	14.462	84.84	35.128	78.208	42.209	22.118	16.702	26.307	24.559	27.609	29.876	19.211	68.913	51.655	24.956	20.579	39.582	43.704	85.631	8.5519	57.6	27.404	23.828	45.492	17.443	29.651	41.205	92.823	52.035	19.745	16.662	8.1038	51.795	16.586
13173	852.68	594.33	903.81	845.03	915.53	923.97	782.68	924.84	1163.9	NaN	974.71	946.42	619.66	988.47	821.1	873.9	846.81	721.26	944.74	1052.5	897.03	1044	1039.6	945.7	523.11	910.38	946.01	1032.4	931.44	802.25	907.27	1018.2	514.81	1033.7	916.72	973.47	804.7	1017.1	600.76	1001	874.28	759.23	1059.3	945.32	859.25	1113.1	722.92	876.14	715.92
19151	83.697	126.24	34.885	146.18	110.23	47.868	24.246	109.13	140.31	NaN	76.784	46.579	77.504	60.742	60.122	89.266	118.48	27.577	81.398	114.73	46.147	54.623	90.361	81.426	73.378	128.75	89.152	93.235	91.522	44.284	51.958	143.93	141.4	80.78	65.436	69.437	87.945	187.1	91.102	70.994	70.483	66.195	139.45	109.86	44.628	116.81	118.08	50.888	75.396
22806	132.81	148.9	61.711	203.69	144.62	92.681	40.403	143.69	148.33	NaN	67.852	91.172	101.11	66.049	92.408	100.62	189.93	58.787	101.57	163.65	81.89	91.139	91.987	79.329	89.391	114.75	90.26	130.6	95.271	77.874	88.152	206.83	83.064	138.27	90.444	108.33	130.57	210.57	81.334	74.442	79.472	65.558	156.78	124.84	34.941	91.94	78.474	92.82	53.596
25705	169.31	179.65	69.461	196.55	175.25	95.318	43.625	120.52	129.57	NaN	80.822	103.67	77.692	65.226	51.328	76.372	202.22	42.75	66.363	205.08	66.29	93.401	71.63	78.595	112.73	90.801	68.651	104.81	89.034	89.115	70.81	174.57	145.93	174.31	87.034	140.63	84.177	154.53	87.412	59.658	38.531	34.912	240.51	150.38	49.188	121.57	66.799	84.491	74.971
16968	56.441	131.95	6.7035	117.51	200.78	66.528	30.693	33.526	75.689	NaN	78.496	22.307	11.369	26.215	15.035	25.73	92.577	9.4905	65.66	133.58	43.94	34.827	21.265	11.199	79.348	27.477	22.177	76.344	56.106	81.223	60.857	101.24	72.951	110.5	15.086	72.42	54.287	219.26	50.218	64.813	34.752	15.957	90.882	44.143	48.861	55.146	30.969	50.519	19.141
24937	152.8	103.28	57.454	141.33	98.878	46.72	39.48	110.74	85.664	NaN	109.27	95.614	75.708	79.657	65.007	78.022	126.48	76.13	129.32	210.09	99.132	99.499	98.434	181.01	104.06	112.19	113.55	175.83	139.84	61.607	77.714	183.96	100.37	144.69	59.078	110.93	78.509	201.09	100.97	40.233	72.725	53.98	144.67	102.42	77.418	102.88	122.94	69.219	38.77
23254	122.27	62.225	121.29	111.89	96.139	37.958	11.528	77.532	53.365	NaN	110.27	76.925	18.988	64.977	54.819	28.241	195.4	14.241	105.86	77.824	80.671	102	27.508	93.662	87.175	117.58	150.55	146.34	109.36	42.27	85.378	162.1	70.391	224.33	20.199	60.313	39.55	108.51	65.247	81.392	112.68	38.137	140.43	32.471	36.072	83.494	75.676	64.809	131.35
27307	195.66	111.29	83.518	145.54	122.77	59.841	41.723	146.75	137.94	NaN	65.396	81.308	99.638	73.665	56.632	84.418	185.19	77.08	95.123	174.69	70.895	137.06	99.796	90.082	141.92	87.301	96.663	84.746	84.333	75.254	119.07	252.24	95.634	119.87	51.671	124.37	51.221	155.25	114.75	87.464	86.759	36.314	202.87	87.627	94.553	112.27	124.33	102.29	105.97
22763	167.88	103.19	76.266	152.77	129.58	48.598	8.7029	91.556	86.517	NaN	96.839	56.785	73.79	43.943	43.491	51.696	62.016	29.555	77.322	128.73	64.514	106.98	87.545	116.99	64.834	96.776	45.192	126.8	134.73	84.258	69.04	131.49	86.195	96.87	45.981	39.479	90.351	189.04	91.308	75.459	72.805	64.869	145.77	119.47	88.05	68.983	67.574	125.1	62.828
21953	91.312	105.04	60.755	169.81	131.03	31.759	19.839	108.32	49.648	NaN	54.097	55.379	84.76	55.084	63.146	64.735	162.34	26.156	78.297	166.42	66.811	56.492	87.892	102.2	101.75	72.68	111.42	102.48	118.9	59.496	74.791	198.73	102.71	112.85	39.887	57.031	81.104	185.99	78.011	43.483	70.279	84.209	137.86	101.41	50.873	77.608	46.213	53.767	44.827
22730	111.73	67.694	94.194	145.28	101.81	96.026	30.712	136.13	95.079	NaN	38.643	50.432	68.817	76.936	36.336	49.035	136.86	20.419	82.757	98.495	52.297	58.576	73.282	152.72	109.96	46.754	26.473	120.67	69.679	36.921	84.004	119.32	55.499	67.555	21.8	37.128	108.94	142.1	18.84	15.748	52.496	24.291	121.89	70.266	49.592	86.012	96.395	60.66	51.442
24415	116.92	112.76	88.546	141.91	98.951	97.887	67.714	175.04	185.24	NaN	87.833	95.249	84.324	82.783	69.61	64.664	188.47	55.423	84.321	177.05	75.943	103.43	124.63	134.74	91.624	84.745	72.259	157.77	94.738	86.471	83.36	140.82	90.582	126.02	64.124	76.036	107.2	227.76	73.246	66.289	89.499	62.897	207.97	69.29	77.652	96.959	60.521	73.581	53.895
30854	174.64	162.92	83.568	159.65	211.45	65.033	19.89	118.14	128.32	NaN	89.769	78.98	77.906	82.41	69.421	91.782	276.89	129.67	166.99	87.962	65.209	112.06	41.956	186.29	121.02	99.718	107.74	138.3	163.83	46.21	105.71	247.15	149.45	159.25	16.358	38.462	53.666	275.52	65.264	46.827	109.68	57.037	146.34	75.695	70.124	194.06	92.978	36.049	39.539
22410	75.926	76.825	33.197	99.256	55.667	36.242	40.643	123.46	70.62	NaN	34.194	43.8	64.235	22.596	73.329	45.927	127.64	33.507	111.55	134.83	53.759	83.123	97.066	69.837	102.57	62.36	59.071	179.3	80.29	124.76	59.487	240.28	110.09	96.583	31.483	83.341	59.845	123.09	110.4	30.148	54.163	16.856	110.39	77.719	26.579	46.748	151.45	42.997	29.57
16369	113.65	77.269	38.096	117.84	91.126	57.957	11.758	98.112	57.916	NaN	50.938	74.226	65.909	31.34	77.903	66.2	90.501	23.6	127.42	136.93	47.772	87.538	63.204	68.788	83.031	68.064	45.082	93.603	70.111	45.338	52.094	102.3	78.711	69.636	33.167	69.655	86.564	118.4	88.867	56.733	34.512	25.826	90.422	69.279	36.551	71.12	44.426	71.161	56.909
NaN	NaN	NaN	NaN	NaN	NaN	NaN	NaN	NaN	NaN	NaN	NaN	NaN	NaN	NaN	NaN	NaN	NaN	NaN	NaN	NaN	NaN	NaN	NaN	NaN	NaN	NaN	NaN	NaN	NaN	NaN	NaN	NaN	NaN	NaN	NaN	NaN	NaN	NaN	NaN	NaN	NaN	NaN	NaN	NaN	NaN	NaN	NaN	NaN	NaN
20049	90.456	65.731	24.435	130.72	85.513	41.61	22.769	100.62	68.747	NaN	32.132	74.957	61.439	39.099	44.099	13.774	76.921	48.041	69.441	70.909	69.36	73.998	56.995	83.206	83.381	93.761	60.117	115.24	87.684	88.8	79.582	207.21	79.845	153.92	58.72	62.957	55.288	147.91	85.763	17.623	51.408	26.035	105.28	114.76	26.896	107.67	52.441	66.386	41.633
21245	121.04	102.98	36.869	154.56	120.94	75.469	47.093	106.84	102.38	NaN	89.743	99.451	86.998	93.361	64.701	60.764	134.35	42.673	112.58	131.96	71.338	99.442	62.339	127.93	111.13	116.98	79.571	111.81	91.676	93.351	94.355	187.95	114.71	122.35	75.943	117	115.3	158.8	86.137	41.972	78.471	45.028	142.87	91.849	60.711	78.611	88.941	101.04	86.532
17722	146.2	137.41	84.186	158.58	135.61	102.95	91.171	158.36	147.66	NaN	76.266	111.93	101.18	104.52	98.766	108.41	163.49	61.532	118.18	138.35	107.77	129.29	119.74	110.28	123.69	112.36	80.384	125.99	113.91	95.001	105.03	166.12	136.96	147.7	73.759	116.78	96.014	177.13	109.5	119.04	96.096	90.569	157.65	138.3	77.952	148.85	142.86	97.753	87.165
14092	87.512	97.543	58.057	78.505	70.712	28.151	23.791	110.6	95.102	NaN	33.322	64.454	44.622	48.855	31.847	55.764	94.337	22.5	63.486	89.841	52.798	76.988	54.937	77.197	70.587	87.18	38.41	76.704	66.622	46.636	68.447	95.628	86.429	80.547	32.212	69.855	73.863	97.194	54.715	57.255	62.087	22.465	83.632	70.534	18.829	82.215	63.028	44.563	37.04
13068	97.075	85.252	47.413	106.88	83.821	43.014	36.14	92.105	77.279	NaN	58.418	57.81	58.021	57.297	45.734	46.223	79.714	31.025	68.75	98.48	39.225	81.485	74.238	74.315	84.508	64.932	47.778	93.233	72.741	55.099	61.089	94.21	83.775	73.708	50.884	57.272	65.848	94.386	49.786	68.906	62.148	31.222	91.251	69.104	36.326	81.902	65.493	47.48	46.506
15561	111.38	102.32	74.48	100.09	80.3	52.034	29.255	84.516	108.5	NaN	58.698	50.886	92.502	56.72	50.942	46.969	103.98	32.925	81.566	95.565	59.675	90.64	51.419	85.369	111.08	64.458	43.581	99.12	83.712	59.148	59.236	128.45	58.052	102.67	35.053	70.685	77.109	140.34	74.956	46.622	42.815	52.178	115.25	69.602	35.642	45.49	63.089	52.801	42.447
23817	74.143	112.02	59.656	119.22	64.879	46.982	25.085	42.45	41.196	NaN	95.593	48.631	53.221	49.594	75.792	29.448	107.99	64.961	186.85	72.382	17.396	153.75	88.838	89.923	45.596	106.14	65.588	120.66	127.85	64.774	82.857	316.11	103.63	296.32	59.322	120.92	79.198	256.16	44.541	103.27	40.712	42.945	70.159	111.6	34.073	116.35	72.181	63.549	62.492
13633	103.54	79.67	60.517	100.54	79.871	71.612	31.713	91.625	95.776	NaN	75.737	67.445	59.792	58.436	62.88	69.207	106.28	49.622	99.262	104.14	75.929	87.968	56.73	100.64	88.631	70.586	71.771	87.442	81.286	68.539	71.228	113.32	72.356	96.06	68.626	67.166	70.491	150.67	58.196	51.161	51.31	58.525	119.65	74.693	48.572	69.994	71.421	63.57	37.197
4852	50.434	27.666	8.2297	37.744	11.56	8.2673	18.496	13.478	18.982	NaN	15.802	13.981	18.325	21.724	15.345	24.771	43.378	15.191	21.78	42.32	10.482	28.276	14.516	28.682	27.611	15.419	15.135	37.992	30.212	14.25	19.756	55.355	21.088	27.885	7.5958	20.358	14.672	31.983	12.763	19.795	17.365	14.507	22.937	15.785	21.096	16.966	25.905	17.387	15.632
19026	147.71	125.08	111.05	165.16	119.3	100.94	98.987	151.5	140.52	NaN	104.52	104.87	111.05	118.8	101.65	78.721	153.72	69.056	138.29	161.41	120.11	126.4	88.545	145.3	143.05	100.64	112.79	123.65	120.45	85.95	77.53	218.42	113.28	147.57	93.752	130.17	126.35	203.81	95.891	76.206	106.31	95.499	178.23	118.12	68.533	112.1	105.52	81.71	65.392
16454	99.622	83.537	87.053	120.35	109.21	82.362	50.891	125.59	129.67	NaN	72.288	67.991	85.85	84.774	88.902	68.561	90.975	68.443	73.652	123.46	92.323	85.665	90.266	94.307	75.608	90.823	69.741	79.017	91.367	61.518	61.283	134.74	88.941	130.41	53.829	77.635	65.818	133.83	63.887	65.899	85.165	65.961	158.61	80.865	64.85	102.53	75.523	66.484	68.41
32413	173.69	161.64	114.29	225.22	231.12	112.04	64.764	172.86	196.06	NaN	127.97	100.06	88.425	97.487	122.01	89.024	185.48	61.506	127.51	255.55	65.937	151.6	158.05	159.83	126.26	112.22	101.81	182.14	151.53	111.97	139.41	277.49	126.4	168.52	85.283	165.04	132.93	225.52	128.88	82.273	139.9	78.216	228.17	120.41	91.104	113.61	87.033	104.55	68.441
23879	86.428	128.54	40.497	227.72	49.759	60.235	34.084	76.005	68.612	NaN	55.565	37.696	61.42	55.225	55.507	58.853	84.707	28.547	72.558	168.51	67.342	95.844	115.24	117.74	94.221	80.955	55.126	147.37	122.08	62.416	37.521	164.96	51.556	121.86	20.244	108.2	54.088	193.01	70.711	52.68	83.643	56.225	104.07	49.95	19.567	82.995	71.275	74.551	69.45
18342	59.082	103.44	43.831	122.32	39.948	34.958	19.057	108.37	43.235	NaN	63.41	40.87	35.874	60.494	28.717	85.067	142.96	40.477	18.213	72.381	65.547	79.825	34.991	75.808	43.479	61.56	28.75	91.873	77.557	25.548	91.69	164.16	70.761	154.16	22.217	41.771	51.679	137.44	41.954	11.97	37.294	32.84	112.84	51.994	34.523	53.662	31.162	63.211	10.2
16514	83.711	68.308	114.25	50.298	28.161	12.415	9.9714	25.187	73.256	NaN	14.029	28.613	66.511	11.336	14.483	53.237	93.175	12.207	45.376	38.526	106.74	32.67	5.7854	108.61	66.672	69.787	11.992	111.31	19.694	47.888	40.049	79.28	76.664	38.834	29.767	73.678	50.34	101.79	53.009	55.787	121.69	36.567	98.091	51.145	11.493	68.374	81.093	34.835	4.5921
22212	135.9	75.76	21.121	79.231	73.244	24.399	8.0654	17.623	54.277	NaN	34.754	47.309	133.88	63.215	47.186	50.261	316.17	13.488	54.583	71.468	97.161	37.078	21.803	56.79	36.436	18.462	50.999	37.844	44.91	31.337	125.6	99.716	47.156	170.49	32.477	35.311	13.314	101.73	34.086	26.605	69.404	20.539	76.496	47.916	44.095	67.918	35.443	42.045	56.947
20492	104.11	101.77	119.38	70.939	70.579	16.868	NaN	146.57	61.173	NaN	101.65	0.78856	20.805	26.846	53.672	NaN	98.161	1.661	28.386	54.782	17.12	364.34	104.18	306.04	232.92	22.912	0.84845	89.88	16.948	26.426	31.165	142.06	53.664	48.605	NaN	316.8	161.22	260.31	29.191	13.184	64.932	0.49504	23.257	69.997	6.8365	51.161	197.63	51.431	10.432
26806	192.54	147.81	62.769	166.29	124.15	81.459	9.5077	164.3	109.73	NaN	67.161	56.733	118.28	37.62	35.457	68.809	157.46	66.765	101.87	176.71	86.926	94.111	77.355	96.463	79.845	67.275	57.812	159.03	89.945	97.743	47.941	265.95	96.744	154.03	67.688	116.67	105.6	191.6	67.652	45.165	77.419	80.459	165.93	86.569	58.598	152	115.95	116.7	88.294
20148	173.52	106.36	110.84	193.95	155.99	118.57	79.787	152.57	172.97	NaN	137.78	117.5	97.644	95.609	103.59	112.82	157.2	79.105	137.48	254.64	120.7	164.66	149.08	137.37	128.26	152.48	120.1	170.08	123.97	97.062	128.31	185.63	126.45	186.4	122.76	159.44	133.92	185.14	102.14	116.58	127.65	72.6	190.74	136.03	120.05	173.52	87.204	102.52	89.205
16801	95.394	99.9	81.686	105.91	97.471	67.158	54.41	90.84	95.358	NaN	79.267	79.377	73.459	77.085	60.477	70.075	91.257	45.587	114.38	144.16	90.871	92.875	94.905	86.962	72.122	67.144	87.125	112.53	87.704	71.723	68.088	174.52	89.794	110.48	54.664	78.666	81.258	157.43	74.714	65.863	54.68	49.983	173.16	133.07	46.78	62.261	88.521	68.771	46.294
17756	89.383	79.34	39.7	173.2	99.147	52.433	14.603	102.59	155.82	NaN	64.523	52.39	43.049	43.21	72.312	33.545	93.533	22.973	75.456	120.64	68.353	41.484	53.27	63.478	88.456	76.349	43.932	67.412	69.557	38.71	39.241	103.95	102.82	67.521	46.461	127.09	81.029	149.3	52.938	47.788	47.087	35.075	153.06	89.788	74.381	71.555	85.335	104.09	33.519
17225	146.87	126.98	121.66	183.98	141.62	104.81	123.32	152.43	155.87	NaN	124.18	110.36	101.47	101.65	119.62	107.33	150.26	85.835	136.86	204.28	122.1	149.13	125.84	135.18	150.53	115.71	105.12	151.59	141.74	101.6	105.59	228.24	131.99	185.89	106.35	130.78	100.1	175.54	110.79	116.21	104.36	96.951	201.54	151.27	64.792	136.79	128.63	110.05	87.257
16080	120.08	109.7	94.653	163.51	113.77	79.536	84.093	142.92	139.74	NaN	88.952	100.14	84.132	104.18	81.369	95.845	140.63	64.731	117.01	150.16	89.46	132.35	111.54	109.94	129.18	109.96	108.76	126.04	111.12	98.246	92.078	200.36	133.18	155.47	86.59	102.9	109.22	153.57	101.85	79.089	107.49	87.491	178.57	111.21	91.252	117.08	135.22	77.667	80.947
NaN	NaN	NaN	NaN	NaN	NaN	NaN	NaN	NaN	NaN	NaN	NaN	NaN	NaN	NaN	NaN	NaN	NaN	NaN	NaN	NaN	NaN	NaN	NaN	NaN	NaN	NaN	NaN	NaN	NaN	NaN	NaN	NaN	NaN	NaN	NaN	NaN	NaN	NaN	NaN	NaN	NaN	NaN	NaN	NaN	NaN	NaN	NaN	NaN	NaN
20216	43.59	121.88	59.523	85.969	111.1	82.877	5.057	77.18	76.55	NaN	73.745	67.003	57.01	59.576	26.838	35.009	105.6	61.443	59.415	110.06	106.93	70.705	108.58	81.524	93.851	100.34	59.573	78.045	68.589	87.503	43.692	85.877	80.762	94.303	56.475	80.751	74.945	130.63	60.813	40.524	36.012	22.812	110.8	99.801	53.222	50.098	54.77	54.394	76.534
22721	76.749	113.31	78.742	134.4	99.489	77.467	35.132	90.989	69.331	NaN	95.429	70.799	55.485	48.455	58.911	84.391	131.46	32.514	103.24	162.32	105.72	107.41	71.02	86.539	88.619	67.764	71.163	113.38	76.717	55.989	79.971	225.02	122.59	156.39	80.508	129.01	123.66	193.66	92.487	68.508	71.709	34.846	200.38	79.276	42.784	139.89	132.42	91.978	25.936
22872	143.07	84.691	55.374	121.24	90.215	52.247	7.1788	130.55	112.54	NaN	107.5	114.27	23.317	42.427	64.855	49.797	77.001	7.6185	73.507	79.496	68.991	94.819	120.65	112.55	72.19	106.52	43.005	126.06	158.67	49.532	61.587	176.43	70.917	101.34	79.923	39.427	138.25	127.59	80.12	87.762	70.818	21.634	65.115	104.65	64.38	109.19	60.562	27.919	72.444
27821	168.98	154.23	74.357	179.85	155.29	102.84	69.593	129.84	117.28	NaN	98.442	96.845	82.278	120.2	122.46	104.77	174.65	108.27	204.27	251.85	139.03	154.49	121.06	115.47	160	140.54	103.05	163.47	115.81	123.36	138.87	257.67	108.79	145.16	87.74	97.325	150.15	213.21	120.5	65.403	118.79	93.184	213.37	132.4	80.162	136.77	133.2	108.78	82.413
20298	73.696	132.3	66.37	81.601	71.348	90.115	35.693	137	97.895	NaN	95.506	81.407	37.734	124.96	44.607	58.071	145.6	24.646	114.04	160.92	35.989	93.233	93.463	62.042	78.612	118.15	75.339	143.1	82.515	34.342	57.69	213.56	86.265	127.63	43.313	65.846	39.194	169.82	55.176	38.905	53.958	21.335	152.43	72.104	36.61	94.769	63.174	73.334	19.672
21282	96.249	110.83	45.086	196.35	40.868	88.325	27.421	117.59	124.04	NaN	23.094	43.879	71.547	75.647	47.056	17.449	118.81	3.8505	103.9	200.36	18.984	51.343	97.018	110.23	85.445	58.135	17.196	82.716	81.248	55.378	62.382	139.94	24.259	73.064	46.897	71.58	56.209	132.15	105.68	28.331	56.686	1.8737	175.66	30.466	52.77	22.553	44.727	104.68	32.969
18568	122.92	103.65	83.559	129.98	97.549	58.153	27.572	65.98	111.21	NaN	70.472	80.75	84.848	79.443	75.074	57.626	114.84	39.346	86.903	129.59	65.521	109.03	77.725	74.654	88.154	81.845	49.497	87.668	87.541	59.961	83.519	195.85	82.541	89.817	66.871	85.556	68.169	173.92	50.15	56.505	49.142	28.782	188.9	140.12	37.757	67.214	80.229	53.827	52.956
22929	98.416	112.76	84.911	108.66	130.45	97.147	36.206	89.933	142.01	NaN	111.92	115.9	66.591	82.085	51.615	82.739	141.39	65.349	82	231.07	91.188	120.23	76.609	117.28	88.696	85.161	65.084	148.46	103.76	63.903	77.571	163.24	93.523	128.79	36.561	60.885	124.73	185.7	70.124	57.548	132.43	65.906	201.33	92.319	47.557	125.66	86.103	52.033	73.913
18893	115.37	106.28	74.372	133.88	114.3	118.8	78.519	126.29	142.97	NaN	93.971	90.098	84.094	78.043	76.483	118.5	157.7	63.356	113.33	147.58	103.24	157.71	128.7	105.42	108.94	97.551	130.91	128.9	114.56	95.417	93.793	183.85	96.458	142.66	51.43	120.15	89.913	183.59	71.862	61.114	108.31	72.453	168.12	92.338	67.635	118.5	90.432	95.01	71.725
28569	168.21	127.74	92.886	188.75	135.34	59.298	33.716	168.23	108.79	NaN	69.921	35.888	93.01	57.461	92.16	80.771	209.26	85.096	61.868	131.12	85.308	126.7	88.88	160.62	74.983	70.353	97.796	188.48	147.22	93.314	137.31	207.49	126.8	223.4	69.9	132.97	117.53	242.7	169.44	59.718	84.213	20.605	260.03	109.25	46.075	100.97	115.07	72.211	100.98
18705	123.26	100.97	88.395	125.01	126.22	89.119	72.063	102.89	110.14	NaN	79.732	80.525	82.833	75.127	66.861	87.271	141.99	54.424	113.65	159.65	69.841	135.54	114.95	81.226	113.4	96.69	104.42	99.7	94.762	81.323	75.711	141.39	97.786	111.84	63.86	116.37	83.468	149.89	79.325	47.621	73.228	51.305	163.31	96.864	35.269	113.12	77.32	62.909	71.733
18416	64.064	90.488	19.668	61.506	143.53	21.235	3.5355	67.519	125.68	NaN	70.576	42.04	77.166	45.855	15.277	33.265	62.485	30.149	50.172	124.24	28.067	63.402	32.397	42.473	45.426	69.89	25.688	137.18	63.396	52.696	54.656	76.367	33.047	85.562	26.391	65.738	42.286	63.567	53.31	21.408	34.154	24.675	182.94	79.259	18.335	33.322	47.711	107.84	59.004
18929	88.327	65.863	48.072	86.328	74.369	30.582	15.256	94.145	138.76	NaN	74.387	51.398	73.714	51.74	52.979	68.414	144.05	42.927	66.682	79.699	124.89	70.837	26.043	71.997	135	48.449	89.792	104.67	89.739	77.947	32.764	161.58	77.64	51.431	45.2	82.122	44.427	103.33	137.77	52.975	49.274	41.636	94.078	74.911	23.502	37.806	120.01	45.629	62.529
20578	56.39	81.949	53.854	61.518	100.46	30.503	38.787	89.787	59.266	NaN	60.078	46.394	61.177	64.453	89.587	76.214	90.86	91.599	100.04	85.764	35.778	76.94	72.827	47.342	62.653	79.569	55.08	188.52	81.192	46.247	47.396	155.74	120.73	110.63	24.103	108.58	36.056	166.02	88.469	43.786	116.72	73.798	112.71	103.25	53.683	60.809	114.47	79.463	24.701
16527	35.142	138.03	14.091	155.29	71.932	34.168	17.324	93.813	77.76	NaN	43.001	42.399	39.192	18.365	52.006	79.163	138.63	66.405	39.29	65.434	29.745	96.566	72.706	36.821	37.482	44.734	42.915	75.39	35.084	52.064	20.718	156.43	37.977	59.294	35.007	20.412	108.87	60.561	69.461	24.133	44.288	15.978	48.893	40.965	30.574	29.048	73.655	37.643	60.298
17837	101.2	73.252	12.489	81.25	87.959	45.331	9.4726	103.04	84.807	NaN	51.183	45.279	37.499	98.457	57.365	25.083	120.93	44.808	126.77	135.92	44.683	103.76	73.662	104.1	104.52	48.626	85.002	60.271	82.636	72.734	56.14	62.388	62.467	60.436	19.559	48.688	76.547	121.79	57.329	20.729	33.85	89.315	100.13	90.64	22.39	26.92	46.398	84.04	39.278
29054	231.01	140.78	38.563	249.52	175.89	41.906	31.064	141.39	226.58	NaN	77.383	41.828	109.89	94.055	100.3	86.962	169.1	109.46	123.32	164.38	100.75	148.12	84.68	97.121	120.54	166.84	151.85	151.66	110.02	54.64	31.819	150	107.42	94.189	50.631	75.08	127.42	175.13	111.17	41.324	128.73	64.174	190.47	71.754	39.367	122.71	166.27	45.934	47.571
12791	42.388	87.994	28.049	58.136	59.986	23.568	16.026	70.347	73.621	NaN	46.763	23.708	38.826	33.971	41.823	69.257	107.64	27.501	37.75	87.863	29.695	45.62	49.349	58.933	86.066	51.181	35.436	63.303	63.165	37.93	43.674	80.235	108.75	72.31	18.098	31.89	25.231	129.35	85.53	24.11	37.308	46.358	108.57	42.945	18.718	50.499	81	23.038	20.439
7267.7	25.462	36.086	34.761	98.528	27.681	34.258	12.386	45.809	18.827	NaN	28.532	34.307	29.383	8.826	10.332	18.469	49.967	14.156	26.525	30.603	27.375	22.171	21.21	42.603	28.252	40.221	12.151	27.745	33.951	24.906	31.826	81.907	29.815	27.965	6.4211	25.226	40.21	50.187	29.512	4.4645	17.983	10.999	35.239	22.025	11.246	27.593	37.788	7.4331	19.003
NaN	NaN	NaN	NaN	NaN	NaN	NaN	NaN	NaN	NaN	NaN	NaN	NaN	NaN	NaN	NaN	NaN	NaN	NaN	NaN	NaN	NaN	NaN	NaN	NaN	NaN	NaN	NaN	NaN	NaN	NaN	NaN	NaN	NaN	NaN	NaN	NaN	NaN	NaN	NaN	NaN	NaN	NaN	NaN	NaN	NaN	NaN	NaN	NaN	NaN
24213	135.72	152.49	74.422	153.65	53.813	93.832	5.9782	133.25	169.57	NaN	68.769	76.494	54.398	51.217	46.696	40.674	119.49	27.374	63.752	123.75	129.44	143.27	107.62	78.859	143.28	89.661	51.086	156.66	180.1	32.219	98.178	103.31	59.176	170.36	20.957	85.982	180.23	185.4	66.926	88.669	53.255	40.238	80.1	41.112	25.819	45.508	65.245	68.923	38.269
15718	107.49	95.18	38.295	134.26	80.283	23.573	12.712	94.354	66.275	NaN	39.332	66.348	49.13	22.983	20.324	37.703	48.356	22.695	107.04	102	9.9828	64.849	28.792	58.603	36.299	46.666	73.297	120.6	75.479	18.162	74.818	126.07	86.286	121.37	43.342	50.311	34.039	86.251	34.573	8.1126	32.201	23.44	145.26	69.467	6.3455	64.081	58.683	40.949	23.478
20486	47.298	112.05	31.911	118.58	33.266	50.567	5.6159	197.69	140.6	NaN	35.872	117.44	29.909	33.774	15.22	34.414	217.7	16.248	85.553	73.91	45.939	97.639	72.57	16.478	91.637	54.233	60.243	44.906	106.49	100.19	65.251	170.67	110.98	69.74	84.351	70.496	71.286	202.74	52.013	18.7	36.412	29.666	113.41	67.14	75.684	62.325	33.038	48.891	72.32
21579	131.43	108.93	53.261	176.31	121.82	109.12	44.607	108.22	118.38	NaN	116.7	91.146	64.627	95.537	40.078	43.422	171.3	50.047	108.47	188.59	90.531	112.07	64.449	124.25	78.779	115.85	49.262	102.68	136.19	82.362	41.099	158.59	82.599	65.604	38.019	97.646	99.881	85.653	51.682	46.807	67.771	34.442	181.4	104.52	66.817	88.642	89.3	52.903	30.722
19256	52.974	101.65	25.101	50.329	70.068	23.144	19.623	60.269	122.06	NaN	47.321	57.058	60.448	22.553	52.318	23.089	88.576	13.094	94.603	120.33	32.393	97.648	64.228	77.559	64.102	34.788	21.91	103.42	41.407	81.079	43.907	156.28	78.612	79.253	66.288	50.466	68.644	79.591	47.635	55.695	38.53	39.139	194.2	39.43	41.08	49.706	49.016	40.784	23.491
22201	94.757	107.55	68.526	147.9	119.19	39.626	34.955	118.53	105.01	NaN	75.461	62.735	85.051	74.379	68.508	56.336	130.85	64.387	81.983	148.06	64.388	111.9	57.974	105.81	120.75	91.44	46.654	135.59	68.529	58.93	65.562	199.73	62.204	155.13	34.214	99.132	87.656	203.89	34.012	46.036	93.372	38.616	143.03	143.3	45.831	80.901	51.042	46.636	44.341
24171	110.38	139.51	98.107	156.74	118.37	60.97	41.211	166.02	164.56	NaN	117.73	114.59	92.829	90.653	90.044	92.52	176.29	66.709	102.12	169.23	86.288	122.86	108.25	113.1	122.57	108.97	94.74	142.76	93.396	125.55	86.62	231.38	168.76	134.83	61.209	111.38	107.35	210.66	133.99	81.516	70.795	84.807	196.43	120.81	82.984	122.84	93.211	110.03	71.161
13880	66.155	65.609	54.085	71.964	62.481	57.309	17.266	62.566	80.88	NaN	81.983	46.252	42.653	37.133	27.236	49.229	94.362	32.437	77.339	98.357	39.472	78.878	37.685	67.733	66.873	81.448	37.556	90.833	76.205	40.56	52.138	109.15	66.804	88.426	27.182	67.088	61.666	133.8	55.903	54.993	42.66	43.363	109.29	53.413	26.579	93.929	58.721	39.715	18.806
4703.5	16.607	27.882	40.865	20.708	20.121	7.1673	5.4861	6.0426	61.257	NaN	13.675	3.6723	3.7487	11.474	22.42	17.804	94.026	7.4508	25.37	30.401	4.199	18.927	4.9908	31.668	15.213	19.04	28.966	19.322	33.846	4.9188	17.464	34.034	22.842	17.594	0.85122	19.279	19.613	56.857	29.107	12.459	7.818	5.2684	56.882	2.1617	21.559	26.219	18.465	13.324	4.2221
22641	127.15	110.79	62.161	149.34	85.962	29.528	46.109	51.382	137.66	NaN	72.798	35.556	34.403	84.303	122.24	112.05	146.19	30.553	130.71	180.34	20.765	27.465	44.706	48.402	63.182	88.893	47.104	81.913	93.906	23.436	117.91	172.17	207.38	127.09	11.341	68.273	30.366	173.5	20.721	28.437	67.145	78.519	136.35	51.816	19.539	92.811	59.103	20.56	16.097
20105	101.38	102.42	36.659	121.97	82.241	45.144	10.844	70.702	81.059	NaN	28.954	46.186	73.822	36.103	60.377	53.689	113.16	31.131	71.205	146.56	71.034	86.098	62.873	87.005	82.216	64.57	55.394	137.41	85.899	64.103	57.021	202.16	86.184	109.71	26.182	34.808	60.302	125.72	63.3	28.482	81.45	51.244	189.85	86.121	55.5	88.887	51.241	54.021	68.539
21940	83.626	158.64	66.415	118.32	116.84	41.409	10.407	66.389	41.267	NaN	59.47	64.036	94.217	15.054	35.989	65.124	143.5	31.667	64.085	166.67	86.499	95.771	38.101	106.76	101.15	45.875	49.298	153.5	83.07	76.859	32.962	147.6	62.332	95.689	20.005	108.01	53.368	176.37	32.613	31.477	30.581	19.777	182.18	41.837	34.519	32.511	70.335	88.652	34.271
16139	60.296	62.453	52.353	73.161	30.394	19.296	14.228	43.652	69.239	NaN	48.631	40.21	24.927	37.099	43.278	36.681	61.461	57.461	10.237	94.5	60.509	59.134	62.592	38.842	98.285	20.27	52.378	54.11	105.16	104.33	9.3133	78.515	92.743	10.367	23.557	21.377	45.118	106.64	67.577	9.1217	10.552	35.417	85.509	37.412	20.185	46.817	55.231	14.103	64.083
16493	98.347	51.626	39.551	98.277	86.335	48.187	32.903	79.395	88.271	NaN	51.417	45.237	48.51	48.688	34.42	45.879	115.82	34.008	77.522	94.306	39.867	66.191	74.346	66.298	68.483	83.558	44.718	60.098	48.953	57.332	57.848	128.9	54.729	59.697	16.222	44.086	56.979	110.48	69.217	29.359	26.685	47.417	146.37	66.659	30.727	44.237	54.155	46.375	36.482
5883.6	19.054	21.177	6.762	29.753	19.743	15.877	NaN	17.915	48.666	NaN	31.635	37.418	7.0694	6.4931	24.547	20.986	46.927	1.2492	7.8188	61.444	24.018	14.543	27.711	26.852	25.417	1.0523	28.998	56.382	8.8645	18.507	7.836	38.359	24.72	31.12	23.666	25.939	26.1	43.873	31.417	19.136	12.185	2.8927	21.525	14.895	1.1417	16.023	14.255	33.794	6.2456
13843	731.68	474.84	775.33	774.59	792.02	764.95	758.68	824.05	900.44	NaN	808.56	648.62	542.66	835.45	752.99	846.19	788.26	721.95	785.27	880.03	860.72	949.29	798.34	878.63	468.12	804.96	804.89	974.51	865.81	730.27	737.9	939.96	447.09	823.65	786.66	842.12	731.67	839.75	429.77	836.25	816.84	627.26	883.9	815.02	686.82	1031.1	644.62	641.56	733.08
10146	85.822	24.113	14.343	40.728	55.378	36.372	5.6288	21.199	68.997	NaN	35.027	17.733	52.044	27.814	23.883	20.099	111.24	13.125	35.835	42.088	27.698	27.549	29.31	31.341	49.595	68.821	78.388	16.017	42.026	29.515	21.069	69.019	52.972	41.036	2.9208	43.209	33.092	53.769	68.103	42.662	29.812	30.176	54.938	39.331	28.802	30.358	41.704	12.429	13.207
21212	114.98	57.33	39.256	151.8	57.986	24.761	13.972	106.82	93.23	NaN	95.912	79.154	98.213	79.318	62.795	62.95	143.74	25.147	61.666	243.26	70.795	60.23	106.09	74.134	145.28	100.51	110.55	93.546	183.64	100.14	105.61	214.04	78.865	157.68	28.616	40.612	48.961	131.34	110.26	63.608	50.617	37.789	100.72	81.789	28.347	77.25	61.34	68.695	61.219
14988	55.511	96.019	12.619	141.47	67.326	36.955	26.903	94.279	72.885	NaN	45.811	52.284	64.002	37.33	34.511	41.358	76.706	55.071	61.205	83.574	48.759	86.875	68.765	86.544	54.578	37.475	70.073	71.218	33.467	34.586	41.684	89.827	36.245	109.38	27.309	83.738	65.534	109.43	38.426	35.603	62.048	34.601	116.24	80.018	28.535	60.764	66.24	41.958	21.67
25128	122.25	167.32	93.237	149.61	113.15	63.736	31.039	83.043	153.94	NaN	91.806	77.133	110.91	72.412	91.803	69.885	177.5	103.43	161	154.01	107.48	155.82	134.17	106.15	107.74	114.34	75.965	91.563	153.66	72.478	97.078	111.89	127.5	123.15	47.838	64.727	98.89	187.82	67.948	38.341	53.583	31.558	171.62	125.58	76.944	126.62	98.907	83.578	84.591
18813	85.4	106.13	38.694	157.51	120.23	59.171	39.888	73.511	121.86	NaN	86.532	65.785	64.366	62.036	61.444	56.399	116.75	35.938	64.066	128.8	52.855	84.76	54.462	120.19	99.45	66.215	64.261	99.675	78.957	74.462	69.867	95.125	119.59	115.24	49.938	57.037	71.355	161.94	65.049	58.748	63.544	39.094	142.23	84.488	67.532	99.146	83.14	54.483	51.671
2758.5	8.6988	14.971	0.53941	59.54	39.819	33.608	NaN	30.976	4.176	NaN	9.4577	30.536	3.5612	18.551	8.2138	8.2307	11.365	2.4577	6.1792	17.022	5.8038	10.113	3.8382	1.1829	9.7836	1.5655	5.9272	0.27965	3.3238	5.0129	13.463	26.159	0.96161	12.494	NaN	4.2266	0.30534	11.848	21.14	8.0253	8.0608	0.50875	0.63915	7.1783	NaN	13.162	13.369	2.9273	3.3883
18289	109.61	136.95	59.844	113.21	14.932	23.736	9.4187	121.74	127.17	NaN	39.429	101.25	78.289	19.249	45.921	50.563	130.6	25.574	40.921	104.94	38.7	93.934	36.585	32.452	68.582	103.14	14.045	67.151	103.37	28.069	28.873	101.99	58.698	85.142	59.823	45.184	55.905	130.7	119.48	8.2838	90.496	8.3136	185.25	55.862	21.033	82.936	34.562	90.336	117
19484	96.99	107.45	32.386	97.041	79.81	45.955	13.169	131.27	109.1	NaN	70.918	102.51	65.373	62.873	46.934	38.511	73.925	48.905	119.09	125.06	30.612	83.704	55.195	77.353	84.611	58.107	56.407	64.692	60.718	71.705	65.685	143.33	66.324	97.808	45.456	70.398	75.959	139.1	81.347	63.975	72.895	36.461	107.55	70.865	44.534	61.969	57.035	99.962	32.648
NaN	NaN	NaN	NaN	NaN	NaN	NaN	NaN	NaN	NaN	NaN	NaN	NaN	NaN	NaN	NaN	NaN	NaN	NaN	NaN	NaN	NaN	NaN	NaN	NaN	NaN	NaN	NaN	NaN	NaN	NaN	NaN	NaN	NaN	NaN	NaN	NaN	NaN	NaN	NaN	NaN	NaN	NaN	NaN	NaN	NaN	NaN	NaN	NaN	NaN
NaN	NaN	NaN	NaN	NaN	NaN	NaN	NaN	NaN	NaN	NaN	NaN	NaN	NaN	NaN	NaN	NaN	NaN	NaN	NaN	NaN	NaN	NaN	NaN	NaN	NaN	NaN	NaN	NaN	NaN	NaN	NaN	NaN	NaN	NaN	NaN	NaN	NaN	NaN	NaN	NaN	NaN	NaN	NaN	NaN	NaN	NaN	NaN	NaN	NaN
14542	70.942	28.247	31.887	68.699	72.275	27.582	12.849	98.979	58.602	NaN	27.627	29.168	48.197	16.273	21.98	19.892	84.323	17.792	48.409	112.23	16.761	27.709	31.675	56.751	59.88	31.872	43.412	61.502	52.978	50.064	32.492	96.232	76.072	65.502	26.624	48.156	41.746	99.048	55.866	16.523	22.305	50.074	105.47	33.37	32.682	49.132	32.723	27.014	45.979
17274	79.097	99.715	41.426	136.57	68.673	45.183	45.101	95.096	102.36	NaN	38.062	59.851	39.788	65.111	39.848	45.281	147.7	28.597	94.623	78.553	79.409	71.679	32.596	61.3	101.52	73.578	58.198	87.268	71.681	56.386	65.201	154.06	105.94	110.89	61.565	58.507	75.711	85.044	80.236	37.132	46.256	18.951	125.22	63.157	32.132	53.746	52.29	62.508	49.08
17694	157.56	77.342	49.746	104.25	69.904	52.114	9.4606	129.77	116.79	NaN	56.934	55.37	83.745	49.455	52.406	29.373	88.93	37.558	72.66	119.97	58.678	90.209	76.918	85.352	72.652	76.991	48.516	58.12	73.774	50.031	64.044	146.52	76.056	94.016	18.186	69.012	54.941	99.043	42.821	33.953	65.489	81.824	172.09	81.621	37.037	88.514	65.499	42.538	43.83
12664	61.27	55.85	30.694	67.28	37.145	23.583	9.5043	68.489	78.011	NaN	34.012	64.38	35.35	46.179	43.29	38.056	68.431	28.454	53.034	68.85	35.278	86.042	51.275	50.107	50.028	61.424	58.533	44.612	42.874	23.158	21.076	72.362	57.096	70.46	19.952	64.608	25.952	131.95	45.316	20.078	44.769	42.295	64.699	52.159	35.12	49.496	34.249	18.043	43.317
22493	133.59	154.96	101.91	182.27	116.97	72.839	65.551	148.05	138.97	NaN	98.389	96.915	78.047	96.859	103.16	97.019	143.57	76.493	142.38	167.67	83.5	130.51	109.26	116.61	159.53	101.37	100.23	149.94	94.998	106.59	91.395	212.87	148.25	184.55	101.86	105.19	151	171.51	121.83	70.394	105.91	72.132	178	150.29	83.377	134.27	133.31	92.136	76.703
21509	95.187	91.531	23.638	158.83	78.25	73.502	31.589	116.74	100.98	NaN	82.364	78.7	37.647	82.724	39.067	50.157	107.41	58.169	80.352	149.36	33.216	103.88	83.111	96.618	94.16	56.322	36.607	117.13	107.52	42.617	66.186	182.72	85.84	89.1	60.587	36.241	81.611	117.01	58.655	14.155	49.525	29.236	181.21	54.93	32.991	112.47	50.51	64.91	46.981
8017.7	13.619	73.809	6.2489	43.764	27.4	11.839	1.5864	34.653	40.49	NaN	27.874	16.544	16.822	18.756	16.506	11.695	58.881	20.407	24.667	16.485	11.316	12.55	28.016	26.925	63.954	20.55	13.577	46.805	21.495	20.947	14.947	96.193	76.147	85.937	10.599	42.507	10	19.079	55.109	23.667	29.899	24.441	74.963	33.439	13.78	30.926	49.151	30.274	14.663
24424	184.68	83.491	151.6	84.549	57.284	53.506	48.614	151.07	106.52	NaN	99.514	138.31	70.316	81.371	93.44	69.911	103.97	21.889	144	142.41	63.995	92.568	119.87	30.463	89.493	134.81	112.72	135.18	128.97	124.73	150.11	202.62	105.68	257.14	60.685	92.025	39.114	135.71	83.411	27.688	70.279	49.355	321.98	104.25	55.108	180.73	32.765	35.629	83.41
13084	73.512	50.261	15.748	107.7	68.228	34.521	5.1897	60.714	49.629	NaN	47.648	58.72	52.301	23.212	28.803	35.376	115.34	68.772	144.66	40.944	14.956	115.05	10.611	37.039	45.923	12.3	19.798	68.058	30.901	36.268	28.102	204.15	58.236	44.88	31.328	92.036	111.21	128.38	87.8	34.844	32.755	55.275	36.061	12.543	36.732	140.63	50.726	25.872	8.0318
19642	62.913	77.33	94.381	124.35	115.51	14.6	36.376	104.96	147.12	NaN	51.054	73.04	61.545	39.715	98.813	53.001	82.078	26.223	100.46	136.75	110.95	109.6	48.014	63.79	70.568	55.273	64.763	103.26	119.69	55.329	58.874	205.12	149.35	81.84	46.086	63.242	110.51	167.65	122.19	50.388	83.641	59.277	142.93	49.81	73.866	96.919	72.622	54.025	12.082
18007	84.237	73.317	54.739	124.44	120.71	40.954	55.103	83.703	119.94	NaN	78.866	96.937	69.686	32.592	71.451	66.618	100.83	42.605	113.01	119.76	66.882	75.537	54.76	116.4	81.023	86.114	69.867	104.52	80.375	92.861	68.507	177.86	96.239	119.65	56.339	70.168	77.377	154.65	75.881	26.764	76.041	41.162	141.24	75.615	73.572	98.336	71.794	52.602	50.115
17561	77.965	84.77	40.705	101.94	65.933	50.822	61.243	86.995	79.069	NaN	62.071	53.84	40.707	47.741	62.237	55.103	108.34	25.268	80.597	94.198	46.089	81.821	84.419	107.05	78.162	54.683	63.46	84.433	74.174	77.664	61.955	127.44	128.3	99.414	51.608	96.205	50.744	134.45	81.638	41.212	63.222	54.791	123.18	79.561	51.829	100.12	78.827	78.084	49.248
20428	137.53	128.44	77.072	119.61	90.291	73.675	64.532	95.083	107.76	NaN	76.492	72.792	63.556	54.378	73.821	89.361	131.18	31.45	111.5	133.04	42.739	109.43	90.157	102.79	100.64	71.618	81.876	137.04	77.769	73.041	53.536	151.58	101.95	115.81	80.474	81.287	90.011	146.29	69.591	44.298	83.449	56.187	141.06	109.73	69.683	97.504	81.522	83.848	62.838
24115	159.71	149.6	66.687	177.22	156.49	80.354	24.229	118.52	164.78	NaN	110.25	78.612	84.312	73.302	101.33	81.474	159.67	56.581	108.49	131.24	128.93	123.55	79.006	112.49	131.81	107.1	79.28	144.91	125.23	95.295	65.191	181.99	104.01	147.94	73.431	100.4	110.45	214.62	95.19	74.179	95.564	60.323	233.45	180.35	106.06	109.92	130.42	80.011	78.588
21332	105.37	69.858	57.998	117.14	97.517	89.814	25.485	118.45	108.24	NaN	31.43	87.887	57.26	50.673	77.585	42.154	161.7	38.232	101.82	153.54	66.135	137.59	100.02	42.766	112.76	78.682	164.76	74.763	99.541	69.676	31.146	137.12	96.999	119.19	17.573	103.47	44.176	181.51	73.933	31.652	67.974	32.704	171.08	89.212	51.572	55.166	109.94	15.329	55.493
21763	95.865	119.05	57.889	146.56	111.4	25.196	14.183	128.06	137.43	NaN	91.791	48.37	47.91	30.851	60.14	59.732	101.68	13.751	61.622	93.217	23.222	149.77	56.164	105.62	48.314	46.64	46.063	106.75	110.47	42.907	50.442	155.13	103.59	133.57	60.729	77.585	54.494	131.5	64.571	66.816	54.147	51.704	134.78	83.76	54.794	63.427	52.139	59.856	23.862
19569	131.89	110.56	69.774	145.5	90.749	43.197	15.865	121.39	119.82	NaN	91.394	88.244	49.575	60.38	67.825	97.197	129.64	37.055	57.337	136.61	62.378	144.72	71.075	122.21	83.104	102.3	59.305	90.239	96.706	58.795	75.932	121.59	87.504	92.927	75.822	63.576	105.65	160.83	57.848	43.631	69.506	22.409	150.94	76.32	44.46	100.59	54.462	73.526	35.303
17498	61.991	109.57	65.721	56.558	88.097	67.219	9.8926	57.663	121.01	NaN	19.234	88.567	60.308	116.32	45.7	14.563	76.112	18.228	113.16	167.96	45.622	61.632	48.053	76.738	55.597	64.826	40.162	89.743	112.41	32.875	55.85	94.787	72.328	87.164	52.984	59.018	89.47	124.22	27.823	22.557	67.765	36.038	160.51	47.465	37.266	40.243	44.459	43.68	50.23
19718	102.77	95.684	71.33	118.59	140.58	64.322	34.712	97.693	122.19	NaN	62.852	64.954	71.546	50.311	68.957	51.329	107.61	51.203	65.61	149.6	83.709	112.96	80.537	143.73	121.54	82.351	51.307	115.29	100.68	54.862	79.18	203.66	87.596	102.35	69.085	100.96	111.96	199.43	68.174	57.589	64.351	46.763	165.33	97.943	53.322	98.047	85.364	55.501	46.24
14471	85.526	82.768	8.4903	61.344	72.717	24.284	11.495	73.61	80.003	NaN	23.851	42.592	74.585	30.764	72.824	84.564	114.24	40.852	46.297	45.538	14.99	57.518	45.811	125.7	45.19	66.308	26.791	107.98	133.93	33.248	40.405	94.394	76.714	61.944	95.452	25.336	47.491	75.005	47.659	30.905	64.72	5.2968	133.77	57.498	13.43	46.866	100.8	26.808	8.7825
23210	72.451	70.341	10.987	134.91	52.726	30.555	13.036	70.474	190.82	NaN	62.682	50.753	32.584	33.559	7.2338	86.211	177.87	3.4539	91.411	93.618	21.207	120.36	12.095	36.838	81.275	86.412	115.17	44.077	64.511	25.45	112.77	154.16	92.281	78.766	13.725	26.667	10.871	127.32	34.074	20.24	28.831	3.6804	24.516	64.673	15.717	47.544	52.175	14.185	1.0506
11649	92.907	40.327	21.761	33.346	22.832	26.924	4.329	71.473	92.908	NaN	50.416	47.686	39.212	15.941	40.307	33.972	75.938	35.106	41.816	110.24	57.717	65.064	50.851	27.65	20.846	63.075	37.925	60.345	54.204	35.422	30.938	89.726	104.71	38.75	10.91	39.614	53.308	78.197	39.284	43.651	44.762	17.309	90.502	90.406	40.78	41.437	51.332	28.871	32.305
13317	391.09	299.82	372.56	419.77	418.53	419.57	409.42	386.4	465.02	NaN	422.36	360.33	274.79	378.48	344.92	434.28	359.5	320.25	401.01	459.31	422.38	497.28	444.08	390.86	262.52	417.18	473.92	452.76	458.88	370.42	423.76	536.12	273.33	476.38	402.52	429.73	382.41	455.61	276.27	367.25	410.67	291.77	429.3	396.79	333.36	534.03	387.86	349.14	402.92
13952	88.367	73.238	51.899	94.157	69.738	59.141	22.257	89.234	75.799	NaN	61.255	75.818	55.7	63.442	65.536	53.66	84.284	49.891	72.55	105.64	72.548	79.832	67.887	54.651	56.61	48.862	55.319	74.641	57.415	58.427	59.578	130.7	46.02	88.747	39.655	59.414	70.856	95.649	53.758	44.674	57.214	30.155	141.14	59.194	51.853	94.701	83.427	55.849	41.445
15749	107.77	72.604	55.209	96.941	74.579	47.85	33.884	97.073	91.15	NaN	57.383	44.755	43.412	55.681	62.572	58.24	85.972	29.937	64.192	112.24	46.986	78.226	66.456	81.31	61.959	63.366	73.662	51.395	45.08	58.063	60.678	102.85	57.559	76.376	38.205	73.574	63.219	119.12	61.315	42.172	35.142	26.081	80.634	60.874	35.905	78.254	50.604	55.681	49.185
19975	180.44	98.851	15.589	183.07	52.715	55.947	7.8244	137.76	64.124	NaN	67.373	46.564	89.627	23.986	59.597	12.274	63.596	38.156	77.868	188.83	35.252	74.335	48.761	34.072	96.442	107.87	39.612	76.924	34.423	20.561	34.423	179.69	104.12	56.62	15.591	55.47	104.34	110.08	42.93	24.834	28.483	23.663	80.951	49.749	29.953	95.022	42.098	31.83	33.194
15021	138.2	89.85	93.142	145.09	123.18	95.707	64.829	136.28	121.6	NaN	88.875	102.89	79.125	86.881	106.1	103.56	130.04	75.909	96.488	138.44	95.846	122.53	96.65	114.71	86.756	86.301	106.14	125.35	99.783	101.08	85.256	190.02	86.222	127.29	80.02	128.6	94.356	154.93	88.54	90.633	85.025	79.464	143.09	106.35	91.803	134.45	112.24	90.632	70.751
11607	93.977	73.413	49.384	86.293	98.911	61.057	67.975	87.471	86.143	NaN	69.151	64.53	47.042	60.816	65.919	71.013	90.33	51.517	68.171	109.93	61.829	98.523	69.724	85.408	68.286	82.061	87.86	102.11	58.981	67.938	57.067	123.83	44.948	108.48	65.392	80.356	67.362	117.83	54.14	57.024	74.216	47.258	100.16	70.974	80.542	90.104	67.936	66.628	55.231
10637	89.545	52.633	53.356	76.358	71.135	50.517	51.318	65.457	58.631	NaN	56.868	56.056	45.505	60.246	45.549	45.235	84.812	31.365	52.424	96.129	39.936	68.083	71.421	81.355	57.935	66.477	77.852	74.752	68.239	48.002	58.54	94.966	56.126	101.61	57.134	75.529	47.626	115.79	40.697	53.138	68.825	27.58	94.741	54.805	59.165	80.1	57.166	53.272	43.986
6577.6	27.64	35.827	20.081	37.014	29.525	23.07	29.718	48.079	35.719	NaN	16.711	27.726	13.747	24.237	19.949	15.488	21.813	14.815	12.009	60.017	29.925	40.855	29.501	30.905	43.509	24.647	21.838	26.628	26.102	15.042	17.987	62.179	21.787	35.511	16.339	26.469	21.153	42.545	18.821	9.7203	16.037	5.5822	44.521	31.045	23.785	39.572	22.904	31.43	15.219
14739	70.458	77.198	59.641	89.927	90.591	47.932	27.741	86.344	62.188	NaN	50.548	50.407	68.473	49.816	43.844	46.633	100.83	34.719	66.923	98.708	43.993	84.981	67.942	82.111	73.332	51.622	49.478	83.882	49.409	54.131	39.108	131.08	61.326	82.213	37.148	68.089	66.836	94.208	57.434	48.783	62.217	58.918	112.24	77.685	46.04	83.236	56.232	87.862	50.16
14371	118.64	83.232	74.875	133	104.82	108.57	52.032	130.15	130.36	NaN	80.41	88.003	82.832	104.04	84.867	85.007	115.61	86.821	106.32	151.89	103.85	119.32	101.2	106.44	95.923	107.67	112.49	137.91	98.632	81.879	63.568	188.77	98.982	126.68	71.483	103.3	86.46	134.83	79.314	65.602	82.974	87.175	129.83	91.744	73.266	100.95	79.578	83.246	68.873
14658	122.63	99.249	74.351	123.88	105.63	55.245	34.583	104.27	90.473	NaN	84.067	64.649	65.779	61.321	60.728	56.275	114.89	60.717	90.237	117.39	79.666	99.498	73.851	73.735	82.754	94.144	66.982	117.31	82.575	72.884	68.884	122.38	77.472	98.849	73.086	83.504	74.163	116.31	57.263	52.547	59.254	54.116	115.45	97.119	61.382	76.968	72.337	81.407	46.564
7971.9	47.16	45.409	20.498	44.169	26.317	9.8492	15.776	45.645	38.72	NaN	16.806	23.275	24.061	16.949	13.781	17.562	16.703	25.692	31.978	84.855	17.311	26.184	12.58	29.195	29.716	29.551	15.455	16.909	27.203	26.531	19.112	56.56	25.165	33.116	7.0037	19.143	17.335	40.092	18.987	9.1727	12.512	14.895	66.995	18.82	6.9566	22.804	20.741	16.093	24.396
8694.2	31.192	38.307	4.7523	41.929	18.002	13.546	17.21	22.838	44.116	NaN	14.063	12.589	29.016	4.4086	27.219	30.878	28.739	12.989	23.82	32.545	36.8	35.548	47.137	77.825	35.532	48.089	43.678	58.534	23.553	30.289	4.2946	25.164	50.73	40.937	26.606	27.013	30.65	49.884	22.562	40.796	33.492	13.935	57.383	22.734	19.107	33.935	40.955	17.618	9.6189
1063.1	2.0697	2.5374	4.9662	4.1384	5.0946	NaN	NaN	7.9475	8.8387	NaN	0.42201	0.58774	NaN	2.2219	3.9706	0.46103	NaN	NaN	4.6904	0.41748	NaN	1.0192	8.1998	3.5053	15.642	21.039	NaN	5.0479	7.4605	NaN	2.9419	12.156	6.1771	2.0833	NaN	6.5184	0.64971	4.5808	2.3861	2.0973	4.3644	NaN	25.145	4.566	3.2168	3.4192	2.0085	14.74	19.619
11985	75.554	44.585	43.082	87.566	63.412	26.525	17.721	62.764	84.009	NaN	52.869	39.474	42.887	27.903	19.579	26.8	64.28	19.605	69.024	51.813	47.355	54.201	31.282	58.763	30.423	57.994	33.381	84.457	45.85	36.703	22.081	110.36	30.513	43.723	28.653	56.802	45.908	88.488	39.691	36.598	35.136	16.422	93.43	36.558	25.604	57.685	57.098	30.122	36.221
13024	127.15	105.66	135.62	150.27	184.63	83.619	49.453	127.2	136.8	NaN	122.04	102.26	79.497	128.22	92.672	99.04	128.48	74.012	147.64	156.51	134.74	132.1	136.51	140.8	100	143.07	131.77	140.97	126.9	116.22	88.844	167.71	93.752	153.5	149.23	115.43	115.01	169.83	97.535	128.26	110.14	93.31	164.6	118.09	102.58	147.01	110.78	90.957	100.58
NaN	NaN	NaN	NaN	NaN	NaN	NaN	NaN	NaN	NaN	NaN	NaN	NaN	NaN	NaN	NaN	NaN	NaN	NaN	NaN	NaN	NaN	NaN	NaN	NaN	NaN	NaN	NaN	NaN	NaN	NaN	NaN	NaN	NaN	NaN	NaN	NaN	NaN	NaN	NaN	NaN	NaN	NaN	NaN	NaN	NaN	NaN	NaN	NaN	NaN
10470	42.664	76.378	16.087	73.985	64.129	36.582	16.402	36.321	67.811	NaN	28.363	39.467	39.476	17.959	21.61	28.431	46.219	13.078	62.219	53.905	19.71	49.883	42.823	34.775	30.354	44.469	48.424	56.8	36.41	31.827	36.555	76.767	50.311	55.325	32.243	34.433	52.787	96.155	29.858	24.283	39.66	23.489	85.028	35.987	12.633	47.386	53.083	40.468	25.133
11782	100.34	76.061	45.774	109.98	86.383	48.043	84.389	113.5	105.68	NaN	89.395	55.438	57.091	64.827	50.188	37.844	83.674	35.625	73.219	84.604	56.574	86.631	53.787	74.933	46.948	55.291	63.4	92.012	55.061	58.902	54.534	123.59	47.967	89.781	60.342	66.353	67.069	115.43	47.726	43.757	57.988	36.026	120.41	77.919	56.975	85.086	67.895	59.05	51.88
18581	72.41	73.204	NaN	102.16	67.405	13.055	7.4255	125.35	21.361	NaN	76.892	25.664	33.643	21.783	22.663	142.56	73.736	27.867	31	10.265	72.888	25.862	1.6162	63.422	187.03	17.327	13.499	125.18	13.375	13.369	20.848	251.66	65.3	118.99	2.1834	56.729	27.291	64.374	10.944	26.735	104.7	4.6365	60.355	37.647	13.748	36.85	9.9187	141.84	0.57686
18208	124.74	70.546	46.291	188.41	105.52	105.05	28.595	114.48	56.215	NaN	65.487	104.68	41.789	39.378	89.453	44.172	124.31	31.595	54.298	90.284	26.615	115.74	70.794	107.47	147.71	40.313	66.13	124.14	45.291	84.445	86.326	140.33	79.788	83.814	29.325	110.69	45.353	109.76	50.054	52.251	84.652	41.887	122.69	64.45	72.502	86.759	54.498	42.987	59.126
22098	102.78	110.06	71.117	117.69	122.65	48.461	47.852	131.49	147.21	NaN	59.336	117.09	75.593	60.847	74.866	57.802	122.46	68.88	117.19	151.41	67.46	105.53	68.749	101.72	136.83	93.171	94.754	188.46	110.85	114.1	60.813	182.89	109.39	88.438	61.046	102.2	84.859	111.52	66.566	51.029	94.607	33.048	146.45	121.68	39.725	112.47	85.46	94.469	68.963
14578	120.24	83.415	81.057	135.01	131.31	88.301	77.091	127.63	131.54	NaN	81.254	74.076	69.907	94.014	60.642	67.497	109.95	73.274	102.92	138.93	75.077	126.16	103.9	109.85	77.723	107.91	83.649	118.76	89.375	77.779	75.249	149.75	84.841	104.41	101.8	81.246	97.369	155.86	70.071	80.828	84.186	67.342	147.1	104.81	80.587	109.83	85.121	79.794	69.721
13701	108.61	75.033	53.156	93.578	96.678	90.658	65.473	99.647	98.23	NaN	81.176	68.057	53.881	74.981	61.846	79.35	109.11	50.267	86.197	87.189	57.517	73.89	65.019	78.315	75.843	84.771	70.992	93.464	95.864	76.675	58.07	133.51	84.969	99.688	59.13	90.552	75.183	122.54	65.473	43.982	71.532	48.457	120.41	84.44	68.335	94.142	63.924	65.508	57.032
10115	39.642	47.671	23.114	67.547	51.103	28.759	22.513	83.799	45.544	NaN	17.665	25.517	22.525	49.413	23.478	16.166	83.943	39.902	35.526	66.174	9.485	47.501	24.798	35.691	25.622	38.816	33.903	35.005	43.331	20.763	30.551	72.26	75.236	60.572	46.688	42.525	28.371	98.55	49.124	9.0227	52.585	12.422	80.911	24.042	19.965	34.7	35.327	30.09	23.429
22307	141.51	81.19	63.077	129.88	79.832	51.99	5.6697	57.899	38.801	NaN	41.675	83.504	67.992	22.069	31.075	32.312	88.422	42.169	86.261	85.267	44.954	105.73	26.706	97.901	72.241	73.083	50.047	72.829	172.56	48.872	133.25	143.28	119.65	118.11	62.513	85.876	96.94	247.11	68.139	67.905	85.317	47.846	160.16	148.87	59.483	178.47	119.22	49.084	32.256
10334	88.206	51.838	55.527	80.048	62.801	33.964	25.041	50.891	58.122	NaN	31.095	43.313	42.416	33.006	37.478	28.992	56.712	32.404	37.9	59.29	37.941	52.199	49.961	58.981	48.894	41.384	37.84	46.088	46.993	34.997	26.289	71.388	56.325	58.325	32.957	63.082	50.743	77.377	39.386	32.002	45.965	27.384	67.332	51.788	29.802	37.436	60.232	33.863	29.658
15635	113.41	74.758	53.143	94.447	52.769	26.741	30.184	96.282	64.529	NaN	53.889	39.757	49.786	36.258	60.656	75.743	76.443	29.959	79.008	127.23	37.293	56.5	80.299	86.435	75.28	84.18	64.282	88.368	75.589	53.395	50.85	145.32	72.68	108.6	30.858	65.731	54.478	103.54	77.835	57.395	33.17	31.143	89.16	76.278	51.413	67.168	67.545	42.114	25.023
33468	167.84	135.47	108.31	242.78	190.88	54.614	19.982	206.68	185.42	NaN	101.32	106.88	81.228	98.016	129.78	75.337	184.12	95.92	133.12	204.43	112.48	116.5	111.96	122.12	151.99	113.61	74.349	205.61	161.27	129.66	108.01	267.24	130.45	214.4	91.536	145.15	88.223	222.99	102.46	67.196	116.55	44.738	264.28	196.8	87.069	149.94	131.36	109.09	81.72
23371	129.89	148.9	74.601	101.82	111.86	3.474	7.9836	49.249	117.42	NaN	57.942	70.161	15.364	55.548	47.534	19.322	51.792	12.755	117.16	230.97	17.212	82.812	74.214	76.729	100.89	32.004	75.253	107.1	26.397	10.735	12.474	89.31	85.973	90.946	18.483	42.097	51.392	118.19	44.182	22.485	84.875	52.353	93.317	83.199	49.137	8.6617	48.743	58.415	13.925
26015	39.673	89.823	115.46	103.32	71.386	135.43	NaN	65.323	138.8	NaN	20.744	21.157	27.475	32.092	21.933	32.496	124.75	45.176	107.34	201.59	26.013	63.717	25.349	13.341	114.3	43.94	79.497	78.269	50.021	16.342	53.495	176.87	46.278	56.297	5.2761	40.76	45.83	96.679	45.368	13.042	33.269	12.716	18.519	23.597	16.427	86.189	33.945	70.969	27.029
21502	120.82	120.26	57.628	121.98	56.612	53.856	23.036	113.32	65.526	NaN	71.668	81.936	53.57	77.84	54.863	57.351	100.43	10.912	69.902	148.19	44.994	112.93	79.304	64.238	109.13	90.191	81.861	80.565	86.896	138.36	42.064	158.62	89.047	120.5	22.6	148.36	31.926	131.75	95.892	62.02	60.95	91.506	116.36	79.977	73.468	153.85	92.505	71.123	47.456
26623	124.8	99.321	51.195	110.24	102.95	35.701	10.738	163.69	125.94	NaN	56.759	37.132	33.819	80.055	39.818	72.946	166.39	36.478	103.53	142.91	52.062	57.56	120.82	52.68	78.082	71.242	46.792	137.96	147.54	54.649	95.283	216.76	122.54	131.05	35.006	98.266	83.918	221.37	75.577	30.567	110.36	33.105	168.03	78.341	42.044	107.75	42.119	52.951	32.172
20954	118.77	102.79	49.292	133.65	101.18	23.21	41.068	158.44	75.682	NaN	49.936	107.58	84.242	67.737	64.75	54.62	82.515	34.762	70.117	118.54	40.048	90.4	80.529	133.13	108.22	66.485	58.116	89.855	116.46	89.275	59.853	137.1	66.843	94.311	68.34	58.09	99.153	171.29	64.598	45.359	68.252	34.821	161.64	76.072	44.572	94.387	84.946	58.978	32.302
24518	131.89	134.4	63.177	100.76	108.54	35.917	4.6044	168.07	95.592	NaN	74.326	114.93	56.859	26.893	80.234	33.591	117.98	13.689	99.043	122.68	119.91	98.758	76.685	114.13	217.42	48.726	73.698	123.28	142.16	100.16	28.153	121.58	119.43	170.06	11.117	36.508	109.71	110.48	117.99	19.238	15.301	38.562	181.25	90.304	73.356	21.421	37.265	7.7572	63.563
16196	110.15	63.204	58.767	110.06	86.517	36.016	19.368	125.65	92.976	NaN	55.31	46.934	43.633	44.814	31.193	38.562	72.704	25.479	49.205	72.019	67.259	73.622	38.873	63.659	59.908	54.058	51.289	94.141	87.464	62.323	39.309	117.44	76.541	100.19	58.699	66.589	46.365	126.8	59.413	40.898	79.001	31.166	104.39	89.738	30.882	105.19	36.006	89.343	40.044
25625	99.243	137.5	121.69	125.24	156.22	48.747	37.626	180.72	188.37	NaN	56.981	88.225	95.214	86.223	81.024	80.48	132.6	50.04	78.422	223.36	104.7	141.18	70.174	114.34	142.5	101.44	74.34	155.28	94.359	56.815	66.238	160.83	91.956	123.23	49.207	106.58	102.67	187.3	61.553	43.962	65.633	38.932	179.93	123.53	67.131	85.966	105.5	91.58	47.041
25374	98.366	105.4	60.49	130.23	81.475	100.65	33.941	163.72	124.5	NaN	69.075	91.715	119.86	78.469	53.528	108.59	127.26	34.494	119.65	164.38	49.941	76.342	61.603	159.07	105.48	140.88	93.187	134.77	138.73	24.405	72.001	199.53	107.61	115.87	45.193	56.892	96.939	214.03	66.443	39.866	34.07	62.151	111.63	129.41	45.778	104.79	55.111	77.494	48.852
16624	106.82	119.03	37.258	92.893	83.858	49.713	35.163	77.337	66.093	NaN	46.45	52.584	38.105	43.376	38.171	42.122	129.01	47.445	165.66	92.448	40.408	61.114	39.378	45.434	73.537	48.33	63.031	79.279	48.441	56.971	45.224	140.12	105.24	112.5	18.594	57.698	42.132	122.82	71.209	46.566	62.27	44.302	96.566	43.526	29.507	52.132	43.448	53.961	32.817
21598	70.139	123.37	34.95	137.9	64.655	31.788	22.36	144.82	106.29	NaN	43.183	71.34	34.466	42.559	85.138	67.534	168.63	62.508	84.002	175.27	68.329	130.5	72.639	91.41	133.97	94.944	74.926	95.062	71.919	53.224	47.741	169	84.467	70.734	26.338	88.244	72.117	162.05	71.125	64.632	32.465	55.801	193.27	94.915	46.753	74.778	50.345	86.751	43.557
20047	125.97	136.72	52.095	138.31	124.33	54.729	52.934	135.33	129.77	NaN	71.472	71.525	58.4	82.6	63.736	66.351	112.81	60.686	100.31	141.06	106.04	94.775	91.425	107.34	108.68	108.68	74.377	131.39	103.01	99.557	67.513	178.95	114.38	111.06	72.578	94.198	76.899	146.39	93.813	64.628	114.42	58.921	180.41	123.98	70.946	91.122	84.18	105.28	49.524
20271	79.001	100	52.342	168.39	96.114	23.367	25.195	126.06	108.56	NaN	34.515	89.473	45.689	33.041	64.221	113.85	102.79	48.145	54.947	144.64	93.272	133.29	60.156	95.358	78.443	67.588	50.996	109.25	38.644	46.476	48.539	193.87	71.3	77.659	44.008	65.428	40.382	134.38	99.008	55.212	61.573	41.185	148.57	71.102	118.8	160.65	87.955	48.694	77.447
25728	145.13	105.18	80.69	144.8	91.825	84.571	29.053	170.06	178.52	NaN	109.38	110.18	80.302	68.33	67.553	78.028	129.27	47.779	138.78	226.85	112.13	91.364	98.094	139.14	106.47	104.37	77.406	121.34	97.745	69.229	93.271	186.5	129.32	113.42	42.235	90.345	108.89	209.66	118.06	86.101	64.596	65.186	204.58	133.08	71.718	106.93	90.583	74.488	70.151
22592	98.001	111.66	75.448	127.08	92.3	81.534	35.377	101.54	99.184	NaN	78.124	67.266	68.077	56.236	71.531	75.643	141.85	60.495	121.74	173.4	105.36	124.19	147.55	93.245	108.03	88.699	91.864	110.16	140.01	65.352	95.405	167.77	119.6	160	73.295	73.89	127.35	215.7	90.699	92.716	85.82	51.882	140.78	137.84	69.753	113.15	66.734	84.23	74.041
23761	121.65	101.21	69.518	151.62	115.74	71.828	49.065	158.5	177.24	NaN	84.918	106.46	83.275	84.493	85.594	73.333	209.37	27.267	113.86	129.32	98.258	127.67	66.654	120.48	125.63	91.471	34.35	109.09	57.66	51.679	95.76	202.81	136.37	188.82	86.715	71.622	86.231	210.51	52.629	68.461	111.89	37.871	153.24	138.23	29.26	96.406	69.242	103.94	72.472
19374	58.358	35.9	28.733	81.044	53.005	74.909	NaN	118.16	25.993	NaN	49.198	145.7	42.548	38.181	23.529	42.512	72.879	18.28	123.11	146.67	30.781	32.011	88.929	59.032	58.342	117.17	40.225	74.77	59.346	53.525	49.624	172.07	107.66	80.069	86.512	43.957	79.932	66.487	52.492	36.121	48.403	4.5368	119.17	51.896	24.02	71.173	44.133	27.661	31.711
23201	110.4	113.06	26.899	199.18	97.237	34.662	8.4133	140.53	164.29	NaN	58.471	66.98	59.318	38.664	31.866	38.553	173.19	26.257	48.385	142.34	42.409	95.853	88.388	166.91	64.53	166.21	89.474	138.7	72.932	62.499	83.112	165.32	86.161	110.19	42.415	102.27	80.625	209.34	116.48	135.64	93.369	85.929	122.37	106.4	40.074	118.97	66.67	55.627	42.687
15771	92.413	106.63	46.989	108.92	106.64	65.687	23.403	101.33	110.67	NaN	57.455	62.53	73.045	65.97	46.899	64.629	91.857	47.882	66.77	132.38	72.797	91.358	94.596	101.37	66.693	91.948	57.153	101.7	85.743	68.899	81.825	118.45	82.724	84.014	44.549	68.104	89.451	124.93	43.411	46.228	51.998	61.807	115.46	85.868	50.122	97.968	49.172	52.533	51.842
20465	74.493	62.492	148.54	113.63	49.694	65.798	NaN	159.82	38.099	NaN	39.461	160.11	115.26	94.628	17.919	54.161	66.255	33.029	35.01	43.198	42.485	11.534	34.013	116.2	83.508	112.34	36.161	44.479	31.702	142.86	25.617	111.03	121.61	51.895	10.683	82.486	21.747	135.48	39.283	10.265	132.26	178.93	197.2	86.652	9.1842	148.48	27.602	60.776	43.421
16214	81.256	109.51	62.847	116.83	103.09	70.195	31.153	108.9	118.44	NaN	67.09	96.158	82.385	62.237	76.201	65.582	86.639	64.112	91.256	143.13	82.819	113.14	82.258	109.29	64.513	88.638	81.723	113.77	66.147	98.347	70.825	148.18	90.207	114.76	62.306	94.393	85.444	132.73	65.901	78.222	66.112	77.394	144.99	92.56	58.453	99.805	63.282	66.395	61.612
17061	99.981	153.66	29.998	44.053	33.413	72.802	23.792	130.07	94.317	NaN	40.906	154.59	23.981	85.742	33.906	14.32	83.586	51.417	111.57	109.05	12.586	104.24	117.81	27.778	69.018	72.548	52.248	45.989	176.28	25.793	51.794	117.73	72.921	72.249	13.726	49.659	107.25	203.42	85.753	30.621	15.994	38.132	74.662	18.438	78.902	101.95	37.118	15.434	73.692
NaN	NaN	NaN	NaN	NaN	NaN	NaN	NaN	NaN	NaN	NaN	NaN	NaN	NaN	NaN	NaN	NaN	NaN	NaN	NaN	NaN	NaN	NaN	NaN	NaN	NaN	NaN	NaN	NaN	NaN	NaN	NaN	NaN	NaN	NaN	NaN	NaN	NaN	NaN	NaN	NaN	NaN	NaN	NaN	NaN	NaN	NaN	NaN	NaN	NaN
13663	968.6	675.96	1162.9	1016.4	1162.8	1077.7	851.47	1068.6	1249.5	NaN	1213	966.07	688.94	1191.3	1001.2	1045.9	990.05	865.02	1038.1	1211.7	1210.5	1308.5	1106.3	1142.7	624.85	1017.1	1116.3	1300.6	1045.6	1050.4	990.83	1286.2	671.67	1169.3	1024.5	1198.8	1064.7	1139.7	633.09	1157.9	1084.6	886.37	1176.9	1096.1	882.16	1326.7	888.49	954.73	996.77
25545	97.275	150.75	50.555	170.7	196.27	82	15.223	142.17	126.61	NaN	33.397	84.427	88.171	42.335	69.86	51.956	109.52	55.012	125.69	197.57	154.11	150.02	44.182	124.83	86.026	86.046	68.84	125.83	119.15	122.72	109.99	251.82	91.27	207.01	35.405	111.75	82.508	193.89	75.557	19.377	96.373	60.376	129.71	89.947	57.296	143.9	71.178	95.194	115.8
12177	46.272	53.115	13.616	70.954	46.216	36.91	8.4033	60.595	59.598	NaN	44.343	17.067	62.072	34.532	33.877	51.922	94.711	19.114	31.929	84.301	21.005	77.256	46.646	62.838	37.355	17.348	31.2	65.717	75.551	66.773	30.324	178.91	46.717	40.335	31.415	32.118	49.902	122.33	46.781	50.528	40.064	27.754	90.141	32.919	23.371	37.781	55.731	28.93	40.688
15560	81.666	100.74	34.242	108.78	53.428	40.469	24.125	100.51	57.615	NaN	33.546	67	103.56	74.543	33.461	59.82	85.432	47.72	76.143	104.13	42.749	53.258	41.16	72.107	69.906	74.405	40.085	88.381	34.136	62.941	42.994	140.68	116.79	83.973	26.884	50.208	52.981	94.344	56.535	62.824	44.289	42.364	139.55	136.99	32	72.069	73.592	44.785	45.445
17114	91.085	75.516	17.984	98.122	39.504	24.91	30.704	73.341	28.042	NaN	19.851	60.864	24.245	45.212	35.955	61.301	90.702	8.9687	77.954	33.925	16.132	4.9106	33.119	81.389	40.454	57.841	18.547	49.996	65.162	2.0471	122.67	65.562	80.854	86.894	69.965	133.28	43.379	88.068	30.975	8.7978	25.89	11.021	116.59	86.162	25.015	60.271	46.565	106.96	31.703
29821	106.73	143.33	77.039	204.23	166.45	61.566	59.721	136.34	178.41	NaN	55.377	83.215	86.592	62.526	94.889	82.87	226.13	30.685	69.452	163.67	97.8	179.54	108.04	148.85	94.465	78.875	47.514	140.81	116.83	141.19	78.537	148.24	180.97	105.73	34.398	92.733	96.084	217.09	61.035	25.392	100.78	37.463	154.96	84.834	75.947	116.48	103.54	118.23	45.228
NaN	NaN	NaN	NaN	NaN	NaN	NaN	NaN	NaN	NaN	NaN	NaN	NaN	NaN	NaN	NaN	NaN	NaN	NaN	NaN	NaN	NaN	NaN	NaN	NaN	NaN	NaN	NaN	NaN	NaN	NaN	NaN	NaN	NaN	NaN	NaN	NaN	NaN	NaN	NaN	NaN	NaN	NaN	NaN	NaN	NaN	NaN	NaN	NaN	NaN
22345	161.07	84.294	46.104	113.67	73.183	60.757	17.36	50.206	188.39	NaN	74.233	102.52	55.498	74.688	49.254	31.809	110.47	34.766	99.779	138.87	32.741	57.818	54.452	81.227	75.864	49.354	51.103	64.49	125.62	52.399	96.29	264.91	115.11	93.011	36.597	108.43	116.25	233.47	41.849	40.175	51.786	118.57	165.17	72.813	38.216	41.227	54.604	87.051	33.323
27082	122.96	180.75	16.605	208.93	61.38	85.703	NaN	177.22	258.71	NaN	26.483	141.96	76.373	79.176	76.616	81.474	112.85	71.7	153.64	187.99	187.78	137.87	106.3	134.23	109.27	32.985	98.803	180.65	48.015	60.677	52.788	92.861	255.43	221.23	86.425	127.84	11.546	165.45	42.553	32.313	247.99	72.85	156.2	105.75	83.147	434.32	85.565	59.111	19.985
21691	101.43	113.67	43.801	76.716	81.021	44.95	18.143	113.48	138.84	NaN	57.005	106.84	94.2	46.184	37.718	46.539	59.784	45.947	121.14	168.58	37.981	82.835	77.692	46.379	48.553	61.666	60.244	71.105	93.993	123.83	51.13	212.03	76.496	89.094	79.156	143.15	112.15	203.26	50.662	24.695	43.268	32.011	173.93	165.63	65.446	81.773	53.171	50.532	44.267
19346	102.19	42.274	60.493	56.156	66.425	18.18	NaN	149.49	111.39	NaN	33.321	58.8	49.802	37.699	14.696	80.659	159.25	120.4	98.932	104.75	152.67	58.606	63.381	39.866	62.134	116.09	51.099	25.01	92.181	33.94	62.562	80.684	95.894	72.974	57.362	196.23	95.599	161.57	78.809	5.5385	1.3046	28.226	207.34	46.9	6.4097	79.222	152.91	39.858	72.591
33993	133.2	204.4	45.413	306.62	42.434	168.39	50.035	276.56	139.62	NaN	117.72	45.816	110.62	19.844	7.976	5.8834	248.07	50.746	174.54	140.34	78.641	102.84	85.045	116.9	50.102	66.839	72.994	193.43	243.15	67.565	74.173	128.29	104.77	201.46	61.171	82.763	119.95	313.71	116.6	82.884	150	106.33	119.09	29.865	59.327	159.73	154.19	124.33	57.7
21517	113.49	73.911	80.466	106.84	109.92	55.434	26.552	151.05	110.75	NaN	68.77	86.378	54.787	42.028	70.046	80.328	80.55	43.348	71.469	106.95	72.363	103.54	73.936	90.228	105.74	89.224	55.311	76.16	106.65	71.093	46.255	132	55.32	130.98	23.266	66.667	62.174	152.62	61.503	53.649	37.254	61.291	145.17	93.44	58.953	92.457	67.569	58.454	41.275
12015	68.115	79.24	23.003	48.1	87.643	47.996	8.2677	62.94	71.326	NaN	46.199	26.126	47.243	27.497	20.55	33.576	43.117	25.263	47.646	68.283	53.489	28.007	35.168	93.392	62.807	43.189	37.586	41.081	39.328	30.165	47.19	56.373	52.47	62.848	24.619	40.382	46.449	134.56	74.374	32.381	19.413	16.41	85.636	39.326	33.703	55.23	75.381	20.362	44.399
29307	149.54	135.6	88.408	185.24	159.09	95.27	45.473	184.14	230.08	NaN	156.46	75.11	77.008	54.99	133.44	104.46	153.96	34.381	105.72	234.19	80.322	174.83	114.22	201.37	110.22	142.82	125.47	187.44	125.98	105.83	105.92	234.3	142.22	186.06	81.067	162.75	89.927	246.75	89.156	90.31	149.88	68.622	224.5	130.48	71.31	154.23	73.786	108.23	41.082
32037	152.35	148.94	141.24	185.45	131.4	93.53	39.728	180.56	149.76	NaN	136.45	141.06	102.3	80.562	92.199	78.248	142.44	60.054	155.48	198.71	74.057	173.05	105.52	110.86	145.01	95.979	93.52	147.23	91.449	75.025	118.94	294.98	132.43	173.73	88.089	158.55	147.48	250.97	92.267	75.933	81.058	64.019	273.24	155.48	69.845	150.72	99.251	90.795	69.064
17380	72.235	95.724	31.302	137.9	81.584	41.487	14.421	57.029	50.551	NaN	65.153	55.921	56.046	44.194	46.479	81.308	85.894	45.946	53.061	84.454	49.223	96.937	40.492	86.977	87.755	47.694	58.989	50.936	50.722	35.191	22.626	110.38	67.049	80.915	9.2657	31.772	54.779	93.659	65.418	50.114	36.538	39.879	118.01	67.233	83.628	167.36	34.757	39.998	50.747
27389	92.798	57.139	36.836	126.76	105.22	43.943	9.3401	83.898	205.06	NaN	109.81	79.373	105.22	71.695	45.139	41.836	136.06	61.819	88.638	212.4	86.53	55.823	53.161	121.76	74.967	121.32	71.944	146.95	109.88	76.191	108.66	147.07	79.085	131.89	77.389	64.808	89.245	165.4	62.769	72.426	98.63	59.64	123.14	61.48	64.967	64.227	114.03	53.952	31.409
NaN	NaN	NaN	NaN	NaN	NaN	NaN	NaN	NaN	NaN	NaN	NaN	NaN	NaN	NaN	NaN	NaN	NaN	NaN	NaN	NaN	NaN	NaN	NaN	NaN	NaN	NaN	NaN	NaN	NaN	NaN	NaN	NaN	NaN	NaN	NaN	NaN	NaN	NaN	NaN	NaN	NaN	NaN	NaN	NaN	NaN	NaN	NaN	NaN	NaN
22686	111.37	140.3	78.397	127.83	142.92	102.35	34.479	165.03	140.71	NaN	82.232	92.502	101.2	97.528	62.672	88.685	138.03	55.154	141.34	177.14	90.9	151.89	97.456	118.64	86.667	111.84	97.322	104.69	121.71	73.405	100.92	196.91	93.644	138.05	68.683	71.777	94.519	207.5	89.569	64.594	83.313	54.417	177.76	129.26	62.609	105.6	88.791	72.714	48.976
23067	121.38	90.87	70.63	79.814	85.225	63.032	56.758	118.67	98.903	NaN	61.446	90.628	61.776	63.06	30.863	41.867	94.505	52.502	45.602	125.68	29.649	124.95	101.76	61.625	78.167	87.844	123.19	117.71	78.489	106.97	66.548	135.88	97.383	127.26	20.804	39.206	60.215	153.98	85.661	30.08	85.695	32.678	135.78	114.1	87.985	173.16	49.81	62.198	74.026
15385	95.132	119.78	46.254	137.34	35.922	45.016	13.225	109.57	100.26	NaN	36.294	72.83	37.932	74.373	41.221	25.759	98.078	21.846	48.793	108.16	34.533	56.427	39.659	30.16	88.032	46.807	54.078	124.4	96.594	22.232	55.954	142.59	79.672	82.003	21.177	16.485	28.814	151.6	56.843	27.289	18.884	24.291	99.714	44.247	14.892	36.793	49.127	32.885	42.737
14809	139.69	80.843	108.99	107.85	35.77	18.534	7.2518	58.481	61.274	NaN	11.072	6.6558	37.555	38.366	87.917	15.886	36.897	54.767	48.961	194.45	60.973	39.113	73.395	56.889	39.454	19.903	42.577	93.407	41.334	24.727	23.482	115.8	81.37	152.45	28.81	83.141	44.797	138.91	56.066	18.81	36.625	19.114	109.76	29.829	21.601	47.329	25.694	16.772	101.01
86.247	NaN	NaN	NaN	NaN	NaN	NaN	NaN	NaN	NaN	NaN	NaN	NaN	NaN	NaN	NaN	NaN	NaN	NaN	NaN	NaN	NaN	NaN	NaN	NaN	NaN	NaN	NaN	NaN	NaN	NaN	NaN	15.864	NaN	NaN	NaN	NaN	NaN	NaN	NaN	NaN	NaN	NaN	NaN	NaN	NaN	NaN	NaN	NaN	NaN
18978	105.13	91.638	14.739	116.73	108.54	44.495	15.394	29.76	147.13	NaN	105.5	84.037	44.267	34.502	37.816	64.956	86.05	13.987	132.07	104.89	36.06	104.48	96.55	103.39	93.673	59.217	51.801	106.71	116.76	33.6	80.13	163.01	50.569	78.747	55.729	112.61	103	188.98	79.745	29.437	57.898	41.851	141.39	74.729	63.088	66.307	36.879	59.613	30.299
4811.2	79.804	24.342	5.132	3.2532	3.8007	5.7791	19.514	6.2096	1.6003	NaN	11.064	2.6293	9.4907	17.363	57.259	3.2852	21.184	92.013	4.6839	11.552	7.8411	5.735	9.2468	4.2658	7.5553	1.9792	1.3998	7.0288	11.85	6.2344	35.875	23.838	1.9604	44.725	NaN	0.87853	1.9181	28.222	10.703	6.8314	13.368	7.1174	49.393	2.4021	0.64517	27.393	79.213	126.43	1.927
18854	95.024	42.454	45.823	120.59	57.103	89.672	6.8882	119.06	89.369	NaN	38.136	35.745	54.335	64.902	32.3	31.449	137.73	28.386	74.629	55.419	101.03	77.813	54.376	116.26	86.393	87.062	75.949	101.58	65.676	70.463	54.636	156.38	59.685	68.348	19.775	35.313	56.224	133.57	27.676	16.922	51.214	25.752	114.96	120.91	27.575	148.46	91.251	29.567	25.812
31249	167.95	172.22	110.45	246.88	159.06	104.69	65.997	158.08	187.11	NaN	146.57	141.66	133.62	116.95	110.16	135.74	203.07	104.22	142.57	209.1	123.37	199.3	128.6	169.47	142.27	156.31	107.88	200.49	125.98	96.577	125.11	215.29	149.54	238.68	102.31	142.81	130.57	219.05	142.09	112.06	125.47	125.96	261.48	181.18	97.796	222.3	136.41	119.5	108.28
16925	93.92	92.816	42.753	105.24	79.171	73.685	23.763	125.05	78.64	NaN	45.503	75.631	68.418	54.973	73.19	64.792	87.386	42.068	61.891	147.05	60.612	88.124	62.875	76.89	66.182	80.601	75.42	113.19	62.631	59.508	103.81	101.47	79.122	93.824	61.597	85.681	79.686	164.31	76.223	41.493	50.903	52.944	87.866	88.019	39.045	78.267	62.84	61.677	54.366
18833	96.757	85.996	90.17	115.58	63.062	57.917	23.676	119.72	94.774	NaN	64.514	56.264	49.166	102.1	66.898	83.297	133.65	54.652	86.345	110.76	70.889	76.051	57.065	70.914	64.214	105.74	51.548	156.91	53.237	43.275	47.861	185.07	61.915	133.5	47.699	83.329	67.073	190.54	64.798	57.677	40.4	31.267	107.04	64.746	40.651	100.74	71.621	77.665	37.747
16352	84.609	75.316	22.197	72.253	73.655	24.627	23.336	123.08	49.995	NaN	38.819	54.1	29.965	20.735	44.778	35.077	68.661	34.995	97.303	116.84	54.637	45.689	41.169	69.54	98.485	46.504	79.5	145.48	64.184	39.079	77.417	156.55	114.31	101.57	12.936	57.077	38.463	105	70.471	37.011	38.026	22.876	81.409	67.749	49.205	44.519	57.517	48.26	45.869
NaN	NaN	NaN	NaN	NaN	NaN	NaN	NaN	NaN	NaN	NaN	NaN	NaN	NaN	NaN	NaN	NaN	NaN	NaN	NaN	NaN	NaN	NaN	NaN	NaN	NaN	NaN	NaN	NaN	NaN	NaN	NaN	NaN	NaN	NaN	NaN	NaN	NaN	NaN	NaN	NaN	NaN	NaN	NaN	NaN	NaN	NaN	NaN	NaN	NaN
20108	145.51	103.88	41.724	64.061	55.765	65.086	13.933	120.94	142.22	NaN	79.916	34.943	32.199	90.122	39.035	70.3	137.35	11.692	37.161	112.01	53.306	48.893	73.565	38.427	70.558	54.211	14.169	80.996	98.298	81.17	60.257	203.94	71.701	136.75	18.545	123.38	37.167	123.36	54.723	10.46	20.52	11.848	127.09	66.238	51.538	57.315	95.267	27.405	7.6956
23929	136.74	153.37	90.404	109.53	134.86	69.271	74.631	168.82	130.27	NaN	71.082	90.594	85.312	59.094	52.857	74.805	153.75	44.524	91.461	194.99	149.16	108.09	120.08	160.05	91.577	74.866	116.77	95.233	103.68	66.407	118.83	170.28	66.256	113.47	70.212	75.191	93.851	258.88	38.053	38.668	88.064	31.788	222.79	105.22	37.405	102.24	65.73	93.218	44.038
17098	104.31	97.412	36.599	113.42	93.765	47.523	29.318	99.478	96.428	NaN	62.797	62.615	80.414	46.538	38.143	47.428	93.53	38.126	62.103	117.61	56.291	62.793	80.149	101.78	70.724	86.225	53.939	96.124	72.32	48.225	57.07	111.97	61.094	100.81	36.087	46.054	76.085	170.45	52.774	55.425	67.885	28.537	113.8	113.9	21.83	75.428	56.151	46.7	52.112
23043	153.83	59.105	51.47	141.49	75.943	92.191	44.826	78.151	112.43	NaN	57.956	75.946	62.303	69.944	30.705	41.082	176.4	59.942	73.216	161.09	75.265	129.71	86.681	100.59	88.616	99.835	62.275	128.91	103.18	46.889	39.185	193.63	105.67	115.59	27.342	93.842	64.939	285.2	83.512	60.51	65.607	25.81	185.43	118.36	39.763	69.723	85.347	61.357	34.655
25348	125.36	171.16	40.521	135.87	145.9	58.903	32.177	128.64	159.17	NaN	88.159	156.54	133.51	76.359	108.96	63.625	114.35	48.374	139.47	177.38	30.052	118.55	119.52	113.55	108.55	116.9	114.45	116.62	118.8	84.182	82.45	229.97	185.64	162.2	69.232	59.477	95.679	207.17	64.609	70.355	88.508	60.277	221.97	73.677	52.608	165.52	102.93	56.069	60.985
19019	128.26	99.846	0.75378	51.164	96.881	27.942	10.486	153.53	52.04	NaN	88.137	54.463	31.392	59.541	23.007	59.242	75.269	16.295	58.302	86.317	136.55	92.173	32.909	190.93	108.08	40.307	38.55	35.672	72.59	55.599	32.111	62.386	54.559	166.26	17.524	6.9159	57.355	78.367	17.232	5.3566	22.798	NaN	70.681	30.971	27.89	16.26	30.282	81.983	105.99
15143	113.87	47.387	30.151	76.831	67.456	61.585	11.165	112.8	84.099	NaN	52.987	87.113	55.106	51.433	35.815	49.192	119.09	19.724	47.665	91.823	42.413	120.98	55.384	80.987	28.654	62.479	56.92	109.94	46.713	47.975	41.027	128.83	45.372	74.75	40.844	85.619	62.142	123.8	38.458	25.516	45.515	24.975	139.65	57.063	22.96	62.064	41.279	47.229	40.438
151.39	NaN	0.35643	NaN	NaN	NaN	NaN	NaN	NaN	NaN	NaN	NaN	NaN	17.45	NaN	NaN	NaN	NaN	NaN	NaN	NaN	NaN	0.37167	NaN	0.3167	NaN	NaN	NaN	NaN	NaN	NaN	NaN	NaN	NaN	NaN	NaN	NaN	NaN	NaN	NaN	NaN	NaN	NaN	NaN	9.4324	NaN	NaN	NaN	NaN	NaN
14524	96.356	59.468	25.629	142.33	57.349	45.052	6.1826	129.7	84.4	NaN	36.85	34.576	59.057	29.935	44.295	40.232	92.476	30.459	62.325	65.055	45.635	57.605	61.938	79.224	65.827	24.988	30.189	83.412	59.01	43.36	67.324	61.656	53.122	75.854	42.243	111.48	105.48	105.56	54.368	46.541	36.958	24.688	86.965	38.269	30.391	32.333	61.821	63.879	79.185
19492	114.55	101.9	23.161	73.14	105.38	30.129	41.174	176.03	87.311	NaN	66.761	56.416	65.493	62.722	71.19	87.687	127.15	47.655	74.411	181.7	43.62	125.01	83.315	73.372	78.109	55.533	57.402	150.64	80.71	50.395	31.006	140.22	81.895	126.43	55.985	66.826	83.425	166.42	80.007	58.999	80.692	10.359	184.94	84.265	76.203	89.407	43.685	107.56	68.666
23425	123.22	114.93	115.91	179.79	93.173	35.734	10.868	96.166	124.03	NaN	52.56	59.497	24.831	104.9	57.568	88.234	102.79	6.3888	85.543	114.37	39.768	139.38	62.195	60.818	71.534	122.45	20.911	133.03	91.841	38.827	86.856	133.34	73.312	35.695	48.242	97.962	157.89	238.36	104.85	112.3	62.519	53.103	95.555	90.53	51.982	132.09	69.639	73.509	49.432
23232	115.96	124.06	48.47	75.924	96.406	23.316	15.02	131.71	176.18	NaN	51.671	89.239	95.817	100.31	75.863	113.48	130.97	53.424	82.294	189.86	63.549	95.189	74.216	204.97	140.13	48.064	54.854	184.77	115.62	38.081	109.7	203.53	69.813	114.57	51.03	85.413	114.9	139.33	78.09	36.487	52.288	13.947	131.02	72.675	33.009	62.786	135.13	58.027	12.519
27571	177.63	110.42	33.002	111.69	155.67	134.7	28.713	122.84	95.627	NaN	68.433	125.23	110.91	77.724	73.678	63.517	122.22	72.518	121.18	139.86	101.95	115.93	107.95	121.44	112.09	103.87	74.78	139.14	130.96	74.798	102.23	262.12	103.58	99.006	54.969	99.743	112.29	237.86	89.185	60.25	91.638	54.071	165.31	140.17	71.463	149.05	71.955	71.52	127.04
27064	107.29	144.5	39.964	164.9	135.47	136.42	43.154	139.7	153.09	NaN	129.28	68.99	117.62	57.396	69.654	48.815	101.4	45.61	93.413	125.72	77.988	150.63	87.297	122.11	151.97	71.84	67.007	164.21	95.924	108.45	73.603	145.62	93.927	191.24	55.671	100.05	73.484	138.96	112.66	38.592	88.013	51.668	206.91	74.577	83.647	131.07	74.023	68.26	40.797
NaN	NaN	NaN	NaN	NaN	NaN	NaN	NaN	NaN	NaN	NaN	NaN	NaN	NaN	NaN	NaN	NaN	NaN	NaN	NaN	NaN	NaN	NaN	NaN	NaN	NaN	NaN	NaN	NaN	NaN	NaN	NaN	NaN	NaN	NaN	NaN	NaN	NaN	NaN	NaN	NaN	NaN	NaN	NaN	NaN	NaN	NaN	NaN	NaN	NaN
19454	128.9	53.989	61.885	89.524	103.72	53.782	67.233	130.78	118.66	NaN	48.686	59.271	94.552	29.758	25.032	59.388	102.11	30.978	129.83	106.11	46.64	119.26	60.081	70.249	64.378	120.6	80.942	80.791	101.37	71.541	53.309	138.64	53.39	153.54	25.726	102.16	86.692	118.76	57.463	95.56	78.525	52.809	176.81	51.489	39.327	75.369	65.681	82.538	42.124
NaN	NaN	NaN	NaN	NaN	NaN	NaN	NaN	NaN	NaN	NaN	NaN	NaN	NaN	NaN	NaN	NaN	NaN	NaN	NaN	NaN	NaN	NaN	NaN	NaN	NaN	NaN	NaN	NaN	NaN	NaN	NaN	NaN	NaN	NaN	NaN	NaN	NaN	NaN	NaN	NaN	NaN	NaN	NaN	NaN	NaN	NaN	NaN	NaN	NaN
15600	74.666	70.973	40.885	100.5	54.262	30.597	31.797	55.873	66.313	NaN	46.718	54.418	24.179	69.102	40.474	52.955	73.452	36.894	87.26	109.66	29.389	69.223	97.803	39.307	74.12	68.864	79.814	79.68	48.889	49.257	64.344	102.1	66.291	72.866	26.34	29.287	61.528	178.09	47.621	21.871	66.992	47.289	129.08	68.07	32.436	74.565	86.788	43.24	47.742
22390	142.71	110.1	67.326	151.28	100.83	76.793	27.498	114.43	109.07	NaN	62.234	77.715	91.124	56.761	67.971	90.228	148.45	59.622	99.102	128.76	78.623	91.944	96.511	133.84	122.43	101.88	63.643	104.75	109.75	83.562	72.893	208.31	125.18	108.44	51.867	82.577	94.793	199.45	84.337	75.089	43.91	38.919	155.63	73.089	93.406	109.46	82.581	62.825	63.325
11167	40.925	77.416	38.933	70.394	61.091	26.296	11.389	51.319	71.018	NaN	34.311	25.401	40.343	43.541	33.627	30.371	57.346	29.698	60.074	84.096	56.393	45.613	64.657	51.949	59.427	44.015	58.767	54.985	29.668	21.384	64.624	94.35	54.879	82.194	20.396	67.218	31.262	61.488	36.612	34.789	32.037	21.271	91.259	72.91	34.345	37.001	37.749	46.067	29.079
24459	113.03	96.244	98.576	166.77	120.61	62.202	68.17	153.36	123.31	NaN	66.352	91.408	90.92	117.42	77.882	98.325	190.42	43.142	117.47	109.99	85.77	101	80.623	84.503	121.22	71.101	95.518	124.91	124.97	73.588	83.07	205.44	106.89	136	41.425	91.678	134.32	215.52	100.84	67.78	85.868	64.567	201.8	97.372	58.433	155	66.176	93.064	42.311
19800	83.063	38.501	51.984	122.53	50.155	71.48	37.118	133.74	115.22	NaN	69.381	56.418	14.544	43.646	81.193	20.08	119.93	19.14	44.048	217.93	56.229	121.67	89.288	82.034	123.82	93.869	64.546	71.602	34.724	68.953	43.142	209.94	72.013	85.538	34.286	27.989	46.827	139.29	51.704	38.528	60.673	60.545	74.769	116.75	39.69	42.712	35.369	42.883	12.811
NaN	NaN	NaN	NaN	NaN	NaN	NaN	NaN	NaN	NaN	NaN	NaN	NaN	NaN	NaN	NaN	NaN	NaN	NaN	NaN	NaN	NaN	NaN	NaN	NaN	NaN	NaN	NaN	NaN	NaN	NaN	NaN	NaN	NaN	NaN	NaN	NaN	NaN	NaN	NaN	NaN	NaN	NaN	NaN	NaN	NaN	NaN	NaN	NaN	NaN
10944	85.035	39.408	8.5249	67.147	53.35	32.189	6.5158	106.21	70.153	NaN	37.521	68.866	38.564	20.632	41.672	19.166	42.056	19.196	71.602	57.536	19.495	48.722	30.044	33.656	31.73	47.607	24.283	36.474	49.055	18.69	43.952	88.474	50.273	66.662	12.455	56.883	19.026	77.547	51.975	29.479	22.815	17.18	92.568	44.353	23.143	39.169	46.259	15.558	22.422
13144	33.998	23.186	14.6	46.8	29.244	77.115	1.2332	36.729	136.17	NaN	42.638	9.7077	37.403	10.58	9.207	20.969	50.617	4.3525	21.956	65.092	2.8695	24.266	18.686	13.226	35.931	26.858	71.086	19.931	32.574	1.3718	10.615	110.08	63.846	54.637	NaN	22.583	31.036	94.357	41.682	11.951	15.796	150.12	17.71	21.668	5.3557	31.645	144.42	18.137	146.63
12131	58.185	57.874	34.158	79.48	60.729	46.057	7.7707	57.412	53.688	NaN	42.176	54.672	50.972	46.04	40.573	39.143	44.097	41.228	66.272	70.649	52.572	58.138	48.433	50.691	77.025	60.87	67.505	60.911	53.686	42.708	44.866	108.98	62.998	72.781	20.629	44.664	56.353	92.62	49.263	47.434	44.557	41.013	68.311	53.96	43.596	76.52	40.15	40.3	33.463
29817	191.28	152.88	88.702	206.6	174.13	107.62	85.053	209.49	191.21	NaN	138.82	141.12	141.67	113.27	96.704	111.71	177.6	59.137	162.12	206.75	105.31	162.42	132.8	132.77	130.31	139.84	123.07	173.93	154.46	127.3	101.98	256.03	113.87	199.05	127.38	152.84	144.59	231.28	125.45	113.64	106.91	111.59	210.82	111.89	131.75	143.66	111.01	124.3	128.95
39333	27.248	94.861	NaN	21.707	1.5125	184.44	5.9148	119.72	85.252	NaN	2.2281	60.926	107.91	5.2543	148.75	17.106	168.1	109.24	106	529.74	34.191	148.05	33.616	105.33	149.03	30.185	28.257	91.181	122.51	308.58	246.88	135.71	549.78	186.41	5.5311	30.37	15.483	250.56	12.464	29.083	204.59	61.211	0.72069	89.512	242.14	58.167	31.727	256.07	NaN
18084	84.581	117.37	43.372	100.83	55.02	105.66	26.101	97.459	97.768	NaN	33.488	65.736	84.094	24.207	37.555	45.77	79.247	52.75	64.202	101.47	76.473	113.23	34.226	87.275	80.529	33.589	25.573	99.438	62.041	47.874	43.279	112.38	70.067	77.011	33.074	63.899	67.38	98.99	42.374	16.344	36.379	39.423	86.597	90.896	30.596	62.652	32.869	76.594	28.177
26188	22.28	7.5803	16.567	7.349	24.006	15.206	2.3814	19.493	9.8433	NaN	18.557	18.022	32.366	8.4623	9.4212	3.0993	28.27	22.02	10.408	50.431	20.468	18.716	20.723	12.608	28.906	7.3358	14.203	29.284	26.828	16.744	5.0504	27.621	20.251	23.456	3.3515	22.961	14.722	19.17	5.3776	6.404	11.064	19.456	36.808	22.884	18.903	8.6148	19.212	42.359	27.023
20425	82.144	129.97	32.478	97.431	69.219	34.233	13.314	85.571	80.156	NaN	62.32	76.83	72.286	65.357	45.613	65.901	131.99	24.439	129.51	104.28	57.398	102.64	58.322	110.27	159.96	103.46	60.833	68.899	67.207	75.275	65.475	257.35	49.878	140.09	23.01	33.046	71.528	174.57	47.064	26.888	38.967	70.229	139.27	107.72	15.006	79.841	53.598	51.983	48.334
19105	101.3	99.7	40.112	83.141	94.459	82.279	28.688	95.823	55.531	NaN	67.38	92.189	82.135	70.748	60.853	62.11	117.37	50.852	108.26	123.79	98.999	83.86	88.739	62.019	74.071	100.19	73.734	83.725	102.46	66.052	64.354	224.03	89.414	111.4	31.09	81.038	92.418	140.92	77.812	37.681	54.941	57.599	157.49	114.93	61.121	94.818	77.961	65.165	77.339
18866	91.898	92.632	73.168	141.02	90.62	68.083	23.906	123.42	81.762	NaN	62.648	37.684	75.559	59.977	73.351	72.55	138.34	56.855	68.728	132.85	107.97	86.365	77.24	65.308	67.463	52.701	56.582	91.887	76.682	72.628	54.636	147.92	65.331	85.356	33.762	47.111	59.892	129.2	88.23	27.463	71.601	30.91	149.1	134.78	52.862	103.36	62.471	46.116	66.363
19993	86.406	78.696	71.166	100.37	68.288	32.017	29.915	122.64	82.093	NaN	56.35	95.535	51.947	74.094	56.907	61.898	74.94	29.737	105.11	173.68	52.318	63.376	128.69	57.219	47.168	87.721	67.698	102.27	95.132	41.905	124.52	138.17	93.291	79.199	42.8	84.754	158.61	113.5	61.585	22.077	91.633	26.161	177.51	92.077	34.337	123.24	86.827	61.614	19.675
21038	110.77	129.41	85.39	134.74	101.57	49.213	6.3017	92.543	76.954	NaN	32.411	42.054	58.532	57.28	39.861	71.94	167.21	41.469	107.43	145.18	77.442	160.08	56.89	148.31	129.44	96.326	47.006	81.748	73.391	52.789	50.459	125.49	65.452	135.7	48.86	64.193	85.112	118.34	68.942	52.44	105.85	32.115	165.19	74.932	30.203	98.014	60.932	59.98	43.2
20535	50.429	169.6	4.0838	143.66	86.024	112.38	6.2787	47.182	36.869	NaN	95.663	27.406	54.002	19.504	29.516	16.653	57.817	13.565	77.129	70.111	23.813	22.552	34.587	48.797	29.917	17.432	0.92973	87.82	87.584	63.694	27.5	91.279	29.808	131.87	123.06	129.06	38.484	58.525	74.69	47.215	60.068	35.594	101.93	105.73	25.52	18.308	31.568	48.237	20.914
20961	134.61	95.441	49.228	128.83	95.474	77.928	31.58	98.47	104.62	NaN	81.734	68.285	62.201	56.582	62.697	70.629	132.42	34.054	76.802	130.64	85.246	68.014	80.519	78.21	118.14	107.8	75.483	153.73	73.427	71.178	76.287	145.28	99.935	102.1	38.651	70.983	102.55	151.63	84.974	58.074	112.59	53.842	153.24	120.88	66.523	115.86	74.612	86.844	56.377
14239	1293.4	864.62	1430.2	1234.2	1351.9	1529.1	1317.8	1321.1	1664	NaN	1440.6	1282.4	876.58	1456.2	1245.2	1345.4	1115.6	998.08	1351.6	1461.7	1289.3	1573	1487.5	1318.3	728.63	1415	1397.1	1547.2	1442.1	1130.7	1226.5	1601.5	1099.6	1522	1373.6	1471.9	1337.1	1362.8	821.2	1366.5	1330.8	1127.5	1380	1260.3	1194	1644	1118.6	1049.9	1169.3
18953	104.37	122.69	55.949	85.274	103.47	32.958	65.046	73.277	106.94	NaN	80.493	40.775	56.648	54.51	23.117	59.774	119.16	7.0876	69.512	145.27	92.529	137.77	96.805	101.86	117.25	18.36	55.543	84.584	36.956	86.941	48.028	143.4	107.16	69.56	13.19	94.294	60.993	94.018	53.402	29.639	44.155	60.378	194.86	62.472	65.406	38.634	24.103	61.731	4.7085
14712	96.626	49.342	21.136	88.004	77.357	58.988	16.004	87.712	56.677	NaN	71.64	37.845	55.654	66.124	44.81	44.692	104.04	40.448	71.008	86.673	57.928	88.002	45.774	76.454	42.056	51.234	50.867	73.652	61.054	40.473	48.943	108.9	64.651	87.765	41.667	57.473	48.099	90.166	45.814	28.704	44.952	24	93.972	44.632	48.533	82.974	64.219	72.948	33.055
16620	84.385	95.018	54.178	133.91	122.46	51.69	33.416	104.46	133.45	NaN	52.322	52.418	61.787	68.469	64.208	47.556	85.536	55.05	101.83	109.55	71.432	101.51	78.242	102.41	72.83	69.321	52.026	78.873	73.408	67.823	86.821	159.93	83.744	110.89	49.936	106.18	87.128	127.57	77.956	58.069	55.87	44.723	123.82	119.07	52.232	76.549	74.186	75.143	33.956
19448	152.66	36.748	74.105	73.103	60.29	59.565	29.818	58.859	124.19	NaN	97.876	52.888	33.477	44.974	95.318	31.809	98.222	38.373	35.204	120.37	8.7064	54.751	55.307	79.791	33.799	96.317	44.692	133.38	142.4	40.399	75.092	136.78	49.411	108.71	26.85	94.41	70.166	161.48	51.347	31.134	45.22	35.691	60.594	68.23	59.733	45.187	78.637	30.325	28.969
19914	102.25	98.046	40.964	148.42	100.85	106.56	49.524	90.268	110.52	NaN	67.735	57.544	62.083	63.537	59.4	58.202	128.11	59.94	77.223	114.5	66.186	100.58	75.276	102.34	69.09	107.48	78.862	95.939	70.054	58.931	87.141	146.07	115.54	79.197	30.808	58.761	54.14	141.45	88.58	31.206	55.704	24.494	151.19	70.086	34.281	136.09	82.147	59.919	26.992
26736	94.345	96.652	21.27	140.35	64.962	94.327	20.292	97.362	168.12	NaN	81.474	137.91	180.04	71.52	44.197	33.216	159.47	34.78	93.596	132.36	67.895	66.719	134.04	58.05	46.842	69.913	89.371	202.57	142.29	54.782	159.36	70.324	80.086	77.853	16.536	19.599	67.225	225.43	114.57	35.53	70.833	78.992	258.46	104.17	20.16	72.107	86.044	68.858	44.285
14546	77.607	90.335	76.336	91.061	82.006	59.506	62.335	102.02	85.519	NaN	55.836	72.527	51.528	80.834	70.073	68.078	81.642	45.252	69.498	107.74	55.755	84.688	76.976	71.879	67.242	74.369	83.632	112.82	82.625	54.011	73.147	114.79	65.567	96.572	66.719	73.466	109.36	132.17	63.206	37.508	69.409	40.08	123.88	98.646	55.256	80.732	61.597	83.178	56.706
20688	155.41	93.788	56.582	144.13	86.487	74.077	38.257	126.88	122.69	NaN	101.55	71.17	84.511	91.487	75.549	69.361	130.05	46.845	88.886	144.04	78.334	113.72	77.664	114.55	110.68	91.836	63.724	108.73	71.609	66.586	64.503	232.2	101.62	106.24	29.074	84.626	77.177	143.69	67.459	70.094	58.241	35.943	148.37	72.132	56.246	114.66	67.516	106.01	71.214
22241	138.12	81.828	44.549	106.81	109.09	58.758	21.652	149.11	121.13	NaN	94.816	83.752	61.196	60.846	57.441	29.043	95.307	6.5005	66.253	173.36	51.194	105.32	75.714	44.345	35.821	63.701	50.972	127.49	62.01	64.086	72.467	155.57	73.167	104.75	34.435	75.309	50.18	216.65	73.272	33.176	34.204	28.411	206.61	85.464	71.817	121.89	75.022	94.157	105.49
23645	79.474	112.56	40.313	153.38	84.072	76.734	30.564	108.01	93.138	NaN	77.37	98.363	46.991	82.029	53.259	71.029	99.846	37.486	121.07	244.28	65.303	73.98	122.09	45.601	58.261	78.749	50.876	136.91	107.48	40.859	71.347	230.46	86.075	104.71	52.428	61.732	169.1	247.44	89.948	83.369	58.107	75.524	115.55	116.67	75.156	156.58	72.122	73.331	66.742
20620	67.297	153.86	20.683	169.09	72.191	98.841	50.598	78.144	146.88	NaN	97.176	59.95	62.587	63.888	21.781	71.919	60.13	5.9602	156.38	185.53	27.663	163.15	43.502	83.93	111.9	97.963	54.792	93.204	99.268	119.86	49.84	134.88	109	117.22	27.909	97.12	71.622	223.83	92.132	31.715	88.188	36.988	161.55	94.426	59.916	75.902	58.991	54.005	54.154
19448	138.52	112.47	36.605	47.668	129.67	15.082	7.4624	54.851	130.9	NaN	25.005	33.621	66.974	63.5	5.5398	23.819	73.242	26.424	48.741	81.52	43.3	97.387	73.19	66.293	76.278	60.338	31.903	57.305	61.77	138.11	16.958	172.96	113.45	190.22	22.866	84.326	35.299	164.06	48.199	2.7971	27.58	5.1721	89.606	71.559	15.82	103.23	78.319	26.939	71.709
94.089	NaN	NaN	0.74573	0.21677	NaN	NaN	NaN	NaN	NaN	NaN	NaN	2.1677	NaN	NaN	NaN	NaN	NaN	NaN	0.2518	NaN	NaN	NaN	NaN	2.1543	1.9607	0.54277	NaN	0.37811	NaN	NaN	NaN	NaN	NaN	4.1091	NaN	0.43408	2.1543	2.1677	NaN	NaN	NaN	NaN	1.9607	0.39213	NaN	NaN	NaN	NaN	NaN
31822	189.1	183.83	132.97	227.79	213.83	95.79	65.565	147.42	179.14	NaN	152.86	103.36	97.086	161.9	106.45	127.46	187.46	91.157	192.45	184.34	81.75	146.93	117.89	151.3	156.35	133.92	95.756	178.99	173.77	87.392	115.47	241.75	164.11	176.39	100.91	159.35	121.32	258.68	133.13	142.32	112.2	79.709	222.28	112.9	90.901	188.31	114.76	131.31	73.634
16332	71.339	68.833	38.174	93.79	62.267	39.204	38.631	108.29	89.637	NaN	44.649	71.431	54.127	55.499	38.149	31.136	71.031	52.173	105.05	105.07	45.581	94.881	33.567	85.159	75.672	53.886	58.947	108.07	86.847	68.115	48.332	130.08	83.648	93.975	22.05	74.211	83.844	129.97	73.283	56.405	57.204	37.936	140.94	83.067	55.156	57.84	56.036	57.185	54.983
24537	110.38	117.32	44.24	202.12	96.417	12.224	8.2168	36.935	166.26	NaN	93.182	55.682	73.252	22.042	50.749	89.764	83.789	42.753	43.513	110.28	19.18	151.76	59.713	235.68	180.63	124.33	42.874	239.85	128.28	60.544	51.117	153.97	116.99	89.43	56.226	48.441	88.876	177.55	40.39	19.141	87.951	45.049	66.814	43.294	25.2	92.486	111.82	61.066	51.15
20047	74.997	49.427	23.085	108.32	132.29	24.204	7.7478	129.15	87.732	NaN	54.052	84.768	68.615	25.081	49.106	46.603	113.05	10.236	132.18	129.64	98.253	116.73	148.23	69.396	95.102	68.087	88.905	37.203	50.338	18.794	50.715	287.9	126.9	71.571	42.267	44.561	104.63	235.14	44.044	83.466	103.78	21.228	276.98	72.017	61.728	62.901	85.949	58.739	28.278
12958	50.814	70.149	30.521	67.415	61.877	7.1661	6.5192	72.672	25.982	NaN	44.238	8.8882	8.4454	27.923	23.599	42.41	90.617	13.613	21.134	71.149	31.094	63.995	55.343	66.187	37.249	10.204	6.6992	41.954	54.775	45.721	21.818	80.576	45.553	20.876	12.581	27.829	88.466	139.87	30.053	13.455	76.67	27.967	151.98	28.111	21.05	64.829	73.629	7.9498	71.522
17100	102.35	81.422	50.639	153.66	85.437	58.393	27.054	111.72	87.049	NaN	53.187	61.118	45.093	63.863	56.163	87.251	133.55	22.992	51.791	123.04	51.814	72.941	49.939	89.879	58.592	48.08	71.331	98.913	75.812	37.13	73.482	88.652	54.99	97.045	52.652	83.048	45.926	170.53	72.804	48.699	57.327	20.779	106.36	90.309	35.757	57.682	49.319	67.09	33.194
23609	95.098	114.27	101.17	154.43	118.05	98.864	32.089	134.47	125.23	NaN	82.536	91.778	104.78	85.48	60.189	96.84	147.87	108.64	103.16	154.38	78.869	127.48	87.914	103.41	73.851	128.91	75.746	196.23	120.35	85.548	88.36	208.56	138.63	115.06	43.922	61.871	118.03	182.25	101.38	89.865	68.18	38.882	163.36	92.648	59.28	169.21	74.974	49.366	51.021
16637	81.165	92.75	64.698	133.26	69.397	55.107	47.264	79.826	112.87	NaN	54.677	51.191	66.129	86.33	57.623	70.808	102.39	43.339	74.281	109.22	50.341	80.367	63.735	72.517	51.936	74.696	47.665	97.731	83.785	54.398	75.271	153.95	53.518	102.5	64.391	86.599	82.611	151.4	81.445	47.873	60.566	55.123	149.52	76.835	45.163	102.08	77.795	59.628	49.634
19634	107.46	70.878	39.22	128.45	81.666	81.793	52.965	124.23	95.873	NaN	46.031	73.342	29.288	33.303	46.386	58.517	90.787	39.301	77.328	186.65	64.315	65.364	24.792	92.354	83.558	125	94.882	94.05	53.866	73.443	123	134.93	95.039	89.679	17.614	64.286	117.27	230.48	75.039	14.436	50.699	20.434	206.53	83.309	42.345	49.045	33.785	50.888	32.561
17374	28.69	62.285	16.604	52.33	195.9	43.649	NaN	48.155	77.075	NaN	26.914	28.669	17.812	36.856	123.28	88.756	82.375	9.9714	18.423	24.543	22.9	86.009	45.756	41.06	88.837	22.171	13.773	18.573	164.75	110.66	45.463	122.54	189.43	97.037	15.064	58.712	66.278	65.466	54.007	17.335	24.082	0.54702	96.246	109.86	0.49786	40.532	119.74	74.195	29.042
19975	162.92	80.545	0.44801	169.95	40.608	18.622	1.1258	1.5888	74.066	NaN	20.116	55.332	126.02	3.6289	9.9714	19.818	44.493	219.24	97.197	36.157	83.215	86.402	23.267	72.258	48.119	64.79	20.435	153.39	47.558	NaN	39.897	97.145	26.023	13.434	54.238	15.638	1.3848	36.726	190.1	NaN	72.631	241.26	83.801	172.66	84.603	55.513	94.528	30.435	42.588
NaN	NaN	NaN	NaN	NaN	NaN	NaN	NaN	NaN	NaN	NaN	NaN	NaN	NaN	NaN	NaN	NaN	NaN	NaN	NaN	NaN	NaN	NaN	NaN	NaN	NaN	NaN	NaN	NaN	NaN	NaN	NaN	NaN	NaN	NaN	NaN	NaN	NaN	NaN	NaN	NaN	NaN	NaN	NaN	NaN	NaN	NaN	NaN	NaN	NaN
26627	165.99	152.91	47.864	197.39	87.939	65.067	46.588	181.07	193.67	NaN	64.451	85.681	97.486	67.982	93.206	67.78	179.09	45.121	134.32	159.27	53.187	134.35	146.25	151.66	127.11	95.423	79.095	113.94	49.864	63.959	94.318	291.78	145.14	144.55	44.088	98.39	110.49	287.43	124.67	52.716	47.263	58.55	109.02	162.39	46.665	117.3	110.51	76.013	85.307
17195	97.984	69.77	64.421	110.84	39.623	39.746	43.945	84.107	87.224	NaN	11.309	52.889	31.932	75.169	17.44	70.71	67.891	42.059	42.39	105.41	39.774	73.542	92.466	46.399	72.627	93.787	42.642	38.359	37.716	52.854	44.48	138.37	87.988	96.168	41.429	52.27	51.425	115.32	59.887	27.201	40.625	21.288	183.37	69.81	12.818	51.259	41.712	71.051	53.836
21996	201.2	199.83	7.2708	99.833	34.234	70.524	12.086	133.01	99.342	NaN	62.409	30.404	122.5	29.652	112.44	46.409	55.838	70.017	56.226	162.32	54.717	145.34	98.253	58.816	120.43	128.41	33.767	128.57	9.1208	97.585	16.651	151.47	52.756	144.37	15.153	104.44	35.066	129.41	163.7	68.988	94.644	129.64	184.85	35.225	40.528	98.311	33.521	76.146	3.2455
24403	142.79	126.2	77.428	165.76	129.8	74.646	48.443	109.98	114.64	NaN	100.12	96.442	47.675	90.581	51.855	74.783	145.96	27.911	127.07	167.99	56.251	119.03	97.232	97.2	137.95	74.478	87.564	119.84	166.65	72.314	72.4	154.93	75.932	138.52	66.451	102.34	105.4	204.97	67.994	72.035	126.78	38.622	185.86	79.621	61.256	100.97	58.181	110.1	74.193
19789	110.2	107.43	76.52	127.73	52.236	43.383	62.175	66.051	130.08	NaN	96.486	58.024	64.129	108.73	51.379	51.048	102.34	27.791	89.42	119.15	56.821	81.904	61.104	63.455	55.045	96.781	94.006	82.389	102.78	74.009	49.054	208.46	73.209	94.627	39.421	62.127	66.362	131.52	82.226	53.619	91.501	87.101	159.86	110.79	45.547	77.528	51.068	89.817	34.088
15478	57.535	57.196	32.95	97.701	62.996	45.099	20.654	115.05	73.551	NaN	19.658	38.47	20.448	52.124	39.634	23.056	59.685	27.08	40.928	106.27	56.324	86.096	66.861	114.67	67.348	78.284	25.004	75.431	42.466	40.538	36.471	89.215	83.467	70.919	17.242	66.672	52.649	109.64	45.42	63.696	52.339	56.536	137.24	77.766	19.871	69.788	83.749	67.869	33.516
20331	162.52	35.597	72.647	135.42	38.095	70.185	19.83	101.81	105.08	NaN	48.865	100.33	60.995	44.981	46.812	41.625	108.94	19.075	106.73	121.93	40.447	98.552	40.607	60.098	71.087	72.489	66.711	116.3	66.495	36.28	43.086	93.666	57.315	147.43	18.471	123.75	93.166	114.54	52.054	29.682	27.154	29.74	93.793	95.369	72.539	83.246	83.177	56.059	29.1
18432	50.671	52.531	49.729	189.14	48.347	40.412	22.652	122.99	67.085	NaN	76.357	41.45	83.488	49.693	37.508	64.142	92.975	32.421	46.605	65.8	48.8	58.776	51.255	28.842	37.028	80.873	18.665	68.751	52.786	26.369	88.77	111.18	52.036	132.58	85.717	30.232	44.909	212.5	36.009	21.63	23.452	24.183	139.91	57.135	50.915	25.968	57.342	29.671	59.562
26376	171.67	121.55	33.389	185.88	80.161	52.917	32.08	109.42	90.022	NaN	100.42	97.987	72.791	100.34	110.04	152.2	124.02	17.816	221.51	167.32	115.43	44.342	69.331	92.986	102.97	157.67	78.848	197.83	106.88	55.191	56.854	153.87	83.144	172.79	22.414	118.52	60.591	194.87	122.5	37.426	54.824	78.664	168.46	110.39	31.52	84.957	88.668	61.789	34.039
18732	129.39	110.03	89.432	166.61	123.74	85.287	91.028	140.74	132.36	NaN	121.5	107.19	82.598	85.999	74.976	95.997	154.2	78.642	116.87	156.55	109.17	127.26	125.46	125.24	108.88	143.71	99.651	140.2	145.35	81.968	91.997	204.21	102.14	134.71	73.397	103.35	91.144	166.72	73.775	61.368	98.754	48.648	174.48	120.23	63.647	122.02	82.331	84.212	81.424
24240	163.68	103.57	51.089	169.97	99.711	71.302	41.213	145.82	132.12	NaN	110.16	102.22	61.881	69.621	59.809	66.67	161.84	42.811	118.02	175.45	53.07	124.44	113.56	123.35	119.25	107.16	94.164	131.03	115.38	75.546	109.94	145.99	79.959	122.37	71.162	58.164	77.636	212.93	95.975	76.585	47.593	36.74	193.13	98.471	64.239	137.17	87.19	94.958	69.712
21686	111.09	150.65	43.739	149.49	88.72	49.656	11.197	157.15	122.68	NaN	74.799	70.151	85.253	50.905	57.669	77.325	117.67	62.472	82.905	116.56	86.958	187.51	53.278	111.84	122.73	76.487	70.934	100.02	86.918	32.846	88.454	193.81	86.077	74.972	47.448	68.925	109.53	182.33	43.521	61.673	57.802	32.722	192.76	79.786	46.336	53.625	75.805	55.633	46.309
32487	135.08	203.07	63.142	45.401	357.83	128.12	18.368	30.408	53.282	NaN	354.32	129.11	37.888	115.67	250.09	136.1	261.64	30.253	210.65	173.29	80.92	133.3	33.831	83.989	271.42	39.911	154.26	63.483	178.51	30.358	16.9	105.88	45.569	69.161	25.404	54.841	16.872	106.49	33.831	31.169	1.3169	15.938	141.27	102.23	15.697	37.961	50.546	229.37	81.397
27020	163.66	89.505	84.483	179.99	59.71	137.51	NaN	98.912	49.204	NaN	96.658	50.177	74.251	54.436	121.01	115.09	157.5	32.448	95.279	256.54	44.125	231.75	48.948	98.339	40.184	61.298	3.893	176.3	27.055	14.872	58.459	99.19	93.3	88.835	15.782	40.287	128.78	303.52	87.397	8.3095	41.227	66.045	425.76	105.07	28.009	105	36.148	119.94	NaN
13449	65.057	45.729	35.146	66.425	91.588	31.503	18.54	59.636	50.435	NaN	51.698	62.969	44.469	34.176	38.674	52.923	82.947	40.535	72.274	89.403	57.07	58.872	56.842	100.07	69.334	71.577	41.962	64.654	50.587	39.361	45.706	108.49	57.718	57.051	32.53	71.083	54.82	100.72	37.287	56.711	40.102	25.295	77.642	52.701	17.162	88.537	47.849	36.714	32.878
21369	152.59	138.21	99.6	192.61	126.83	104.02	66.944	184.07	166.4	NaN	126.8	145.37	105.33	86.219	134.37	137.15	173.88	111.4	138.8	207.52	113.11	161.06	146.7	173.18	117.7	134.48	115.19	176.11	123.09	106.44	112.25	248.9	135.57	129.83	85.846	128.25	127.2	223.33	96.619	131.32	117.49	60.01	177.31	127.88	77.554	152.11	96.454	96.668	56.315
16349	112.2	97.462	38.952	119.25	55.95	48.539	13.435	93.527	93.637	NaN	55.84	52.473	26.65	36.766	54.784	49.536	96.342	21.517	85.406	80.784	38.127	76.685	33.443	59.415	60.986	102.2	42.356	126.35	85.438	14.35	41.491	173.02	46.801	98.544	32.275	58.33	122.18	177.91	43.893	22.777	39.656	15.734	102.99	52.157	29.089	72.261	62.39	64.302	28.037
16129	135.22	79.356	67.957	109.29	77.128	89.95	76.453	120.4	119.56	NaN	79.43	83.775	62.857	65.419	52.204	69.934	130.85	47.607	90.526	112.56	64.715	103.91	80.999	95.88	79.26	90.978	68.034	125.84	79.65	59.13	70.626	169.89	65.046	111.97	46.382	101.37	78.438	149.04	59.08	51.473	78.681	46.927	139.15	117.34	72.681	100.19	65.063	71.169	51.31
12387	45.974	81.081	31.335	96.072	63.199	65.416	25.797	84.481	66.746	NaN	42.969	42.957	49.534	40.709	41.361	50.947	93.174	21.161	62.89	78.996	38.196	64.826	69.557	74.827	68.95	49.585	56.487	94.594	59.127	43.756	47.714	117.77	56.36	72.524	40.458	63.697	56.885	102.86	54.841	41.436	49.636	18.743	82.225	79.927	37.493	49.203	36.191	57.141	46.926
21365	128.78	124.27	42.602	93.052	83.999	36.198	11.441	39.542	152.7	NaN	55.731	50.222	93.268	102.28	39.511	63.961	111.41	35.589	75.214	113.34	51.447	70.179	123.8	75.725	84.195	60.338	65.555	73.412	57.677	43.048	57.215	154.73	149.5	97.429	41.035	93.942	68.433	178.8	51.454	77.293	32.825	38.654	172.81	106.7	62.795	149.51	89.615	59.424	57.142
15719	82.785	111.47	60.634	134.57	122.73	75.602	39.6	104.87	117.1	NaN	63.285	92.427	62.099	74.941	70.621	91.62	114.66	42.585	81.219	139.04	58.867	105.37	114.31	103.58	91.11	88.742	69.591	111.33	68.189	64.274	74.705	168.47	74.093	85.545	73.943	87.4	102.35	144.54	77.578	45.343	84.2	56.705	131.82	123.65	73.665	83.569	59.29	85.994	62.219
14738	39.661	110.27	55.386	97.587	25.361	30.588	7.398	55.085	88.134	NaN	45.925	40.656	66.905	27.73	47.76	19.789	80.168	28.592	65.4	167.02	19.811	50.257	14.364	82.536	86.856	63.201	35.672	96.956	23.36	23.986	32.793	52.981	114.88	33.883	44.129	74.653	35.643	100.54	37.313	20.364	83.723	15.686	96.297	31.372	33.67	80.844	51.468	40.093	50.058
10028	12.435	14.542	22.218	10.331	11.258	2.5052	47.497	81.585	0.99095	NaN	17.063	81.322	65.105	31.292	13.423	9.1616	34.465	49.338	25.099	52.648	0.48675	0.58529	0.76357	15.106	NaN	0.31698	19.027	0.30216	26.599	14.683	1.5817	54.689	66.529	54.936	77.018	35.744	44.036	21.058	1.1682	NaN	12.067	10.501	33.804	0.49482	NaN	13.24	0.37527	48.753	0.65112
22815	130.7	130.15	39.286	128.01	97.691	51.225	18.278	109.62	122.61	NaN	111.75	139.8	39.231	65.611	48.059	69.801	100.25	16.897	86.464	166.22	23.256	133.41	59.072	39.585	48.886	62.135	91.134	91.127	74.036	57.408	79.628	151.31	38.887	89.548	52.227	80.693	105.46	245.89	137.57	55.403	19.446	51.199	100.79	178.49	24.759	66.793	78.076	81.867	24.887
14083	68.721	51.055	69.44	69.343	83.128	54.046	12.189	64.957	72.359	NaN	50.498	69.877	43.424	51.06	37	42.109	59.396	32.107	38.141	102.26	70.894	65.185	65.205	53.333	72.96	76.941	35.96	90.373	53.16	35.832	23.612	174.23	48.526	108.02	17.032	62.307	88.12	148.96	37.943	40.595	36.092	21.554	121.02	78.203	19.968	140.49	53.138	52.189	32.396
21519	117.65	69.485	49.377	122.79	100.56	56.443	25.207	127.64	84.04	NaN	42.155	84.267	72.004	71.969	29.231	67.822	100.01	42.427	95.187	154.07	37.929	88.505	95.242	131.03	72.42	82.918	96.766	95.768	106.53	57.828	80.346	141.94	83.037	87.315	41.305	114.34	123.61	190.8	66.335	52.537	65.769	53.99	231.24	110.64	63.113	84.405	62.081	58.534	42.338
24480	151.53	69.611	78.603	174.24	126.51	68.094	37.325	78.123	141.63	NaN	76.372	66.798	68.519	71.388	68.591	58.936	214.02	48.651	59.289	121.79	86.338	135.92	74.076	54.665	103.61	64.248	71.987	114.25	145.19	41.569	63.328	212.05	134.76	113.94	29.582	83.988	121.22	109.95	90.629	22.504	54.08	52.572	205.89	116.82	50.629	81.89	69.342	74.989	71.413
17836	131.63	70.161	101.71	95.972	37.325	40.33	9.5759	60.256	129.18	NaN	39.498	46.764	52.549	66.397	63.858	47.981	98.153	19.635	49.012	164.51	93.456	75.538	32.155	85.401	92.9	37.984	34.437	46.503	67.276	31.962	38.857	151.19	76.642	119.17	19.227	44.108	46.289	140.93	50.53	37.747	58.522	15.766	163.95	51.52	47.68	62.133	86.945	56.758	44.094
22434	119.92	117.57	47.769	89.108	43.553	56.24	59.26	115.89	81.236	NaN	43.586	71.278	77.031	95.521	30.656	39.987	120.1	26.166	161.76	111.02	87.987	56.461	80.082	138.38	108.65	88.146	87.384	71.635	13.538	37.818	70.632	94.552	168.1	146.92	19.581	46.484	39.841	96.883	55.813	79.483	53.907	34.052	184.4	73.53	27.505	42.159	55.491	67.212	46.779
NaN	NaN	NaN	NaN	NaN	NaN	NaN	NaN	NaN	NaN	NaN	NaN	NaN	NaN	NaN	NaN	NaN	NaN	NaN	NaN	NaN	NaN	NaN	NaN	NaN	NaN	NaN	NaN	NaN	NaN	NaN	NaN	NaN	NaN	NaN	NaN	NaN	NaN	NaN	NaN	NaN	NaN	NaN	NaN	NaN	NaN	NaN	NaN	NaN	NaN
20618	155.85	74.202	54.036	135.06	137.34	57.041	46.574	112.04	138.64	NaN	67.053	86.053	78.678	97.926	80.323	62.202	128.78	26.458	95.996	173.25	84.785	178.11	111.5	92.464	100.9	146.98	51.645	88.052	84.467	61.878	77.533	158.03	48.857	164.91	66.74	114.83	87.047	137.19	79.631	41.971	137.72	31.306	201.86	141.35	57.266	94.852	48.23	79.084	40.105
18248	116.32	90.319	72.043	121.12	104.03	62.026	22.108	91.116	90.601	NaN	66.17	57.189	52.352	51.757	73.317	70.583	130.69	39.852	53.637	117.42	74.736	111.11	52.269	122.75	99.673	71.487	66.285	113.73	114.36	65.344	61.158	137.93	83.738	117.19	49.866	101.26	131.85	137.68	86.099	55.095	91.005	44.972	163.57	108.8	61.082	73.324	106.83	80.669	71.932
17244	159.11	61.969	92.506	128.42	72.481	91.968	18.875	57.269	92.231	NaN	29.432	50.017	22.196	44.152	70.767	34.863	87.789	20.31	50.237	72.11	46.405	125.63	32.636	68.546	84.714	69.24	34.936	73.832	101.94	40.754	55.731	103.68	56.462	66.536	59.97	91.286	59.43	105.68	49.074	46.97	48.946	88.409	158.24	69.73	19.839	37.139	87.686	63.026	27.384
29061	205.47	158.49	61.653	160.71	150.02	25.203	21.319	173.57	141.9	NaN	48.698	44.203	57.642	27.386	112.26	50.936	104.98	64.056	112.66	165.93	87.358	223.28	117.24	117.53	117.35	70.356	118.13	68.648	86.493	75.723	130.1	185.95	120.99	191.68	64.849	128.85	151.54	292.6	78.178	67.653	56.713	14.212	194.06	126.36	64.766	129.54	48.311	69.798	35.162
1966	0.19113	3.1593	1.879	5.9798	5.5293	8.3081	0.97486	13.252	6.9294	NaN	9.5262	0.88526	3.1249	4.4095	3.5979	0.85745	19.399	0.4888	0.7564	4.9318	1.0678	10.864	3.7047	6.8664	40.938	NaN	3.7883	0.61629	18.597	7.8471	5.5631	0.36888	3.7287	0.2397	NaN	NaN	NaN	17.688	0.22766	7.8965	NaN	3.0221	3.0085	15.209	1.0995	3.8654	3.0885	9.1572	1.2511
21257	94.588	100.64	56.034	125.12	45.666	89.401	27.093	120.43	144.77	NaN	40.988	95.568	96.326	102.12	75.479	50.561	193.58	25.318	101.17	91.084	26.087	93.834	49.885	77.37	79.075	61.84	80.834	75.691	140.72	61.811	86.506	148.7	85.985	96.92	34.308	69.439	66.872	193.19	105.08	50.044	88.814	56.777	131.36	128.44	49.349	93.887	120.42	53.826	81.285
24429	122.17	104.14	49.017	129.58	130.12	34.732	36.193	103.48	115.65	NaN	87.219	54.834	42.615	58.676	122.52	73.708	132.63	38.671	113.49	96.207	133.08	117.55	86.489	126.89	110.85	119.03	35.596	176.58	164.51	53.218	72.59	219.76	148.71	96.418	56.988	80.421	100.25	202.94	59.939	73.685	63.169	68.7	251.75	118.13	72.986	145.67	155.94	48.788	30.394
18083	114.07	32.981	11.452	81.097	83.719	23.109	20.559	42.863	47.988	NaN	24.495	28.82	31.459	51.558	31.06	24.071	56.39	21.255	29.372	83.37	28.3	41.776	108.75	85.85	55.085	70.547	48.403	138.95	60.528	22.504	27.509	161.1	62.462	58.185	9.9314	34.949	33.528	180.52	47.04	23.471	45.578	14.337	97.51	40.695	33.389	51.624	33.365	47.6	68.167
17577	82.661	60.908	36.116	106.03	155.85	30.898	10.051	101.63	107.28	NaN	47.206	33.26	63.446	67.007	66.588	47.25	134.77	41.68	45.544	111.29	32.716	132.89	60.711	70.698	132.78	49.252	72.912	123.81	92.519	36.886	48.202	112.26	98.743	81.024	23.399	61.115	72.046	107.47	57.586	39.942	61.012	48.761	138.24	50.066	26.333	58.753	50.619	33.062	50.733
5854.3	8.3827	21.94	45.824	77.823	58.584	10.48	22.582	47.415	14.5	NaN	14.482	51.321	19.533	16.615	18.12	21.222	29.817	5.0856	7.2515	45.516	13.31	18.719	36.818	19.104	9.1066	24.961	19.688	20.805	24.934	8.5729	12.457	36.737	4.41	45.589	0.72407	30.257	7.798	78.445	25.787	9.1686	6.7101	12.695	12.956	24.865	16.935	11.087	14.335	4.6073	50.8
NaN	NaN	NaN	NaN	NaN	NaN	NaN	NaN	NaN	NaN	NaN	NaN	NaN	NaN	NaN	NaN	NaN	NaN	NaN	NaN	NaN	NaN	NaN	NaN	NaN	NaN	NaN	NaN	NaN	NaN	NaN	NaN	NaN	NaN	NaN	NaN	NaN	NaN	NaN	NaN	NaN	NaN	NaN	NaN	NaN	NaN	NaN	NaN	NaN	NaN
18380	93.585	75.597	58.869	101.38	113.41	49.512	42.303	125.64	105.01	NaN	46.397	76.428	72.202	58.44	54.154	59.399	136.73	58.845	108.75	91.718	63.442	52.067	93.276	45.673	101.63	83.569	64.095	94.701	107.02	70.499	47.555	123.38	70.268	86.499	41.623	82.56	134.29	170.83	59.922	101.44	91.946	44.111	124.93	92.997	33.948	74.129	40.905	49.322	42.327
18269	119.19	93.757	74.644	96.586	92.201	47.26	24.755	78.673	113.9	NaN	68.918	86.362	49.953	84.912	55.302	69.306	80.113	58.288	62.745	96.953	66.799	101.34	79.82	68.84	80.367	103.11	65.28	126.93	79.461	45.221	70.757	220.22	76.209	140.5	50.769	73.127	80.103	153.3	69.124	61.818	76.776	40.729	154.58	88.588	74.757	88.217	96.049	53.541	66.509
25877	161.91	109.99	49.923	155.7	142.77	52.667	34.403	201.7	95.872	NaN	51.063	159.79	74.442	40.512	82.371	93.724	170.78	21.914	107.95	128.12	64.179	143.43	65.856	121.04	107.31	129	59.637	120.72	51.715	57.585	51.725	85.296	147.3	78.665	45.856	47.131	121.91	215.01	85.136	31.191	85.14	34.659	274.1	132.24	58.602	71.011	115.18	83.933	26.607
22122	133.46	110.19	81.371	132.36	131.09	101.55	66.202	137.97	129.33	NaN	84.97	102.08	61.053	106.99	76.262	67.605	158.06	57.064	125.74	142.89	74.322	130.99	87.654	121.31	83.132	102.11	67.373	151.12	109.86	96.924	81.894	199.05	80	148.21	72.595	125.05	103.23	204.82	76.142	103.81	85.457	69.477	193.71	119.24	85.071	147.13	104.28	88.744	83.778
12285	108.54	88.103	75.715	112.06	96.087	71.352	73.396	97.543	133.22	NaN	97.425	76.281	66.81	80.032	83.406	75.871	109.94	51.197	85.466	128.78	84.437	128.1	119.15	107.98	88.991	77.941	88.66	138.34	83.23	90.129	72.952	147.66	70.232	100.62	38.578	108.34	85.205	141.11	73.95	95.652	78.641	54.471	116.87	87.838	68.424	109.71	64.843	68.792	79.786
14684	133.3	116.84	70.707	128.26	129.93	114.01	46.148	127.21	147.88	NaN	114.64	89.338	82.814	109.23	88.048	94.899	129.89	73.002	111.55	144.35	82.439	146.95	118.48	116.17	89.076	104.58	89.148	177.49	108.62	92.44	84.892	174.4	91.781	127.41	82.806	103.62	108.18	156.07	101.76	103.62	93.723	70.448	164.65	113.91	75.525	123.94	88.712	82.194	99.313
21458	92.352	87.932	74.197	158.95	71.016	81.509	11.732	82.418	149.08	NaN	73.268	39.086	88.315	47.197	30.208	72.43	111.26	34.82	50.841	120.94	59.447	131.26	70.036	86.918	69.74	75.058	55.728	172.47	103.91	27.376	65.055	156.2	61.865	167.28	58.05	64.12	61.079	111.02	53.929	50.509	56.414	43.251	109.57	75.908	12.727	57.619	57.636	77.576	28.233
23271	132.74	108.36	93.064	118.59	134.48	91.49	26.46	107.91	140.66	NaN	81.378	83.544	73.818	79.523	36.78	87.392	120.9	49.695	83.868	154.49	110.08	113.9	80.959	74.073	78.472	122.14	119.87	113.92	96.788	60.945	102.31	199.64	99.355	100.96	60.402	126.24	50.818	169.25	35.263	58.719	85.07	45.682	172.42	109.02	67.289	63.555	104	92.448	50.681
17560	79.067	94.025	71.099	54.449	94.814	50.262	13.535	77.857	99.427	NaN	55.369	52.831	58.286	46.101	38.392	46.245	92.591	37.452	67.852	179.77	57.929	82.564	54.78	88.762	62.983	99.973	40.373	96.952	50.868	93.549	53.612	156.56	50.405	77.87	18.464	62.177	44.882	144.04	33.374	46.093	39.85	30.257	88.932	42.121	24.958	82.569	52.538	53.848	27.413
20221	82.32	62.064	38.643	226.48	49.297	13.03	11.419	179.25	48.845	NaN	76.648	34.56	46.337	16.7	22.175	81.414	151.86	16.495	52.155	184.41	44.754	81.909	75.3	39.301	61.455	52.108	15.201	135.03	123.03	113.46	110.49	121.47	77.802	77.758	43.783	36.895	46.356	313.85	38.903	22.256	19.546	44.032	228.1	93.589	67.911	52.169	52.824	44.595	11.071
14866	43.309	101.09	33.287	94.414	89.478	35.568	11.267	68.574	67.409	NaN	64.977	40.806	53.932	27.726	32.092	25.64	72.401	35.157	83.901	117.62	31.871	70.187	40.545	61.503	59.626	46.498	65.75	69.855	67.994	71.736	43.112	110.08	41.483	66.129	40.308	43.677	55.623	134.38	47.673	20.443	24.115	18.94	123.85	82.847	36.344	96.4	37.118	59.213	57.133
14422	77.051	73.252	27.069	83.065	55.997	53.403	14.776	44.332	48.246	NaN	26.505	51.416	43.847	46.671	51.748	45.615	143.88	32.834	64.15	87.411	85.622	76.888	50.879	51.152	91.726	47.607	72.43	102.53	62.245	57.191	20.01	141.52	64.901	59.312	20.758	52.997	43.382	83.861	65.863	35.099	66.425	15.565	119.13	56.595	56.798	58.248	29.298	61.077	31.055
26837	160.83	100.96	88.949	191.77	131.76	86.905	67.235	153.18	177.87	NaN	83.128	121.25	70.247	79.339	77.967	101.72	120.6	65.838	172.46	180.93	70.641	124.19	134.43	135.79	134.43	136.52	98.608	113.33	149.36	109.53	85.643	220.37	108.86	114.68	68.901	113.81	93.066	192.17	97.115	73.184	89.752	102.54	196.41	147.26	70.27	106.1	81.414	110.62	41.11
19102	55.196	76.797	37.293	92.117	75.288	30.935	29.195	92.132	66.437	NaN	47.415	49.9	51.84	57.848	57.687	50.792	118.56	46.204	75.102	119.78	74.646	76.256	77.968	58.069	90.496	67.694	74.404	87.394	82.908	63.704	67.368	139.14	75.294	119.27	78.842	76.472	62.473	155.05	65.116	60.73	58.502	39.91	142.53	53.437	47.666	48.949	66.381	84.25	48.71
17376	47.149	65.596	27.211	73.952	80.764	37.181	14.324	100.39	41.604	NaN	14.004	14.313	15.743	50.745	7.6783	24.104	88.056	22.325	37.009	64.44	22.014	148.21	89.704	125.27	46.784	17.469	23.356	120.05	21.114	57.391	40.096	90.105	65.736	44.608	52.588	25.704	68.414	74.491	54.014	31.355	45.117	26.697	105.98	87.95	14.362	77.003	25.084	39.796	40.96
20178	164.66	138.56	131.54	189.26	165.54	98.328	99.138	168.48	173.52	NaN	157.3	126.02	101.4	140.43	104.35	132.54	185.17	106.18	131.24	213	148.87	214.76	147.48	174.7	116.08	146.42	156.31	166.38	154.67	139.84	157.24	244.58	121.92	188.13	106.79	160.96	166.79	245.41	106.36	123.54	127.56	112.2	190.72	154.44	129.05	179.87	147.72	115.48	98.45
15845	62.731	80.799	31.082	106.05	31.816	45.066	21.397	85.409	41.546	NaN	79.537	59.964	16.981	19.258	17.729	19.009	90.135	19.043	29.204	97	52.383	122.6	46.447	40.77	48.369	67.751	30.464	85.329	93.562	48.149	68.574	107.4	44.267	82.468	13.926	47.62	73.529	55.719	58.197	92.108	41.963	39.3	106.08	46.005	27.072	65.11	74.647	22.343	14.593
22993	120.74	78.77	79.329	153.14	118.41	89.542	52.288	200.32	128.98	NaN	53.595	138.36	52.372	84.552	41.112	66.062	87.622	41.981	98.346	142.58	59.818	108.94	123.79	111.33	76.311	86.279	80.745	115.96	82.734	62.381	62.779	155.51	73.714	165.4	37.368	63.194	124.83	167.54	106.87	48.754	112.53	41.469	164.5	94.312	63.935	117.3	91.539	75.623	52.25
21944	74.051	153.11	78.525	110.37	100.73	29.87	14.187	113.5	105.71	NaN	58.266	55.836	80.173	36.839	48.094	73.421	106.61	39.572	97.409	151.62	71.005	215.74	100.76	60.138	77.19	83.947	47.903	118.45	129.87	30.025	66.774	198.58	72.195	180.44	51.314	121.78	94.502	130.7	49.089	64.946	52.598	36.762	166.16	104.24	49.495	81.879	80.196	71.655	49.441
25837	184.92	57.441	43.078	69.435	79.651	36.333	22.632	98.126	94.07	NaN	63.961	139.01	16.311	105.26	32.315	59.753	144.24	103.29	124.93	140.69	80.254	66.647	51.247	112.22	46.919	86.967	29.131	83.447	116.4	72.346	27.524	219.07	46.902	79.72	28.17	138.78	91.487	186.54	44.864	6.9877	68.005	17.909	139.16	109.03	21.143	20.713	46.408	98.665	38.218
429.18	4.1658	0.12513	NaN	0.86212	0.37446	NaN	NaN	NaN	0.2695	NaN	0.47743	NaN	0.313	NaN	0.48743	0.48204	NaN	NaN	1.6619	2.7331	NaN	NaN	1.8368	NaN	2.2089	2.9328	0.49715	2.1152	0.29702	NaN	0.38864	8.2382	NaN	3.1986	0.77728	2.4963	NaN	4.5748	0.52972	2.1543	2.4236	0.47743	1.6619	1.8368	NaN	5.3488	NaN	22.691	NaN
16566	109.53	61.111	68.104	126.84	119.28	13.564	23.349	93.027	89.839	NaN	58.574	82.334	64.098	36.67	65.653	71.456	125.52	31.485	61.934	152.35	87.987	98.948	32.091	52.088	131.31	75.539	47.993	57.266	72.066	60.719	28.348	112.9	77.49	75.976	16.825	71.681	44.546	151.41	37.95	37.807	22.924	15.358	106.16	65.397	15.707	87.401	39.307	24.304	64.353
6993.9	49.737	55.544	22.126	42.893	23.132	17.292	11.658	50.607	36.41	NaN	19.883	28.279	17.284	27.019	20.818	21.784	57.485	15.721	43.691	46.712	23.729	45.105	22.11	52.803	36.108	18.922	24.522	37.766	16.224	29.825	22.61	43.587	27.114	36.538	15.792	33.677	15.67	63.356	21.281	12.53	27.194	12.15	48.311	33.824	35.756	38.598	27.557	22.274	24.715
16909	119.97	44.262	19.481	163.19	120.85	29.491	49.087	60.404	123.98	NaN	39.359	29.274	45.937	27.483	40.736	10.842	74.432	9.961	87.357	103.66	29.778	38.725	88.619	20.395	24.929	64.024	70.032	81.8	33.965	22.968	51.356	197.03	28.113	81.896	14.349	2.684	42.631	86.065	39.028	8.9219	42.227	8.1806	51.533	22.388	30.344	31.742	149.67	49.174	44.917
29559	163.24	135.74	55.713	167.7	147.86	75.192	20.842	156.02	152.67	NaN	110.69	107.52	67.456	51.917	72.758	103.96	128.13	86.55	75.943	171.85	96.409	98.463	93.001	164.7	151.58	157.03	90.468	131.15	134.28	90.593	121.42	247.79	126.85	162.06	64.949	102.75	133.04	270.14	113.42	39.378	99.663	32.888	151.1	164.06	58.655	156.26	87.652	98.416	34.889
28851	318.73	490.02	76.012	178.87	71.719	69.905	57.981	548.25	195.98	NaN	298.76	161.94	351.08	94.765	406.65	194.19	118.47	263.24	88.944	1771.3	76.238	2549.1	1874.4	3384.3	1248.5	201.22	331.34	2115.1	848.43	2676	187.79	4797.2	1462.4	359.82	83.42	498	101.17	341.74	155.18	97.553	489.65	98.599	507.6	105.26	115.79	107.34	99.901	158.17	574.01
17649	81.167	86.549	80.328	83.55	124.2	44.355	5.039	105.7	45.887	NaN	71.617	67.943	45.148	13.053	44.121	39.298	54.457	20.18	55.607	63.412	49.675	57.037	63.806	65.771	66.37	34.567	26.999	32.667	26.015	66.126	23.738	98.314	73.92	64.012	14.693	46.075	131.72	86.206	44.873	14.417	56.688	22.976	144.63	102.97	68.827	78.483	100.16	21.348	52.706
18563	80.644	141.57	43.859	94.764	83.637	48.081	10.485	106.32	137.98	NaN	80.465	70.348	48.499	39.447	45.714	52.748	120.26	64.496	64.681	83.28	52.165	92.744	49.54	62.667	105.18	48.262	101.68	95.026	45.668	67.368	62.153	177.74	84.921	142.41	29.21	79.841	61.968	174.08	36.016	53.565	51.959	68.184	105.9	122.73	35.967	144.46	88.673	31.111	32.33
20320	112.64	63.389	17.193	132.4	90.869	76.057	19.22	85.612	179.18	NaN	49.523	76.85	39.135	87.235	98.349	33.912	80.157	36.242	115.46	86.331	37.601	67.219	82.103	51.742	55.921	70.035	81.649	94.569	68.665	70.251	57.816	123.89	80.35	50.449	23.921	75.38	32.895	119.14	44.172	20.73	74.362	17.963	139.94	130.26	23.755	85.441	133.74	81.217	18.602
13860	78.245	67.477	62.006	66.163	45.851	37.209	28.39	126.47	65.754	NaN	42.572	53.711	43.349	44.346	33.237	36.11	60.957	45.263	56.648	85.782	47.971	56.739	83.532	46.123	62.76	57.869	44.303	88.55	67.326	35.424	72.736	120.65	31.746	100.42	24.802	70.522	61.065	88.566	45.841	26.9	61.919	26.644	110.64	111.11	42.725	96.98	46.155	58.03	27.308
15994	92.332	92.907	38.064	102.11	53.388	37.619	19.159	82.607	77.769	NaN	63.211	95.75	45.805	101.72	49.658	68.09	81.128	36.513	88.084	118.98	34.832	87.737	66.086	59.983	64.032	46.004	65.227	83.247	53.813	102.41	49.5	102.74	98.776	65.349	53.292	59.031	73.276	131.07	56.202	76.423	47.775	47.476	92.715	66.004	57.984	47.229	78.033	49.567	55.087
28416	168.95	141.16	72.58	188.64	157.16	72.704	90.409	191.76	188.85	NaN	155.5	120.84	134.63	119.83	116.45	108.8	207.23	86.195	153.84	239.35	84.319	125.5	107.34	139.27	154.75	158.13	108.49	161.51	166	157.69	124.26	242.19	150.82	133.48	94.635	106.88	164.45	259.28	110.62	114.47	125.95	78.789	198.36	143.92	95.293	148.12	124.77	118.01	72.99
22620	67.394	113.72	79.254	118.38	142.78	55.566	5.4161	131.37	119.92	NaN	89.106	135.69	40.274	64.144	41.342	41.472	138.76	48.676	140.84	170.47	34.94	102.63	67.55	117.01	96.109	110.54	140.26	115.18	54.167	67.239	70.348	210.5	101.05	98.229	39.066	41.096	44.025	177.09	73.352	31.975	60.288	69.656	129.86	109.48	29.137	48.605	62.098	66.398	41.029
20498	96.249	106.11	33.391	165.29	100.82	56.717	44.526	101.43	60.188	NaN	86.206	66.074	30.233	51.867	35.009	39.911	55.251	11.872	102.24	145.21	16.708	50.388	56.846	68.595	78.272	64.356	47.397	154.28	123.35	72.82	29.521	161.34	65.512	70.13	30.461	35.998	31.878	149.96	46.799	2.7519	60.909	33.299	202.28	85.872	38.431	42.985	102.76	46.623	23.234
19334	67.699	87.093	41.452	93.618	91.708	59.086	25.776	83.182	124.21	NaN	39.705	72.875	46.718	49.015	43.855	65.057	173.22	28.078	94.896	139.02	51.747	103.76	82.992	93.878	106.6	79.925	89.866	149.98	105.34	52.527	50.823	167.55	78.662	78.221	84.411	51.793	67.668	205.54	128.31	41.112	64.63	39.602	168.25	80.231	49.042	94.763	38.247	60.433	32.075
23679	161.21	108.78	63.641	159.6	99.018	56.721	69.492	115.52	148.52	NaN	88.97	86.512	120.21	131.12	65.603	75.309	116.64	59.216	96.525	202.54	80.467	180.56	109.65	75.563	86.858	106.64	79.115	118.9	127.62	82.811	83.856	193.03	74.313	146.36	50.637	79.759	103.34	207.03	117.02	48.83	53.91	84.252	182.05	129.4	65.236	91.34	120.48	109.72	83.271
16388	119.01	72.332	48.234	52.657	44.4	38.513	18.614	63.24	48.507	NaN	42.129	50.623	28.807	14.966	38.002	96.926	68.288	18.751	104.24	115.54	17.979	80.227	63.106	53.158	72.058	37.902	45.24	32.952	93.384	54.885	27.178	110.54	61.343	130.06	30.956	129.75	96.512	102.92	53.484	30.682	38.793	26.769	49.969	59.61	33.163	67.106	68.497	27.757	41.899
17053	97.368	84.57	30.337	105.24	106.89	63.514	32.015	89.343	88.893	NaN	80.493	90.647	61.54	40.655	84.657	67.087	146.66	30.283	80.967	99.953	30.618	90.441	68.502	74.219	56.785	49.322	89.804	91.974	60.564	40.095	47.214	195.31	99.979	83.815	68.743	46.004	48.603	130.75	52.239	36.487	51.131	40.234	167.65	66.044	26.144	59.526	64.497	58.252	49.121
15935	29.578	66.434	166.15	187.26	1.8362	16.953	NaN	1.3447	55.227	NaN	38.9	14.604	27.57	5.95	4.6572	1.9649	76.88	9.4324	65.061	23.092	19.013	NaN	22.249	15.772	1.9655	36.567	100.57	186.84	47.605	25.375	45.603	29.77	41.278	62.688	NaN	42.689	16.907	96.52	83.392	0.52879	35.848	34.647	84.131	68.861	13.14	89.357	21.243	22.955	47.358
19016	88.082	58.778	51.983	80.579	81.929	52.926	4.2449	96.988	110.5	NaN	48.945	73.639	53.969	20.869	39.106	32.717	130.16	19.185	99.304	148.62	9.7135	29.831	71.911	58.81	116.96	59.704	59.19	116.53	70.374	60.797	59.753	109.24	128.63	89.085	15.126	78.709	26.646	115.67	72.861	7.0484	39.366	32.452	114.79	99.396	14.64	62.698	39.988	45.605	46.33
16027	65.087	143.11	21.541	45.518	66.314	51.983	4.3086	84.123	23.71	NaN	48.318	92.047	17.994	48.269	49.544	18.599	66.493	13.49	53.818	74.153	19.943	15.505	48.583	45.086	52.515	32.666	29.607	54.917	35.714	18.81	81.261	111.43	66.538	124.04	22.854	110.25	48.294	70.326	48.461	24.502	50.266	30.681	100.89	32.212	22.111	36.318	30.008	36.111	28.106
17469	71.538	87.891	15.393	102.45	110.35	50.853	28.714	71.603	91.725	NaN	83.088	46.986	34.309	43.778	71.079	55.577	85.291	58.735	51.144	84.739	28.351	132.79	44.575	125.38	95.129	64.542	55.288	102.17	67.397	51.24	42.633	156.58	81.005	77.469	24.517	31.789	52.861	181.96	85.423	32.04	86.313	17.373	155.12	140.12	54.389	53.482	90.599	51.743	29.447
25505	177.95	141.41	139.96	206.82	150.71	128.43	104.09	217.66	184.59	NaN	143.85	129.28	107.24	100.64	104.93	124.59	192.45	86.661	142.02	235.62	108.92	183.34	190	173.31	140.51	177.55	139.85	233.24	162.1	162.76	126.38	256.23	142.9	178.15	84.936	125.7	144.79	247.66	128.66	120.48	151.55	88.686	243.24	162.96	109.26	175.43	142.98	135.79	81.891
15830	91.067	105.34	55.06	152.89	65.923	68.765	23.531	87.984	70.07	NaN	43.484	44.9	67.477	57.507	46.73	53.277	92.36	38.412	92.364	109.3	46.828	77.183	63.204	76.302	76.901	94.29	86.535	104.68	78.393	58.669	92.659	120.98	64.702	92.693	53.426	54.919	73.092	148.57	68.022	42.347	75.337	39.36	121.02	60.062	30.531	61.141	90.462	66.036	49.757
19517	169	154.94	14.258	168.91	57.763	57.704	20.647	93.215	106.44	NaN	150.3	14.607	62.95	39.543	59.607	61.578	162.79	26.92	87.921	138.4	28.301	81.532	36.544	55.084	36.674	74.361	19.541	94.987	67.842	32.911	82.374	54.376	51.139	45.206	54.474	110.33	36.752	163.69	38.588	3.4626	67.779	16.852	131.12	64.2	61.383	94.973	77.629	86.186	15.291
14373	55.581	46.242	74.898	100.65	93.502	26.145	7.6809	53.044	80.152	NaN	55.576	32.26	43.872	27.056	30.111	71.312	40.067	3.3655	42.246	112.27	16.717	62.088	51.986	94.419	77.402	31.854	41.507	58.82	27.355	24.979	33.479	145.25	52.249	104.57	13.787	34.745	26.794	117.75	55.43	30.005	25.522	23.958	64.215	42.006	29.709	41.261	25.498	39.745	31.742
14445	110.14	84.425	81.647	118.04	103.51	68.371	76.168	101.39	100.17	NaN	86.035	95.529	79.141	84.694	60.485	95.163	94.842	83.24	107.3	127.44	77.475	102.11	91.84	97.43	73.45	86.77	86.395	115.92	96.989	80.674	90.77	134.9	77.73	102.62	48.967	81.113	76.806	153.66	56.469	56.14	75.39	64.608	140.34	87.47	64.668	106.87	68.658	81.532	75.423
24285	132.28	42.693	19.867	134.79	86.035	27.306	17.286	107.43	131.45	NaN	96.203	93.769	62.924	35.004	28.855	18.316	124.24	37.905	43.939	191.13	67.312	95.742	45.048	91.472	135.71	72.09	71.111	138.27	149.2	15.512	103.43	188.1	99.37	174.67	15.033	83.176	103.4	324.93	59.015	24.218	108.89	20.454	90.583	69.12	19.583	100.04	34.902	100.88	46.996
26964	158.32	165.11	67.618	120.93	89.745	93.074	31.263	107.85	74.423	NaN	115.27	73.793	71.497	58.699	43.868	78.841	185.93	71.672	198.51	118.19	115.5	84.746	117.7	104.02	101.58	169.26	67.379	97.781	97.477	65.457	84.076	220.28	132.5	107.75	21.97	70.707	104.34	176.22	102.93	75.025	102.26	24.51	163.47	182.38	44.699	100.34	152.25	73.837	48.096
15605	95.395	96.217	54.219	116.65	101.8	70.365	56.403	123.55	115.17	NaN	71.992	84.337	72.994	81.864	59.885	97.771	114.07	71.189	100.2	140.68	75.088	104.59	74.001	91.862	72.412	85.467	77.069	100.35	81.152	67.155	68.734	119.59	64.521	103.52	54.388	73.466	74.003	139.25	77.374	69.191	62.981	81.34	156.54	88.948	73.156	93.199	58.308	69.849	76.456
17925	145.18	77.162	26.299	119.07	29.361	23.481	9.8857	74.481	145.39	NaN	93.275	65.916	11.425	25.453	41.264	37.204	53.411	9.3947	18.463	209.86	48.191	105.35	95.245	28.837	38.529	33.959	23.591	31.069	86.612	23.227	89.409	159.9	47.726	67.76	62.811	58.744	34.765	120.45	43.083	39.469	41.068	19.729	98.63	136.72	112.6	87.685	107.59	39.594	15.3
18386	115.4	96.18	52.197	132.79	97.253	77.779	64.93	99.186	122.06	NaN	57.491	109.15	60.008	83.714	59.879	81.88	108.85	26.437	91.469	139.51	46.811	103.79	65.744	97.548	81.559	86.106	72.127	66.464	107.61	62.136	65.389	132.64	79.642	94.46	39.207	93.641	65.616	149.7	63.886	34.191	83.884	60.048	164.86	103.25	51.947	87.483	72.521	99.022	43.304
17757	109.13	93.077	51.003	102.62	103.77	79.165	36.126	95.138	109.14	NaN	68.355	82.005	61.045	81.067	62.758	63.002	85.704	73.593	105.15	133.73	92.111	122.44	89.069	117.49	104.16	86.537	81.9	110.57	81.073	81.168	73.947	142.04	72.535	105.18	52.894	78.121	83.717	158.73	62.218	53.913	62.54	61.83	179	86.383	26.589	81.045	58.618	72.604	46.738
20736	142.55	75.665	47.939	150.12	133.54	118.51	15.617	131.01	91.026	NaN	58.483	63.557	115.92	80.225	46.202	35.385	109.74	90.593	60.949	104.95	82.584	76.087	80.59	68.551	77.421	73.396	52.869	137.7	59.108	72.475	77.052	151.64	61.879	112.5	69.449	74.003	73.277	147.99	56.531	49.493	91.098	45.358	232.11	135.57	34.531	117.35	79.01	74.665	33.359
20229	98.608	105.74	31.297	187.63	134.4	52.626	31.302	82.334	123.41	NaN	71.828	67.714	70.142	54.168	74.871	75.559	138.87	30.515	160.92	112.17	43.766	108.15	36.757	68.598	188.61	106.29	70.012	52.556	58.908	94.576	98.901	271.89	98.285	181.47	6.9522	66.765	34.443	125.73	62.113	36.878	85.909	46.851	249.58	135.03	24.88	67.808	60.222	51.252	46.752
21038	115.02	80.101	36.179	183.58	163.42	77.595	26.637	108.35	127.31	NaN	77.323	89.799	42.601	58.181	50.529	58.173	118.76	51.55	58.212	121.2	69.196	142.37	108.91	105.03	75.503	85.048	68.963	105.65	72.651	52.921	53.592	206.9	86.931	94.868	30.66	63.71	76.628	181.86	98.568	54.715	99.883	61.565	144.51	92.64	50.624	159.46	68.962	59.613	64.607
18000	116.74	85.937	7.126	122.89	69.356	52.988	19.172	94.808	103.43	NaN	88.482	54.623	65.94	48.435	117.22	51.117	110.94	17.277	99.837	133.94	26.218	76.365	46.658	61.749	65.552	95.965	61.569	91.969	50.154	32.354	34.986	224.88	76.395	67.422	39.656	42.155	30.402	94.695	62.865	58.054	63.218	89.716	118.89	71.241	26.91	87.81	98.219	34.986	23.747
22319	124.09	127.19	27.567	159	69.345	45.094	20.65	79.852	174.07	NaN	81.673	79.915	66.4	69.811	70.202	50.398	152.68	81.592	71.081	96.28	44.218	154.33	77.498	65.432	118.17	79.157	64.984	132.26	70.169	101.98	54.619	170.12	97.218	101.33	44.86	110.86	59.867	150.97	76.908	36.327	45.248	30.454	143.25	148.73	33.801	51.823	64.249	76.248	36.256
19151	65.642	124.5	45.186	133.92	72.91	34.445	35.869	114.2	131.27	NaN	66.284	58.848	53.982	44.882	105.06	49.225	97.714	17.975	55.25	175.8	53.786	87.904	50.091	74.413	93.583	45.516	75.105	100.5	81.184	52.629	66.003	179.35	64.636	76.43	23.864	81.95	65.419	121.65	60.592	23.364	54.168	38.53	116.84	74.533	16.747	77.122	50.539	70.189	35.18
21085	84.353	60.359	56.58	140.85	58.38	81.938	0.96676	135.9	71.428	NaN	50.582	26.878	49.268	68.883	63.829	60.576	83.287	36.038	131.9	166.04	42.564	107.79	57.738	115.96	123.17	57.064	109.59	90.359	44.099	38.155	55.684	136.12	73.039	108.19	38.348	67.484	45.478	185.2	83.78	26.731	88.676	87.678	179.82	121.34	98.137	67.678	110.92	53.277	47.386
78.839	NaN	NaN	NaN	NaN	NaN	NaN	NaN	0.2161	NaN	NaN	NaN	NaN	NaN	NaN	NaN	NaN	NaN	NaN	NaN	NaN	NaN	NaN	NaN	NaN	NaN	NaN	NaN	NaN	NaN	NaN	NaN	10.164	NaN	NaN	NaN	NaN	NaN	NaN	NaN	NaN	NaN	NaN	NaN	9.9714	NaN	NaN	9.9714	NaN	NaN
19778	194.22	67.978	110.09	124.36	70.563	52.7	30.048	132	121.72	NaN	60.703	44.71	38.416	95.225	49.417	34.758	96.74	60.824	109.01	99.555	20.246	149.91	62.464	44.112	87.467	44.593	28.004	83.055	53.275	38.265	42.801	108.06	161.81	165.05	27.52	63.782	39.409	68.03	150.61	138.46	23.445	42.303	141.77	84.781	29.713	160.11	35.208	56.102	80.003
20725	113.41	118.31	26.912	136.23	96.181	48.171	19.212	111.55	131.17	NaN	69.347	76.873	86.857	72.084	66.96	116.3	108.45	47.83	131.78	156.87	97.718	69.986	71.247	67.722	79.341	72.523	54.173	133.48	137.34	53.655	68.344	145.35	76.8	97.829	72.748	74.258	52.38	141.44	77.399	24.508	61.612	27.501	183.2	42.183	39.681	103.74	58.919	90.01	60.889
442.9	NaN	4.9857	NaN	13.17	0.38907	1.2418	NaN	NaN	NaN	NaN	NaN	NaN	0.26682	NaN	NaN	NaN	NaN	NaN	NaN	6.3455	NaN	NaN	3.6737	NaN	8.0024	NaN	NaN	NaN	NaN	NaN	3.5979	NaN	NaN	NaN	NaN	NaN	NaN	NaN	8.4097	NaN	NaN	3.5979	1.2245	NaN	NaN	NaN	7.113	NaN	NaN
27088	109.34	81.034	46.822	136.37	96.95	106.06	27.459	73.514	80.504	NaN	105.54	62.795	34.697	67.469	77.542	86.595	158.75	37.384	159.26	168.32	135.69	166.32	36.742	82.84	192.31	54.458	33.824	153.88	133.2	117.55	127.19	150.88	50.682	149.9	53.764	126.6	97.878	230.22	113.47	46.719	98.265	19.819	172.96	73.916	129.22	83.93	102.71	88.843	33.082
26515	93.932	79.437	62.351	141.65	85.926	49.155	101.02	91.776	115.56	NaN	34.534	108.47	55.245	101.65	50.37	59.023	220.6	46.223	121.9	179.16	88.038	56.963	71.851	76.844	91.482	82.14	39.612	121	171.09	93.279	76.399	194.65	96.851	136.51	21.926	82.886	104.27	206.78	57.291	102.57	151.71	38.611	148.21	69.194	71.742	78.016	83.163	76.218	65.58
18140	126.82	100.95	80.499	169.41	142.16	76.072	29.502	111.74	121.59	NaN	77.032	102.04	82.127	64.121	72.734	78.142	124.23	41.691	98.361	130.29	78.393	120.89	94.348	92.023	96.562	80.299	86.095	123.2	97.717	86.022	81.579	157.24	80.246	150.87	71.662	118.53	104.23	171.96	82.765	61.961	55.964	84.123	176.15	105.75	62.033	167.91	61.453	66.088	57.849
21477	147.02	137.47	85.01	159.72	121.17	81.848	39.272	133.32	135.08	NaN	85.637	121.11	82.158	48.157	67.694	88.664	126.55	71.835	84.721	162.64	82.157	144.25	86.618	115.17	116.23	92.538	93.173	171.15	111.99	101.52	91.245	210.33	106.5	167.94	65.617	89.322	112.86	185.75	97.703	75.76	74.527	70.939	185.83	106.77	66.074	146.28	80.043	100.09	42.759
29749	193.81	122.02	79.916	221.93	135.63	76.174	21.24	110.51	163.13	NaN	92.537	85.084	97.468	79.252	73.758	83.943	184.75	59.405	107.33	159.67	60.504	145.31	143.27	157.72	135.38	187.52	54.188	125.84	139.02	103.72	80.267	178.42	155.2	189.03	75.577	99.905	153.42	290.92	88.847	117.53	115.6	17.545	165.46	155.17	41.898	101.21	78.849	91.526	52.266
21595	117.54	94.25	14.375	82.332	59.575	56.043	8.6626	77.498	84.177	NaN	71.403	79.979	55.242	25.218	57.375	42.729	138.75	43.604	34.272	135.81	64.222	94.228	64.469	87.395	55.767	72.726	40.518	119.95	44.218	109.93	59.052	237.97	67.937	162.95	41.292	84.604	42.617	140.28	46.227	35.123	31.787	48.933	133.31	85.629	85.821	51.296	68.829	64.134	99.36
16652	121.86	84.831	69.213	114.32	108.78	69.205	79.792	137.31	118.56	NaN	92.791	96.878	59.632	84.815	112.52	86.989	137.85	78.739	107.52	165.75	104.08	127.93	111.65	100.04	83.527	104.44	75.926	113.24	112.24	58.98	86.643	176.46	91.897	134.53	73.374	111.19	88.25	157.74	81.378	86.967	84.14	90.613	151.49	114.82	71.294	100.82	66.34	79.652	75.067
23848	159.59	47.09	40.073	47.388	141.42	19.661	16.654	66.48	122.61	NaN	83.359	125.45	102.85	95.367	58.421	37.262	50.825	100.96	22.751	219.33	51.773	100.37	141.51	42.024	153.59	42.254	44.589	231.66	45.126	76.782	115.06	109.63	63.167	71.918	40.898	91.162	39.241	149.69	23.706	4.6533	62.485	2.1322	124.09	67.038	18.469	28.317	149.4	77.543	27.767
27658	56.76	192.94	0.69109	46.251	30.423	76.433	43.995	67.981	182.82	NaN	30.1	110.33	12.128	35.206	81.782	89.332	89.853	62.751	31.331	146.15	28.401	2.3278	2.3074	38.292	19.92	144.73	88.782	41.271	37.367	21.735	42.835	59.887	74.449	52.638	2.8982	11.197	4.3411	49.78	124.82	92.581	73.195	213.1	107.4	83.762	86.418	80.473	65.307	10.814	2.0821
18895	157.26	122.44	91.58	169.93	133.11	80.173	53.217	169.71	149.13	NaN	117.89	120.68	84.424	117.6	142.19	88.355	147.05	83.876	138.59	181.03	125.3	155.71	101.53	128.83	100.51	124.8	113.95	127.36	121.63	102.29	115.02	195.75	126.23	164.5	98.681	131.15	118.86	186.14	92.289	99.743	98.25	88.035	175.5	136.65	98.661	130.47	89.798	88.522	95.703
23017	139.86	78.347	44.207	71.328	113.04	85.734	31.518	159.68	126.52	NaN	56.219	41.017	56.36	56.855	30.175	47.552	138.42	79.876	70.66	129.94	49.018	102.93	67.434	81.692	56.05	116.08	87.539	118.66	49.567	42.665	89.244	180.87	88.818	82.368	84.195	54.945	124.26	222.02	34.1	47.567	70.913	10.862	135.9	70.961	42.015	92.938	81.841	48.585	16.122
20811	57.333	70.4	85.482	107.35	78.307	25.31	51.636	63.089	88.271	NaN	148.29	56.978	65.306	38.847	27.554	7.9411	83.433	4.7901	109.21	73.294	16.792	144.63	39.061	101.76	148.03	119.32	46.982	48.105	92.274	45.277	120.09	279.11	130.03	179.15	126.97	108.43	111.29	76.184	135.32	8.4729	60.215	85.567	100.22	151.67	43.001	46.127	83.966	77.014	31.182
12989	82.748	64.212	46.811	64.267	48.203	44.772	14.85	47.109	51.266	NaN	29.756	53.042	43.415	28.806	37.539	59.073	41.809	19.108	51.507	102.15	40.97	49.688	38.957	74.353	47.87	50.052	37.387	45.376	40.9	36.209	37.759	105.37	50.215	67.33	33.117	48.434	36.299	65.62	37.706	41.163	35.025	24.034	128.33	48.59	106.64	46.138	77.891	29.927	20.477
25257	188.82	167.29	18.714	152.69	66.56	37.907	9.1842	161.12	66.829	NaN	81.201	91.348	95.043	13.08	83.649	10.489	124.61	102.08	59.62	73.401	130.8	74.85	69.566	127.81	63.113	47.794	83.663	83.554	132.53	109.12	74.095	155.35	92.057	78.034	21.423	50.296	120.64	197.55	96.653	49.739	77.18	42.867	198.42	67.125	43.189	110.05	29.843	30.279	22.484
20596	88.919	157.64	42.862	153.9	100.95	63.646	18.853	90.478	86.591	NaN	51.674	64.887	44.082	62.039	40.691	71.906	150.3	40.012	70.061	103.52	82.718	143.81	69.801	135.76	87.994	110.26	55.032	75.906	79.005	71.925	77.142	150.55	100.21	114.6	53.525	99.358	84.493	171.24	116.72	87.643	83.92	34.067	115.76	47.635	34.339	53.117	64.15	82.963	41.553
18222	139.65	55.801	46.2	85.986	83.992	34.741	23.794	133.29	81.12	NaN	50.724	103.93	44.752	52.98	45.723	58.071	97.482	29.968	65.943	89.04	68.195	77.67	48.292	47.129	85.355	70.637	30.58	133.27	79.345	23.07	73.15	79.077	76.898	91.596	52.501	68.277	65.389	74.448	123.98	19.817	47.306	38.239	76.021	59.758	28.037	122.91	102.09	51.146	13.495
28996	126.25	132.35	98.996	145.21	222.33	84.844	56.807	149.6	164.1	NaN	91.251	99.663	53.238	107.75	73.282	88.62	219.34	64.257	126.82	270.66	104.66	102.39	129.76	108.03	89.927	57.918	126.81	132.19	85.466	56.814	60.385	289.75	91.044	176.73	113.62	96.401	94.769	224.55	68.057	77.013	70.45	70.279	206.82	69.975	30.738	55.084	89.17	61.331	43.456
17904	67.375	45.953	23.729	51.618	57.324	28.227	26.649	70.592	101.09	NaN	57.961	61.805	45.322	131.8	28.088	16.507	74.302	29.637	73.136	68.707	64.991	58.996	36.807	82.305	62.619	85.743	20.774	81.583	69.712	107.38	48.701	90.916	78.872	96.457	59.262	43.103	91.542	153.34	105.51	36.096	28.485	30.643	81.187	64.388	34.309	37.895	87.457	80.708	34.475
27581	195.67	73.321	14.694	45.036	230.68	64.689	1.4421	179.29	267.38	NaN	42.789	251.82	28.426	38.414	135.25	117.51	171.64	47.257	146.61	369.79	26.512	121.21	150.23	64.97	125.17	61.846	113.13	243.55	102.81	45.205	41.206	146.26	82.954	128.36	138.07	33.528	38.868	399	102.71	5.8203	59.628	4.7808	190.25	145.33	0.94051	194.76	57.182	58.335	12.945
31780	172.06	123.19	117.2	239.97	155.66	66.108	16.51	167.01	182.5	NaN	130.2	123.99	174.7	112.46	124.13	111.05	183.89	47.414	109.89	190.25	116.63	146.98	132	177.53	137.07	119.86	109.47	220.43	145.17	105.13	95.027	138.31	125.13	153.35	66.071	126.01	137.24	234.39	117.91	73.68	115.09	76.532	189.4	118.61	74.516	113.83	153.76	95.924	80.262
21175	45.167	73.983	39.636	94.324	118.17	40.348	12.599	109.95	57.449	NaN	57.088	55.577	89.04	93.651	52.546	78.01	86.422	17.368	79.122	56.801	34.233	49.097	53.735	95.075	88.298	23.909	45.649	82.76	74.071	19.928	49.924	124.25	131.5	77.09	58.292	61.659	153.62	139.1	45.116	43.429	221.75	23.117	229.49	48.888	92.732	16.046	107.81	27.362	78.948
2279.3	12.282	35.646	16.713	43.893	3.1441	NaN	NaN	0.67601	11.213	NaN	3.704	0.29753	NaN	34.2	5.2879	43.335	12.041	0.49504	19.388	9.9387	2.8607	0.71147	32.992	12.583	4.0779	3.2925	36.38	3.9125	8.8189	3.2513	2.3634	7.9239	0.56703	4.4731	NaN	2.2229	3.8115	9.0086	6.7116	3.2925	0.46042	17.854	0.8685	0.80827	14.306	0.40347	0.53679	NaN	NaN
28285	157.51	144.43	76.78	181.89	172.77	57.395	56.085	109.52	154.08	NaN	134.91	79.182	97.378	92.685	63.404	70.899	206.47	91.084	105.31	170.39	76.162	146.45	54.963	125.93	108.77	97.203	63.069	141.36	173.16	81.76	108.59	134.06	93.801	129.41	84.343	86.981	127.1	228.06	83.895	116.46	88.57	35.987	252.63	153.61	69.587	55.807	77.265	135.33	83.722
34197	132.63	105.73	68.6	162.1	138.12	119.78	32.283	182.64	113.68	NaN	101.13	148.8	64.787	106.06	63.675	67.397	142.94	49.16	136.25	134.68	62.54	91.961	62.472	92.218	139.23	91.817	81.494	135.36	120.23	94.362	120.35	204.73	89.234	125.92	32.994	102.93	129.98	222	117.43	84.293	63.3	40.39	221.22	113.02	38.413	148.6	48.976	117.79	57.357
561.71	0.20639	NaN	NaN	NaN	NaN	NaN	NaN	NaN	4.4849	NaN	NaN	27.955	NaN	NaN	10.071	4.3086	NaN	NaN	NaN	0.36758	NaN	36.546	0.4044	NaN	NaN	NaN	NaN	NaN	NaN	NaN	NaN	0.18937	0.68431	NaN	1.7703	NaN	0.93072	0.34929	0.26805	NaN	NaN	NaN	0.23082	0.73735	NaN	4.2561	NaN	0.31385	NaN
17879	161.3	60.334	31.165	90.524	94.833	71.8	1.3849	141	58.396	NaN	53.23	54.971	68.801	29.134	47.863	116.11	88.826	62.5	53.934	131.39	57.528	81.87	12.311	53.807	63.844	74.013	46.594	152.37	32.323	46.293	16.898	144.52	107.4	44.136	45.142	52.101	24.755	99.144	42.944	34.516	33.293	14.75	83.93	157.18	57.156	53.822	55.609	42.747	41.431
14624	69.614	48.331	37.572	63.932	26.221	69.976	4.0115	87.932	81.86	NaN	23.439	46.205	26.966	11.417	30.837	62.14	74.301	7.7355	60.49	81.517	36.319	65.305	58.257	47.398	41.679	83.947	49.103	129.59	17.906	3.5556	13.898	68.764	123.33	48.753	15.878	40.229	27.435	121.91	26.542	8.0018	48.738	26.139	71.667	42.921	34.595	81.847	38.017	18.531	14.64
23654	108.31	153.58	75.121	126.53	119.7	106.8	72.974	111.4	98.685	NaN	43.101	109.16	111.35	75.338	38.993	51.886	113.79	75.024	91.592	203.77	105.76	133.82	138.82	145.95	107.15	105.86	92.976	90.937	93.248	55.348	74.6	184.53	68.617	139	51.428	98.038	79.322	123.14	86.528	89.34	65.561	72.874	167.49	79.166	56.865	95.384	98.196	56.002	45.454
NaN	NaN	NaN	NaN	NaN	NaN	NaN	NaN	NaN	NaN	NaN	NaN	NaN	NaN	NaN	NaN	NaN	NaN	NaN	NaN	NaN	NaN	NaN	NaN	NaN	NaN	NaN	NaN	NaN	NaN	NaN	NaN	NaN	NaN	NaN	NaN	NaN	NaN	NaN	NaN	NaN	NaN	NaN	NaN	NaN	NaN	NaN	NaN	NaN	NaN
23203	104.4	95.722	13.567	87.351	49.604	44.41	38.082	75.882	114.79	NaN	119.99	104.46	62.909	61.725	21.202	54.777	94.77	15.986	55.142	129.19	26.049	79.335	46.114	35.545	51.144	35.634	35.882	98.142	62.091	18.746	33.769	147.11	42.379	74.069	45.79	30.611	34.414	100.45	140.15	52.028	66.52	56.819	168.58	75.388	101.69	87.139	107.19	64.199	33.645
25839	86.13	215.82	18.271	167.35	18.585	97.648	33.017	84.441	69.965	NaN	22.692	192.5	199.15	72.276	3.1222	95.197	238.23	57.795	73.386	193.85	129.04	103.1	15.341	40.048	130.34	86.95	54.448	66.996	48.872	66.163	72.447	236.07	68.349	140.98	4.6559	114.21	62.999	161.67	94.296	36.928	21.729	19.244	140.53	80.214	18.312	61.8	113.18	23.663	51.996
18418	97.327	120.09	40.947	110.9	57.886	60.741	48.663	78.342	125.58	NaN	49.743	82.786	77.369	75.578	70.618	44.928	110.47	25.866	95.611	81.627	61.903	118.26	52.765	38.763	66.167	57.761	42.421	119.41	98.489	64.225	67.247	138.14	75.805	104.92	28.399	55.954	77.819	141.01	113.82	42.238	89.31	55.852	147.33	69.116	49.766	136.85	74.482	65.479	52.561
23385	71.83	68.573	71.388	95.982	106.16	52.323	19.275	86.886	93.189	NaN	53.592	47.704	68.005	98.504	42.099	71.537	112.65	54.529	62.838	94.46	53.037	46.665	108.39	128.12	125.06	80.735	34.705	121.71	53.037	30.759	64.295	130	63.078	84.288	10.875	97.704	119.43	123.02	70.306	26.313	77.133	53.768	160.97	85.025	38.642	53.038	73.886	147.85	55.499
25011	72.851	153.9	62.735	128.53	94.241	44.514	5.6596	61.037	135.52	NaN	33.79	49.872	47.944	39.577	113.53	66.996	37.591	0.59863	72.752	208.24	38.286	10.301	154.05	129.05	150.83	122.49	73.424	40.036	79.923	39.268	14.297	349.82	72.994	91.096	169.31	68.892	67.944	107.81	94.598	25.277	42.233	12.409	276.79	113.43	25.043	49.212	136.11	35.364	22.966
25161	78.014	94.663	118.9	133.43	194.52	66.009	21.058	127.42	138	NaN	82.572	107.22	60.313	59.085	80.221	65.476	86.562	35.533	128.33	128.56	33.451	112.99	90.89	86.961	99.348	137.72	58.326	187.01	109.28	69.384	50.442	225.54	73.001	98.568	31.422	75.807	111.48	198.61	83.71	58.468	72.868	40.918	176.11	52.522	80.117	77.235	44.018	99.722	62.805
20208	90.409	120.55	50.242	82.865	54.743	58.625	36.721	75.505	84.604	NaN	34.487	47.087	97.608	53.915	38.519	108.68	92.453	10.681	112.63	258.2	65.116	93.044	92.44	58.341	59.368	60.454	114.5	84.842	59.976	31.546	107.34	210.32	94.911	131.05	17.034	83.52	34.037	167.56	59.564	19.292	49.892	68.084	113.46	103.53	45.126	77.227	61.609	93.842	69.467
15264	65.538	33.36	46.333	79.772	84.177	23.2	11.395	56.035	53.296	NaN	46.089	78.299	60.347	86.632	23.383	35.885	13.175	0.61444	107.07	137.84	35.038	11.699	113.37	36.779	38.879	71.512	38.349	58.96	46.73	46.236	50.305	125.03	77.942	28.386	76.491	81.952	84.382	116.45	45.491	20.35	64.421	40.229	94.096	117.99	96.033	74.422	67.875	68.564	64.186
24860	100.42	140.57	71.765	210.58	102.52	50.407	9.9561	112.4	71.681	NaN	64.407	84.762	79.567	50.252	45.93	48.387	114.54	72.931	126.88	189.28	51.493	89.645	52.343	71.071	97.13	109.33	87.084	135.31	78.14	123.92	67.901	170.17	81.021	98.164	90.918	63.604	72.821	113.84	79.99	24.225	78.763	38.495	166.31	132.88	47.352	88.592	68.804	55.635	70.914
17962	125.47	89.637	50.27	132.85	99.581	55.459	8.2446	157	104.94	NaN	67.491	50.124	56.064	80.48	34.744	96.565	139.17	61.777	71.794	107.19	56.508	115.06	76.24	73.75	92.684	79.731	63.969	90.19	42.388	124.32	61.371	141.74	88.348	114.18	7.9723	76.518	60.186	94.765	78.259	55.174	51.845	47.536	135.18	91.569	54.439	24.863	62.187	97.157	44.04
28909	189.46	130.07	100.5	127.87	164.2	90.047	27.766	137.31	121.07	NaN	58.262	72.616	98.665	110.8	41.921	58.962	180.66	64.402	112.84	188.87	131.62	77.321	75.267	84.792	107.2	135.92	44.193	150.08	89.358	72.629	97.571	272.85	118.98	121.52	52.61	123.22	74.4	163.72	80.275	93.632	100.31	49.693	202.92	89.099	35.619	96.038	101.33	74.938	34.452
6934.6	22.938	26.11	8.0782	49.63	25.571	25.918	14.306	50.999	40.932	NaN	13.833	35.772	37.905	16.368	12.24	11.364	54.739	10.659	15.654	16.001	19.056	64.151	11.197	24.99	20.585	6.1405	14.233	74.455	11.039	9.0994	26.561	67.4	23.723	50.923	14.136	33.848	27.015	76.595	35.907	13.929	12.103	26.827	35.496	35.422	12.752	30.105	60.729	16.097	6.6443
21350	153.57	123.63	76.795	114.18	91.674	50.735	12.331	90.959	131.53	NaN	34.424	123.8	80.136	83.586	71.417	50.348	128.3	17.123	94.983	107.25	34.274	104.81	59.236	41.826	73.424	65.931	64.186	51.054	47.448	36.812	98.201	141.14	66.357	81.31	38.547	36.944	96.244	204.18	57.591	66.06	86.326	65.369	92.753	67.201	52.353	51.423	42.196	52.445	40.514
24417	172	92.247	42.101	96.43	110.25	78.554	37.141	119.03	158.8	NaN	54.563	63.359	88.637	106.49	103.16	91.93	125.72	49.23	98.211	113.91	69.334	65.9	75.345	106.79	65.04	116.05	49.924	123.89	137.57	37.072	79.541	186.98	47.419	136.51	54.158	86.063	89.361	158.73	86.974	66.834	57.384	35.904	229.62	125.43	57.425	97.056	22.278	95.203	43.531
21711	97.101	108.39	44.709	184.28	78.337	86.217	21.008	107.42	110.36	NaN	62.339	78.331	76.237	49.841	63.481	103.51	147.92	54.992	120.37	131.88	67.959	99.077	90.269	89.712	90.109	110.1	139.12	57.819	48.666	68.438	69.026	128.18	97.876	121.41	18.341	61.981	78.143	139.04	104.62	100.61	90.552	51.226	134.58	65.878	58.565	182.61	73.393	72.521	39.57
32947	125.46	50.875	78.46	208.49	78.93	29.528	108.04	168.61	199.46	NaN	179.85	127.47	51.688	55.009	35.709	112.77	144.31	88.279	74.832	198.04	93.472	107.94	117.05	110.01	130.06	115.52	74.53	144.64	110.16	61.68	49.386	184.89	132.2	147.55	39.369	122.19	87.812	145.27	80.832	110.4	31.896	75.102	164.52	98.212	83.207	88.693	121.18	87.261	14.527
25536	74.085	130.58	101.85	151.63	117.87	45.348	12	163.42	137.53	NaN	87.063	104.48	135.55	43.966	46.296	113.51	165.19	37.714	133.56	176.97	71.665	157.2	67.741	122.89	131	135.16	84.695	143.6	117.43	43.752	112.67	203.76	69.087	101.11	42.28	71.425	65.003	245.27	113.6	56.577	50.265	45.36	159.98	88.346	38.106	65.811	71.745	39.1	31.037
20669	163.39	52.386	29.042	127.57	97.562	64.671	25.506	105.86	163.62	NaN	51.701	47.202	52.539	16.942	87.807	44.849	77.99	68.612	67.71	97.681	64.025	143.42	67.005	74.553	86.356	58.915	33	95.221	88.75	12.328	49.651	134.58	69.612	127.79	32.759	62.309	64.596	168.41	41.458	51.55	70.682	15.936	125.92	74.591	94.375	67.344	60.982	30.64	33.807
25424	183.26	53.247	0.52959	29.785	62.881	41.111	7.0503	25.515	113.68	NaN	7.587	119.74	23.289	206.3	34.182	16.552	32.07	1.1693	316.66	92.171	45.677	24.524	106.68	97.076	277.73	301.89	44.228	158.45	109.23	165.18	144.72	200.43	182.15	164.34	7.6435	93.926	15.918	128.79	169.51	NaN	13.366	34.937	234.5	33.989	161.06	34.326	84.441	29.528	73.111
NaN	NaN	NaN	NaN	NaN	NaN	NaN	NaN	NaN	NaN	NaN	NaN	NaN	NaN	NaN	NaN	NaN	NaN	NaN	NaN	NaN	NaN	NaN	NaN	NaN	NaN	NaN	NaN	NaN	NaN	NaN	NaN	NaN	NaN	NaN	NaN	NaN	NaN	NaN	NaN	NaN	NaN	NaN	NaN	NaN	NaN	NaN	NaN	NaN	NaN
18850	35.027	75.503	70.201	218.66	51.143	27.69	1.7806	157.42	68.787	NaN	47.403	29.108	13.571	59.11	41.626	74.019	311.65	0.93445	113.21	160.84	51.539	217.7	61.609	199.57	44.431	16.346	27.634	173.41	92.755	9.1223	69.518	334.92	9.772	80.834	19.497	68.825	32.203	151.69	41.09	72.199	34.271	14.32	174.82	67.031	15.167	71.832	39.769	21.192	28.754
26854	172.22	77.457	72.175	143.05	120.66	61.959	28.31	112.86	167.35	NaN	80.673	101.22	52.335	119.25	100.21	90.083	167.78	35.827	121.28	116.86	109.93	66.578	109.63	74.09	156.6	115.91	81.045	111.15	122.08	72.938	100.94	190.61	118.13	79.87	20.342	105.98	119.57	186.73	73.434	47.653	91.604	49.426	169.46	118.94	92.479	117.55	100.96	119.52	41.792
24630	122.12	191.38	84.413	119.63	90.239	74.067	45.315	107.88	181.38	NaN	74.741	47.254	87.338	47.382	53.517	36.557	106.41	41.035	69.935	174.37	20.392	133.78	71.463	73.643	71.518	82.054	49.699	87.136	107.57	50.969	103.15	221.93	121.54	146.72	26.255	70.422	47.544	237.61	85.682	104.17	63.707	63.122	218.79	142.31	40.111	98.651	81.826	47.301	67.454
30186	138.47	172.66	20.118	138.71	37.386	152.81	71.527	216.12	309.14	NaN	80.023	141.31	47.023	54.075	31.292	103.05	117.98	48.587	115.58	147.86	78.004	175.06	60.252	202.77	130.84	88.321	60.417	259.31	121.9	39.755	27.721	292.52	142.71	132.42	20.756	121.46	62.442	170.46	164.73	28.838	108.45	55.658	199.85	87.297	84.154	116.18	124.92	167.52	21.779
25243	192.13	110	49.707	149.6	165	65.569	15.074	66.81	126.46	NaN	79.415	58.126	67.648	57.479	43.606	57.216	94.492	37.3	84.235	132.6	50.844	108.49	100.86	88.443	139.32	90.351	118.14	80.822	87.323	51.669	87.891	170.38	83.822	145.27	79.529	67.355	124.22	107.12	99.529	42.607	48.702	54.42	127.82	109.69	33.091	68.536	37.81	64.494	43.097
21039	97.435	156.69	79.983	72.027	90.205	8.2913	30.861	71.98	60.624	NaN	63.003	83.144	85.242	9.1756	47.391	30.383	192.98	143.28	70.629	72.332	21.972	112.19	22.669	57.961	156.67	108.29	78.213	98.979	85.809	47.288	82.055	143.51	39.974	158.46	55.959	36.26	84.741	132.5	47.727	38.032	51.808	26.45	105.13	97.761	51.346	19.933	52.445	112.77	64.339
23880	53.998	132.56	139.98	216.15	105.61	36.835	23.653	115.56	60.654	NaN	248.15	83.56	56.826	88.616	43.833	80.969	119.99	163.76	110.04	278.28	34.514	146.92	159.25	51.232	88.752	192.38	142.17	20.862	144.51	172.16	64.706	315.48	79.189	198.04	34.776	153.19	193.98	422.09	62.239	48.367	109.82	94.429	129.38	74.604	13.08	83.576	54.562	32.893	24.089
27239	164.9	174.12	81.294	233.9	157.58	85.268	37.93	159.42	163.24	NaN	98.582	97.193	114.4	90.352	114.1	107.27	171.59	70.498	101.32	203.83	103.89	153.52	140.94	115.84	130.76	121.23	100.5	156.01	123.83	97.163	63.257	259.01	97.613	195.59	67.784	115.68	120.87	242.81	98.361	60.11	138.84	42.451	194.22	127.78	67.569	155.9	85.861	122.87	60.487
3572.8	21.048	0.14946	22.442	0.18407	0.56381	NaN	NaN	10.81	0.30587	NaN	0.50875	0.28607	NaN	50.49	0.76768	NaN	0.18613	NaN	35.221	0.20023	NaN	55.347	1.8417	12.926	NaN	10.975	NaN	49.629	42.708	13.69	9.6944	0.18339	12.926	NaN	10.906	0.37567	NaN	NaN	35.157	NaN	NaN	NaN	0.18834	NaN	NaN	NaN	7.7556	0.3167	NaN
27677	35.306	128.01	69.819	260.63	141.34	56.355	32.839	129.74	73.735	NaN	74.633	191.52	49.057	56.011	21.923	23.89	167.64	4.9153	119.93	120.25	66.551	120.66	22.321	164.23	65.775	132.08	78.558	152.13	30.057	41.6	156.38	304.61	70.218	95.936	55.071	125.06	116.14	142	83.305	111.6	41.556	32.861	240.48	173.32	66.876	116.95	182.8	60.621	21.991
21042	83.419	138.53	43.735	153.74	88.523	30.085	27.918	104.18	166.13	NaN	92.819	52.784	38.507	50.74	28.996	53.637	75.999	36.464	106.5	151.19	32.566	125.28	57.64	59.271	85.624	79.145	50.685	86.044	52.818	44.384	75.69	149.98	21.815	108.35	37.625	57.329	66.261	176.69	77.971	30.573	63.872	46.323	173.69	103.85	73.107	78.66	24.743	69.623	42.574
21529	61.762	150.94	37.212	98.62	103.55	56.71	38.864	82.322	204.11	NaN	107.95	42.949	34.657	41.164	64.824	86.083	111.87	18.553	57.728	160.94	84.413	43.165	70.202	61.827	141.29	114.67	103.47	66.21	52.692	46.053	75.266	81.659	50.597	119.4	33.922	107.11	36.05	234.86	114.55	44.594	139.7	21.152	152.32	55.847	43.445	47.163	54.7	87.135	27.295
28182	302.9	58.472	41.633	101.86	51.3	76.968	56.006	144.96	58.987	NaN	105.64	103.9	63.335	137.15	21.847	15.472	98.467	79.707	72.402	182.4	52.923	23.002	101.21	43.898	61.797	111.27	226.21	78.084	74.785	49.436	90.128	205.53	27.345	180.59	36.79	16.454	78.402	460.16	79.372	132.88	50.326	73.101	88.333	101.07	60.08	75.453	226.59	24.805	1.0452
20908	174.72	93.16	15.084	110.3	70.453	19.332	5.7288	66.188	56.276	NaN	60.195	52.685	71.714	105.49	42.289	27.144	70.646	30.221	118.75	85.377	63.018	31.094	76.517	38.225	75.997	22.512	79.882	60.991	45.034	87.127	46.077	170.81	45.232	70.421	29.023	83.334	49.347	163.59	151.81	47.365	100.87	12.772	65.525	130.37	42.268	48.868	72.581	71.181	48.792
18227	109.5	45.794	25.49	118.49	37.354	50.578	13.445	112.96	162.9	NaN	42.359	24.195	105.13	6.7647	2.3247	22.352	98.991	34.922	84.605	127.42	76.385	79.929	53.913	139.61	88.016	54.971	83.297	19.728	37.013	9.0367	161.15	160.53	94.002	40.948	28.998	31.449	67.108	149.66	199.82	11.633	25.257	52.42	110.52	50.95	22.182	63.737	84.538	35.84	32.183
19542	62.013	224.05	47.283	202.96	96.666	NaN	10.576	35.611	0.79886	NaN	20.529	0.72323	92.032	170.22	11.434	15.095	162.94	17.45	59.805	113.4	0.92852	2.068	68.252	0.33493	315.97	40.168	17.031	124.64	83.266	24.55	0.81777	221.35	123.14	246.15	34.514	19.389	87.257	233.37	17.364	36.305	0.28607	82.216	323.87	64.456	1.7107	27.224	267.17	323.39	29.678
18368	151.36	52.989	18.703	77.932	70.186	9.442	27.722	251.24	279.15	NaN	26.376	135.89	25.727	7.5862	28.719	42.032	65.732	27.643	143.58	102.72	65.449	148.5	140.18	18.278	108.14	30.802	45.914	106.37	103.94	47.58	10.083	85.376	31.036	151.46	8.3641	103.19	43.455	158.29	89.507	22.812	54.138	NaN	144.24	146.99	5.5174	23.24	116.83	44.162	55.365
21588	119.96	144.11	110.97	130.63	105.92	35.637	8.3752	141.15	97.85	NaN	93.865	60.052	24.209	55.568	81.639	54.158	71.124	54.247	122.64	153.17	69.161	101.25	54.838	96.733	175.7	96.938	62.844	146.05	41.744	48.135	84.336	219.58	60.474	90.271	16.86	80.47	31.455	79.679	85.778	24.021	30.75	30.097	213.04	57.643	63.089	47.134	32.202	56.917	36.153
34743	150.89	148.84	64.66	177.6	181.94	50.23	23.389	108.79	145.79	NaN	130.28	106.64	74.142	73.221	130.59	102.9	131.59	38.575	106.03	196.78	65.963	132.24	108.09	112.43	84.125	99.451	94.058	177.62	145.41	119.37	108.7	227.43	175.27	161.12	69.607	129.03	71.486	226.01	145.11	72.257	95.972	73.609	194.39	107.79	41.873	157.47	104.25	85.77	57.806
12937	18.049	8.8882	15.174	44.095	0.21306	44.196	NaN	106.62	20.529	NaN	0.66004	1.4904	0.60082	1.4201	22.848	68.413	98.049	NaN	70.968	205.12	12.322	57.173	132.37	0.25308	10.265	157.21	17.45	60.252	425.68	0.40023	0.41897	332.96	59.628	158.75	45.015	NaN	71.128	111.4	192.12	18.368	88.02	17.803	16.671	0.34452	NaN	0.70872	NaN	0.28259	NaN
NaN	NaN	NaN	NaN	NaN	NaN	NaN	NaN	NaN	NaN	NaN	NaN	NaN	NaN	NaN	NaN	NaN	NaN	NaN	NaN	NaN	NaN	NaN	NaN	NaN	NaN	NaN	NaN	NaN	NaN	NaN	NaN	NaN	NaN	NaN	NaN	NaN	NaN	NaN	NaN	NaN	NaN	NaN	NaN	NaN	NaN	NaN	NaN	NaN	NaN
18234	91.741	102.89	94.331	145.88	102.38	62.716	56.11	125.65	110.15	NaN	66.959	74.919	87.947	71.101	76.49	65.326	111.55	58.665	80.531	106.95	72.233	81.72	76.231	89.284	65.96	76.108	63.483	139.75	94.747	59.088	50.556	157.99	89.534	142.64	32.352	82.644	69.453	151.76	68.203	71.919	51.988	65.205	124.14	81.884	81.911	97.719	90.063	64.513	56.277
19330	104.23	101.84	81.201	165.69	107.48	110.44	47.843	134.44	129.76	NaN	83.722	96.853	69.094	60.868	82.14	78.839	117.14	38.933	91.399	147.15	77.529	118.88	87.506	116.4	77.387	101.29	68.441	134.16	104.1	64.385	75.051	154.32	86.858	135.86	75.582	138.61	94.724	148.6	85.24	98.254	92.762	59.052	153.62	109.56	88.655	103.85	94.941	71.721	77.134
13085	69.668	83.204	59.17	96.749	56.256	36.889	28.916	76.841	69.4	NaN	33.995	58.673	73.776	37.183	45.688	46.179	67.024	20.085	52.783	74.735	42.519	62.092	48.621	75.841	54.247	66.219	57.593	64.639	71.353	35.182	45.166	83.793	53.226	60.407	42.956	54.91	38.248	105.11	25.572	35.231	34.45	28.619	105.74	67.271	41.123	45.566	56.346	34.754	31.342
25361	161.66	115.26	34.292	104.77	120	77.925	18.311	84.201	190.73	NaN	116.12	97.507	90.777	81.783	68.434	77.48	77.939	51.185	159.85	144.79	64.673	80.97	129.84	49.506	73.185	62.24	106.04	139.78	37.941	42.951	57.885	182.53	57.859	183.13	28.213	131.91	57.168	217.69	48.729	64.658	62.567	50.246	206.51	144.92	23.138	131.97	61.128	53.392	37.755
22015	48.346	69.71	47.508	308.94	152.58	121.41	1.6308	23.35	110.75	NaN	22.602	21.936	58.488	78.408	49.911	119.58	176.23	89.655	12.348	117.33	10.067	61.698	11.902	22.339	126.29	99.053	6.5374	89.343	133.04	76.571	39.302	100.37	90.514	82.253	29.992	81.976	69.797	180.92	109.48	85.07	148.24	62.971	119.86	88.565	60.773	45.846	48.94	55.077	3.2667
22992	124.64	123.06	115.6	146.6	133.94	84.756	39.095	202.1	157.23	NaN	90.405	107.24	60.876	122.61	83.854	92.663	135.84	59.127	121.42	177.24	102.75	132.31	128.07	125.74	91.526	123.67	133.22	160.24	107.69	112.67	112.72	234.13	89.7	138.46	41.147	133.51	105.15	216.06	106.66	63.623	114.94	72.219	174.08	122.39	76.096	126.61	94.729	107.05	65.349
16745	113.86	69.287	50.045	182.51	104.87	28.399	5.8921	63.7	127.43	NaN	38.061	95.449	56.293	12.795	14.917	23.143	143.12	22.597	194.81	161.22	35.355	49.739	37.498	47.077	57.248	67.887	80.33	81.847	105.37	22.503	74.648	207.92	67.673	58.1	14.749	27.499	67.087	156.97	64.599	14.797	30.394	14.93	144.59	90.652	10.988	27.262	58.801	50.501	17.055
18388	113.98	128.67	72.853	106.92	71.631	28.139	8.5507	92.257	129.17	NaN	55.431	57.113	21.311	42.69	26.349	45.763	98.689	16.329	74.459	89.704	13.101	61.819	77.914	111.91	162.16	67.504	45.963	70.226	139.32	39.039	47.297	158.36	56.633	185.75	40.013	81.591	57.719	125.24	48.002	18.527	44.525	12.006	124.16	50.086	29.647	92.631	18.093	15.973	56.924
31808	88.231	165.22	200.82	115.11	184.76	105.93	NaN	145.46	153.68	NaN	68.012	149.47	276.04	45.167	3.5939	62.08	185.79	176.84	54.519	345.88	99.145	144.53	160.68	174.87	44.784	66.432	12.525	22.531	31.194	17.985	72.878	182.34	133.12	181.81	129.36	5.5248	141.21	238.8	237.71	44.46	30.183	1.382	14.379	23.146	141.87	24.827	69.485	167.75	NaN
22687	128.5	93.135	33.152	142.15	96.377	35.195	28.396	108.95	89.037	NaN	57.169	119.2	52.19	95.587	35.606	61.334	110.98	27.234	66.664	160.57	44.67	101.11	85.041	119.74	130.1	94.329	60.002	60.757	87.325	63.061	73.374	139.1	85.274	144.37	31.966	64.79	112.61	120.26	54.499	27.449	75.336	38.731	168.79	53.858	102.11	61.117	44.188	57.602	52.308
29248	140.61	149.05	72.515	193.81	129.51	55.196	42.196	161	136.72	NaN	113.2	95.574	68.325	109.05	63.02	74.934	170.99	41.609	136.8	144.76	112.36	136.97	107.82	134.94	94.868	147.22	87.739	142.49	170.35	90.789	108.55	227.46	91.92	80.023	37.524	88.642	116.06	188.11	71.359	88.645	86.011	77.018	229.23	149.48	40.274	68.536	85.921	64.108	80.875
936.14	2.1641	NaN	NaN	6.4575	3.2617	NaN	10.755	0.19144	NaN	NaN	NaN	7.1203	NaN	NaN	NaN	NaN	NaN	0.46658	0.25217	NaN	NaN	1.2716	0.30722	2.9616	5.7147	0.43571	NaN	0.44479	24.308	1.4882	7.1335	3.6098	0.18794	17.665	1.0205	3.678	6.7495	6.1236	NaN	3.3558	10.606	NaN	0.23082	NaN	NaN	9.069	NaN	12.584	NaN
21177	120.55	122.42	52.405	136.3	71.713	35.849	32.149	78.836	80.655	NaN	69.216	90.846	79.317	54.874	49.378	46.543	121.09	21.769	80.256	169.88	71.909	110.68	78.617	161.34	91.064	91.21	67.951	76.907	94.98	44.603	40.462	130.86	51.96	95.511	70.049	59.281	75.699	151.53	49.586	29.666	39.374	53.135	175.1	66.425	64.134	105.75	120.92	62.443	48.808
32141	118.65	154.1	13.889	107	64.739	111.07	95.62	102.69	328.36	NaN	93.41	145.27	84.716	86.083	56.75	115.6	211.05	37.629	235.38	158.17	49.458	204.37	63.227	57.53	166.15	111.43	185.08	157.83	73.366	85.654	73.838	294.31	120	180.24	59.492	91.636	91.899	301.41	158.93	77.266	181.06	51.645	197.06	160.15	34.968	144.09	151.38	176.69	41.54
24074	106.3	98.383	76.955	107.35	111.21	101.62	27.424	102.59	131.68	NaN	88.734	96.096	111.16	78.672	58.495	73.404	150.9	29.535	224.62	189.93	54.757	133.04	122.48	34.558	120.9	75.566	152.05	104.24	119.58	48.838	77.409	180.88	88.325	88.25	31.177	45.499	47.823	112.7	53.29	61.009	64.116	9.757	165.14	118.76	11.371	131.19	33.162	49.511	23.906
16807	95.739	84.288	72.435	115.39	56.418	48.393	13.131	67.591	100.33	NaN	31.239	60.003	44.155	44.312	21.061	103.78	68.035	30.79	43.063	112.34	45.935	42.754	48.811	54.049	43.761	52.076	41.564	91.274	91.567	57.167	38.181	106.59	43.089	85.732	33.514	79.55	48.285	118.7	56.451	37.792	50.72	35.419	73.18	74.28	25.118	93.492	58.961	29.317	39.619
9641.7	21.227	7.1651	1.0749	43.104	0.32285	30.974	6.1886	38.124	9.6972	NaN	19.91	75.16	NaN	10.265	1.9882	0.44346	24.019	55.693	23.033	29.257	18.75	20.428	15.181	9.1111	0.34642	2.0411	9.7817	73.255	25.629	20.833	27.286	36.499	0.2035	19.389	NaN	2.1657	30.641	131.45	0.68608	10.194	0.82877	8.4751	2.0483	95.209	1.5184	94.92	53.657	57.323	63.43
26171	68.206	71.242	64.062	148.86	69.407	60.522	25.281	114.13	88.947	NaN	90.893	82.9	35.481	22.147	29.682	150.98	113.12	53.41	140.52	127.58	169.57	150.04	120.58	118.85	97.919	138.95	50.602	109.25	69.708	106.67	48.354	210.15	107.47	136.57	17.829	78.867	95.203	208.92	136.01	107.32	97.863	72.557	240.64	134.86	68.91	148.68	129.78	47.708	21.214
NaN	NaN	NaN	NaN	NaN	NaN	NaN	NaN	NaN	NaN	NaN	NaN	NaN	NaN	NaN	NaN	NaN	NaN	NaN	NaN	NaN	NaN	NaN	NaN	NaN	NaN	NaN	NaN	NaN	NaN	NaN	NaN	NaN	NaN	NaN	NaN	NaN	NaN	NaN	NaN	NaN	NaN	NaN	NaN	NaN	NaN	NaN	NaN	NaN	NaN
20093	91.865	108.61	55.996	123.25	86.008	45.168	69.647	111.1	99.219	NaN	57.687	92.847	72.134	85.664	53.985	91.049	116.52	68.135	106.36	163.02	86.972	133.23	70.907	123.5	108.47	83.82	71.252	122.15	55.618	67.176	65.236	174.37	85.077	132.59	56.896	101.39	78.676	171.31	73.705	59.461	61.869	25.929	154.16	105.56	61.502	77.111	92.551	71.903	97.969
11318	79.544	54.146	26.243	79.316	23.865	24.123	19.385	42.782	68.326	NaN	63.433	28.729	24.802	10.744	29.921	26.086	52.436	12.601	33.502	46.826	27.617	25.769	39.436	60.673	54.484	25.659	21.629	41.065	47.534	19.199	7.4356	133.76	41.304	56.713	6.4049	33.957	17.86	54.467	38.941	29.139	56.04	21.562	107.81	50.485	5.0102	36.743	35.238	22.673	38.889
25983	143.37	114.12	122.72	208.95	149.98	123.9	58.915	151.63	152.7	NaN	132.19	121.12	115.9	128.29	99.838	111.8	220.95	118.39	131.4	194.49	101.8	148.22	137.69	158.58	131.07	145.01	134.62	158.57	154.39	128.34	131.57	269.38	129.15	158.5	71.673	125.71	138.66	209.63	121.4	110.92	128.09	98.851	197.18	174.35	100.91	170.65	104.7	112.73	80.184
13957	92.689	57.229	64.841	83.209	90.167	23.539	14.017	91.763	66.407	NaN	52.611	49.512	78.231	37.54	41.32	37.496	82.242	18.127	66.956	115.61	29.7	63.679	48.317	80.902	88.855	48.08	38.108	91.78	70.26	50.726	52.032	91.529	42.226	72.787	38.224	71.108	60.072	105.03	33.616	52.245	42.555	21.248	111.27	69.065	24.722	53.903	51.021	61.082	23.298
37199	240.81	151.73	105.12	248.7	180.99	44.539	81.309	176.72	233.92	NaN	240.52	118.94	85.075	187.18	108.27	151.55	269.14	95.855	130.98	190.3	69.118	195.15	93.255	205.92	193.95	169.48	39.945	249.22	168.29	93.912	47.28	241.15	133.44	152.1	42.033	101.39	81.992	251.36	120.05	121.38	63.279	62.568	262.45	111.66	37.85	105.6	121.44	161.38	74.832
27984	160.63	134.58	73.84	259.36	113.47	91.063	15.266	161.41	177.27	NaN	88.065	90.676	108.46	59.928	67.429	70.068	165.31	46.033	116.56	229.23	83.282	122.12	108.36	138.4	123.29	104.8	90.886	154.56	142.06	54.314	86.357	249.11	96.156	179.29	58.21	117.88	114.84	210.91	66.228	84.441	74.093	59.249	135.93	144.22	133.68	105.47	116.49	50.216	83.868
21107	55.6	105.2	59.941	213.34	95.4	30.997	3.7539	104.49	124.6	NaN	68.224	60.417	49.15	57.364	47.764	65.276	180.79	37.315	132.54	143.24	44.816	73.768	86.821	90.938	104.71	63.865	97.873	93.874	117.4	44.23	126.22	134.26	124.94	179.57	17.547	66.429	99.024	211.23	102.13	44.777	80.708	31.654	156.33	112.06	52.536	74.868	24.802	24.239	18.128
11065	65.163	85.067	33.875	65.34	55.833	39.48	28.221	65.93	65.581	NaN	41.887	53.249	30.117	41.731	26.667	49.79	64.193	36.381	41.231	81.035	27.518	50.021	62.961	50.724	43.932	60.342	37.699	57.919	46.432	49.655	34.528	70.348	47.602	58.148	36.19	59.984	44.806	101.67	32.943	29.632	44.942	22.787	69.028	61.713	27.354	73.964	34.606	50.957	33.012
12366	95.385	68.194	67.382	117.35	93.065	44.382	39.71	103.04	113.48	NaN	82.23	64.636	54.247	58.463	64.68	77.692	99.506	47.535	76.462	125.22	60.463	87.093	93.655	86.607	74.034	89.52	72.035	98.746	93.117	53.918	66.317	137.08	62.212	101.79	86.468	78.152	82.237	104.45	72.874	68.316	69.733	47.842	112.01	81.67	47.041	100.44	84.94	70.988	45.485
16465	97.9	79.881	70.529	121.72	79.749	54.773	41.05	98.116	113.49	NaN	78.829	37.895	60.972	52.149	68.461	54.075	105.23	35.055	62.413	113.73	40.873	94.613	67.348	83.604	89.04	64.982	56.57	116.51	85.291	81.153	80.397	160.63	67.352	110.26	56.234	85.171	68.325	154.16	69.546	68.904	55.01	67.636	139.96	90.331	51.272	94.54	57.231	84.403	50.058
17166	124.07	84.754	54.744	125.7	102.93	38.762	64.342	66.475	99.974	NaN	65.777	81.72	74.57	73.872	50.33	65.275	104.25	39.497	83.808	169.02	54.392	94.75	87.483	96.968	64.172	101.14	67.306	114.54	52.528	84.779	45.977	152.21	68.244	93.936	38.076	73.636	67.677	96.543	70.523	51.835	73.966	42.29	121.88	85.035	70.427	105.74	44.33	53.155	41.267
11018	99.495	74.324	80.333	132.44	97.375	67.043	86.401	107.91	119.14	NaN	97.322	73.075	73.995	99.78	83.788	92.543	122.06	63.632	87.593	146.89	93.309	115.53	96.442	95.722	58.716	83.07	91.341	118.29	103.81	66.896	79.052	140.02	62.633	110.69	72.35	115.61	88.311	136.61	62.301	85.455	65.821	61.963	121.12	99.288	62.291	116.18	90.499	85.614	79.84
25694	82.265	98.757	98.156	139.6	92.833	31.012	4.9098	64.191	167.52	NaN	67.289	105.62	36.84	99.521	73.56	67.614	179.09	84.947	133.56	120.94	15.785	192.77	51.378	59.192	96.148	127.83	99.322	316.73	71.252	60.072	99.916	260.49	140.26	135.95	56.645	166.29	57.622	132.46	33.271	28.744	95.901	15.724	257.55	96.838	42.086	58.11	155.09	34.255	32.147
13286	84.615	65.037	60.899	85.98	60.739	59.115	63.353	89.978	110.56	NaN	82.634	63.959	50.566	59.047	49.577	72.071	98.88	39.681	78.384	94.837	63.434	86.061	57.52	63.354	72.339	66.312	52.298	73.775	98.34	40.841	65.193	122.43	61.37	83.595	60.211	69.614	81.3	116.4	63.43	37.414	56.139	59.405	121.86	70.056	50.428	81.014	61.959	62.954	51.815
17956	60.16	76.411	80.023	148.89	109.36	54.312	112.78	114.85	109.8	NaN	50.109	67.539	44.974	69.323	48.401	62.356	107.78	39.726	71.766	166.14	58.856	95.595	70.92	88.753	87.893	92.498	52.392	82.453	85.639	37.136	65.887	183.58	60.727	121.75	64.991	86.66	61.705	121.18	70.597	31.174	52.78	36.363	121.97	74.041	70.839	104.65	64.857	87.229	47.93
15522	64.973	71.22	49.071	122.37	75.189	44.743	15.452	65.785	78.979	NaN	40.85	59.679	37.992	33.817	45.159	43.881	80.91	34.794	56.752	154.12	33.406	63.723	57.976	102.26	50.371	58.115	63.419	76.255	58.904	63.186	49.115	127.92	54.527	75.03	24.752	70.46	64.344	89.083	64.156	33.821	37.726	15.652	77.43	60.668	31.084	58.716	38.775	57.443	28.656
13627	71.808	66.332	54.066	111.25	81.473	39.229	26.264	93.679	61.684	NaN	76.391	67.869	47.56	54.778	49.013	44.705	79.735	52.585	75.441	98.762	41.076	82.047	59.34	69.639	59.954	74.844	56.625	73.013	56.949	56.723	53.518	107.54	57.886	78.403	50.36	62.618	66.169	119.57	64.841	48.47	60.994	37.436	95.964	82.922	32.778	68.602	77.581	75.729	31.396
15488	98.643	90.844	61.13	109.66	63.606	44.04	14.417	94.056	81.049	NaN	65.74	53.701	49.129	72.12	46.899	46.365	110.53	36.018	77.46	123.94	63.776	81.584	101.7	67.875	65.914	66.284	88.032	86.091	90.341	55.862	58.046	132.08	53.13	101.49	27.984	60.649	56.939	97.768	70.726	62.942	58.998	51.291	124.65	85.681	51.583	65.823	84.251	56.332	57.465
24677	67.572	137.08	87.497	133.94	126.69	44.505	6.2984	116.74	121.26	NaN	81.324	144.47	72.942	53.42	47.192	36.221	87.566	11.662	62.129	148.72	45.188	115.09	42.938	99.411	91.199	103.78	51.521	101.25	64.851	115.3	62.532	172.07	109.45	140.9	18.483	55.421	60.044	94.576	62.394	35.315	23.606	22.637	179.14	95.663	34.195	48.091	33.232	46.651	53.009
17361	104.14	104.36	43.467	162.24	98.085	58.149	41.614	109.8	98.127	NaN	78.694	71.138	69.621	94.228	82.243	88.724	124.91	37.776	104.62	146.02	75.276	131.74	95.07	86.534	89.844	85.832	61.591	109.4	68.599	68.277	68.024	147.11	67.587	86.022	59.952	72.953	57.778	142.63	63.591	76.238	58.017	63.06	139.95	78.747	59.655	84.959	68.425	75.379	46.777
13797	56.799	55.656	34.493	76.963	39.015	18.562	13.656	71.082	89.23	NaN	21.291	46.83	86.299	54.932	26.843	32.495	57.2	40.988	41.427	75.951	35.456	62.418	32.767	47.417	56.938	61.385	52.65	67.329	64.942	37.339	41.043	144.01	52.638	68.799	20.889	49.19	49.831	123.5	53.24	29.491	54.424	15.769	107.78	78.602	22.665	39.059	41.535	34.969	19.41
23438	120.19	106.9	70.7	69.541	84.445	92.271	26.4	91.497	114.22	NaN	101.54	73.125	99.338	84.008	73.953	70.844	120.8	42.083	111.65	110.66	32.697	88.495	97.235	62.273	90.607	88.478	81.69	182.71	86.935	49.631	29.906	301.2	93.764	125.61	21.485	102.11	58.64	100.95	62.386	80.472	85.185	46.487	155.25	98.167	55.316	118.21	108.04	82.964	19.209
16162	97.639	50.531	35.718	84.501	95.593	58.265	30.665	85.562	94.353	NaN	55.998	73.371	39.921	39.149	57.529	43.873	81.6	35.904	67.974	91.924	46.781	65.822	55.062	72.523	67.777	56.946	66.707	91.471	73.442	34.428	69.566	153.1	56.485	64.125	23.539	76.647	51.9	140.32	57.548	27.433	64.616	43.435	121.35	68.905	34.44	95.249	61.934	57.225	34.543
23623	114.91	149.59	27.399	162.62	140.93	46.01	2.8339	316.41	239.61	NaN	94.487	178.04	47.06	121.71	83.121	33.903	166.5	20.193	85.372	196.77	76.935	90.443	56.773	37.018	67.131	87.729	79.333	87.807	77.024	64.391	82.267	113.86	187.29	149.5	70.082	171.31	67.365	216.59	93.896	32.434	119.97	26.918	214.97	26.438	16.678	233.79	66.621	98.944	25.185
17241	47.477	100.99	9.9939	124.34	30.586	15.289	39.386	118.64	79.444	NaN	9.2778	40.022	22.136	3.0015	11.208	122.34	31.361	13.94	62.881	170.65	51.059	38.549	31.611	29.328	86.352	85.24	22.454	66.945	14.679	40.224	63.588	131.01	102.74	157.93	32.822	59.587	30.596	89.009	24.345	20.521	22.449	1.7703	73.739	44.151	38.346	77.577	1.1692	96.954	19.419
30662	35.19	129.21	127.62	268.74	89.838	38.061	15.004	69.105	75.956	NaN	20.395	81.21	34.904	26.807	113.53	65.716	61.401	153.6	286.97	188.3	159.55	103.63	37.063	80.235	79.522	90.063	145.69	18.196	182.15	76.669	103.54	341.89	108.81	152.89	18.963	108.22	99.362	443.42	114.36	26.425	87.216	21.057	86.078	126.64	27.954	24.033	205.8	78.735	124.2
27850	98.79	95.199	89.109	248.69	169.29	118.52	25.071	209.23	71.996	NaN	25.711	78.87	27.509	51.654	27.011	55.903	208.99	12.282	67.56	110.73	20.808	173.94	89.75	200.38	145.88	60.517	70.71	273.92	75.791	67.981	116.22	192.17	59.835	251.89	64.596	149.1	79.432	234.44	70.033	118.62	133.57	32.582	205.01	84.997	48.275	62.926	99.381	117.22	2.5521
22405	71.624	94.62	42.153	95.247	126.75	54.551	39.659	70.708	161.12	NaN	59.744	51.063	24.481	66.776	24.806	48.087	55.533	60.524	66.906	149.09	10.705	94.103	79.456	39.478	96.317	44.45	18.243	33.995	43.198	73.48	22.919	94.164	95.488	107.63	22.509	80.772	93.117	144.94	31.738	21.603	51.116	49.736	206.7	87.17	22.924	109.64	71.265	95.006	21.364
NaN	NaN	NaN	NaN	NaN	NaN	NaN	NaN	NaN	NaN	NaN	NaN	NaN	NaN	NaN	NaN	NaN	NaN	NaN	NaN	NaN	NaN	NaN	NaN	NaN	NaN	NaN	NaN	NaN	NaN	NaN	NaN	NaN	NaN	NaN	NaN	NaN	NaN	NaN	NaN	NaN	NaN	NaN	NaN	NaN	NaN	NaN	NaN	NaN	NaN
31148	134.96	169.47	58.283	141.83	94.722	87.451	26.498	169.97	79.469	NaN	113.83	131.77	68.653	92.211	58.971	67.873	145.36	55.388	117.54	192.93	86.819	93.147	93.908	122.94	115.27	103.04	87.512	199.18	129.95	66.273	147.27	263.63	128.41	186.44	42.705	119.2	190.04	254.34	78.719	73.63	109.87	30.169	256.7	135.05	37.38	80.169	118.01	107.68	35.498
20966	120.36	97.777	50.807	139.53	67.72	31.359	27.666	104.28	132.43	NaN	64.058	55.927	76.786	100.18	66.987	84.46	163.73	42.107	115.57	184.37	99.097	94.876	55.212	99.421	97.147	77.422	92.319	149.89	93.028	34.745	90.012	165.29	107.44	91.165	12.176	137.89	42.52	113.85	44.211	93.136	111.96	18.469	181.66	46.762	28.15	171.71	63.194	122.07	35.326
20602	137.37	125.01	84.026	175.05	125.65	62.6	43.797	122.9	131.93	NaN	77.438	89.359	98.052	82.346	62.436	75.974	153.89	46.716	89.836	138.5	65.426	123.28	103.18	126.02	89.3	125.82	91.245	94.748	89.657	61.771	81.364	219.24	84.801	144.96	56.04	85.743	79.54	168.13	89.426	67.045	79.488	46.871	162.59	90.427	66.957	106.35	44.923	81.107	39.543
20845	220.37	45.036	129.34	148.77	44.374	91.101	25.869	65.111	67.203	NaN	81.345	28.244	15.563	39.233	35.879	40.615	23.613	41.793	178.87	200.82	15.902	128.33	105.03	105.2	87.708	92.157	38.654	76.407	80.34	43.971	96.395	178.38	74.194	130.31	6.2321	46.234	22.842	49.503	83.496	56.178	26.928	30.723	139.09	72.724	18.149	155.77	8.5331	55.566	11.168
18413	53.015	75.227	14.61	104.74	47.209	52.366	7.1289	145.6	103.03	NaN	34.231	41.712	58.431	39.338	49.829	28.714	69.444	32.087	83.913	153.93	47.81	36.347	82.162	69.289	62.607	39.253	31.798	69.291	71.991	65.415	57.795	158.99	58.569	132.63	14.903	75.917	48.423	183.45	64.028	66.843	34.41	31.361	98.125	60.191	26.105	95.493	79.625	87.014	23.507
28089	228.46	84.206	42.676	194.44	112.96	47.675	51.875	199.33	173.44	NaN	90.207	150.27	68.435	94.137	74.659	51.754	96.044	43.787	141.14	271.71	116.65	135.35	123.73	57.868	96.515	42.508	52.147	157.07	169.38	70.478	128.24	169.88	87.001	128.9	22.436	76.135	83.862	215.31	38.79	58.868	83.017	50.986	133.57	127.85	132.07	143.51	43.022	71.498	29.17
23701	140.05	128.68	67.566	214.58	93.57	41.431	24.445	107.09	81.11	NaN	66.511	90.746	64.22	63.158	23.95	69.478	139.62	12.24	178.56	92.111	142.74	88.282	73.835	80.918	138.85	131.74	48	247.6	141.44	78.454	44.216	130.95	153.71	149.18	66.96	74.118	98.247	158.14	84.306	49.011	146.4	23.866	184.67	92.395	32.183	103.79	75.637	84.396	41.853
24788	195	179.35	89.329	63.068	67.001	33.136	5.5613	76.961	78.298	NaN	123.08	22.635	46.644	50.008	43.649	41.012	50.355	15.793	154.12	138.71	56.682	68.774	85.166	47.527	99.914	88.561	45.684	160.3	127.33	49.684	168.43	297.52	95.353	128.85	24.09	43.257	125.94	144.39	44.881	66.383	40.496	23.495	227.81	60.37	55.326	124.59	24.42	18.41	59.865
19017	200.55	59.661	12.022	100.21	82.713	38.787	18.152	60.211	95.465	NaN	33.872	105.67	59.501	33.4	42.721	76.369	59.799	23.911	138.74	74.075	20.86	166.72	90.952	90.526	95.043	20.408	49.016	49.231	41.207	145.52	108.34	168.59	73.494	104.48	29.197	51.134	38.784	140.23	75.528	107.03	52.736	43.943	69.313	93.536	63.817	90.393	68.485	95.746	138.87
28524	142.77	170.81	98.747	135.51	89.288	59.057	33.608	147.06	175.2	NaN	134.46	113.69	84.053	136.96	64.974	81.694	117.93	57.347	158.53	162.32	78.629	158.18	91.763	98.648	71.636	101.3	76.466	203.4	123.03	74.86	83.999	266.38	135.66	223.55	79.902	128.8	70.828	290.93	93.755	73.691	76.467	75.795	159.63	110.03	61.453	117.52	109.17	83.096	52.623
19395	120.93	93.841	76.711	133.97	117.94	94.178	24.873	119.26	127.34	NaN	124.82	87.624	68.679	66.249	71.162	71.652	138.18	43.934	135.69	127.87	67.677	110.93	69.561	150.57	112.72	111.14	94.45	117.91	133.15	70.33	85.768	198.47	84.564	131.03	47.069	90.411	91.598	159.55	83.62	64.22	86.108	51.009	158.55	119.58	112.83	121.53	88.766	108.7	93.301
19400	94.459	51.243	47.789	128.76	127.93	14.038	25.343	80.054	140.05	NaN	36.707	60.113	35.085	36.949	71.263	52.634	115.93	29.689	42.433	172.02	34.063	137.08	93.398	89.596	64.624	72.596	38.754	120.65	71.347	61.496	31.918	108.5	112.77	90.074	32.84	64.39	54.22	111.67	47.946	50.131	48.006	76.452	104.29	62.387	26.639	35.628	68.808	85.942	38.877
17063	115.96	87.914	48.54	112.37	91.502	52.964	23.357	87.401	65.403	NaN	89.475	54.041	42.01	82.051	64.982	71.611	113.95	55.256	91.84	116.51	46.915	104.79	61.682	75.011	55.526	94.667	81.255	63.5	100.45	55.911	91.058	164.44	62.017	129.59	21.357	74.806	51.068	132.42	64.706	47.373	81.517	31.075	112.61	76.91	69.071	99.284	60.883	50.674	58.637
22899	113.32	34.464	41.361	132.33	251.74	84.205	10.883	266.69	162.16	NaN	39.091	87.852	144.46	13.41	16.332	41.425	99.543	18.397	110.59	81.011	44.754	141.19	122.32	129.21	121.49	53.91	116.33	41.959	100.38	42.254	98.292	156.97	105.47	91.313	43.943	125.15	58.353	111.45	105.9	9.846	89.65	31.01	189.45	52.514	31.217	221.27	42.808	113.59	39.999
15339	91.266	73.558	39.71	99.083	81.305	54.751	16.923	102.47	71.689	NaN	42.772	58.803	50.829	41.035	58.687	34.957	82.395	33.87	109.23	78.504	71.986	57.307	57.063	49.676	39.862	86.935	68.373	76.917	51.233	39.298	68.156	94.648	169.82	88.163	16.763	61.976	47.143	152.15	54.539	44.2	55.072	38.086	121.78	45.581	31.33	38.263	33.51	48.676	48.305
22155	108.81	79.588	42.189	95.646	67.47	19.848	31.929	76.69	56.62	NaN	28.478	89.29	14.937	69.482	69.878	73.854	98.274	9.2125	138.86	212.47	118.22	55.926	32.211	36.032	93.077	56.544	48.058	104.24	91.791	10.081	64.082	137.84	80.428	116.64	50.059	245.21	42.118	80.383	89.912	75.916	45.548	52.112	194.95	91.208	18.073	138.18	23.999	73.103	29.458
26112	94.627	155.38	75.148	129.47	128.63	59.022	43.414	180.03	118.73	NaN	105.26	127.97	64.425	95.626	30.802	68.543	131.19	72.26	71.096	142.11	86.968	119.26	79.052	94.016	113.26	77.467	44.266	154.64	162.52	67.562	67.294	150.25	72.958	101.95	57.826	120.99	93.385	266.38	103.34	64.324	60.608	47.952	167.05	146.09	74.858	158.09	86.023	76.703	73.864
25042	143.82	123.97	67.104	183.73	128.72	53.752	58.453	138.71	136.94	NaN	79.384	97.18	125.52	84.828	74.346	90.507	183.95	80.253	119.77	160.13	77.099	137.76	118.88	115.92	94.891	118.6	78.009	130.01	128.6	135.94	98.827	240.16	102.05	183.94	55.806	107.08	105.72	220.02	99.871	72.452	88.091	78.022	155.65	113.36	72.529	144.22	86.972	102.57	69.475
20321	100.73	87.977	29.992	133.05	89.013	36.306	26.283	109.44	106.99	NaN	55.288	41.808	41.839	36.667	54.696	45.709	105.49	38.526	63.365	143.79	48.536	85.43	117.48	108.16	76.192	35.001	52.71	103.51	58.842	92.744	76.018	138.32	73.809	107.35	72.336	108.43	98.107	229.73	79.023	53.572	65.036	66.731	135.93	75.935	23.534	82.017	49.596	41.117	46.391
20502	128.35	103.71	38.427	125.65	100.38	79.746	26.707	99.879	69.258	NaN	98.154	33.776	76.338	50.955	55.873	40.025	152.05	35.182	38.113	64.786	84.655	63.946	58.058	84.14	94.685	31.438	25.418	48.504	63.245	91.929	33.033	123.03	139.51	81.841	72.43	84.146	49.111	121.65	77.274	3.3709	71.555	48.266	168.78	95.577	17.637	22.272	85.201	42.93	54.679
32422	124.11	147.55	62.061	234.77	98.448	18.026	21.037	142.51	177.44	NaN	107.65	110.87	68.792	42.208	31.275	61.273	153.57	32.257	132.7	164.7	9.5425	80.917	67.254	153.31	125.89	92.557	172.46	85.833	129.98	170.22	85.057	292.87	131.59	203.28	100.18	124.66	53.454	242.92	105.22	134.78	73.702	30.42	120.78	201.54	44.055	183.54	35.568	97.406	28.458
16912	33.457	65.659	107.85	92.293	79.068	90.502	17.835	85.119	70.021	NaN	54.323	71.103	54.31	66.4	125.09	33.283	122.76	34.29	57.032	187.14	12.62	41.724	53.908	75.038	68.354	55.845	33.35	66.057	144.18	32.709	56.566	106.08	43.794	83.856	7.2897	35.889	112.14	155.42	108.95	27.026	51.779	17.663	132.2	82.803	66.628	47.383	74.636	24.253	112.04
29316	133.59	111.04	70.977	148.27	102.61	49.169	17.883	126.56	188.68	NaN	151.56	63.134	102.34	47.867	21.999	81.962	108.05	114.55	176.69	171.95	73.59	69.561	117.62	155.67	177.49	101.22	79.942	104.47	100.08	47.452	115.83	229.12	56.352	96.897	36.568	118.74	101.26	164.68	84.223	66.611	65.326	44.203	192.18	135.66	81.17	104.03	173.44	81.122	34.318
20578	66.512	150.87	21.749	160.42	114.53	30.881	16.495	73.591	76.863	NaN	32.11	41.076	84.143	43.41	14.513	48.918	119.4	37.444	67.131	116.69	48.126	81.842	49.188	103.03	78.757	57.862	50.711	31.566	62.163	54.604	31.479	155.57	44.189	108.87	8.3299	58.654	83.035	119.48	119.77	45.905	97.793	8.7629	169.72	53.783	30.967	109.73	92.254	49.222	74.162
20402	103.41	105.06	50.067	134.35	135.9	17.615	4.7527	57.328	57.691	NaN	128.41	62.488	116.1	46.21	31.926	13.144	95.242	26.863	72.535	47.184	23.625	63.575	51.067	78.888	63.843	43.585	31.783	54.03	83.087	67.605	68.75	267.01	65.856	98.284	33.235	69.768	100.11	238	65.275	75.809	48.375	43.273	248.13	58.952	57.102	44.197	74.861	40.866	19.631
22496	91.719	61.662	33.947	115.36	45.881	25.749	42.708	168.84	74.515	NaN	74.652	69.22	78.671	23.921	75.397	40.859	112.32	98.689	78.132	150.69	73.162	158.81	92.814	96.68	94.187	125.91	38.479	117.88	95.839	124.59	65.57	231.86	109.46	155.14	28.166	95.977	88.154	152.25	84.994	57.488	43.307	48.796	159.84	53.358	11.72	38.505	101.23	34.677	50.107
NaN	NaN	NaN	NaN	NaN	NaN	NaN	NaN	NaN	NaN	NaN	NaN	NaN	NaN	NaN	NaN	NaN	NaN	NaN	NaN	NaN	NaN	NaN	NaN	NaN	NaN	NaN	NaN	NaN	NaN	NaN	NaN	NaN	NaN	NaN	NaN	NaN	NaN	NaN	NaN	NaN	NaN	NaN	NaN	NaN	NaN	NaN	NaN	NaN	NaN
15616	101.37	80.025	25.469	106.91	113.26	52.497	5.6027	79.73	39.182	NaN	51.006	37.686	11.999	31.52	23.41	16.648	68.511	79.067	62.873	124.55	28.269	56.345	71.537	49.989	113.52	9.2747	27.544	152.72	43.738	83.036	20.728	97.762	53.052	45.474	12.356	26.378	34.007	120.14	22.354	13.067	79.395	13.291	42.931	70.575	28.44	17.887	9.5814	12.346	14.3
15894	52.162	77.126	7.602	72.635	38.954	51.963	54.461	61.226	51.095	NaN	31.219	44.354	19.101	29.561	60.122	16.929	71.535	27.23	27.687	37.422	9.0942	75.725	13.505	78.097	45.005	100.66	19.48	118.51	101.26	11.348	31.616	158.25	113.13	86.557	43.807	23.558	52.713	83.534	61.032	12.173	58.178	9.7618	59.215	33.535	35.16	71.108	40.975	41.382	44.271
28114	78.428	135.24	7.8633	96.321	151.65	6.3455	31.258	76.18	58.484	NaN	83.663	58.001	22.562	101.06	56.876	101.25	98.434	98.205	158.64	145.36	9.5433	49.908	143.59	9.6135	100.83	111.75	81.993	74.9	135.46	133.11	59.73	86.886	109.77	145.44	6.6733	16.049	23.082	164.66	62.633	35.027	82.743	72.273	469.01	87.128	117.36	113.2	179.39	97.271	25.092
20159	70.131	65.659	75.225	70.83	77.363	63.84	7.6053	117.96	55.12	NaN	69.165	81.933	58.988	62.358	24.953	33.394	161.31	15.428	64.653	123.28	55.822	113.97	36.935	65.68	67.745	62.061	58.409	76.004	46.086	51.782	48.91	250.3	70.487	89.755	13.267	120.84	64.869	179.38	53.728	40.229	45.224	32.041	129.19	90.526	39.353	104.93	28.594	59.372	33.741
31645	127.79	98.802	96.739	133.17	96.187	70.121	54.359	161.21	115.26	NaN	40.285	119.99	67.136	123.75	78.311	333.26	194.44	29.155	153.61	177.3	26.786	122.34	114.56	113.89	117.12	99.697	80.377	212.35	96.052	39.78	114.2	289.51	92.195	136.65	96.244	90.216	108.55	242.94	160.27	56.349	36.262	97.717	166.13	60.693	52.9	84.4	86.122	113.78	49.455
22849	143.6	139.61	69.688	104.38	115.29	73.412	14.604	157.06	120.67	NaN	108.52	77.98	103.15	70.345	65.82	35.281	124.95	58.494	172.89	138.52	41.857	99.562	77.422	96.541	75.278	105.83	90.885	82.781	139.67	67.145	73.798	164.35	94.405	178.23	45.114	94.081	67.879	151.84	69.112	52.427	122.41	53.682	90.494	80.187	71.894	141.62	51.131	77.802	88.144
29820	184.52	182.39	118.48	234.38	194.05	145.22	89.15	213.55	213.27	NaN	175.07	170.18	142.71	154.3	127.02	162.63	185.21	80.472	188.32	260.91	123.42	204.65	162.04	161.71	146.38	174.18	167.48	180.95	165.87	139.05	151.73	293.46	146.9	188.88	100.67	135.92	187.12	265.96	111.79	157.93	133.32	104.28	251.8	188.98	95.057	186.4	137.97	123.97	119.98
28232	135.67	103.39	6.7997	179.99	147.59	68.41	8.8308	143.16	241.89	NaN	133.32	32.448	90.047	85.511	136.1	70.426	122.5	128.65	269.1	185.19	36.753	129.15	59.303	62.646	121.59	59.393	92.805	242.06	94.042	60.467	97.448	352.7	31.189	145.34	30.929	93.35	32.616	213.06	110.03	32.042	134.25	31.813	275.32	176.24	27.927	85.581	96.449	142.69	51.01
26028	188.69	166.1	37.307	308.46	88.753	40.458	55.932	136.35	64.187	NaN	56.452	65.712	84.626	40.529	31.423	78.832	180.73	17.543	194.83	197.49	175.96	77.302	114.32	72.502	97.226	81.821	126.6	101.82	143.41	49.693	85.386	156.69	140.7	134.82	104.03	89.975	101.62	154.72	39.022	50.013	73.768	65.391	191.03	101.53	65.768	39.827	46.13	72.088	19.483
21390	227.79	130.54	23.946	189.55	88.519	78.494	21.396	168.85	97.418	NaN	20.133	27.99	26.165	20.488	1.7931	44.48	136.48	19.304	82.106	85.404	87.523	87.203	49.647	171.26	53.9	32.545	43.946	73.012	108.49	215.2	71.38	193.66	42.023	84.368	102.55	9.8139	57.081	210.11	76.886	30.474	82.147	7.8804	160.95	36.33	32.21	5.358	93.999	32.046	26.511
13918	55.716	29.253	10.57	106.34	65.863	28.467	36.745	77.001	34.162	NaN	13.48	49.148	12.932	44.131	48.574	23.449	56.409	19.881	46.672	77.42	3.8954	76.947	17.147	25.83	26.127	48.011	28.496	56.014	49.793	58.551	23.528	60.49	29.198	28.842	29.378	34.907	68.393	113.64	50.396	12.099	13.804	39.098	63.454	95.331	14.735	35.899	29.092	38.309	47.807
16758	46.682	73.279	26	92.652	34.456	35.942	6.8741	140.73	69.404	NaN	35.545	76.902	78.445	93.885	15.046	32.735	51.334	47.948	60.612	87.568	27.772	34.907	43.904	86.875	84.619	21.665	29.385	115.35	55.122	53.843	63.572	118.45	64.028	114.7	21.737	79.277	50.345	137.82	45.726	47.941	69.837	18.257	179.42	48.276	21.318	88.314	59.697	53.101	34.577
27692	220.25	82.134	55.928	271.2	157.72	74.157	NaN	202.53	80.621	NaN	67.205	135.32	26.815	1.5519	97.139	61.606	128.02	8.5957	76.221	260.65	72.003	134.89	202.19	44.655	88.346	44.134	168.25	129.81	34.547	25.168	56.996	260.09	125.27	89.357	11.645	9.5365	15.952	183.57	128.39	22.111	53.749	97.034	197.03	1.0401	27.094	14.625	140.74	110.97	4.072
34867	1.2339	139.49	43.527	123.13	26.425	1.0691	1.9282	21.569	1.3237	NaN	2.0629	35.938	0.85609	NaN	1.3454	0.43899	44.936	55.295	138.71	104.5	6.5715	410.3	508.14	353.41	21.123	40.994	91.372	296.04	190.87	89.313	0.31584	237.19	152.25	151.02	NaN	58.677	90.962	140.28	122.25	5.7555	37.925	0.53528	172.89	169.66	21.101	295.77	76.075	48.62	NaN
22700	73.433	92.489	36.896	162.35	163.63	41.522	14.978	155.76	62.823	NaN	57.124	69.336	75.395	61.926	87.078	97.21	132.39	35.302	69.861	99.944	47.424	78.964	111.4	76.747	96.814	83.662	51.676	132.23	98.756	66.554	60.115	207.11	78.461	105.54	74.67	96.196	97.114	126.31	59.048	91.69	68.876	39.95	206.13	80.42	31.576	63.759	106.36	52.214	49.917
14956	73.003	97.904	61.398	97.995	95.27	35.917	12.262	16.331	77.165	NaN	55.917	23.732	89.347	18.444	23.772	26.852	29.806	30.479	53.479	51.161	44.41	49.101	79.729	18.859	86.832	53.551	19.016	93.538	51.149	63.847	34.387	55.959	59.962	53.245	32.012	42.66	44.004	105.65	73.408	19.862	21.867	6.3267	77.18	58.829	47.893	39.152	101.79	24.888	12.813
13046	75.923	103.92	107.86	129.85	71.989	22.193	4.0097	14.774	28.862	NaN	20.43	53.467	46.299	22.408	9.205	40.67	148.09	33.489	113.73	99.817	66.501	55.345	22.118	53.489	71.996	18.862	35.761	26.146	45.557	40.779	24.635	125.21	24.366	64.158	54.831	103.79	57.173	113.76	21.712	30.146	58.72	8.7998	42.691	24.994	19.595	11.986	24.714	45.814	1.2703
16542	20.198	99.724	30.449	327.94	106.56	26.123	12.88	49.425	36.271	NaN	49.463	45.632	71.672	3.5603	22.918	61.694	166.95	67.345	106.6	111.64	26	54.568	93.595	82.508	64.85	98.581	17.754	55.163	92.092	49.484	51.675	160.7	31.087	55.149	17.565	50.535	32.029	146.78	91.608	31.026	25.27	1.4399	168.49	97.334	5.4396	99.116	154.69	61.117	17.301
NaN	NaN	NaN	NaN	NaN	NaN	NaN	NaN	NaN	NaN	NaN	NaN	NaN	NaN	NaN	NaN	NaN	NaN	NaN	NaN	NaN	NaN	NaN	NaN	NaN	NaN	NaN	NaN	NaN	NaN	NaN	NaN	NaN	NaN	NaN	NaN	NaN	NaN	NaN	NaN	NaN	NaN	NaN	NaN	NaN	NaN	NaN	NaN	NaN	NaN
17301	66.008	87.461	37.978	116.03	82.704	49.345	34.431	108.87	84.873	NaN	108.59	68.873	45.482	66.222	55.479	59.912	115.42	16.918	81.227	104.92	40.246	52.044	47.874	82.867	73.493	48.738	63.458	85.461	66.801	63.878	51.373	122.52	63.865	60.193	64.414	54.683	72.316	113.37	38.646	41.996	73.594	32.13	109.54	65.265	51.81	92.31	56.337	63.532	2839
24609	92.896	36.794	69.69	132.18	106.24	16.678	43.413	272.56	71.215	NaN	126.75	36.416	23.58	86.512	43.347	82.319	125.19	36.357	115.21	116.35	195.48	72.546	72.997	108.39	67.244	70.395	36.518	172.63	52.035	60.38	41.118	146.61	35.697	132.74	37.962	38.295	23.483	115.76	161.83	32.17	63.246	33.582	157.75	106.63	68.164	111.76	127.26	84.378	86.243
20352	139.4	95.535	55.738	139.05	108.43	57.744	23.517	120.27	120.61	NaN	74.986	71.335	57.716	56.694	48.105	71.504	105.47	41.216	91.823	149.76	39.68	69.151	87.185	63.259	114.38	107.82	54.443	115.31	84.475	73.056	67.259	155.87	95.285	84.542	47.237	115.95	78.889	145.41	61.08	42.007	85.894	29.477	138.54	88.759	68.166	90.762	44.61	56.168	6247.8
31934	328.09	177.29	17.975	132.43	376.63	22.466	36.384	87.175	155.39	NaN	114.38	64.283	42.763	26.455	51.828	15.551	244.98	22.737	11.921	121.38	112.83	148.61	129.69	22.313	71.945	134.63	138.12	43.34	89.125	56.226	62.209	178.74	64.341	104.84	77.595	102.15	165.81	99.315	63.258	13.459	46.772	158.05	155.69	3.7223	31.108	227.28	29.084	54.18	4.1472
18022	126	61.721	62.802	111.82	27.382	47.94	26.325	51.694	70.772	NaN	57.724	67.214	56.225	33.782	32.258	40.881	69.797	37.553	120.27	77.442	22.363	94.729	83.859	70.556	95.826	104.38	33.126	42.767	39.485	43.405	44.923	183.56	63.93	111.41	21.75	79.183	76.938	182.2	66.816	41.821	54.759	25.73	95.811	39.632	55.404	47.276	37.68	53.211	150.24
16892	48.139	120.36	164.03	207.52	75.328	10.63	1.1831	24.491	59.903	NaN	55.189	21.996	11.609	45.893	1.7444	20.858	124.26	2.888	146.86	141.3	75.751	53.168	32.805	59.303	125.73	97.222	46.359	46.21	99.623	1.8266	89.756	58.394	72.833	65.428	42.931	113.75	113.62	52.417	102.52	61.848	73.964	8.8821	152.16	82.989	72.875	22.838	23.205	12.309	32.048
22152	77.249	61.346	6.5679	90.818	134.95	37.483	16.811	188.52	65.967	NaN	57.027	27.452	21.302	50.955	97.403	42.177	153.76	52.841	75.496	92.808	37.627	144.88	58.803	87.052	168.95	49.505	29.056	247.44	104.03	19.081	102.94	83.141	77.13	126.25	43.8	92.817	60.413	232.32	52.508	15.514	34.372	26.825	106.59	61.44	12.786	72.741	24.258	89.179	247.92
6864.8	175.18	11.959	9.7931	0.86464	2.5632	3.7218	NaN	11.871	9.9714	NaN	1.8361	NaN	12.034	12.926	0.381	NaN	106.58	NaN	8.3416	29.895	50.444	11.127	55.229	NaN	21.748	9.2958	0.51551	20.631	1.5581	89.326	NaN	66.092	45.141	NaN	0.84096	NaN	20.874	9.1976	NaN	30.479	21.975	NaN	103.56	76.357	NaN	54.14	8.8396	10.4	1.2611
NaN	NaN	NaN	NaN	NaN	NaN	NaN	NaN	NaN	NaN	NaN	NaN	NaN	NaN	NaN	NaN	NaN	NaN	NaN	NaN	NaN	NaN	NaN	NaN	NaN	NaN	NaN	NaN	NaN	NaN	NaN	NaN	NaN	NaN	NaN	NaN	NaN	NaN	NaN	NaN	NaN	NaN	NaN	NaN	NaN	NaN	NaN	NaN	NaN	NaN
23460	132.13	163.43	78.095	170.9	92.389	44.13	68.847	122.1	90.089	NaN	72.563	133.77	60.383	38.042	30.056	75.695	128.76	52.312	143.64	154.66	90.937	88.369	69.545	49.238	121.33	98.922	51.006	172.09	141.77	60.993	108.07	200.43	78.264	138.94	17.513	120.02	96.536	203.28	171.97	44.906	113.18	38.699	141.78	82.579	42.898	158.11	53.232	76.097	74.914
29083	189.78	95.023	27.09	158.94	152.22	86.611	22.121	107.64	134.63	NaN	107.89	62.292	92.639	40.873	22.605	30.44	115.66	66.005	85.717	285.9	123.73	242.07	167.72	65.599	77.531	97.706	108.56	141.49	188.02	79.429	64.764	226.66	135.84	96.019	26.294	70.374	56.982	206.59	61.762	11.29	29.981	65.758	182.15	150.79	30.738	144.78	38.901	107.45	20.362
36091	50.233	214.81	17.094	290.22	101.6	15.174	8.2017	99.975	119.88	NaN	144.35	37.113	116.48	48.178	34.018	99.644	131.87	128.89	370.07	309.14	143.26	257.75	47.347	119.92	161.69	77.661	62.064	290.87	78.064	47.315	50.799	267.73	66.281	218.82	9.4677	8.4376	159.79	152.64	54.124	81.184	65.194	1.6362	218.63	37.807	56.645	20.284	0.30614	NaN	48.652
27294	189.06	109.65	36.958	173.66	147.81	99.654	20.759	217.78	148.53	NaN	70.959	84.95	45.255	77.666	53.41	62.395	150.93	13.342	172.11	184.18	94.217	134.59	156.49	141.17	181.91	100.08	37.188	214.82	106.06	65.723	14.178	177.77	92.32	177.67	38.815	117.25	164.01	140.95	48.145	13.591	58.923	57.81	114.18	64.569	8.0718	29.937	88.222	89.731	21.014
20124	76.071	61.893	35.499	68.593	92.517	63.809	34.85	74.876	93.842	NaN	71.913	74.78	61.404	96.722	74.065	55.977	93.394	41.076	119.75	136.98	46.331	133.17	66.749	113.45	100.25	83.898	34.162	159.57	65.637	73.678	87.27	154.24	67.898	63.193	42.614	70.326	90.328	127.34	86.124	74.093	49.512	45.893	188.09	54.451	81.308	67.766	66.207	46.509	30.263
19267	78.425	60.605	80.873	115.5	83.012	39.411	3.6003	94.928	68.15	NaN	89.039	97.995	60.293	36.791	13.536	31.754	64.249	35.005	99.09	137.92	39.71	124.18	59.801	94.767	76.171	61.495	34.734	151.27	37.03	45.691	81.704	124.3	52.852	118.57	48.53	95.967	78.691	178.1	62.584	17.467	61.355	105.88	115.84	71.223	32.415	69.194	40.007	53.197	49.557
24639	52.012	122.73	101.8	243.21	77.944	40.575	6.2969	81.634	14.906	NaN	153.39	45.826	90.012	102.56	88.951	20.563	188.05	15.378	71.907	76.597	49.035	51.648	47.037	68.839	81.23	215.25	110.34	82.31	113.37	50.185	118.51	133.11	83.726	70.096	60.092	165.42	158.07	303.24	33.34	39.613	51.003	92.332	162.98	85.567	71.146	69.522	86.699	70.731	138.9
NaN	NaN	NaN	NaN	NaN	NaN	NaN	NaN	NaN	NaN	NaN	NaN	NaN	NaN	NaN	NaN	NaN	NaN	NaN	NaN	NaN	NaN	NaN	NaN	NaN	NaN	NaN	NaN	NaN	NaN	NaN	NaN	NaN	NaN	NaN	NaN	NaN	NaN	NaN	NaN	NaN	NaN	NaN	NaN	NaN	NaN	NaN	NaN	NaN	NaN
21035	246.2	165.94	87.391	93.58	11.446	0.49017	23.043	99.918	132.81	NaN	30.15	1.1326	97.046	183.65	21.451	107.66	32.904	49.259	90.273	71.761	189.45	74.715	67.873	134.76	99.754	33.419	36.458	121.52	119.08	16.861	17.817	93.201	16.97	200.66	13.988	69.22	288.09	518.62	193.4	119.14	96.359	13.423	617.53	194.79	NaN	31.754	48.524	62.509	26.911
23400	148.34	165.34	116.62	161.43	159.76	94.044	44.421	135.13	143.91	NaN	116.04	113.42	94.001	80.949	93.828	137.79	184.4	100.72	121.02	161.43	119.73	147.35	118.94	134.94	101.02	111.18	95.009	168.94	118.2	109.98	83.713	203.55	93.249	154.14	79.345	143.86	142.15	206.12	89.376	89.916	93.204	72.509	205.91	122.44	104.53	116.63	121.81	110.17	101.78
30693	50.577	58.657	144.57	273.78	56.016	28.275	1.0839	100.65	235.73	NaN	78.005	48.92	39.221	1.0008	9.2125	14.53	105.97	24.925	83.14	96.082	0.50801	17.158	72.165	83.766	88.801	180.64	24.739	42.227	229.96	42.508	2.2016	108.1	62.211	92.484	115.18	92.049	86.452	413.96	180.65	4.3954	37.148	4.4617	263.77	177.96	22.224	193.18	102.79	54.318	152.05
21178	111.95	34.372	31.924	90.403	92.615	65.795	16.209	94.213	95.342	NaN	69.843	74.005	107.43	36.156	46.212	29.11	68.781	23.542	68.931	155.53	40.83	109.96	109.23	49.001	110.88	96.777	55.675	74.829	90.844	51.146	28.472	175.28	88.268	132.56	58.16	84.804	56.289	124.09	76.352	51.298	70.394	51.773	157.01	117.85	36.826	81.623	121.42	57.104	140.46
18136	NaN	154.03	24.929	454.55	0.5971	171.93	NaN	158.01	42.069	NaN	28.9	55.789	92.572	26.846	32.106	NaN	1.6131	19.984	82.743	51.93	NaN	101.15	1.6427	37.802	38.377	NaN	171.64	162.89	0.34082	23.732	39.333	107.01	72.062	343.95	4.9255	38.778	414.58	271.44	96.463	38.302	25.541	253.51	115.89	82.881	NaN	NaN	121.92	27.161	37.925
29212	169.53	109.57	13.346	234.33	94.351	159.97	115.87	30.562	73.157	NaN	176.38	27.789	21.097	27.878	66.263	82.283	231.46	NaN	50.319	34.901	11.579	43.682	52.909	144.26	120.05	45.653	114.44	64.77	51.905	3.7931	42.539	140.74	65.6	235.73	0.78604	180.6	0.59123	195.77	69.479	18.759	119.93	2.1932	254.07	73.624	22.163	229.77	55.35	12.377	1.655
26110	135.36	58.53	0.60908	64.635	79.354	38.135	NaN	123.51	29.199	NaN	160.06	122.2	36.239	187.53	54.991	79.671	325.55	33.495	213.92	199.65	5.9028	289.53	209.52	236.33	18.896	114.57	82.56	49.826	158.64	69.162	63.461	352.11	109.3	160.4	224.89	114.38	3.6652	390	93.288	110.64	18.062	227.52	134.26	210.65	15.752	22.576	51.942	17.746	181.73
29642	56.084	77.603	56.666	185.59	54.641	56.477	14.291	100.07	165.98	NaN	32.156	100.93	75.328	48.769	84.295	83.229	153.97	187.1	184.13	119.54	55.67	147.22	166.92	91.552	56.513	120.72	114.99	165.77	173.34	6.9057	72.676	218.88	37.066	100.5	37.383	167.99	123.66	251.1	20.494	20.125	84.106	69.785	134.62	78.389	54.547	64.566	41.215	41.359	34.476
20022	73.347	95.45	47.339	135.95	113.72	31.537	21.66	117.64	139.19	NaN	106.26	42.638	79.177	16.476	46.355	83.804	104.17	8.4898	90.313	104.83	46.826	192.43	94.2	36.137	74.932	57.01	33.233	126.57	89.168	70.99	65.362	87.797	59.856	72.739	9.0208	67.655	58.198	86.837	93.309	44.882	49.91	51.34	106.83	63.095	29.679	60.757	60.106	75.536	18.079
30282	97.462	0.90567	NaN	122.21	253.13	NaN	1.4664	70.681	145.8	NaN	0.78362	0.30269	120.57	0.51098	103.97	1.7772	129.83	129.72	2.456	148.77	NaN	334.43	80.317	17.708	14.542	94.328	90.691	121.86	68.325	31.496	0.50653	233.23	0.95902	276.08	0.59966	52.12	134.57	185.77	91.443	19.389	34.22	NaN	214.54	236.55	NaN	18.368	89.521	41.965	33.928
26703	91.08	81.898	65.076	183.88	115.21	145.49	14.792	190.97	45.462	NaN	42.946	79.579	114.47	102.77	25.128	61.206	80.729	191.07	133.36	142.31	87.55	103	36.222	150.39	256.75	175.06	14.801	91.375	164.49	3.5175	89.267	117.48	53.084	126.25	23.83	85.265	45.745	127.02	79.005	0.6994	81.985	28.571	229.31	78.863	45.789	149.79	44.992	71.492	9.5867
28635	187.08	194.22	97.914	234.73	188.59	106.27	56.657	169.71	169.03	NaN	150.91	132.56	101.66	104.11	125.82	126.21	191.46	80.244	161.4	171.72	111.14	200.38	132.77	154.64	129.41	108.77	97.027	167.09	123.11	124.25	132.61	250.39	130.68	188.82	64.02	106.51	136.66	231	135.16	86.911	115.99	99.534	178.87	131.21	107.08	178.57	129.31	109.98	89.351
25651	131.73	143.46	34.346	151.58	66.279	72.493	16.599	97.21	151.35	NaN	130.22	48.847	97.997	66.954	44.29	67.129	146.58	71.214	141.29	146.9	81.162	136.89	79.133	157.94	82.143	133.52	94.242	169.27	139.95	62.144	127.39	140.49	53.358	162.03	87.433	108.54	178.07	264.04	82.376	47.436	61.369	45.751	176.61	103.71	50.738	134.93	59.326	70.45	34.73
18373	49.208	14.94	9.7788	109.68	156.77	45.282	25.946	101.08	114.29	NaN	17.679	67.507	7.9908	32.988	1.5033	15.105	59.229	29.522	84.2	244.62	27.231	29.035	26.578	48.214	76.636	113.51	12.586	60.59	18.168	65.198	34.42	84.832	50.397	115.39	14.316	72.856	12.861	243.05	125.23	40.334	110.6	12.696	171.51	83.657	15.361	109.69	23.273	132.67	18.567
21497	101.75	123.97	47.548	166.24	119.14	65.536	32.606	136.71	95.751	NaN	53.29	49.422	76.854	137.77	51.145	23.619	98.826	30.682	46.93	118.93	65.891	59.665	103.77	79.945	55.618	129.57	105.27	74.498	93.276	47.747	57.669	82.02	80.26	95.665	22.567	81.467	149.5	107.03	46.955	37.318	31.895	45.374	76.869	89.226	42.289	139.81	63.918	31.91	35.707
23526	91.518	32.842	20.405	131.44	41.071	40.861	10.98	63.14	29.095	NaN	49.412	77.132	24.638	42.839	21.861	31.32	111.94	30.656	27.069	80.266	81.905	98.786	49.585	163.78	173.59	117.62	41.541	128.18	53.688	55.906	205.76	214.41	120.76	139.23	64.017	61.24	15.862	107.33	72.564	3.8166	12.527	16.514	246.5	148.02	15.3	57.903	55.737	164.72	40.014
NaN	NaN	NaN	NaN	NaN	NaN	NaN	NaN	NaN	NaN	NaN	NaN	NaN	NaN	NaN	NaN	NaN	NaN	NaN	NaN	NaN	NaN	NaN	NaN	NaN	NaN	NaN	NaN	NaN	NaN	NaN	NaN	NaN	NaN	NaN	NaN	NaN	NaN	NaN	NaN	NaN	NaN	NaN	NaN	NaN	NaN	NaN	NaN	NaN	NaN
18688	105.59	54.217	38.712	88.987	99.529	25.433	19.698	122.71	129.93	NaN	31.147	81.957	30.724	95.1	63.433	78.346	70.769	45.029	79.01	117.65	15.019	55.224	26.345	42.549	68.447	109.87	57.812	142.4	97.651	27.895	52.674	74.9	96.117	61.405	9.6905	56.058	71.448	125.79	68.681	64.447	73.991	35.018	102.44	66.059	65.588	66.964	27.856	66.275	327.26
29147	32.432	59.735	53.454	164.4	44.947	19.988	NaN	64.42	77.145	NaN	34.916	49.41	45.465	40.742	2.1926	78.585	140.66	83.066	160.15	184.89	160.83	72.565	27.127	257.44	74.268	138.35	60.761	120.6	197.14	93.895	41.979	261.44	103.99	80.186	4.2521	76.552	2.74	138.91	203.85	168.82	83.216	75.062	197.62	94.895	110.68	147.37	39.998	126.37	81.083
32442	77.762	128.16	29.272	250.28	83.067	78.155	36.42	146.32	127.32	NaN	104.56	92.595	125.96	61.604	44.153	105.06	46.623	49.317	213.65	227.25	8.6509	202.65	108.38	186.56	252.68	159.63	89.49	131.75	142.3	148.15	28.316	209.23	125.36	146.79	11.846	87.943	98.814	181.24	57.164	41.006	24.42	10.074	201.19	130.16	59.239	103.94	126.36	207.34	72.946
23004	73.539	81.034	29.715	232.41	110.92	64.27	26.104	162.64	80.874	NaN	89.746	72.645	146.65	66.938	44.491	49.047	146.25	41.672	110.82	133.94	61.131	98.138	109.12	79.012	98.961	80.972	60.403	140.36	126.73	19.255	98.553	129.34	70.712	112.12	26.34	55.094	36.714	161.37	108.3	62.87	84.57	33.728	189.44	48.825	32.763	145.02	90.585	81.56	25.686
NaN	NaN	NaN	NaN	NaN	NaN	NaN	NaN	NaN	NaN	NaN	NaN	NaN	NaN	NaN	NaN	NaN	NaN	NaN	NaN	NaN	NaN	NaN	NaN	NaN	NaN	NaN	NaN	NaN	NaN	NaN	NaN	NaN	NaN	NaN	NaN	NaN	NaN	NaN	NaN	NaN	NaN	NaN	NaN	NaN	NaN	NaN	NaN	NaN	NaN
18990	99.008	76.741	7.3833	183.59	51.93	9.149	24.834	82.82	56.017	NaN	29.343	91.967	37.629	22.894	25.011	51.395	78.725	97.799	94.052	194.95	26.292	93.35	30.299	113.13	94.598	44.138	35.419	87.094	40.989	53.077	51.265	118.04	25.2	120.44	25.608	61.947	28.666	213.43	102.91	31.879	116.91	33.17	114.61	63.488	47.502	61.752	28.328	79.591	5.5356
28161	183.18	69.001	18.646	250.45	173.41	38.43	12.464	70.363	36.107	NaN	42.578	39.436	131.62	39.618	33.734	65.046	159.03	2.6552	200.84	206.29	123.26	118.5	60.2	137.81	95.022	90.508	17.845	70.381	95.125	23.601	79.855	134.74	88.031	102.88	5.914	70.541	69.954	321	130.11	15.864	101.56	59.604	84.261	51.876	48.658	16.063	187.35	257.02	65.206
18250	41.545	121.67	89.024	140.69	73.707	28.123	NaN	106.45	75.681	NaN	30.709	55.877	69.81	2.8611	10.065	51.38	245.8	66.61	56.453	231.11	45.618	1.8842	67.756	155.8	313.02	49.82	69.203	65.425	45.019	65.651	27.013	68.223	125.66	104.69	55.361	80.247	53.259	88.987	32.894	48.517	49.923	20.533	78.253	78.9	102.49	68.322	126.36	94.273	21.854
18997	140.81	98.682	78.769	99.801	98.747	39.288	21.715	72.872	108.59	NaN	26.719	100.81	64.219	49.94	56.213	26.091	75.269	49.544	67.396	123.34	27.814	100.81	111.27	54.725	89.768	90.708	109.28	118.13	73.618	38.49	68.163	121.08	67.344	113.46	54.969	59.7	55.666	132.75	70.732	37.315	66.416	27.918	178.52	44.119	42.987	118.16	57.172	63.789	45.595
21819	75.117	103.16	30.43	179.35	151.6	41.346	77.354	145.91	99.738	NaN	76.841	100.47	66.917	76.461	70.159	46.35	181.2	61.312	53.23	113.28	38.963	104.6	113.59	84.284	80.508	66.167	57.542	103.27	80.45	67.614	32.16	113.54	50.764	141.54	32.949	56.753	118.28	163.39	50.158	42.045	31.427	23.442	172.31	78.547	31.563	55.457	129.96	64.424	30.104
24952	48.703	122.45	62.388	166.29	122.72	40.788	16.964	67.496	132.79	NaN	72.043	37.567	66.205	38.451	54.398	32.953	84.271	36.696	55.962	177.16	37.145	62.79	29.868	64.812	85.354	68.409	32.002	167.14	54.681	78.942	34.282	207.02	68.918	109.77	65.559	55.774	127.28	126.28	50.107	52.951	26.103	45.043	133.7	94.678	123.31	60.473	83.639	105.23	19.672
22546	158.38	93.994	47.455	129.82	110.74	62.162	13.967	113.57	94.109	NaN	91.755	57.531	73.057	102.7	50.377	58.192	115.65	23.748	102.58	148.72	35.643	71.483	68.642	137.69	131.96	68.782	101.85	130.04	97.468	38.599	51.004	132.85	114.13	113.93	91.227	94.963	66.731	252.74	102.95	49.517	90.618	28.116	118.27	179.22	44.795	143.08	87.059	60.546	29.245
15434	57.465	39.064	19.677	156.03	48.041	22.087	26.332	78.436	34.831	NaN	45.605	92.474	52.052	30.252	36.586	48.358	141.99	31.885	84.21	117.26	23.79	60.091	10.764	44.732	42.284	24.152	29.764	86.332	66.738	49.59	19.426	121.78	59.299	111.69	53.99	25.294	24.232	118.39	33.137	16.784	57.323	33.966	87.112	108.76	68.188	158.97	10.525	11.479	54.918
24625	44.063	633.35	60.121	0.64444	0.31385	0.87382	NaN	294.64	53.354	NaN	55.249	365.12	0.31133	202.33	NaN	45.259	50.416	0.6463	69.062	108.85	NaN	84.904	0.43955	59.358	0.32649	240.69	24.929	0.58882	77.04	688.83	55.695	0.19684	0.18613	1.1746	NaN	95.67	27.128	0.51412	373.36	NaN	0.76022	94.021	73.843	155.29	35.478	2.1348	35.239	113.27	93.882
30116	212.43	51.103	141.59	331.59	229.82	179.81	32.523	52.932	133.75	NaN	105.26	48.963	81.276	43.947	109.72	35.764	294.04	22.231	179.63	285.34	208.18	32.736	127.13	75.025	108.54	130.08	118.37	116.56	122.58	84.081	249.33	220.64	52.706	174.93	89.47	72.28	105.51	363.97	59.83	120.97	163.41	27.778	228.67	417.97	27.397	94.087	64.533	73.992	49.406
5299.7	8.0463	4.2048	7.8074	7.9045	20.498	0.53201	NaN	32.149	16.407	NaN	5.7165	27.732	0.27459	NaN	7.3314	15.539	14.487	17.423	17.387	0.96738	NaN	22.112	2.7445	25.942	22.322	13.282	5.8459	0.54935	6.5919	NaN	29.539	123.55	0.22187	61.785	NaN	46.229	9.0002	25.401	35.906	1.9975	6.7865	NaN	101.09	12.812	74.196	90.519	14.752	6.7048	9.4324
20350	199.6	NaN	0.62545	172.88	21.081	2.4668	NaN	82.577	47.412	NaN	17.433	23.601	0.57202	16.344	1.6658	65.942	224.19	0.4509	40.485	340.55	NaN	95.138	249.32	58.887	163.06	70.172	211.19	264.78	118.82	3.5392	39.543	67.882	132	143.88	39.861	76.807	57.39	156.98	88.947	0.6475	49.28	44.785	42.89	82.549	NaN	19.811	0.3056	250.06	79.457
16064	97.495	69.871	62.274	95.197	84.969	53.411	37.193	93.205	87.442	NaN	53.491	60.949	70.501	54.852	57.186	59.68	89.03	48.839	62.527	102.44	74.22	87.314	66.675	62.106	52.619	79.7	68.424	120.58	71.398	47.416	45.383	132.77	82.011	84.391	57.289	72.459	102.28	139.9	67.827	31.868	66.481	31.527	136.46	68.025	27.208	71.137	58.987	85.264	46.915
17436	111.45	0.45254	30.725	129.6	74.007	94.043	14.542	58.919	102.48	NaN	33.196	28.65	22.486	29.083	56.65	104.75	191.12	204.87	146.41	161.76	61.602	52.735	16.856	177.38	46.046	28.625	89.365	37.688	120.36	40.366	61.776	61.142	32.069	59.948	10.462	57.388	17.231	51.244	162.68	1.8957	157.35	16.275	71.093	1.2816	17.38	24.19	1.3404	26.846	NaN
18767	118.04	104.65	58.085	147.08	99.048	92.194	33.188	109.16	172.04	NaN	101.98	59.559	76.693	71.176	47.276	52.153	92.973	55.429	81.121	161.59	81.122	116.77	99.017	84.434	82.473	84.001	59.664	143.47	103.08	81.916	67.024	148.82	69.906	121.81	48.736	114.83	95.562	191.22	84.126	47.163	92.054	54.949	182.19	102.18	47.179	96.699	74.277	98.73	50.236
NaN	NaN	NaN	NaN	NaN	NaN	NaN	NaN	NaN	NaN	NaN	NaN	NaN	NaN	NaN	NaN	NaN	NaN	NaN	NaN	NaN	NaN	NaN	NaN	NaN	NaN	NaN	NaN	NaN	NaN	NaN	NaN	NaN	NaN	NaN	NaN	NaN	NaN	NaN	NaN	NaN	NaN	NaN	NaN	NaN	NaN	NaN	NaN	NaN	NaN
25805	72.344	82.117	114.09	70.666	18.651	55.543	24.297	399.58	274.13	NaN	41.479	26.259	89.521	42.823	69.501	36.364	52.163	29.085	56.965	139.81	16.514	170.61	40.756	102.47	65.325	39.275	1.6648	210.31	99.374	76.662	22.926	157.23	65.095	143.48	13.783	24.076	35.263	110.97	28.133	30.12	14.299	7.062	240.53	39.375	27.073	33.963	236.6	57.927	105.69
25476	173.55	76.827	82.165	131.19	138.2	46.751	17.47	131.79	127.15	NaN	58.421	92.157	82.563	90.512	38.669	60.032	56.272	71.053	124.7	303.58	38.31	136.93	123.14	108.64	81.076	54.618	56.649	122.37	61.835	61.422	118.38	185.6	114.19	117.63	51.381	65.897	57.922	177.71	63.193	83.61	43.372	16.671	182.24	90.864	9.3817	60.066	58.746	63.022	28.427
23963	128.96	131.98	76.652	154.07	97.056	91.768	53.945	187.6	129.18	NaN	100.3	136.51	81.924	126.35	70.16	80.429	128.44	59.662	108.78	194.03	81.674	138.42	124.53	156.53	132.23	93.242	100.46	208.57	94.752	74.854	92.211	249.8	81.76	142.93	84.458	107.69	116.42	223.67	101.23	73.084	150.43	59.563	204.94	121.73	69.682	115.42	68.126	116.37	99.733
23151	76.572	250.25	34.379	164.58	45.314	70.773	1.0673	236.13	34.622	NaN	12.75	52.034	174.35	53.615	98.762	13.897	102.92	50.26	32.578	31.889	161.34	66.225	64.165	90.703	28.839	156.54	13.581	277.15	96.646	54.187	117.69	80.297	27.702	301.19	18.6	148.38	49.503	440.95	146.87	10.444	56.654	30.593	124.91	34.923	31.943	11.802	43.125	29.356	77.4
11622	82.961	71.136	0.62657	0.20197	45.553	100.07	NaN	90.339	2.3236	NaN	24.929	54.131	NaN	330.84	NaN	25.314	0.40801	1.2158	62.256	30.325	1.2411	50.132	0.45681	21.812	29.083	70.582	1.1466	37.745	62.059	67.211	18.196	105.11	178.7	20.633	130.32	22.261	29.715	16.489	23.919	57.259	NaN	NaN	130.82	52.244	NaN	3.1506	55.333	43.895	15.864
17539	84.488	85.749	42.381	107.53	80.095	48.843	57.954	114.44	94.232	NaN	68.573	63.861	63.918	59.695	66.134	42.332	84.237	30.219	76.885	120.32	57.728	93.577	79.942	100.97	69.591	61.748	55.735	110.94	90.713	92.227	65.041	96.725	52.268	113.43	58.243	110.96	84.291	140.93	52.141	29.077	73.223	47.218	137.66	92.237	52.321	99.383	62.862	67.53	29.82
15296	80.77	83.708	35.625	76.592	76.314	35.629	52.386	93.86	90.433	NaN	54.557	59.528	64.851	59.175	41.582	35.112	79.611	24.064	66.639	119.47	57.661	86.54	50.219	72.778	57.666	50.002	53.881	73.6	82.549	74.377	49.078	96.497	56.32	101.87	39.989	72.686	73.536	115.12	43.442	32.108	37.31	37.975	131.27	81.532	37.375	57.579	42.621	51.59	33.966
20406	136.74	89.542	52.409	137.36	106.91	77.914	48.684	156.27	112.99	NaN	91.962	110.81	89.719	86.472	67.988	86.547	167.66	66.266	97.106	153.13	98.706	137.68	97.247	138.11	106.12	70.813	79.863	146.05	119.88	123.44	88.714	165.86	91.949	134.94	57.2	116.8	122.96	198.19	71.058	55.264	100.43	53.368	175.54	96.86	69.586	107.84	74.324	79.484	65.558
28115	166.02	104.41	89.218	255.02	84.849	76.981	72.903	129.16	152.32	NaN	104.42	127.62	60.955	67.637	93.663	43.637	159.06	42.695	75.279	178.59	51.023	146.53	66.916	135.7	76.141	138.05	74.147	200.74	99.377	112.38	93.43	184.79	115.3	145.01	55.356	91.68	106.32	248.93	129.91	51.364	101.66	45.847	212.86	154.52	32.17	58.349	97.937	131.24	104.11
25374	153.95	115.32	29.514	226.54	87.278	51.637	85.297	153.53	120.37	NaN	41.204	122.55	55.321	72.386	48.734	28.345	142.4	68.271	86.402	121.87	72.901	97.571	73.127	137.42	85.395	109.88	76.795	90.395	123.51	72.035	88.938	181.45	104.92	79.923	51.282	44.045	125.84	165.48	58.872	53.521	80.901	86.718	191.71	99.411	94.488	106.64	131.77	157.39	33.182
27467	145.87	118.52	91.199	175.63	129.88	95.155	74.665	167.62	171.61	NaN	104.81	124.37	93.915	136.85	103.43	112.55	159.15	90.375	125.28	208.51	132.01	151.19	123.58	126.34	104.62	104.42	129.18	206.86	103.72	71.815	126.95	237.94	108.78	186.33	123.43	143.06	123.06	276.58	59.734	87.534	85.99	73.951	222.53	158.79	82.076	106.16	122.97	112.34	125
NaN	NaN	NaN	NaN	NaN	NaN	NaN	NaN	NaN	NaN	NaN	NaN	NaN	NaN	NaN	NaN	NaN	NaN	NaN	NaN	NaN	NaN	NaN	NaN	NaN	NaN	NaN	NaN	NaN	NaN	NaN	NaN	NaN	NaN	NaN	NaN	NaN	NaN	NaN	NaN	NaN	NaN	NaN	NaN	NaN	NaN	NaN	NaN	NaN	NaN
13385	55.471	39.777	15.954	80.21	51.035	32.411	20.744	88.525	62.865	NaN	23.094	51.416	23.817	49.023	42.813	39.254	92.633	24.527	25	60.316	45.848	78.973	26.235	61.246	45.406	37.552	24.527	115.27	43.359	95.214	12.689	119.95	64.254	70.239	36.188	33.778	25.915	49.971	46.456	72.06	38.72	18.441	84.112	43.471	46.018	32.658	79.26	69.7	75.565
24125	154.11	97.145	7.2356	115.36	70.905	103.03	28.302	133.72	66.878	NaN	70.531	73.369	25.947	88.469	55.306	97.066	137.09	25.672	39.018	186.15	106.68	92.252	111.57	200.15	127.12	66.725	49.781	161.96	80.496	92.033	59.468	88.414	88.3	103.97	36.963	90.56	97.604	235.97	89.221	65.598	70.105	29.565	193.28	84.414	32.738	41.109	85.309	87.093	38.311
17855	43.96	52.701	26.889	124.15	56.203	47.631	23.062	65.21	79.091	NaN	43.19	44.369	60.996	21.92	24.877	56.293	64.917	53.094	63.949	61.78	68.28	140.38	41.881	31.181	83.972	31.436	40.395	59.369	82.166	56.356	41.519	153.43	107.97	71.025	9.4326	55.29	63.142	130.47	32.845	55.934	59.615	24.495	181.24	120.41	28.755	56.708	69.059	54.078	24.445
89.045	NaN	NaN	NaN	NaN	NaN	NaN	NaN	NaN	NaN	NaN	NaN	NaN	NaN	0.52959	NaN	NaN	NaN	NaN	NaN	NaN	NaN	NaN	0.44629	NaN	0.19197	NaN	NaN	NaN	NaN	NaN	NaN	NaN	NaN	NaN	NaN	NaN	NaN	0.17167	NaN	NaN	NaN	NaN	NaN	NaN	NaN	6.1228	13.96	NaN	NaN
23323	146.46	150.27	28.877	82.188	66.713	24.531	52.14	97.235	123.48	NaN	128.18	49.623	15.128	112.94	60	40.148	130.42	31.134	96.409	165.71	61.694	45.221	38.948	52.057	70.401	119.2	50.734	59.358	55.421	116.28	23.25	120.42	92.147	55.511	12.623	84.175	43.974	148.75	49.022	33.823	54.642	45.118	187.32	53.335	43.486	60.789	20.773	67.423	35.593
22999	139.95	111.29	76.494	174.35	98.242	79.23	47.882	157.27	127.69	NaN	77.395	95.542	54.578	69.037	81.552	94.816	141.64	52.875	94.905	168.83	72.982	102.44	100.11	105.85	90.41	81.357	105.28	128.71	94.299	90.37	60.407	230.31	89.295	139.04	59.103	94.451	107.54	138.74	102.22	94.08	80.649	91.81	191.67	132.69	77.681	118.04	89.301	86.948	64.911
29062	107.22	65.608	NaN	62.252	29.245	104.57	313.26	113.64	333.55	NaN	39.149	505.01	0.55344	49.59	104.9	266.38	21.812	19.845	140.89	392.68	17.173	409.41	1.6232	102.45	172.18	113.92	20.529	386.33	33.906	124.23	76.587	664.18	44.177	59.422	24.929	NaN	87.21	182.41	115.44	26.846	1.2518	NaN	144.03	121.26	112.57	164.54	0.88743	1.9843	406.24
NaN	NaN	NaN	NaN	NaN	NaN	NaN	NaN	NaN	NaN	NaN	NaN	NaN	NaN	NaN	NaN	NaN	NaN	NaN	NaN	NaN	NaN	NaN	NaN	NaN	NaN	NaN	NaN	NaN	NaN	NaN	NaN	NaN	NaN	NaN	NaN	NaN	NaN	NaN	NaN	NaN	NaN	NaN	NaN	NaN	NaN	NaN	NaN	NaN	NaN
26294	89.808	205.5	64.924	410.35	221.29	39.742	16.096	199.31	102.96	NaN	82.038	93.922	84.992	68.518	69.463	36.238	57.886	59.253	140.22	109.31	94.413	124.16	140.42	101.56	117.84	42.988	70.993	97.806	168.47	137.74	57.419	246.94	98.661	48.858	23.366	29.893	111.96	146.82	124.7	67.833	48.812	82.157	107.73	128.37	21.135	90.514	45.468	76.64	2.7282
23416	109.55	80.181	79.837	175.93	107.62	73.378	41.245	130.77	118.9	NaN	76.475	71.621	58.402	89.343	76.76	65.78	124.51	27.448	92.673	153.3	57.308	147.34	68.689	59.45	129.83	81.633	78.891	93.343	77.76	54.856	76.672	182.76	110.46	115.4	80.933	109.05	117.29	153.43	53.854	92.735	58.466	56.763	149.03	86.36	46.947	107.23	60.508	91.941	50.722
17071	112.37	56.516	49.214	100.89	63.108	113.66	50.13	146.45	167.68	NaN	65.577	58.704	47.844	41.142	41.472	89.133	99.101	65.425	86.611	119.59	39.586	136.83	57.002	59.684	84.311	143.8	52.055	159.45	55.272	156.67	37.685	133.5	105.08	67.27	12.346	19.518	115.99	134.49	58.331	11.599	50.797	62.19	87.451	152.86	60.809	11.793	92.183	79.641	44.393
27064	85.811	265.13	101.2	97.036	39.324	17.553	1.4915	71.126	100.89	NaN	110.7	25.128	121.8	102.63	38.331	11.646	154.83	11.89	73.782	93.441	35.396	73.332	176.37	3.4799	67.089	1.8636	55.348	345.43	63.848	41.614	37.904	163.93	111.8	164.59	110.16	140.25	243.34	237.88	235.3	182.77	62.695	14.542	358.52	154.43	22.846	202.9	70.9	106.47	96.935
22843	85.577	51.833	49.426	84.145	52.364	34.525	17.52	69.904	107.17	NaN	40.736	66.423	79.249	48.769	66.816	47.734	74.876	29.865	40.313	148.74	37.981	88.86	102.84	101.82	62.361	79.346	74.809	93.44	60.965	85.425	29.955	277.51	94.905	116.07	52.025	51.672	135.65	161.6	65.221	26.78	36.4	46.658	80.513	78.438	36.916	109.12	49.929	76.298	21.022
30335	159.05	97.962	147.97	140.08	133.19	110.72	75.378	153.08	160.81	NaN	63.802	92.235	127.87	97.376	52.102	129.09	189.7	88.377	161.44	180.42	125.4	156.77	93.922	209.63	132.58	78.989	80.599	131.95	90.189	91.629	77.65	194.66	197.92	216.63	31.596	127.35	132.55	152.45	73.948	64.997	130.72	120.88	207.2	63.205	45.9	49.423	34.741	75.787	37.114
32011	129.18	156.15	91.905	97.006	144.45	39.8	9.3417	227.39	107.99	NaN	197.25	74.542	208.03	128.42	123.99	53.489	160.93	17.332	208.18	251.47	74.775	151.02	107.75	58.575	140.34	86.135	62.842	212.55	60.869	85.79	50.191	335.91	108.21	161.89	38.762	189.24	63.575	157.62	138.67	150.82	183.7	44.775	297.12	59.498	67.613	191.35	177.62	187.99	49.262
22776	130.82	159.45	87.436	136.27	140.9	69.75	49.774	94.449	143.59	NaN	99.063	93.731	67.249	79.06	75.65	55.757	97.998	59.281	80.323	174.78	109.91	114.5	102.94	95.161	65.126	76.518	61.984	119.39	110.31	83.675	71.154	204.29	89.415	136.15	59.03	107.12	111.07	203.33	78.016	68.691	110.86	65.547	136.13	100.52	85.64	109.4	92.454	89.326	78.218
14744	85.11	34.356	22.796	87.647	87.772	59.579	11.633	29.597	118.14	NaN	39.679	64.097	18.106	1.1368	42.782	28.071	22.352	12.514	39.754	49.894	63.742	22.211	1.1498	118	75.387	0.62107	10.677	22.852	23.333	245.03	88.276	76.417	28.805	128	34.199	73.439	49.683	127.2	36.232	22.622	21.479	30.691	73.665	22.962	112.15	58.523	18.042	13.057	58.601
24088	153.45	77.915	114.6	107.31	83.917	65.667	13.108	142.85	119.61	NaN	100.12	141.97	91.77	74.577	37.815	36.616	108.59	44.666	90.497	185.24	59.182	177.05	50.99	64.566	112.71	139.31	57.659	106.53	83.13	56.708	47.197	150.1	125.23	174.41	55.561	118.22	48.281	194.17	86.467	36.207	140.83	70.49	154.09	126.37	28.2	140.98	115.22	104.52	100.06
30582	178.64	67.925	57.131	154.25	81.183	154.28	19.078	67.299	109.8	NaN	37.728	205.91	62.035	112.14	58.492	71.572	100.21	170.28	305.52	119.4	56.48	91.772	56.527	227.46	136.43	46.386	70.003	147.08	141.22	111.29	92.316	104.7	111.4	88.478	35.8	14.574	65.225	239.84	91.447	16.514	104.02	7.4255	156.09	220.24	45.067	70.725	74.55	19.7	17.767
17344	74.741	53.733	9.1135	122.26	47.962	16.769	3.2925	41.096	87.156	NaN	42.782	42.519	56.49	49.932	44.968	39.8	40.498	55.698	28.296	142.38	51.914	54.362	43.646	39.818	32.119	26.169	74.927	36.779	76.006	93.127	26.929	146.06	51.071	98.581	18.445	34.258	142.43	56.351	25.948	33.08	40.778	15.816	83.795	61.444	26.765	73.613	21.749	23.089	19.381
31712	68.38	46.738	15.668	282.83	239.45	37.751	1.3849	63.97	194.17	NaN	191.31	76.338	156.9	24.524	146.23	108.51	213.95	147	90.894	273.8	130.55	16.085	77.805	287.56	142.35	0.36545	60.849	177.76	95.076	32.441	30.97	485.52	155.54	89.74	41.464	93.091	156.85	319.29	56.391	23.567	56.444	45.744	100.14	259.27	2.7567	15.664	208.32	40.981	11.533
28501	136.63	131.22	64.558	127.02	142.81	84.32	3.443	171.3	115.67	NaN	59.448	123.69	25.79	51.825	112.35	44.797	87.48	15.751	61.667	149.75	37.371	67.065	81.161	129.62	101.87	25.342	150.27	58.377	130.29	31.828	27.544	225.29	128.02	46.325	7.0224	22.862	144.94	204.69	74.58	75.583	107.5	31.416	165.24	78.485	101.21	309.81	41.606	94.432	50.252
21754	67.816	87.385	97.905	142.59	105.91	70.76	6.0167	106.11	148.88	NaN	78.476	92.965	40.03	96.132	71.346	75.102	170.42	59.117	128.48	107.81	27.036	89.735	48.935	122.04	80.65	90.497	84.098	139.57	62.509	76.433	43.407	206.58	48.248	123.4	95.44	90.405	109.95	220.21	72.799	46.569	79.217	40.877	141.44	72.628	32.472	93.293	136	66.4	20.553
24285	160.39	123.89	83.705	152.03	141.31	88.843	58.649	146.22	149.2	NaN	109.26	86.457	90.37	101.42	82.614	99.746	164.88	63.259	154.08	183.91	87.992	179.22	100.65	131.13	115.73	127.83	101.5	145.43	157.83	109.7	121.94	181.08	93.992	165.83	32.443	101.48	99.094	192.76	85.655	74.187	83.785	42.504	242.26	135.02	112.07	127.2	92.592	88.171	65.879
30844	133.25	212.68	67.028	240.56	83.834	38.528	15.67	255.22	190.44	NaN	107.28	159.05	27.482	61.914	198.96	17.576	106.64	10.239	99.245	159.48	27.681	78.188	152.41	36.002	38.898	55.376	54.231	67.33	139.44	92.153	34.977	397.39	103.85	167.25	25.344	250.27	154.22	109.73	124.28	46.053	109.27	49.05	202.02	53.996	9.6081	98.125	23.762	27.106	15.663
8026.8	87.537	52.407	8.2448	67.933	73.906	18.057	16.85	55.026	18.916	NaN	9.6694	23.931	4.3581	0.6451	14.269	27.966	30.467	53.149	16.632	46.255	14.158	33.168	49.547	46.867	19.116	28.589	27.918	52.603	25.088	11.012	50.96	46.273	38.51	17.968	5.9793	25.253	40.967	91.99	32.778	24.339	14.22	7.207	57.2	43.849	33.566	36.037	18.897	56.494	34.707
NaN	NaN	NaN	NaN	NaN	NaN	NaN	NaN	NaN	NaN	NaN	NaN	NaN	NaN	NaN	NaN	NaN	NaN	NaN	NaN	NaN	NaN	NaN	NaN	NaN	NaN	NaN	NaN	NaN	NaN	NaN	NaN	NaN	NaN	NaN	NaN	NaN	NaN	NaN	NaN	NaN	NaN	NaN	NaN	NaN	NaN	NaN	NaN	NaN	NaN
29134	164.5	115	20.632	148.22	143.53	71.43	12.681	262.51	193.98	NaN	40.106	271.07	108.22	82.452	72.977	134.16	80.818	35.484	54.747	258.64	73.434	45.158	42.514	562.02	69.588	98.904	89.382	41.675	116.63	146.55	21.167	190.09	167.14	266.19	48.399	10.557	52.009	340.61	191.58	254.06	210.02	161.78	101.29	394.63	23.153	49.16	73.332	95.766	13.299
19208	93.12	87.564	6.7612	108.12	26.811	77.26	NaN	40.182	191.34	NaN	43.992	85.389	114.17	130.12	124.93	63.988	78.351	14.842	78.384	144.89	112.06	32.284	29.808	124.63	50.408	60.693	111.03	141.61	64.654	41.287	74.675	128.34	50.607	190.13	66.832	156.59	123.01	113.43	66.758	15.731	65.648	9.0214	115.76	47.838	56.206	16.962	12.688	20.744	60.979
26972	97.049	147.13	84.382	155.07	160.15	59.315	17.829	127.09	134.75	NaN	83.008	118.08	87.865	90.165	38.837	47.639	109.51	30.788	73.043	197.86	60.712	122.61	107.96	158.08	110.07	86.005	90.94	161.71	79.424	73.621	102.81	126.31	84.499	105.25	48.153	66.159	132.77	265.12	76.523	52.649	83.187	29.445	242.08	101.19	127.08	92.245	116.09	54.197	63.84
5896.2	55.145	20.833	3.6093	16.083	26.735	22.596	5.3866	42.869	36.412	NaN	16.003	10.768	20.409	7.4967	3.2128	23.183	43.841	6.4847	13.051	20.159	6.2189	33.423	34.928	21.737	9.811	9.6619	23.193	10.814	9.2499	2.7142	31.177	18.918	13.99	29.234	NaN	30.009	8.8268	25.471	7.29	27.234	4.4508	10.789	55.025	3.9388	25.371	7.8284	27.984	17.146	10.872
27119	48.482	131.7	98.693	228.24	68.984	170.23	7.9366	109.39	76.011	NaN	26.107	54.933	121.36	12.138	10.906	31.376	197.88	123.43	55.875	346.57	13.012	49.751	11.8	107.11	60.03	70.501	13.732	210.7	39.647	85.252	31.374	125.25	118.18	218.43	40.156	18.071	108.95	65.502	7.8511	2.0303	82.223	0.71959	310	193.93	63.277	216.18	100.66	105.87	79.414
13560	76.142	89.231	27.445	76.87	80.854	41.431	43.719	64.21	51.234	NaN	51.339	48.455	29.091	35.965	33.997	36.576	98.772	13.277	50.075	64.567	34.043	47.374	35.043	79.144	48.336	33.732	79.163	89.649	85.638	39.401	85.664	124.05	379.81	95.929	23.185	64.397	55.337	85.16	46.028	32.664	48.403	19.428	93.102	40.637	31.44	58.727	44.376	33.876	17.802
17714	77.317	79.754	19.172	90.63	74.264	36.978	1.6308	99.661	84.411	NaN	104.05	103.14	20.297	120.01	47.772	39.649	91.179	6.6798	51.053	73.919	108.15	74.976	82.438	83.607	67.328	41.099	29.91	181.86	48.668	94.989	27.867	186.43	58.765	96.642	22.793	65.103	82.547	78.549	84.001	63.238	21.79	19.252	115.66	30.631	46.099	61.224	21.166	141.11	53.329
29288	81.021	142.96	38.934	164.27	86.121	34.941	2.7277	141.93	272.22	NaN	17.351	155.76	182.01	3.2554	68.946	3.1302	38.135	13.631	41.795	204.95	18.538	202.83	260.81	199.61	138.83	258.24	97.365	216.64	14.497	55.786	121.36	559.67	332.43	94.004	2.9564	30.971	102.8	165.19	62.396	12.731	122.64	0.52481	127.71	42.993	28.992	57.071	48.651	18.317	23.606
27894	108.14	88.029	21.192	100.41	56.041	56.898	11.579	74.425	139.49	NaN	46.194	90.836	68.988	205.83	55.492	65.626	149.39	88.652	55.449	73.785	207.98	115.82	121.61	159.28	120.17	158.23	107.97	198.14	49.197	29.714	65.666	294.35	42.634	76.499	115.01	69.288	248.99	239.03	35.695	32.02	36.631	11.088	300.17	122.82	99.081	87.134	26.667	41.826	31.422
21969	20.783	186.5	72.846	100.46	142.65	0.48006	29.739	99.582	8.025	NaN	13.702	1.4656	11.405	48.7	57.982	15.231	148.47	2.5377	68.538	140.6	41.74	95.987	17.072	73.741	174.45	13.128	29.89	109.64	32.006	112.59	43.163	171.29	33.815	77.467	78.424	47.719	55.742	186.63	53.797	12.644	12.846	34.63	147.25	50.711	0.49155	NaN	42.344	35.042	45.813
27627	171.27	107.06	16.793	202.33	130.57	21.112	17.261	208.47	178.79	NaN	96.771	70.471	21.153	78.081	21.542	35.833	138.68	81.203	110.46	183.73	52.59	130.84	143.85	97.897	153.21	168.76	35.983	189.17	87.517	50.964	50.781	101.14	84.749	61.426	32.52	69.576	107.75	219	104.68	73.238	67.274	30.709	61.733	111.85	38.139	35.034	109.66	137.39	18.527
42687	236.73	180.8	110.82	197.52	180.18	108.75	88.531	204.11	195.39	NaN	131.72	124.05	119.87	159.98	128.47	150.93	191.85	73.013	125.13	298.61	154.95	157.04	125.58	159.7	109.06	182.03	144.38	211.42	174.97	92.749	125.76	278.6	119.99	180.57	64.914	109.55	128.49	282.73	119.34	69.486	113.74	59.393	261.13	214.54	125.02	139.09	146.54	139.5	95.158
26169	150.85	167.31	105.61	190.03	150.97	131.84	38.35	196.24	169.04	NaN	109.08	128.58	114.08	103.95	88.125	86.067	140.33	72.122	130.02	202.64	119.75	138.08	122.9	153.48	101.23	125.58	93.682	176.68	147.21	77.084	131.67	219.69	103.52	140.22	103.8	113.81	130.04	220.25	101.51	70.367	125.11	57.489	231.6	118.77	88.006	127.71	88.888	107.26	91.504
21883	115.89	23.087	16.254	167.23	50.447	27.429	3.213	126.42	111.79	NaN	88.795	105.64	26.577	27.064	67.009	57.949	185.62	32.142	28.002	104.46	95.056	136.29	153.87	48.303	115.22	67.265	11.093	100.85	96.11	89.244	50.348	222.21	134.16	102.45	28.852	15.709	136.23	338.17	135.34	28.017	38.942	40.124	31.815	30.359	1.5874	56.429	46.858	50.889	8.5122
26994	159.64	96.806	52.261	180.6	219.22	43.448	22.48	175.77	144.44	NaN	76.453	106.38	68.968	40.318	67.713	84.852	158.79	56.562	174.66	186.63	110.67	170.83	104.25	175.38	154.47	25.958	96.403	103.97	57.825	79.971	80.418	106.01	143.33	109.16	52.383	80.96	92.573	182.93	65.558	27.093	193.13	35.17	194.5	135.19	17.119	72.42	103.38	80.7	54.17
41759	143.38	182.63	106.86	112.75	25.988	16.317	21.178	53.533	250.88	NaN	116.41	55.993	76.637	24.951	55.688	86.474	343.8	88.054	79.38	167.28	NaN	24.321	4.0037	118.77	76.013	37.779	39.434	11.52	70.625	83.404	53.055	84.069	153.92	218.96	30.774	86.382	86.574	379.17	58.053	0.61879	23.267	100.46	218.1	125.71	6.8332	74.826	330.8	19.401	236.31
22780	126.1	75.202	16.775	104.83	50.589	52.722	18.06	79.836	87.031	NaN	51.537	56.269	50.425	27.424	65.631	21.285	112.3	37.947	85.02	44.391	67.547	153.3	75.521	65.502	93.145	42.664	81.584	61.914	48.975	100.16	42.694	220.15	39.525	139.71	17.939	55.836	34.452	132.17	58.531	46.238	74.45	42.223	116.7	115.51	57.324	115.6	44.066	38.214	37.481
21473	118.26	106.24	48.714	95.038	65.362	70.489	46.134	106.06	113.86	NaN	52.782	99.176	54.45	41.088	101.26	36.976	81.514	25.388	107.48	123.96	53.816	80.259	76.873	130.52	58.496	105.28	64.513	122.49	122.27	75.631	65.807	97.08	89.029	130.26	64.653	58.992	37.213	99.668	49.723	84.653	74.023	9.8065	208.69	46.567	63.884	105.48	56.154	77.376	69.529
8233.6	93.721	43.19	38.963	40.033	22.214	34.6	1.3475	49.321	47.397	NaN	51.264	60.732	30.344	8.0008	23.355	28.182	36.929	18.069	36.855	51.993	60.349	31.297	27.553	19.063	38.273	11.094	47.532	16.974	31.158	18.799	28.149	32.735	25.415	24.815	20.361	33.191	24.619	88.016	29.901	8.4126	21.861	13.436	61.761	20.582	7.37	35.14	26.97	43.487	32.032
28400	29.083	29.81	1.2235	75.601	25.933	1.9003	84.014	93.97	406.08	NaN	NaN	0.42354	194.85	4.1042	NaN	0.98259	43.916	NaN	97.43	58.39	1.0123	201.65	199.58	261.95	63.983	69.801	167.74	35.148	139.49	32.638	31.727	35.093	88.51	1.3462	31.727	2.0164	31.727	39.195	NaN	610.87	0.97596	NaN	1.9546	71.048	NaN	93.739	31.727	135.33	53.615
22098	0.90071	107.87	0.44233	31.703	206.41	63.505	NaN	27.436	3.4339	NaN	17.906	107.41	114.36	51.423	29.194	2.0706	67.98	37.805	122.45	33.797	5.2862	55.038	14.707	96.688	163.03	163.34	100.61	50.551	31.583	30.362	167.18	79.602	25.104	49.375	46.065	9.3431	73.989	365.32	53.165	NaN	12.272	4.0799	58.14	101.83	71.391	20.611	1.216	24.77	5.7714
13341	383.74	280.68	461.13	406.46	504.65	431.95	309.83	419.14	454.59	NaN	363.09	403.2	297.37	444.42	424.47	458.95	380.8	258.92	412.21	482.36	368.85	523.11	442.11	451.47	255.22	413.72	425.72	449.47	458.23	414.46	405.13	524.95	238.08	472.31	414.29	488.71	393.4	437.76	258.78	455.22	405.4	401.21	456.47	396.24	352.83	484.48	328	290.52	392
28873	197.73	109.57	78.27	161.6	134.46	120.77	66.348	197.91	192.59	NaN	122.85	123.65	92.897	112.2	82.724	93.149	173.51	94.497	183.03	225.43	86.971	143.54	142.61	146.54	163.92	129.82	157	223.01	116.75	103.91	130.02	272.84	135.12	170.47	117.92	124.44	111.66	206.28	119.47	102.05	116.33	85.741	173.34	111.14	66.14	174.7	89.482	175.67	68.113
33715	191.77	138.35	51.269	469.96	149.24	67.993	3.9074	347.81	298.19	NaN	63.117	181.9	151	139.35	58.894	42.753	366.59	143.83	119.07	114.53	36.468	75.528	281.25	222.25	175.34	111.72	151.34	98.042	76.292	101.56	27.35	229.27	240.62	131.41	90.376	175.45	187.57	273.93	220.45	123.02	32.175	21.829	274.08	78.048	51.861	22.999	82.565	117.06	68.543
30749	262.24	116.66	47.543	171.39	98.402	124.36	37.884	84.214	132.56	NaN	52.423	83.498	95.74	36.522	54.919	194.41	216.77	16.759	68.717	270.69	144	105.21	64.695	72.64	98.469	102.79	46.08	173.12	100.39	72.307	46.509	306.75	68.718	137.43	65.831	60.582	107.51	109.33	167.72	48.575	91.257	61.555	245.98	106.23	70.171	56.273	52.929	131.25	91.461
17005	52.997	30.696	51.044	101.99	100.28	10.954	3.8354	53.406	57.909	NaN	47.967	72.034	47.298	6.5982	49.322	16.717	50.115	43.119	65.915	79.192	44.435	74.631	44.137	121.37	41.958	31.89	27.945	59.119	71.499	46.984	36.698	52.289	62.887	76.645	8.5233	79.035	39.867	96.706	39.937	22.927	28.459	18.279	65.638	82.309	15.144	39.315	20.139	80.279	12.006
23135	83.313	98.786	58.902	156.58	40.859	12.281	14.556	16.33	173.91	NaN	1.2928	27.3	144.98	23.751	48.676	1.3384	34.853	33.19	16.777	81.104	29.092	71.017	56.52	227.66	64.288	21.161	146.69	139.58	92.976	96.766	64.866	182.53	45.271	166.45	54.882	146.84	61.869	320.93	114.22	1.4751	2.829	78.596	186.07	88.39	77.986	6.0036	99.041	37.577	3.2977
25097	77.149	102.23	68.088	112.31	52.534	119.35	33.787	112.3	158.28	NaN	33.468	109.95	77.932	44.004	56.479	47.819	113.18	56.899	42.406	110.56	56.155	83.701	74.222	97.68	80.856	142.53	71.502	112.62	141.19	30.195	73.43	203.54	111.05	242.98	22.01	185.46	64.928	192.28	97.357	71.755	149.1	36.991	190.95	93.254	49.275	127.77	73.263	69.836	94.001
31506	126.49	76.899	5.788	254.52	53.438	66.136	1.2737	150.57	45.457	NaN	123.69	32.433	54.263	36.987	173.49	52.117	107.35	44.424	187.56	23.511	96.876	287.18	4.1006	54.012	78.648	27.328	67.918	81.559	157	12.345	184.32	290.68	186	196.36	7.613	132.56	54.625	134.77	0.77674	25.58	86.07	6.8039	316.7	18.773	169.8	74.781	23.034	63.523	25.38
30144	194.97	193.94	103.22	235.47	120.35	117.72	45.364	170.34	145.45	NaN	111.81	107.57	70.153	120	110.26	135.98	180.96	97.607	121.15	197.25	111.93	158.47	134.21	137.57	110.58	131.45	101.77	175.63	114.87	102.37	99.749	260.03	134.45	187.36	45.555	118.91	113.19	232.57	87.597	101.15	129.91	108.63	309.22	108.97	123.21	172.88	135.06	88.936	95.794
28563	162.82	111.51	35.493	66.906	15.167	35.963	34.02	109.04	77.833	NaN	37.762	211.81	196.9	234.16	52.251	87.576	18.901	NaN	153.03	37.286	43.493	174.84	20.451	138.17	187.09	171.34	112.25	252.36	38.701	1.1176	62.482	403.31	31.656	15.259	37.345	45.619	49.291	54.442	33.068	153.6	33.189	0.68836	192.99	150.36	70.335	213.29	43.803	29.092	42.663
28137	100.77	144.7	67.346	182.52	122.76	34.871	14.721	66.545	45.363	NaN	112.59	43.455	59.251	27.859	62.821	108.16	137.52	47.229	120.14	74.352	156.23	272.26	47.433	84.697	174.27	117.86	21.312	49.446	35.285	40.541	35.528	138.75	129.89	109.53	6.1887	192.25	95.192	294.02	20.309	15.762	165.77	87.613	290.85	147.19	73.332	104.93	147.31	44.629	47.509
27070	90.384	229.39	44.269	161.62	170.33	26.536	3.0521	119.86	87.647	NaN	95.151	35.423	71.481	107.3	87.199	76.852	126.67	60.922	111.75	152.28	54.128	62.598	94.609	39.145	78.295	150.92	56.993	107.95	114.35	24.577	28.137	234.26	70.148	66.295	76.567	89.48	33.134	140.03	49.223	69.479	118.9	50.632	108.55	66.141	76.768	184.62	62.828	45.492	102.14
19446	59.062	15.673	100.57	46.171	52.626	38.507	4.4845	49.215	21.839	NaN	70.002	38.222	31.196	20.322	21.435	8.4931	53.025	2.5565	74.275	76.413	81.041	34.565	118.56	87.97	141.13	146.74	66.345	38.452	128.25	25.459	83.783	133.98	37.985	174.83	21.042	232.8	20.366	67.826	34.894	9.0986	44.013	15.084	127.05	117.99	29.439	67.817	34.472	70.887	22.588
19911	70.688	157.29	104.34	37.725	77.997	29.944	1.064	29.227	67.917	NaN	19.573	80.218	46.963	13.935	11.055	47.589	82.761	NaN	123.76	247.76	1.6825	57.876	88.516	55.751	33.872	74.508	135.58	116.47	54.944	63.493	73.231	133.71	35.363	173.74	30.052	127.18	214.26	169.67	57.91	14.198	33.378	33.211	159.93	128.99	10.828	83.592	65.846	25.299	2.9888
19531	93.77	63.392	47.103	125.33	62.067	57.293	18.75	112.48	84.739	NaN	49.454	126.37	83.138	89.983	43.689	23.354	92.299	92.018	68.554	106.41	36.917	85.241	42.503	117.55	112.1	71.398	61.211	94.689	81.041	54.246	28.487	282.34	85.093	78.421	9.8769	67.642	53.586	83.077	62.345	42.169	71.884	16.488	145.98	69.13	61.846	75.075	34.073	54.426	85.293
32129	114.46	70.42	16.075	113.09	61.181	90.866	5.1324	198.48	304.17	NaN	58.843	224.27	31.351	74.817	134.49	21.242	55.586	75.635	80.024	303.88	174.41	211.08	138.17	143.25	46.798	60.016	61.057	133.48	119.79	132.11	159.19	168.62	89.958	119.33	80.648	232.35	153.75	282.35	53.856	17.463	133.53	30.08	151.46	125.59	89.328	46.724	41.334	181.66	147.85
23313	84.705	95.591	32.451	71.749	127.21	26.338	8.9761	55.114	94.341	NaN	12.533	39.209	48.223	66.545	48.009	14.615	75.824	57.636	38.412	125.26	23.251	40.339	24.484	55.936	88.585	84.574	41.593	71.049	97.669	54.336	24.352	164.73	107.55	90.687	53.079	37.586	44.111	86.954	189.74	41.622	121.27	51.891	143.63	46.225	76.765	60.84	138.29	49.828	20.177
22450	97.572	100.13	103.9	232.42	156.6	35.854	16.458	50.086	104.78	NaN	110.04	13.281	119.56	7.1623	38.277	103.12	83.711	34.895	70.797	214.81	21.077	73.508	82.518	110.85	23.626	124.1	50.93	128.55	126.71	20.465	11.085	109.62	105.89	67.928	22.03	221.16	140.11	125.62	147.62	17.068	55.213	22.415	234.14	94.7	46.402	14.563	145.15	77.962	48.414
25978	147.14	127.35	86.737	145.94	112.65	75.897	25.704	140.2	136.26	NaN	105.39	72.367	56.992	97.042	53.733	94.242	162.62	94.887	155.32	163.05	74.753	165.81	71.296	94.229	134.32	73.598	95.939	124.83	95.506	50.084	94.309	224.07	123.19	153.17	63.831	36.209	67.102	156.78	163.09	58.343	82.604	58.578	176.73	130.81	109.19	94.073	98.535	147.33	58.943
3193.3	19.877	43.302	4.918	23.766	10.481	31.71	NaN	19.656	19.147	NaN	29.594	4.7553	8.3357	4.7357	0.75909	6.5372	19.421	5.601	3.3854	32.65	6.9256	17.156	33.736	22.261	9.975	11.553	3.3601	7.7547	27.403	4.9912	7.2259	29.117	9.1034	20.925	11.636	10.539	7.9949	15.867	0.68751	2.4577	17.916	9.1425	9.4491	9.4348	34.723	0.36545	12.909	5.0603	13.826
30595	286.98	97.521	23.931	140.32	89.93	73.339	1.3071	170.82	209.39	NaN	150.78	153.51	72.555	53.928	63.704	77.497	281.13	32.312	66.17	169.72	64.989	140.97	65.779	233.16	215.87	122.24	59.422	94.398	82.125	77.488	80.017	272.63	140.25	143	61.103	270.98	126.37	369.11	108.29	45.742	63.993	33.432	153.52	266.95	35.058	174.63	78.71	58.696	18.566
27855	160.21	114.82	69.324	98.966	141.78	30.194	37.509	98.748	109.77	NaN	79.507	102.76	51.31	103.08	53.282	52.961	100.1	45.229	115.55	201.07	54.71	104.74	70.411	91.551	76.885	72.967	107.97	190.12	112.63	64.453	93.596	302.98	134.8	176.93	61.178	59.542	131.72	174.38	64.117	87.137	144.13	41.181	133.59	106.29	40.693	54.143	70.893	92.746	61.822
24698	160.69	108.93	103.63	217.26	137.27	80.252	111.96	148.35	180.14	NaN	103.47	107.42	85.845	77.981	87.068	87.5	154.11	64.352	128.92	203.42	84.614	181.23	103.82	128.77	114.32	108.58	84.214	169.56	124.2	115.17	83.21	232.9	109.18	131.52	79.313	122.79	114.68	212.59	101.42	86.772	81.51	80.286	175.88	103	73.374	111.47	87.748	94.7	75.943
24378	82.186	87.87	48.42	195.11	117.23	36.87	77.362	121.49	71.503	NaN	75.495	71.167	92.15	84.849	47.589	42.42	153.01	47.525	161.16	170.24	79.581	111.76	81.144	144.93	109.03	80.96	54.597	110.51	71.69	79.377	44.781	238.59	60.711	174.48	52.056	108.27	124.21	174.58	63.268	47.753	78.314	54.381	216.32	111.11	59.079	86.818	95.391	65.924	112.19
29949	77.087	216.94	45.785	282.28	92.427	38.56	27.869	46.823	108.84	NaN	89.505	38.552	107.68	11.869	15.306	41.63	113.27	24.237	93.056	126.94	1.0187	67.336	77.663	134.01	62.192	10.463	22.855	256.52	67.596	23.368	52.926	181.3	91.239	44.038	27.6	43.01	149.88	180.62	47.546	262.48	15.355	26.683	167.42	13.964	17.216	87.112	21.752	1.8457	32.678
27899	145.15	125.79	118.53	171.36	143.24	73.943	20.484	135.75	162.15	NaN	106.62	78.059	70.758	68.333	84.896	98.158	179	19.308	119.56	181.15	45.789	121.16	104.95	149.98	127.09	72.16	133.73	131.89	129.53	110.68	99.967	209.73	125.53	145.31	68.666	136.75	109.84	231.06	108.16	93.311	129.03	62.187	248.64	153.07	66.692	74.11	95.142	114.11	32.961
22100	127.94	116.42	91.087	151.99	93.26	63.281	78.604	110.96	97.92	NaN	92.057	52.225	115.1	76.081	90.716	87.128	112.36	62.823	80.891	118.03	85.236	95.588	93.424	91.793	104.87	105.84	79.257	93.031	86.251	91.674	100.5	174.56	80.659	115.86	53.131	114.52	141.54	164.55	94.618	39.611	79.201	88.724	148.33	155.21	51.639	100.39	70.558	77.022	58.612
26921	131.04	66.454	29.514	144.8	93.027	73.015	6.3744	146.83	250.85	NaN	100.65	109.9	55.162	47.304	68.78	32.354	171.43	19.834	102.14	162.54	72.672	62.085	109.66	64.796	95.963	66.322	56.286	123.76	141.39	42.734	130.37	236.64	81.678	133.54	54.173	131.81	94.109	208.51	126.23	61.235	132.9	66.142	203.98	175.03	45.093	81.157	134.56	100.81	28.142
14194	37.055	27.305	22.781	62.113	122.83	30.923	4.5921	232.33	77.453	NaN	11.595	37.019	4.9184	83.064	8.7957	3.6576	33.689	21.528	26.718	93.796	56.953	65.517	138.29	38.628	16.527	76.5	22.331	36.502	83.815	52.536	45.781	238.96	16.136	102.03	8.3433	177.58	28.266	136.53	19.115	37.652	61.523	70.556	53.754	35.243	117.48	16.62	110.47	63.801	12.443
23941	166.28	143.2	70.305	177.6	113.07	75.052	38.401	119.21	154.94	NaN	89.957	70.474	111.59	86.443	67.861	87.015	147.87	48.189	107.77	188.2	70.637	133.31	105.77	125.94	118.67	124.66	72.607	122.28	122.04	93.536	90.919	187.56	102.45	112.18	66.986	117.08	123.61	221.3	116.91	89.401	119.99	55.462	221.4	163.03	100.78	97.363	95.812	70.051	42.843
28222	172.88	100.3	45.981	69.468	79.378	32.772	22.98	154.51	147.55	NaN	120.81	138.09	136.06	79.585	49.759	43.425	90.307	31.727	91.712	148.96	39.211	131.64	60.75	156.23	116.84	68.74	44.677	115.22	61.264	42.886	137.33	201.82	247.26	205.44	36.124	78.241	61.085	187.53	102.12	90.997	141.97	65.163	254.5	195.56	33.494	84.916	99.595	133.62	83.141
30477	116.09	168.84	132.5	111.37	62.886	109.23	1.0205	60.229	155.8	NaN	77.673	140.91	127.48	31.156	46.363	97.07	179.5	75.832	168.54	270.67	29.612	278.37	211.07	144.85	113.4	122.88	20.664	165.38	15.283	42.571	55.665	356.14	107.78	194.72	94.665	76.531	109.38	136.91	143.04	10.708	76.116	36.906	57.263	194.33	123.37	151.92	129.84	35.192	42.188
22574	61	82.441	56.99	110.56	120.54	124.02	2.2817	100.62	114.11	NaN	52.399	127.78	52.881	98.049	69.953	29.676	106.29	NaN	143.63	126.47	2.1075	89.669	48.03	78.709	33.842	36.282	35.08	111.64	72.641	94.113	13.501	127.04	58.003	118.42	30.426	35.988	108.37	52.28	39.036	47.965	35.165	0.49294	72.527	186.6	37.32	73.839	15.11	78.09	90.965
24280	169.27	154.02	60.014	166.35	95.349	72.534	82.011	166.96	114.66	NaN	74.065	72.218	75.057	85.647	107.35	91.397	168.88	52.359	91.991	176.66	44.189	137.64	110.05	90.397	105.13	50.905	98.843	113.19	144.22	63.185	71.388	238.13	91.331	167.23	64.333	88.912	86.286	229.94	74.637	91.483	82.226	42.332	212.13	100.41	69.3	89.929	70.984	108.85	73.825
21851	137.59	95.083	68.008	118.61	108.25	65.699	42.433	113.13	116.32	NaN	85.828	60.44	61.367	61.853	84.51	59.385	105.84	29.424	101.57	124.58	66.337	101.52	92.694	87.21	129.47	72.017	59.718	104.26	90.537	87.979	58.974	184.63	105.95	127.12	62.842	96.681	106.38	170.51	84.852	71.559	100.66	52.202	179.71	113.08	92.635	127.49	76.591	75.521	51.437
28066	132.21	117.04	84.815	186.3	152.93	112.01	52.725	177.63	164.68	NaN	154.69	124.73	85.763	47.284	98.489	97.224	166.7	60.53	115.52	175.71	63.245	188.54	129.49	176.46	127.9	114.74	73.226	175.08	127.6	97.328	130.73	274.61	101.08	173.53	53.929	129.78	103.4	302.13	125.78	119.59	88.187	75.648	199.32	124.2	59.769	147.97	65.056	165.27	31.546
17483	66.546	57.717	23.809	100.62	101.27	57.571	6.8322	88.217	47.913	NaN	90.698	60.41	23.836	52.763	51.395	36.46	121.2	57.119	50.928	84.842	48.993	109.25	60.832	121.94	108.81	54.345	26.315	78.649	60.015	35.423	59.468	122.8	52.688	128.75	21.488	62.848	34.095	77	36.663	46.81	63.192	18.825	132.31	56.617	29.791	64.829	28.704	43.561	14.012
1.0584e+05	11.28	54.619	4.4045	41.822	18.682	16.528	18.328	79.367	20.689	NaN	19.942	15.852	29.067	24.066	30.363	20.554	30.79	25.795	15.878	51.072	24.932	50.313	21.457	57.154	39.602	20.215	10.328	38.212	29.771	26.973	10.79	72.867	65.388	45.725	7.2268	11.895	34.632	28.67	13.995	21.873	17.481	9.1753	19.035	11.594	15.752	18.342	15.091	33.022	26.193
27883	148.07	152.65	92.653	229.18	130.77	126.89	56.932	144.06	130.72	NaN	135.51	96.133	93.111	100.75	80.028	97.855	164.3	78.507	160.97	201.32	87.362	118.89	131.62	152.58	129.76	121.28	75.137	177.63	109.03	109.84	103.38	226.14	150.81	197.57	87.271	150.45	123.91	192.3	103.83	112.42	148.34	80.815	249.12	147.49	105.85	139.01	122.32	119.85	52.514
231.39	1.396	NaN	3.9198	NaN	2.8907	NaN	NaN	NaN	NaN	NaN	NaN	1.0011	0.30668	8.0344	2.2089	NaN	1.3632	5.8317	NaN	NaN	NaN	0.8676	NaN	0.2632	0.35758	5.9313	NaN	0.24982	NaN	3.7601	4.1206	10.046	NaN	3.2197	NaN	0.42252	NaN	2.2089	NaN	NaN	NaN	NaN	1.396	2.4805	2.2089	NaN	NaN	NaN	NaN
29077	65.56	108.1	69.73	172.15	90.115	36.575	29.835	95.982	69.131	NaN	51.888	80.262	63.347	43.439	56.716	47.873	158.01	34.309	129.31	100.49	49.518	102.15	58.488	99.622	88.376	52.702	28.462	55.591	64.219	89.295	67.188	172.69	71.998	76.852	43.336	89.583	66.217	109.21	68.58	25.487	82.755	26.855	97.755	108.18	85.185	79.91	74.011	64.674	54.624
16351	78.092	89.038	36.19	95.656	90.327	43.359	41.694	102.46	73.884	NaN	58.648	60.414	42.944	43.865	37.921	36.848	110.58	37.158	52.83	91.151	53.698	67.861	55.665	84.273	88.24	43.983	34.598	77.597	46.246	55.508	33.389	142.17	61.291	111.52	58.114	62.299	69.203	118.92	49.912	30.388	41.752	28.809	100.45	92.822	45.569	76.713	46.778	48.675	31.35
13780	80.504	82.166	45.492	119.77	100.81	66.884	75.86	99.057	98.103	NaN	82.134	78.295	57.08	80.329	61.474	50.651	98.392	50.755	79.562	105.21	72.412	72.973	74.324	81.366	84.308	78.138	80.33	100.88	75.487	82.851	63.957	128.53	77.404	102.67	52.551	77.912	78.066	128.86	71.035	56.116	57.393	48.436	123.29	89.549	54.001	80.133	51.388	60.518	61.944
14255	91.578	79.949	83.607	125.72	106.86	78.712	76.044	110.15	112.91	NaN	93.085	79.349	66.529	95.957	83.441	75.282	124.42	51.882	93.623	133.47	81.45	94.443	82.26	96.667	91.129	88.542	93.054	114.45	92.927	90.244	76.65	142.89	86.589	135.34	80.274	96.508	87.036	141.29	76.136	74.17	80.696	70.765	129.81	82.096	64.263	93.472	73.179	82.239	64.897
22882	134.03	112	51.645	91.825	131.37	28.364	35.872	185.5	123.5	NaN	70.183	113.49	85.481	95.87	73.138	89.861	120.43	47.061	130.31	144.08	59.912	138.96	76.091	101.42	91.946	66.827	56.453	179.09	75.937	93.802	97.573	178.41	99.024	117.98	49.557	77.89	82.403	139.56	94.548	72.031	63.905	45.718	176.49	108.74	81.369	92.179	48.5	103.69	60.836
25157	117.63	55.141	84.639	337.6	23.845	30.215	NaN	67.148	362.67	NaN	0.78325	0.32225	18.669	99.421	0.44233	88.636	402.53	195.52	42.203	267.96	17.01	222.08	144.52	160.3	99.828	127.96	158.09	54.533	86.651	107.83	140.03	96.351	369.13	209.69	18.307	34.763	6.0551	45.09	NaN	76.581	216.06	51.701	109.82	25.501	NaN	122.37	510.85	39.347	21.821
30524	264.23	59.998	214.2	116.73	148.8	60.109	1.7626	92.502	124.33	NaN	94.922	89.45	30.959	68.614	90.562	77.213	81.673	15.481	46.748	71.488	60.372	96.937	62.748	50.006	84.652	68.976	23.226	280.58	150.54	76.172	30.389	171.24	196.58	100.96	49.118	85.654	82.301	66.033	173.68	75.266	53.053	111.21	226.01	58.227	39.877	36.052	83.645	77.257	168.79
25671	127.46	129.95	123.95	183.61	169.17	95.682	44.997	123.76	196.71	NaN	105.44	85.544	98.176	99.894	76.386	102.82	167.31	69.721	130.3	182.96	132.67	163.23	132.72	174.1	91.632	144.76	102.96	155.01	119.65	137.08	90.612	198.51	83.541	170.23	96.45	126.36	92.878	161.12	118.26	46.046	116.98	80.022	214.97	142	73.411	123.86	117.4	113.86	85.426
27149	85.368	84.772	60.441	69.604	86.359	19.607	22.889	29.478	63.798	NaN	257.38	44.29	116.09	28.413	85.272	116.9	297.39	60.808	82.201	137.74	20.227	97.224	80.974	23.334	93.404	110.5	34.673	99.142	318.68	54.59	42.259	129.38	142.18	166.66	52.138	141.96	192.54	205.29	70.424	148.53	56.401	7.1135	293.43	121.49	33.973	49.118	87.351	83.218	75.188
19823	146.93	94.388	27.07	157.29	94.881	50.98	37.831	117.83	129.6	NaN	87.416	72.941	67.563	71.795	51.05	40.214	93.516	32.609	89.475	143.82	114.14	98.191	89.4	94.132	59.507	79.303	78.104	85.059	86.649	79.282	45.562	148.51	70.861	127.18	31.676	66.728	67.471	135.01	90.203	47.418	74.207	35.489	145.03	88.595	53.807	120.87	56.467	60.401	40.95
17945	76.013	102.22	54.384	108.05	117.23	56.112	63.572	133.08	102.76	NaN	50.634	60.912	74.118	72.197	71.127	74.974	94.612	35.294	90.121	118.45	98.517	96.483	99.066	66.784	69.488	70.352	85.47	105.94	90.23	64.318	59.678	160.11	72.313	98.902	65.866	58.993	74.276	114.86	83.867	26.252	56.479	56.851	115.71	64.729	50.486	87.964	56.373	43.575	52.592
15074	85.496	67.481	54.731	94.493	82.345	39.976	31.201	92.712	93.37	NaN	50.573	68.71	53.785	32.963	42.875	62.991	91.785	41.1	64.664	113.61	85.296	83.31	83.142	67.788	63.336	77.992	72.315	76.089	59.826	44.82	46.343	155.71	75.426	86.967	36.314	87.546	43.917	114.68	48.357	23.524	51.575	25.944	94.836	70.134	43.434	70.915	45.492	47.096	40.114
15727	48.341	58.257	49.949	111.21	89.863	46.884	6.7769	73.486	112.14	NaN	50.204	25.577	21.837	41.953	50.753	14.6	147.32	44.309	29.939	113.33	27.638	37.716	42.885	51.278	85.156	23.976	23.61	103.98	38.277	38.41	69.269	121.56	60.5	67.107	43.295	31.04	57.166	126.14	63.715	55.729	25.893	4.9402	129.49	32.635	40.879	102.82	46.983	61.144	39.91
25453	126.73	124.76	84.865	200.15	167.52	125.81	59.837	174.06	175.14	NaN	115.96	153.55	120.33	118.4	92.008	89.404	168.11	92.358	147.72	214.91	64.955	148.08	128.72	170.57	116.6	107.96	111.49	194.05	158.55	122.75	128.87	257.35	122.3	184.16	81.967	130.23	141.07	258.25	112.29	116.82	98.187	81.276	195.37	136.54	99.529	141.32	107.65	100.49	56.634
29014	43.319	202.57	22.475	92.975	83.49	186.38	11.782	122.34	147.33	NaN	126.35	193.44	17.938	277.12	49.929	89.453	390.73	11.052	153.63	83.455	16.619	165.77	51.685	216.28	217.78	142.53	21.939	151.7	157.93	35.605	36.422	163.03	100.28	85.81	16.892	274.43	44.758	154.34	14.083	11.481	143.6	21.96	107.24	64.361	24.53	39.499	167.23	34.581	11.97
27296	75.366	147.85	96.019	171.25	49.471	42.459	20.857	134.89	106.41	NaN	211.2	88.98	45.926	33.499	90.85	15.585	82.69	13.749	58.135	137.72	101	87.08	54.728	38.394	27.674	67.121	47.916	78.909	49.741	94.297	46.27	146.11	218.4	90.282	22.517	43.425	81.519	173.89	93.325	169.63	112.09	29.737	111.41	42.181	14.802	51.831	56.539	49.251	5.2022
21722	110.12	89.254	59.733	173.79	118.45	83.753	40.055	143.45	125.86	NaN	79.372	97.186	47.446	98.866	54.909	68.785	149.9	32.586	121.06	137.42	63.048	96.668	93.52	113.09	112.18	89.303	89.126	112.14	69.012	93.785	72.408	146.63	90.25	93.48	61.364	84.29	76.884	126.13	86.717	77.64	77.56	45.025	196.33	86.807	50.784	104.42	93.352	60.667	56.379
29525	218.64	181.33	108.62	215.74	202.93	149.55	72.115	196.8	186.19	NaN	124.12	144.7	114.61	145.44	90.554	98.632	213.13	85.829	167.89	240.25	104.55	162	121.4	148.96	131.34	146.03	164.42	204.1	198.12	119.39	118.09	255.91	143.97	164.12	87.86	164.71	128.45	209.6	150.5	144.69	114.03	97.263	229.03	167.23	136.8	140.76	99.353	159.26	89.924
28360	164.21	129.26	101	214.82	99.198	149.48	31.737	183.04	122.04	NaN	96.398	99.618	85.815	96.868	90.736	108.15	189.96	48.967	151.26	181.29	121.29	123.71	158.64	152.81	138.03	125.67	87.818	170.03	114.21	115.09	115.88	255.21	140.93	175.44	137.26	155.79	145.32	250.91	104.39	106.05	99.709	81.092	282.29	189.91	35.218	167.44	82.851	119.02	74.188
24245	133.2	46.958	14.985	34.807	94.681	111.3	NaN	59.011	141.52	NaN	49.047	57.509	NaN	138.95	NaN	19.305	62.214	97.94	0.35467	102.88	59.168	38.377	18.615	21.812	40.653	12.034	23.333	45.633	36.068	17.024	0.41351	38.258	62.144	82.783	16.033	23.714	25.264	41	39.202	NaN	153.95	NaN	214.25	215.82	10.906	230.29	233.13	39.269	58.438
9292.4	NaN	203.3	NaN	116.33	NaN	NaN	NaN	NaN	NaN	NaN	NaN	NaN	NaN	NaN	NaN	NaN	NaN	NaN	NaN	174.5	NaN	116.33	NaN	NaN	NaN	NaN	NaN	NaN	NaN	NaN	NaN	349.33	NaN	NaN	NaN	NaN	NaN	203.3	NaN	NaN	NaN	NaN	NaN	NaN	NaN	NaN	NaN	NaN	NaN
8128.6	186.34	29.942	NaN	0.58268	NaN	0.48948	NaN	NaN	116.96	NaN	0.4854	14.542	NaN	1.6524	NaN	0.6277	NaN	0.66603	87.25	0.39327	1.8283	NaN	34.9	NaN	0.3537	NaN	29.551	NaN	22.391	38.778	0.31641	0.15995	NaN	547.56	NaN	3.7501	108.43	NaN	0.2553	372.38	50.342	NaN	38.778	NaN	59.277	88.51	136.45	NaN	NaN
19023	144.69	113.32	69.511	132.28	121.86	83.716	62.396	120.01	135.38	NaN	83.463	95.28	70.085	88.855	53.775	65.332	100.35	55.587	90.261	130.72	78.254	132.44	102.6	94.575	76.78	80.571	64.315	113.67	93.384	92.046	73.156	164.63	83.014	130.94	43.252	92.273	99.686	158.55	68.966	85.699	81.887	36.974	127.98	92.357	60.819	109.26	83.237	80.019	59.976
18564	92.528	71.097	64.601	87.056	109.76	62.404	22.048	103.58	100.18	NaN	77.391	106.85	62.148	67.992	50.663	45.341	78.447	34.289	67.82	95.983	58.257	127.35	85.113	73.207	82.46	71.81	49.953	84.609	84.401	64.458	66.988	127.24	75.67	117.42	43.614	95.953	79.217	133.43	44.657	73.896	86.317	21.969	100.46	77.826	40.755	97.516	66.587	54.354	26.31
8621.4	NaN	70.117	NaN	1.1584	0.22286	87.25	NaN	NaN	0.25852	NaN	NaN	NaN	NaN	6.1345	NaN	NaN	NaN	NaN	NaN	NaN	NaN	NaN	NaN	NaN	NaN	0.30112	139.4	0.22796	0.33752	NaN	NaN	0.16755	NaN	NaN	NaN	NaN	NaN	NaN	NaN	156.83	NaN	NaN	NaN	NaN	NaN	NaN	NaN	NaN	NaN
22581	172.03	121.56	93.68	149.2	121.49	88.735	35.681	178.66	166.36	NaN	121.27	117.48	72.569	132.18	104.77	103.85	153.27	84.529	136.92	214.13	111.17	165.76	126.55	151.39	122.81	123.68	92.409	174.07	145.89	101.14	100.98	229.86	121.05	129.85	51.554	141.67	136.38	225.64	117.59	105.57	85.577	58.05	193.63	149.58	99.638	151.9	98.563	113.04	83.72
22453	126.31	109.92	49.789	169.44	83.74	55.153	12.637	105.67	116.8	NaN	96.637	79.781	31.908	110.33	61.161	93.66	133.94	25.413	162.75	242.35	42.65	98.862	115.88	96.94	120.22	118.15	94.238	101.6	90.688	36.957	79.413	165.3	68.477	110.29	65.074	75.706	103.6	207.56	99.225	76.474	81.558	50.529	125.03	97.92	50.78	122.9	88.297	62.06	48.064
23971	147.83	145.01	46.909	126.14	78.017	50.455	17.689	132.89	107.21	NaN	97.692	88.966	66.228	90.499	79.657	61.732	122.36	40.418	105.34	91.693	73.222	116.96	61.878	77.506	124.1	68.487	47.129	126.52	134.89	62.559	78.688	129.93	94.12	139.45	127.01	107.68	128.43	210.17	126.75	69.363	57.445	102.49	198.69	186.59	56.84	101.82	171.63	63.004	63.297
28341	149.11	137.28	51.229	173.63	141.89	68.745	71.603	162.51	191.46	NaN	121.07	117.3	74.495	47.138	85.893	71.025	175	38.756	129.81	229.08	51.984	187.87	69.395	120.82	105.03	63.197	147.89	192.83	90.683	63.108	63.997	188.24	127.11	122.26	117.3	121.46	113.04	245.81	65.759	58.006	38.097	54.235	282.06	171.44	53.485	110.35	85.289	81.634	24.567
16208	93.162	74.191	54.708	94.876	99.098	48.439	60.539	77.075	78.839	NaN	43.37	55.855	57.81	43.636	43.123	51.577	87.621	41.67	61.835	73.884	37.096	109.65	56.727	73.732	60.783	87.784	47.79	106.05	77.836	56.354	50.164	98.095	45.912	98.419	38.351	53.138	79.497	121.71	56.623	27.236	40.189	19.755	105.63	73.53	46.437	68.187	47.355	68.22	24.3
16149	122.34	91.821	52.458	130.16	65.656	41.287	31.536	67.61	82.143	NaN	18.514	48.516	35.041	23.673	31.745	40.093	55.719	30.781	82.53	116.09	41.435	68.219	37.726	65.673	32.966	83.914	18.324	110.99	49.077	24.564	38.22	131.45	28.931	123.63	32.364	31.153	43.162	101.61	55.64	40.876	31.617	17.529	116.85	41.235	63.435	88.496	40.316	43.79	31.457
31505	172.99	71.072	28.527	109.14	190.1	140.23	101.83	61.263	304.12	NaN	116.96	87.77	19.213	60.897	50.352	65.259	244.83	52.609	142.65	168.91	6.991	260.6	38.514	122.8	284.59	44.293	38.795	85.467	253.88	91.766	84.188	149.41	66.272	211.11	67.167	140.01	123.38	169.89	111.21	72.578	12.465	11.8	157.25	58.032	8.1062	217.98	0.3697	76.436	29.287
12674	14.213	27.181	18.941	201.75	165.88	NaN	1.7108	51.411	140.31	NaN	127.4	52.471	35.359	1.0296	0.89301	45.796	19.755	1.1195	79.179	136.73	46.71	59.872	0.76575	50.041	35.17	23.267	36.044	0.48777	34.9	23.267	0.86843	49.948	98.536	38.209	NaN	19.389	NaN	99.639	24.639	2.0867	123.02	0.81542	37.358	1.2622	145.09	34.937	1.4209	40.708	20.462
38526	150.66	55.136	70.326	84.688	190.54	31.398	9.9578	215.21	185.94	NaN	79.734	126.93	108.65	18.659	89.739	75.938	306.35	50.134	220.7	237.67	54.471	106.39	22.705	127.81	48.928	166.67	97.754	73.334	157.14	104.45	71.078	193.9	216.34	166.67	117.7	103.71	283.46	177.06	130.05	33.014	65.961	32.129	239.74	238.39	56.906	188.03	221.21	182.87	69.656
42235	122.47	58.339	NaN	119.49	311.46	35.422	156.83	0.88601	152.29	NaN	127.78	0.64617	35.172	NaN	101.4	0.6177	0.19176	43.625	0.96156	564.04	NaN	49.857	302.53	0.28513	0.17201	69.8	34.9	71.486	194.91	58.167	NaN	232.92	340.3	116.83	0.65974	0.36506	NaN	0.16053	356.43	58.167	NaN	NaN	137.37	174.78	102.18	0.79219	293.55	647.29	286.29
24941	128.28	125.32	50.9	182.56	118.67	73.857	79.757	196.9	159.45	NaN	115.07	106.81	111.01	98.473	84.23	118.21	130.52	62.73	148.66	206.05	118.67	133.81	132.88	126.03	110	110.14	102.43	155.85	131.75	129.36	75.546	211.08	107.65	164.26	71.421	138	112.06	225.86	70.444	89.578	84.664	68.84	240.27	143.06	86.955	84.234	104.21	93.37	77.616
26014	200.03	127.05	83.38	216.44	99.327	75.032	61.653	161.62	131.16	NaN	74.021	90.113	109.54	84.752	41.106	54.174	122.5	49.689	156.81	216.11	96.473	116.4	93.089	105.11	117.29	100.15	65.869	101.21	149.93	93.16	81.914	150.68	137.64	118.99	90.63	104.64	144.02	228.78	94.853	119.51	61.172	60.099	156.1	124.56	35.693	117.9	65.806	66.498	79.628
68.068	NaN	NaN	NaN	0.16651	NaN	NaN	NaN	NaN	0.2636	NaN	NaN	NaN	NaN	NaN	NaN	0.39977	NaN	0.5	0.23709	NaN	NaN	NaN	0.34249	0.25929	NaN	NaN	NaN	0.2427	NaN	NaN	NaN	NaN	NaN	NaN	NaN	NaN	NaN	0.34589	NaN	NaN	NaN	NaN	NaN	0.26888	NaN	NaN	NaN	NaN	NaN
27271	159.07	178.3	74.892	188.34	190.12	95.466	68.508	181.23	172.02	NaN	102.44	148.03	122.77	107.74	103.22	103.95	159.85	72.779	137.39	224.19	105.39	193.59	129.38	195	141.42	173.94	110.89	217.04	173.39	107.65	127.01	217.33	113.38	185.81	96.6	141.51	135.52	240.26	127.48	124.22	106.84	85.347	205.47	127.81	76.596	171.47	126.36	88.42	79.182
37371	89.362	270.95	61.893	122.69	133.42	27.526	106.51	128.71	192.19	NaN	32.305	139.49	31.42	158.9	11.685	58.709	309.69	0.38479	260.75	191.58	11.504	329.73	176.2	91.25	141.89	277.28	153.66	189.25	57.742	136.04	81.421	305.63	74.282	213.8	108.97	89.522	187.21	453.01	170.39	201.19	144.88	53.759	268.29	186.4	67.288	140.03	94.834	157.21	27.722
NaN	NaN	NaN	NaN	NaN	NaN	NaN	NaN	NaN	NaN	NaN	NaN	NaN	NaN	NaN	NaN	NaN	NaN	NaN	NaN	NaN	NaN	NaN	NaN	NaN	NaN	NaN	NaN	NaN	NaN	NaN	NaN	NaN	NaN	NaN	NaN	NaN	NaN	NaN	NaN	NaN	NaN	NaN	NaN	NaN	NaN	NaN	NaN	NaN	NaN
NaN	NaN	NaN	NaN	NaN	NaN	NaN	NaN	NaN	NaN	NaN	NaN	NaN	NaN	NaN	NaN	NaN	NaN	NaN	NaN	NaN	NaN	NaN	NaN	NaN	NaN	NaN	NaN	NaN	NaN	NaN	NaN	NaN	NaN	NaN	NaN	NaN	NaN	NaN	NaN	NaN	NaN	NaN	NaN	NaN	NaN	NaN	NaN	NaN	NaN
33771	166.45	97.737	18.447	105.23	34.045	NaN	NaN	144.77	91.318	NaN	115.74	78.729	79.214	12.598	187.84	60.101	334.63	22.915	57.962	90.276	89.078	96.862	41.124	162.05	148.56	55.019	187.4	353.28	46.87	38.974	74.043	108.48	113.8	201.48	44.082	60.601	104.52	347.48	143.27	11.538	41.789	36.753	168.27	61.632	80.424	148.23	53.595	32.015	36.019
23594	29.234	NaN	0.51551	0.50196	68.607	NaN	1.8865	230.21	45.804	NaN	1.2677	58.167	74.898	113.64	NaN	29.083	23.267	67.216	250.46	90.611	79.83	0.65208	27.273	43.625	106.52	51.701	161.01	250.06	130.71	NaN	93.349	16.943	NaN	NaN	NaN	0.49786	29.684	40.018	122.62	NaN	2.3535	NaN	137.1	59.638	0.52959	38.657	78.414	0.32345	190.8
35019	233.37	112.61	41.538	143.72	140.63	24.424	43.148	182.16	70.718	NaN	46.897	74.943	82.27	153.39	45.599	44.029	313.92	149.43	336.63	199.43	33.204	272.23	8.3953	46.401	132.04	77.013	8.9319	63.268	111.68	45.677	101.34	390.31	42.544	213.33	86.948	270.23	44.106	194.29	99.975	119.89	68.237	21.574	188.07	2.8827	15.848	29.021	204.12	44.965	2.4264
NaN	NaN	NaN	NaN	NaN	NaN	NaN	NaN	NaN	NaN	NaN	NaN	NaN	NaN	NaN	NaN	NaN	NaN	NaN	NaN	NaN	NaN	NaN	NaN	NaN	NaN	NaN	NaN	NaN	NaN	NaN	NaN	NaN	NaN	NaN	NaN	NaN	NaN	NaN	NaN	NaN	NaN	NaN	NaN	NaN	NaN	NaN	NaN	NaN	NaN
27430	65.225	205.72	50.165	222.61	44.49	39.457	17.45	128.72	262.58	NaN	70.122	14.733	213.28	13.423	71.161	106.27	191.73	1.3694	106.92	215.66	67.144	194.92	51.989	18.146	32.519	0.53431	10.265	75.849	46.537	22.487	101.15	139.36	103.91	283.12	1.3881	154.88	146.14	263.5	86.695	174.03	36.622	11.983	319.45	38.612	52.741	23.233	97.247	26.854	0.71516
34584	117.87	121.12	22.238	134.77	228.64	21.528	7.1224	211.34	181.73	NaN	52.421	107.58	38.881	37.913	153.07	35.31	246.71	46.797	109.24	221.14	23.728	198.9	85.131	79.789	140.35	136.44	210.46	179.7	46.197	183.82	40.701	130.4	119.87	67.983	60.862	118.09	66.027	84.93	108.63	5.209	77.721	36.891	125.3	148.86	91.025	259	57.606	97.29	108.87
NaN	NaN	NaN	NaN	NaN	NaN	NaN	NaN	NaN	NaN	NaN	NaN	NaN	NaN	NaN	NaN	NaN	NaN	NaN	NaN	NaN	NaN	NaN	NaN	NaN	NaN	NaN	NaN	NaN	NaN	NaN	NaN	NaN	NaN	NaN	NaN	NaN	NaN	NaN	NaN	NaN	NaN	NaN	NaN	NaN	NaN	NaN	NaN	NaN	NaN
24885	113.28	105.39	106.1	212.82	172.48	54.438	49.26	126.89	142.24	NaN	91.495	72.232	77.028	84.539	78.195	61.458	196.58	79.875	107.18	183.16	55.434	134.11	99.141	100.86	125.36	126.82	75.997	126.56	100.74	92.876	60.733	184.25	117.41	122.43	70.56	142.88	75.801	224.39	93.493	102.03	71.807	78.14	184.68	115.32	80.875	105.56	66.761	91.744	98.278
6362	0.1768	NaN	1.4203	0.17235	NaN	NaN	NaN	NaN	NaN	NaN	0.41847	NaN	NaN	NaN	NaN	87.25	211.47	738.24	0.23021	NaN	0.39346	NaN	NaN	0.30401	0.20626	NaN	NaN	NaN	NaN	NaN	NaN	NaN	NaN	NaN	NaN	NaN	NaN	NaN	NaN	NaN	243.86	NaN	342.46	NaN	NaN	59.47	NaN	58.167	NaN
9230.3	NaN	0.30046	NaN	35.087	0.32526	NaN	NaN	NaN	0.61179	NaN	21.812	36.033	NaN	31.727	NaN	NaN	0.21908	20.529	0.64123	0.75716	NaN	0.68677	NaN	0.3773	NaN	0.313	NaN	NaN	NaN	69.8	69.8	0.37222	29.083	1.0417	NaN	NaN	NaN	24.929	0.25	0.73629	NaN	NaN	71.677	0.29132	NaN	NaN	NaN	NaN	NaN
11958	87.049	34.699	37.648	47.378	37.852	24.509	11.768	104.13	44.942	NaN	28.79	30.347	38.427	53.34	21.696	46.355	76.364	26.475	63.054	56.773	25.88	43.532	41.686	51.041	43.621	30.074	32.631	44.496	71.155	30.552	23.93	71.005	46.722	70.155	36.525	56.66	37.303	67.335	41.514	59.133	41.984	9.1057	82.1	42.093	24.041	61.587	46.4	41.55	40.036
14597	103.53	49.28	33.999	117.66	67.324	34.84	7.792	71.936	52.801	NaN	47.2	33.802	38.648	47.893	25.94	54.04	146.79	24.199	61.093	97.759	36.591	82.304	43.337	96.511	71.49	35.107	48.756	74.975	49.203	29.088	24.151	83.814	38.695	77.577	41.597	64.597	33.065	62.755	47.435	33.989	56.073	26.857	122.92	50.446	62.9	65.29	85.254	51.119	56.409
23432	112.12	97.558	54.964	103.86	93.752	42.79	37.302	156.79	85.463	NaN	73.328	40.79	66.068	80.414	62.096	56.751	151.1	12.296	66.03	97.964	45.466	128.08	116.54	57.201	118.81	108.73	55.139	161.67	128.56	67.64	76.425	114.68	49.615	91.988	76.013	115.86	83.799	139.21	72.53	87.174	141.97	50.471	132.56	53.99	74.916	124.77	58.137	122.9	44.454
NaN	NaN	NaN	NaN	NaN	NaN	NaN	NaN	NaN	NaN	NaN	NaN	NaN	NaN	NaN	NaN	NaN	NaN	NaN	NaN	NaN	NaN	NaN	NaN	NaN	NaN	NaN	NaN	NaN	NaN	NaN	NaN	NaN	NaN	NaN	NaN	NaN	NaN	NaN	NaN	NaN	NaN	NaN	NaN	NaN	NaN	NaN	NaN	NaN	NaN
19676	94.863	69.394	60.582	143.2	91.979	72.518	62.803	100.2	111.19	NaN	58.312	90.358	51.692	69.711	57.117	71.317	151.3	32.382	114.93	102.07	44.292	104.13	66.523	73.591	58.991	57.854	89.233	102.49	94.114	75.905	56.093	147.97	94.459	115.84	57.676	87.769	84.712	206.82	81.054	48.327	62.394	51.071	146.89	78.774	42.166	76.255	57.312	64.44	53.979
18315	97.514	64.159	41.533	105.48	88.806	71.883	27.026	87.685	99.719	NaN	54.028	69.359	65.845	47.702	66.816	62.025	119.82	15.864	92.514	101.52	19.875	94.698	87.401	95.187	102.99	45.981	72.729	73.595	52.952	67.196	85.096	94.277	65.246	114.38	31.368	63.524	73.668	173.44	78.782	44.101	70.089	47.214	138.52	54.469	49.141	74.118	24.209	80.829	44.94
25284	154.59	147.84	76.488	183.72	147.31	104.45	67.357	181.17	159.34	NaN	99.128	88.118	88.613	109.6	122.03	123.55	143.3	64.84	150.3	241.87	80.99	137.92	115.65	149.87	154.57	103.81	113.82	164.6	121.52	105.75	127.05	208.37	113.1	154.31	94.999	146.16	104.6	193.41	87.386	80.007	115.92	99.171	190.44	141.91	88.643	136.86	104.15	93.832	67.422
35747	154.87	121.27	121.62	169.58	146.18	20.378	8.1614	212.59	183.26	NaN	89.611	90.544	147.23	82.89	118.57	68.149	242.4	16.551	81.004	222.57	94.614	201.44	189.53	210.37	112.34	114.44	80.308	65.305	121.17	37.14	83.926	270.29	98.51	165.56	8.0337	71.085	301.54	329.24	86.021	88.901	50.428	44.76	224.67	101.44	36.333	127.07	92.187	105.82	41.27
6748	0.20566	25.091	NaN	17.811	2.1356	NaN	NaN	NaN	0.2695	NaN	NaN	NaN	18.368	0.49928	NaN	0.41897	NaN	34.9	58.167	NaN	0.4729	52.018	NaN	0.34796	0.17689	29.378	NaN	0.25474	0.39435	NaN	0.26064	0.19071	43.625	NaN	56.114	NaN	29.679	0.16308	0.45243	NaN	15.519	NaN	53.297	79.888	NaN	1.5593	NaN	NaN	NaN
37150	66.725	93.768	97.339	313.64	143.1	75.345	15.798	107.67	221.96	NaN	59.045	215.56	133.89	88.215	29.018	20.661	134.05	73.835	61.582	61.926	70.56	194.76	78.14	72.015	145.87	221	39.902	108.62	95.158	73.442	58.452	193.23	37.284	113.45	61.748	114.82	155.5	182.85	148.52	102.31	58.462	60.44	204.82	148.31	178.83	109.34	121.11	63.573	74.436
17016	93.944	163.92	16.406	122.25	100.9	22.593	35.115	116.95	42.97	NaN	29.671	28.418	41.504	34.9	34.163	43.59	84.644	19.673	45.335	129.06	29.342	61.686	34.655	30.728	33.939	53.103	17.792	74.629	106.35	61.913	33.68	139.76	45.801	92.222	37.96	35.065	46.544	116.24	37.005	57.958	45.73	41.731	121.83	83.991	14.551	92.376	141.85	142.11	73.547
25055	250.44	308.67	NaN	89.672	596.86	1.1793	NaN	164.97	58.167	NaN	58.593	406.68	196.11	NaN	NaN	15.864	166.25	49.857	159.69	44.256	NaN	0.33982	1.3082	50.507	0.17806	NaN	0.29035	320.21	43.625	26.846	NaN	104.46	93.711	75.745	88.122	111.95	0.67092	584.16	540.08	185.18	79.252	87.25	50.036	29.399	38.778	24.074	241.15	38.778	NaN
29362	75.864	103.42	152.81	69.256	84.82	82.42	5.2165	119.67	93.943	NaN	80.583	92.351	169.17	119.21	2.6783	26.926	170.34	76.395	55.257	125.75	210.66	44.972	80.575	32.29	117.95	31.16	48.297	170.49	29.548	34.835	157.28	350.95	179.33	209.94	197.77	135.11	183.47	296.07	53.935	40.468	51.407	20.008	207.06	248.44	47.245	16.03	34.639	64.543	77.267
24452	158.87	149.85	102.26	205.44	131.4	106.99	85.596	173.16	189.64	NaN	107.3	112.83	86.272	95.383	93.19	114.85	146.33	85.915	142.95	192.95	78.903	149.93	103.97	163.63	128.6	133.64	83.706	169.52	107.65	125.48	96.129	214.47	153.61	167.56	71.853	110.87	103.28	205.81	109.37	95.773	132.32	45.479	196.52	145.62	73.226	107.34	97.999	101.17	66.921
25893	63.154	94.274	33.119	106.94	114.86	233	7.1608	109.57	61.457	NaN	156.78	67.194	42.359	62.191	14.444	87.738	51.169	31.688	124.5	296.91	69.921	91.391	92.3	51.122	72.352	134.39	314.17	97.401	100.49	69.836	96.717	319.17	73.724	117.36	19.077	127.42	91.542	229.54	52.074	56.29	85.155	30.001	227.9	123.93	52.331	35.543	153.85	105.66	28.754
33233	207.58	NaN	2.7287	326.1	1.3583	NaN	34.9	NaN	NaN	NaN	0.84889	2.0384	126.16	21.572	33.427	44.066	0.1609	NaN	24.929	731.08	NaN	58.167	278.51	63.619	58.475	0.54277	137.44	1.4349	18.368	NaN	0.5209	133.12	174.19	494.68	68.463	546.3	309.48	89.934	1.0889	5.3946	NaN	NaN	590.05	132.56	4.7856	0.41548	1.2711	35.325	NaN
21133	160.91	124.21	87.65	156.9	137.36	88.154	72.061	130.25	146.33	NaN	160.15	122.29	91.888	77.559	97.359	104.43	148.79	68.081	112.61	190.2	73.997	162.61	133	123.63	121.67	96.784	104.83	132.21	130.08	84.024	112.49	171.09	111.27	130.47	54.443	114.36	125.88	164.66	80.133	98.378	87.837	56.473	150.32	116.73	112.53	110.16	71.295	94.798	79.803
17802	111.58	81.944	57.272	151.77	69.76	67.949	40.702	108.42	118.34	NaN	72.263	65.042	60.056	63.697	63.043	64.762	106.74	56.498	99.882	146	66.414	99.326	97.075	69.924	59.03	75.794	68.998	70.538	61.297	57.083	72.969	137.09	66.724	123.93	24.824	96.975	76.453	115.31	57.277	45.046	56.393	35.901	174.51	70.346	61.478	102.32	54.832	54.581	43.95
21880	156.69	148.39	46.796	198.41	376.78	77.155	5.2923	103.51	107.73	NaN	58.702	41.249	62.748	29.575	50.275	21.36	212.86	47.254	102.33	59.039	8.8075	156.56	39.364	87.019	81.684	29.946	94.069	248.85	144.93	55.416	53.604	84.443	134.97	134.59	17.885	134.72	26.912	146.5	51.179	27.721	21.557	70.831	134.96	10.289	1.0957	98.066	33.962	26.506	48.082
32056	40.924	321.47	NaN	214.21	79.067	NaN	5.1757	995.01	1349.3	NaN	316.11	212.83	NaN	232.77	118.51	173.1	87.606	NaN	83.312	18.558	108.66	1.4998	59.756	296.94	0.5156	39.806	245.72	28.101	0.33493	106.64	531.17	238.37	139.5	1291.4	58.167	422.15	2.3202	84.908	49.857	48.037	473.31	NaN	189.94	179.48	NaN	5.7812	29.45	185.88	NaN
18545	119.87	84.827	14.474	57.164	63.505	98.328	7.0523	147.24	70.981	NaN	79.498	39.144	41.692	75.234	23.056	88.672	69.393	75.445	136.63	110.55	25.238	137.81	80.462	52.791	33.552	46.925	76.539	44.416	33.324	39.732	78.198	134.74	38.581	92.403	1.4145	129.09	53.856	88.604	27.122	45.812	107.77	13.864	98.664	75.647	20.184	73.508	54.022	23.346	3.4014
5441.4	49.181	62.117	NaN	39.418	0.48794	NaN	NaN	NaN	44.285	NaN	NaN	0.30641	0.2856	27.336	NaN	24.929	58.083	16.619	0.29753	34.9	NaN	0.54552	2.9403	0.6558	49.113	26.846	23.267	25.182	0.35253	0.37527	21.812	58.828	2.0199	36.574	NaN	15.566	0.35722	0.35647	NaN	0.59966	NaN	21.812	111.24	32.022	NaN	77.866	NaN	NaN	NaN
35852	193.2	83.093	3.6643	93.042	115.53	61.936	1.0576	1.1473	38.778	NaN	NaN	49.857	17.164	364.03	135.45	NaN	1.1648	2.695	29.736	55.547	0.91391	0.3697	345.48	167.14	37.078	1.4553	53.674	66.739	80.049	190.75	44.815	635.24	0.70016	96.503	35.571	29.083	146.57	498.41	404.34	0.73941	0.4672	0.7587	334.97	248.53	4.0474	NaN	117.26	43.625	472.97
26769	156.24	149.84	48.206	262.13	106.15	79.717	44.31	146.1	123.16	NaN	79.204	77.73	86.563	68.63	84.845	112.81	136.09	56.036	135.77	162.98	61.044	128.08	88.261	120.06	111.67	67.392	71.547	168	85.585	91.796	68.157	234.14	93.503	100.22	48.486	67.792	101.68	162.12	76.599	60.876	81.236	41.074	201.28	141.91	38.734	83.369	104.06	122.26	60.42
17207	50.245	68.444	34.168	75.318	48.795	8.4093	10.265	92.991	16.985	NaN	31.631	26.882	31.17	25.706	37.612	17.885	177.96	21.923	104.89	94.748	20.237	39.337	1.138	71.549	74.159	131.1	51.654	39.929	109.68	9.1998	33.908	2.7186	10.003	53.201	10.024	36.613	9.9679	58.878	41.584	102.51	102.05	0.6357	137.57	23.452	8.1277	46.498	16.683	70.073	96.623
13474	79.155	60.133	58.787	113.64	80.996	70.536	31.4	84.479	80.009	NaN	47.235	48.217	55.589	44.879	56.304	44.049	85.128	40.721	70.76	94.4	70.068	88.128	61.556	82.165	76.753	45.09	49.791	99.388	67.219	45.945	71.46	127.43	66.539	72.305	40.867	69.591	60.921	100.98	46.934	29.151	52.59	19.709	108.95	61.571	42.594	56.19	48.375	55.523	26.137
15523	78.135	77.901	54.769	106.26	70.729	42.024	33.071	113.52	87.734	NaN	48.289	52.737	45.507	45.532	41.874	39.61	129.14	47.34	91.484	107.35	53.613	71.387	70.883	113.09	78.143	58.219	43.576	96.222	71.008	56.643	68.427	156.71	70.907	86.068	32.975	72.167	85.26	144.26	40.622	36.258	33.124	24.952	106.47	82.843	49.008	104.78	56.181	35.228	19.334
19781	84.097	92.447	34.313	178.11	124.06	86.854	28.37	78.532	72.307	NaN	28.562	72.74	51.442	68.079	86.921	37.113	154.88	67.438	84.875	93.555	112.54	81.168	35.976	72.61	54.963	39.667	57.995	219.19	45.858	44.205	47.469	106.86	94.083	139.58	37.394	117.38	112.14	133.47	50.441	12.718	96.684	22.947	179.42	109.39	12.031	42.676	53.697	39.581	21.395
18864	111.72	102.9	61.452	140.39	109.32	66.307	43.3	114.61	100.52	NaN	65.301	61.849	70.396	59.256	53.401	58.759	111.8	67.615	80.55	112.41	63.112	98.015	79.861	94.581	91.987	57.856	71.329	123.96	95.262	68.716	67.597	151.58	67.792	76.584	44.004	91.217	64.226	145.25	65.19	47.096	51.59	34.936	158.8	73.369	75.586	88.684	77.595	57.506	52.887
32620	234.88	91.136	40.506	167.18	91.256	29.584	18.035	218.01	105.09	NaN	32.893	94.072	60.239	129.38	151.06	91.564	195.13	51.67	127.12	128.15	124.22	45.437	97.267	78.774	257.93	252.97	84.226	34.704	246.64	102.57	49.986	249.62	138.75	122.4	10.106	111.59	73.275	189.83	34.42	63.415	41.071	38.082	121.51	135.65	16.73	107.83	54.088	60.765	24.372
24643	135.47	125.37	105.75	71.375	87.073	37.23	16.102	168.38	21.184	NaN	38.285	74.114	82.433	32.971	78.402	142.36	154.29	46.96	149.56	121.11	6.98	124.36	136.56	28.892	36.818	4.2455	56.295	41.49	11.46	11.457	96.354	126.88	25.787	87.925	25.867	189.26	114.2	84.536	78.824	0.75054	76.826	9.9714	103.06	264.76	5.0111	93.498	79.754	36.043	60.554
20146	98.353	86.125	78.771	149.34	129.2	32.253	17.159	59.604	144.67	NaN	52.263	12.588	46.769	135.23	39.569	66.721	103.67	25.771	121.6	201.4	62.715	123.3	84.877	129.85	133.85	99.319	53.077	180.33	82.585	44.906	67.408	182.56	122.71	41.463	36.875	101.87	62.067	162.61	68.824	48.051	39.611	49.167	102.93	79.537	30.024	21.349	113.44	87.356	11.985
25797	104.78	128.96	100.27	186.41	124.64	56.482	21.19	118.43	116.91	NaN	73.186	45.464	59.172	66.551	83.985	65.603	135.63	45.994	142.9	146.54	81.487	101.69	62.444	81.035	75.066	50.69	73.986	139.73	134.15	181.42	19.136	100.77	96.362	120.04	83.09	76.986	105.17	140.83	92.47	52.89	89.496	23.912	238.78	91.825	37.055	74.599	107.11	92.857	42.35
20397	84.654	103.29	35.238	146.91	81.086	51.882	14.661	95.222	122.3	NaN	57.505	76.662	94.003	75.064	45.383	53.64	145.02	35.081	65.92	124.12	52.51	113.62	100.71	104.09	92.854	137.11	37.368	119.15	57.652	77.674	52.945	135.13	106.1	173.78	16.066	105.99	56.019	124.89	73.301	68.259	79.509	50.789	85.008	72.973	61.431	156.53	70.704	64.494	49.955
22524	118.46	114.62	44.081	167.52	73.317	71.361	12.477	89.653	130.31	NaN	94.572	63.525	47.828	44.384	79.339	87.658	149.15	30.268	49.911	75.964	45.119	92.572	60.711	82.924	101.73	124.5	63.777	75.525	66.158	50.132	49.23	145.63	80.543	70.328	29.209	78.449	66.124	112.08	60.633	30.367	63.334	43.274	109.9	60.093	102.16	112.04	100.79	52.683	15.336
28359	203.08	97.31	77.932	103.48	97.934	NaN	28.002	205.67	59.058	NaN	23.568	181.17	82.002	81.795	12.926	29.873	29.278	NaN	0.33049	345.58	0.51857	172.53	0.39258	239.53	161.39	378.1	23.267	81.751	161.66	88.208	4.3392	299.64	86.812	106.13	107.7	218.54	128.75	419.48	47.953	22.69	6.544	16.619	103.72	204.21	0.53201	20.965	161.08	1.4712	NaN
33613	0.90935	101.5	57.075	369.11	514.59	254.45	NaN	225.11	111.51	NaN	1.272	4.6873	72.075	264.91	23.267	71.814	168.98	NaN	46.717	143.78	0.44744	94.55	0.34182	50.666	39.721	0.30641	18.838	51.624	92.361	41.214	32.276	335.37	21.812	147.97	NaN	66.695	26.846	151.56	0.28939	259.67	44.335	343.55	79.022	1.1087	23.267	0.37771	23.84	73.146	74.898
31151	151.68	140.62	57.151	250.13	191.01	9.694	34.182	287.36	77.214	NaN	69.62	76.447	56.947	33.534	20.211	122.1	228.19	91.902	79.383	117.13	22.713	22.845	79.527	81.186	219.31	85.998	57.503	44.665	107.41	116.87	22.519	522.83	123.71	148.89	114.4	174.72	110	43.746	122.28	93.303	121.04	78.464	111.05	98.473	50.151	44.342	94.35	140.47	19.421
17503	84.059	37.669	2.5032	47.029	3.4674	23.726	NaN	41.708	45.724	NaN	33.612	94.657	89.274	18.645	39.686	9.3268	94.73	15.971	20.407	123.42	18.138	66.61	39.246	115.74	29.69	54.574	29.217	52.114	131.63	27.516	39.642	48.085	8.4645	47.746	4.1824	43.873	2.1415	55.249	50.507	4.5921	65.28	0.67505	455.05	90.182	39.496	16.029	82.12	40.221	28.145
21558	57.284	51.964	93.806	198.06	82.476	59.949	5.6824	71.667	66.924	NaN	21.03	27.127	102.56	67.112	41.415	88.249	71.067	17.739	57.441	90.971	107.99	93.133	104.49	120.34	171.88	96.751	30.839	93.19	39.854	51.472	48.35	136.82	124.98	167.73	24.224	101.45	98.366	227	134.17	99.134	36.579	31.722	140.31	122.2	17.034	64.246	59.079	108.54	27.271
24254	209.51	87.328	48.65	29.607	63.301	34.026	1.5864	53.784	91.125	NaN	115.63	98.133	102.34	46.983	67.389	55.105	111.14	38.959	90.081	391.42	3.1463	22.498	25.241	170.35	173.99	19.686	20.077	140.37	50.013	95.446	37.043	388.58	81.365	52.583	48.485	28.497	96.284	117.45	78.144	92.28	18.012	20.155	130.3	58.363	48.741	50.19	23.705	50.477	50.865
NaN	NaN	NaN	NaN	NaN	NaN	NaN	NaN	NaN	NaN	NaN	NaN	NaN	NaN	NaN	NaN	NaN	NaN	NaN	NaN	NaN	NaN	NaN	NaN	NaN	NaN	NaN	NaN	NaN	NaN	NaN	NaN	NaN	NaN	NaN	NaN	NaN	NaN	NaN	NaN	NaN	NaN	NaN	NaN	NaN	NaN	NaN	NaN	NaN	NaN
NaN	NaN	NaN	NaN	NaN	NaN	NaN	NaN	NaN	NaN	NaN	NaN	NaN	NaN	NaN	NaN	NaN	NaN	NaN	NaN	NaN	NaN	NaN	NaN	NaN	NaN	NaN	NaN	NaN	NaN	NaN	NaN	NaN	NaN	NaN	NaN	NaN	NaN	NaN	NaN	NaN	NaN	NaN	NaN	NaN	NaN	NaN	NaN	NaN	NaN
30114	153.45	117.33	79.391	201.34	88.222	64.186	20.242	136.76	204.45	NaN	115.39	65.893	86.834	68.605	91.188	56.039	97.395	53.405	121.56	208.92	54.518	144.56	128.91	134.28	115.96	108.7	75.124	130.5	121.61	84.128	83.996	210.15	120.66	151.91	35.703	84.007	106.46	280.46	82.441	42.447	100.84	27.798	186.86	142.8	66.886	132.39	130.15	89.271	52.283
1689.3	NaN	NaN	NaN	NaN	NaN	NaN	NaN	NaN	NaN	NaN	NaN	NaN	NaN	NaN	NaN	NaN	NaN	NaN	NaN	116.33	NaN	NaN	NaN	NaN	NaN	NaN	NaN	NaN	NaN	NaN	NaN	NaN	NaN	NaN	NaN	NaN	NaN	NaN	NaN	NaN	NaN	NaN	NaN	NaN	NaN	NaN	NaN	NaN	NaN
21658	132	93.35	108.56	188.13	92.246	120.39	12.462	207.2	153.67	NaN	23.662	65.667	88.538	44.176	0.76972	70.896	164.24	18.368	101.21	177.82	46.608	1.4806	42.293	128.33	53.393	30.918	0.66254	68.05	92.934	81.453	15.021	63.931	71.522	62.19	50.177	21.755	79.962	114.08	125.53	11.832	4.8266	9.7826	78.875	61.879	60.813	56.548	12.619	99.978	66.75
20197	115.47	213.59	339.39	29.781	123.9	47.309	4.1027	142.09	101.27	NaN	37.893	103.13	34.095	15.864	58.481	21.812	11.432	18.006	129.47	0.75818	23.737	NaN	11.726	17.843	28.463	NaN	164.07	76.304	NaN	67.766	0.45207	45.518	15.864	68.072	18.368	17.847	15.556	62.565	97.481	NaN	38.685	15.174	25.792	23.367	18.706	171.2	15.864	1.4864	13.423
29307	152.5	148.4	57.581	156.38	102.49	128.88	19.55	151.17	107.6	NaN	129.71	77.868	97.376	101.98	160.95	51.606	106.55	71.424	97.42	193.58	199.06	126.57	92.384	136.72	130.53	136.29	48.64	95.647	122.29	55.959	96.107	254.38	71.399	58.187	31.536	49.34	188.33	97.668	50.349	73.294	16.335	82.897	88.842	66.56	111.76	138.59	83.864	52.039	18.222
24084	117.05	89.863	62.821	132.27	99.318	32.143	21.809	156.82	173.02	NaN	47.705	108.84	78.666	86.118	81.917	63.373	179.74	34.866	120.84	146.84	41.504	119.17	85.197	81.058	126.17	113.84	81.241	143.15	110	89.53	87.286	153.05	110.93	110.43	44.057	96.049	80.084	180.79	117.27	36.135	71.245	67.302	125.95	114.99	25.4	90.493	94.546	83.969	37.004
27049	77.778	190.83	37.479	208.96	171.43	68.55	9.1307	118.14	47.93	NaN	40.698	93.361	114.44	129.35	111.16	35.361	91.911	83.902	116.46	160.32	38.138	144.39	24.971	174.12	34.949	63.618	18.766	126.7	48.909	78.069	82.565	165.46	79.682	106.44	35.556	75.115	29.021	169.49	193.68	69.48	103.58	6.9286	259.14	113.26	51.235	55.69	89.973	59.012	67.731
25506	226.81	138.99	30.786	105.23	154.1	88.73	16.264	146.19	185.44	NaN	118.74	97.168	38.323	74.724	81.948	33.439	126.03	42.976	45.832	143.58	94.406	65.387	100.91	87.314	74.417	86.305	68.043	119.52	100.1	82.986	17.255	228.43	90.819	102.95	92.148	74.244	154.69	102.1	107.99	61.741	40.361	84.51	164.65	48.768	45.171	119.76	176.68	85.494	62.772
30109	244.14	69.8	NaN	119.65	NaN	3.5854	NaN	88.429	474.84	NaN	NaN	0.96275	777.82	2.8483	69.8	NaN	284.17	NaN	0.53614	NaN	836.45	NaN	NaN	118.07	75.88	2.7646	NaN	31.727	0.33206	33.1	1.7078	494.55	0.39307	127.78	70.123	NaN	147.45	2.297	145.46	321.82	127.78	279.37	1.5602	347.54	421.94	156.83	157.1	NaN	668.06
24086	97.303	102.81	73.118	149.55	141.36	51.973	39.763	150.51	139.99	NaN	69.592	89.9	80.962	30.152	45.69	46.113	135.16	31.651	106.61	144.46	46.393	64.705	103.49	80.37	126.36	77.247	68.649	120	116.17	82.978	73.86	286.6	79.601	146.15	44.997	161.09	77.445	213.74	117.5	61.368	59.532	51.758	120.09	158.26	56.096	113.02	112.35	63.42	34.841
11340	93.203	69.182	48.549	101.87	38.339	9.012	3.4515	31.012	91.778	NaN	17.219	39.927	20.187	41.459	56.78	9.8544	71.706	2.3859	3.4702	111.15	22.833	17.172	30.067	70	13.967	52.28	23.007	92.196	38.557	22.592	10.735	54.991	58.801	21.264	10.876	10.558	47.315	36.023	13.361	16.003	20.439	17.091	117.27	84.098	11.199	58.506	112	42.458	7.0988
40098	264.29	351.79	46.457	61.948	116.31	91.8	7.9318	267.63	104.69	NaN	73.402	251.49	23.461	89.12	165.76	54.421	164.48	140.24	28.035	505.22	50.511	49.42	75.429	104.52	261.37	49.78	107.61	57.115	260.44	68.107	13.659	272.05	37.71	118.8	27.529	11.761	38.662	184.3	144.31	78.579	27.275	0.84709	397.85	192.32	1.1971	152.88	150.42	143.54	155.3
10200	47.291	33.168	41.959	84.167	48.148	12.436	9.669	65.625	31.036	NaN	16.208	26.767	21.979	45.266	11.308	23.572	41.634	24.986	39.964	53.787	15.016	59.625	22.187	48.586	48.502	37.131	19.848	27.216	42.886	29.1	17.577	82.291	34.895	52.909	23.231	26.54	28.526	60.323	24.642	18.358	16.9	20.845	91.377	51.569	22.574	39.512	28.983	20.331	18.416
14775	137.88	155.53	39.294	68.59	62.61	29.906	3.6867	73.859	143.66	NaN	56.151	65.869	45.329	42.683	52.647	32.421	97.777	17.256	43.817	38.521	88.348	72.27	53.399	101.13	65.331	21.463	38.269	52.269	30.549	41.033	90.507	117.19	124.27	55.058	64.05	70.099	114.5	100.12	20.804	36.528	9.9718	15.569	108.48	131.34	9.8273	47.711	15.577	69.652	13.39
15996	62.791	107.74	36.903	86.503	51.423	28.684	10.143	41.338	83.388	NaN	21.014	69.661	69.89	98.142	26.211	52.993	95.58	48.384	79.531	173.63	53.931	45.197	37.355	34.539	46.629	50.386	28.821	17.117	52.308	50.753	84.234	88.5	39.137	88.509	20.134	51.709	40.262	115.84	37.256	12.757	110.82	2.4108	89.126	39.922	33.692	9.1166	30.321	49.772	21.194
13274	59.521	58.537	56.959	58.548	77.932	20.004	10.405	56.433	44.854	NaN	32.976	46.861	54.701	35.481	32.339	27.31	92.765	48.594	44.928	66.625	51.044	75.518	50.96	54.672	64.192	61.662	43.954	64.808	80.515	59.118	28.078	96.669	60.509	69.935	14.743	54.127	56.554	70.025	25.272	45.828	36.505	41.791	102.86	55.831	38.277	73.056	53.191	45.349	45.073
16185	96.996	87.213	47.5	90.785	86.334	36.228	36.639	94.462	80.229	NaN	49.73	64.956	49.045	41.054	47.536	53.866	90.037	67.573	74.343	68.124	42.571	81.48	61.71	79	65.776	99.295	52.053	83.634	84.974	67.468	44.924	117.75	97.215	108.49	44.601	52.956	58.694	122.66	54.079	45.233	56.682	32.649	130.73	85.007	48.322	75.605	84.519	75.567	40.755
13990	99.091	55.879	75.164	124.07	98.569	37.283	45.268	72.697	66.297	NaN	63.56	64.903	61.06	43.889	45.601	42.921	101.06	49.453	67.621	88.069	57.312	92.753	62.099	94.276	68.578	71.931	44.727	97.351	64.546	59.424	50.262	121.82	67.739	87.012	42.804	77.269	68.321	135.73	74.307	44.326	47.426	40.787	113.5	76.638	42.305	68.076	43.374	64.231	58.558
121.95	NaN	NaN	NaN	NaN	NaN	NaN	NaN	NaN	NaN	NaN	NaN	NaN	NaN	NaN	NaN	NaN	NaN	NaN	NaN	NaN	NaN	NaN	NaN	NaN	NaN	NaN	0.5312	NaN	NaN	NaN	NaN	NaN	NaN	0.57343	10.265	NaN	NaN	NaN	NaN	NaN	NaN	NaN	NaN	NaN	10.265	NaN	NaN	NaN	NaN
26571	97.337	130	111.43	205.56	146.81	32.256	5.5166	96.595	118	NaN	89.773	128.76	111.33	120.31	33.862	53.783	126.23	31.493	117.52	245.27	96.86	96.486	122.33	84.922	96.099	148.22	73.541	113.16	148.23	89.088	46.36	157.36	121.69	120.7	29.387	134.28	76.57	138.91	93.149	58.666	118.83	42.466	222.38	132.96	102.98	141.06	161.78	120.89	57.736
17086	117.29	104.12	80.636	122.5	101.57	56.9	53.64	108.15	117.24	NaN	87.462	71.101	73.334	78.202	87.121	80.108	130.27	61.668	106.1	141.3	108.61	123.11	88.193	127.84	88.201	89.588	109.15	116.76	113.51	87.011	100.59	143.08	74.695	123.28	90.133	99.368	117.8	168.65	93.005	90.989	79.924	81.139	179.96	113.83	94.872	141.9	107.25	96.017	67.867
9005.5	72.414	45.304	45.099	73.568	49.398	21.229	32.4	63.599	52.309	NaN	46.025	45.065	32.77	27.179	31.665	34.19	56.858	31.146	43.891	60.831	38.254	70.205	41.658	47.8	39.234	52.308	41.602	74.277	58.596	41.795	38.599	97.404	42.988	54.983	34.625	39.856	55.153	83.392	24.645	28.433	33.807	24.594	89.252	62.814	27.239	51.435	39.817	47.123	29.197
13471	83.456	56.125	71.391	91.288	77.662	71.425	45.688	111.56	102.17	NaN	71.09	59.793	63.038	75.731	69.141	65.458	98.702	46.096	71.627	100.99	75.118	116.63	68.214	74.039	63.286	74.593	88.04	99.739	72.615	78.03	62.066	118.95	74.644	86.932	64.745	70.897	97.228	146.6	56.315	63.043	75.41	51.765	135.48	85.047	86.091	78.875	56.318	67.537	51.018
17750	146.16	89.699	110.65	142.57	152.81	96.577	30.286	136.44	144.73	NaN	111.29	98.172	59.076	94.97	84.265	75.034	108.35	58.592	145.27	148.23	110.91	155.69	99.836	113.76	86.15	105.72	96.578	164.75	116.22	89.992	83.884	209.57	94.535	147.23	96.823	131.83	109.57	197.7	84.534	92.518	108.73	60.074	146.62	126.75	78.06	155.65	102.17	89.262	68.721
40207	201.66	191.85	120.63	191.17	164.3	58.53	65.252	118.29	112.81	NaN	56.982	76.864	142.51	134.67	60.202	126.47	182.74	97.572	105.44	227.7	153.5	130.05	167.44	147.84	130.87	101.24	90.598	194.8	70.087	91.53	137.95	286	206.19	226.34	70.277	125.64	160.4	207.93	133.35	53.443	72.122	87.409	252.72	204.4	85.075	154.84	159.06	148.21	69.959
23842	148.36	102.81	60.378	140.68	103.76	125.6	7.4265	122.13	75.568	NaN	121.54	122.02	63.974	32.298	43.262	101.21	115.55	11.892	99.768	125.21	71.221	153.45	37.816	64.582	82.994	96.727	36.029	102.1	93.123	76.276	56.057	189.16	78.144	152.83	63.007	50.818	64.197	146.54	105.18	58.293	56.182	106.06	132.74	71.866	44.961	38.192	101.2	134.41	26.033
32659	124.17	486.28	NaN	154.92	223.04	61.243	NaN	717.11	322.91	NaN	2.5594	108.02	114.74	NaN	NaN	23.335	368.09	29.474	55.776	50.801	NaN	295.63	21.353	42.199	61.165	136.16	257.37	26.122	66.607	0.41647	84.505	278.7	72.986	47.4	NaN	214.64	81.43	367.27	63.489	21.812	104.43	32.408	85.34	14.948	23.858	17.439	381.41	171.9	25.426
28143	183.4	70.398	54.087	231.36	46.865	124	NaN	33.055	91.286	NaN	7.9081	68.582	10.543	38.308	34.713	88.04	150.96	1.3127	162.54	162.82	9.0447	110.96	27.868	55.563	39.452	141.83	57.263	146.56	14.941	173.58	114.82	116.97	143.38	100.49	16.798	69.648	134.52	180.06	42.1	18.616	50.4	43.863	173.35	125.85	28.196	137.06	28.881	54.955	249.43
15959	108.94	95.335	42.809	73.076	84.903	37.471	1.5307	147.42	51.989	NaN	28.171	52.093	7.58	17.912	32.209	27.876	117.78	76.282	46.399	135.43	150.21	77.567	112.69	96.546	24.412	27.242	98.81	74.038	107.33	14.844	78.871	60.673	25.611	32.98	15.546	18.78	26.613	62.901	44.491	87.514	5.4707	123.57	75.003	96.2	30.452	14.004	27.487	12.041	60.812
33272	208.74	143.15	23.55	138.74	224.11	280.37	10.418	219.9	297.6	NaN	151.83	56.249	30.645	92.071	79.119	26.813	265.81	41.812	169.15	45.841	48.445	152.31	22.336	154.42	96.193	69.319	20.39	47.075	34.283	18.967	59.441	132.89	158.07	128.82	11.925	177.2	25.379	132.79	117.4	21.157	56.106	18.395	181.19	178.78	69.301	247.05	81.622	27.795	55.915
26910	113.73	85.778	23.84	189.06	226.11	63.548	14.78	127.47	103.72	NaN	50.263	171.3	83.405	18.177	84.33	37.398	329.23	35.967	134.93	425.66	50.755	46.719	114.62	149.95	169.78	73.769	50.824	170.37	64.664	124.74	48.086	277.51	173.43	184.86	66.685	72.589	126.22	323	46.552	123.92	46.284	107.09	154.28	148.89	17.842	130.17	103.61	43.402	31.175
26207	136.33	57.544	60.238	97.634	182.96	31.833	31.466	148.88	350.51	NaN	110.35	136.35	39.055	26.747	23.628	10.071	53.379	22.868	112.23	122.31	36.788	181.21	81.138	39.835	51.083	54.166	80.066	228.79	32.119	169.4	37.161	216.91	114.83	151.46	10.583	198.48	92.015	166.64	128.62	75.036	140.02	52.674	82.976	109.77	18.539	99.038	328.33	42.436	46.672
32387	197.01	142.75	160.49	194.16	143.06	88.41	90.991	110.64	159.79	NaN	75.702	77.631	63.761	174.5	82.316	75.691	81.633	55.7	172.17	198.27	148.05	69.913	69.765	160.4	117.25	137.75	151.89	129.97	204.86	81.776	253.5	217.95	120.66	188.62	51.856	155.7	134.18	279.48	89.779	78.46	108.41	70.383	280.63	149.55	31.264	227.14	80.013	119.11	38.138
22948	90.208	32.678	32.401	109.11	72.663	16.42	14.15	83.889	88.703	NaN	87.156	120.04	37.098	54.005	3.0276	33.702	64.81	6.2075	40.532	130.71	11.436	48.003	221.76	64.851	52.22	44.807	64.219	53.129	184.69	7.7046	46.224	363.85	45.352	200.44	43.854	110	61.904	205.84	22.987	10.189	48.884	72.62	88.375	21.221	63.176	52.568	40.983	43.49	116.28
33300	197.81	79.95	6.1294	37.012	2.2173	179.93	NaN	167.53	76.601	NaN	170.79	40.837	165.69	199.47	47.25	4.4353	130.46	14.485	97.386	192.71	10.371	29.76	234.66	181.25	115.83	134.25	60.885	202.79	72.287	125.19	165.22	197.25	210.48	145.32	109.19	209.31	98.486	69.689	309.94	124.7	153.9	12.926	165.04	79.816	41.385	172.52	108.36	21.047	190.32
NaN	NaN	NaN	NaN	NaN	NaN	NaN	NaN	NaN	NaN	NaN	NaN	NaN	NaN	NaN	NaN	NaN	NaN	NaN	NaN	NaN	NaN	NaN	NaN	NaN	NaN	NaN	NaN	NaN	NaN	NaN	NaN	NaN	NaN	NaN	NaN	NaN	NaN	NaN	NaN	NaN	NaN	NaN	NaN	NaN	NaN	NaN	NaN	NaN	NaN
20454	191.1	250.85	96.307	225.54	92.874	58.582	1.1556	106.22	259.02	NaN	37.656	106.42	89.161	2.1497	50.787	38.022	211.57	18.616	12.755	67.402	41.712	102.31	50.797	141.59	156.98	51.069	31.732	73.189	67.336	20.109	17.317	143.94	166.91	52.875	43.172	27.044	47.202	97.298	40.129	1.313	151.52	0.69246	138.33	168.11	7.4936	0.79546	0.93535	43.174	NaN
29948	186.48	133.61	121.38	141	116.62	130.17	39.511	211.48	250.98	NaN	142.32	149.67	85.278	111.69	64.393	92.914	183.69	70.376	137.79	137.07	91.088	144.76	130.81	121.45	106.56	169.29	114.57	220.11	162.23	113.65	124.02	326.6	132.02	241.8	75.582	149.55	156.08	315.45	124.27	120.7	99.85	92.376	205.15	221.82	86.9	111.75	109.04	136.47	80.621
32405	107.27	102.28	64.532	127.63	74.845	104.22	20.588	114.16	130.24	NaN	92.192	148.4	121.44	72.829	52.139	85.668	80.116	30.011	244.38	169.67	70.962	121.8	159.42	78.547	144.71	130.17	147.93	136.06	43.586	94.628	88.686	157.38	102.44	149.37	59.804	39.737	125.56	181.46	87.362	157.06	62.822	35.937	116.33	167.43	63.965	119.64	54.507	107.53	81.862
29291	259.63	310	144.56	191.57	303.93	46.728	NaN	168.51	214.7	NaN	105.59	66.485	101.76	270.57	62.079	40.976	46.523	56.469	108.31	72.347	69.27	112.31	128.24	73.405	54.15	98.677	23.541	282.5	78.118	96.872	28.01	276.57	111.59	237.11	3.6765	200.3	149.52	82.807	45.668	64.651	150.47	51.254	199.5	35.709	26.761	41.477	24.237	146.07	80.453
34815	160.72	183.69	70.723	88.008	167.46	105.42	3.572	146.71	219.71	NaN	72.708	194.49	60.551	70.352	73.441	32.112	188.15	128.94	65.142	131.73	74.062	150.01	103.17	114.17	138.43	34.256	77.602	140.19	144.78	48.272	67.827	227.34	89.668	290.87	49.101	54.44	149.13	206.91	78.191	15.879	44.546	71.759	108.59	226.01	77.396	119.08	84.769	27.223	10.746
35823	169.51	120.77	132.75	458.03	348.92	48.009	NaN	21.683	123.23	NaN	145.59	NaN	45.483	78.2	51.532	19.444	254.63	18.089	46.18	133.82	0.44744	204.66	208.21	232.12	14.233	168.04	128.4	266.91	38.483	30.57	94.708	104.97	49.133	452.93	3.2156	237.9	43.452	382.49	3.5993	NaN	272.75	NaN	355.84	78.665	13.96	63.703	180.56	63.065	1.4639
18703	80.612	88.066	21.693	124.23	140.33	12.932	21.102	65.362	53.665	NaN	43.937	39.104	70.966	32.528	24.717	17.398	88.539	23.347	100.89	95.061	22.467	93.461	108.01	200.51	120.34	326.03	50.281	38.124	108.1	17.135	53.087	165	129.99	68.954	15.167	31.886	106.43	157.57	202.39	21.619	50.604	14.895	47.383	52.579	3.6561	47.248	38.548	67.528	17.579
25384	163.57	43.042	7.2708	8.5307	30.726	2.4073	NaN	38.995	216.21	NaN	19.705	27.152	32.412	0.59455	1.6506	39.188	216.6	0.44859	0.25987	35.538	1.0019	64.152	438.62	1.7738	148.15	0.59594	116.77	102.87	47.363	238.52	66.02	525.97	130.6	241.25	95.839	778.85	19.935	291.98	22.762	37.655	88.439	NaN	115.87	99.665	83.573	39.861	53.043	447.73	NaN
34735	159.79	121.15	49.17	230.09	50.763	26.321	44.114	154.59	103.15	NaN	16.594	98.203	133.3	91.319	59.726	132.48	161.67	34.566	84.862	84.485	62.084	147.12	144.84	72.712	282.56	230.08	92.169	47.077	185.19	93.763	65.73	308.73	260.96	154.83	56.865	146.81	49.188	146.63	147.21	82.848	173.26	81.747	225.55	93.375	118.44	142.74	118.6	41.386	15.492
30997	156.19	106.88	3.8428	261.73	22.54	17.549	NaN	69.875	219.37	NaN	205.4	37.08	142.06	195.21	56.864	2.2275	64.839	239.83	203.24	307.04	NaN	78.678	127.85	1.1452	65.301	103.64	180.97	211.7	57.19	15.174	32.852	128.55	22.023	152.2	NaN	43.39	0.87941	42.543	128.97	NaN	218.6	163.67	107.73	80.181	NaN	1.9878	159.75	41.453	306.93
27241	NaN	22.349	58.167	186.62	NaN	NaN	NaN	116.33	665.37	NaN	31.727	127.78	87.594	70.375	NaN	366.57	456.73	NaN	58.167	0.17707	NaN	502.21	1.1272	NaN	43.625	38.778	NaN	142.99	NaN	0.52246	116.33	108.43	NaN	39.031	NaN	NaN	43.625	203.3	NaN	NaN	NaN	0.6994	630.85	429.46	43.625	NaN	NaN	49.857	0.63919
NaN	NaN	NaN	NaN	NaN	NaN	NaN	NaN	NaN	NaN	NaN	NaN	NaN	NaN	NaN	NaN	NaN	NaN	NaN	NaN	NaN	NaN	NaN	NaN	NaN	NaN	NaN	NaN	NaN	NaN	NaN	NaN	NaN	NaN	NaN	NaN	NaN	NaN	NaN	NaN	NaN	NaN	NaN	NaN	NaN	NaN	NaN	NaN	NaN	NaN
33326	92.97	54.616	168	326.58	190.67	44.987	42.32	217.23	34.958	NaN	26.747	150.75	15.06	703.54	150.36	2.9055	21.812	19.389	89.904	122.59	0.92809	245.18	38.778	16.142	296.36	81.865	30.697	100.55	103.81	15.67	233.69	440.16	265.8	96.282	41.51	3.4671	34.439	262.93	0.20712	24.842	29.083	NaN	152.83	345.78	72.126	40.094	1.3005	1.9398	3.7676
NaN	NaN	NaN	NaN	NaN	NaN	NaN	NaN	NaN	NaN	NaN	NaN	NaN	NaN	NaN	NaN	NaN	NaN	NaN	NaN	NaN	NaN	NaN	NaN	NaN	NaN	NaN	NaN	NaN	NaN	NaN	NaN	NaN	NaN	NaN	NaN	NaN	NaN	NaN	NaN	NaN	NaN	NaN	NaN	NaN	NaN	NaN	NaN	NaN	NaN
NaN	NaN	NaN	NaN	NaN	NaN	NaN	NaN	NaN	NaN	NaN	NaN	NaN	NaN	NaN	NaN	NaN	NaN	NaN	NaN	NaN	NaN	NaN	NaN	NaN	NaN	NaN	NaN	NaN	NaN	NaN	NaN	NaN	NaN	NaN	NaN	NaN	NaN	NaN	NaN	NaN	NaN	NaN	NaN	NaN	NaN	NaN	NaN	NaN	NaN
13360	0.19454	116.33	0.58853	632.44	487.53	NaN	NaN	NaN	NaN	NaN	0.98622	NaN	NaN	NaN	NaN	87.25	NaN	NaN	NaN	70.376	NaN	NaN	NaN	NaN	NaN	NaN	58.167	0.26641	687.98	NaN	365.56	116.33	NaN	NaN	NaN	NaN	NaN	305.33	87.25	NaN	261.42	NaN	NaN	NaN	NaN	NaN	NaN	1241.6	NaN
28359	0.66708	0.60646	0.58853	NaN	209.23	0.59658	NaN	116.33	62.167	NaN	NaN	NaN	NaN	NaN	50.597	116.17	49.857	131.6	NaN	NaN	220.98	986.83	NaN	NaN	0.17879	NaN	2.7274	224.13	174.28	1.4131	0.51324	313.57	1.5545	NaN	NaN	NaN	NaN	NaN	188.7	NaN	400.44	NaN	174.25	NaN	NaN	319.31	0.32018	NaN	NaN
10853	NaN	NaN	NaN	NaN	261.19	NaN	69.8	0.2157	1.0211	NaN	3.9329	NaN	NaN	NaN	NaN	NaN	304.05	2.0684	NaN	NaN	NaN	87.25	49.857	NaN	0.19071	NaN	NaN	3.2519	29.083	NaN	172.67	31.727	NaN	34.9	NaN	1.1002	1.295	0.17644	NaN	NaN	0.74553	NaN	0.42404	0.77385	NaN	NaN	NaN	NaN	NaN
27366	40.176	226.58	2.8025	59.21	31.727	NaN	NaN	89.094	2.3466	NaN	NaN	3.2747	56.576	3.978	87.655	NaN	51.079	38.778	116.33	40.473	NaN	1.2577	1.5403	93.349	364.98	117.68	NaN	NaN	44.588	87.25	0.75643	130.88	330.85	69.8	NaN	0.40161	0.71341	1.7323	NaN	NaN	NaN	NaN	NaN	58.167	0.57591	50.296	NaN	0.30641	347.44
36311	106.1	17.372	160.52	208.26	115.72	27.952	3.8097	367.43	188.54	NaN	31.091	486.81	108.53	103.17	3.569	6.361	199.03	59.924	53.091	205.85	94.496	41.121	26.981	205.57	277.97	313.36	32.148	69.084	252.58	24.777	98.189	66.758	83.922	176.47	108.9	181.38	112.97	397.18	65.945	1.9469	49.445	30.826	575.15	104.56	52.171	322.58	127.9	119.34	86.634
[truncated: 1,067 more columns]
