# Supplementary material for: Identifying multiscale spatio-temporal patterns in human mobility using manifold learning
Source: PeerJ Comput Sci. 2020 Jun 15;6:e276. doi: 10.7717/peerj-cs.276 (PMC7924485; doi:10.7717/peerj-cs.276)
Supplement: Supplemental Information 1 [file peerj-cs-06-276-s001.zip › Supp/Data/CSV/Data_UD1.csv]

5.6583e+05	5.4968e+05	5.6716e+05	5.7509e+05	5.9076e+05	5.8297e+05	5.1372e+05	5.8489e+05	5.9343e+05	5.9453e+05	5.8155e+05	5.8476e+05	5.6746e+05	5.0279e+05	5.7794e+05	5.3723e+05	4.4979e+05	3.8975e+05	4.884e+05	4.8772e+05	4.4673e+05	5.2211e+05	5.3266e+05	5.3936e+05	5.5896e+05	5.7426e+05	5.4956e+05	4.8076e+05	5.5698e+05	5.3659e+05	5.7177e+05	5.8999e+05	5.7103e+05	5.416e+05	4.7593e+05	5.6026e+05	5.758e+05	5.7508e+05	6.3279e+05	5.8163e+05	5.4181e+05	4.7498e+05	5.4138e+05	5.3101e+05	5.5916e+05	5.6338e+05	5.4291e+05	5.211e+05	4.6438e+05	5.2493e+05
1733	1643	1801.9	1730	1837.9	2131.9	2217.2	1822.7	1835.1	1938.9	1957.5	1862.3	2056.3	2317.3	2024.6	1895.8	1358.7	1393.8	1686.1	1837	1885.6	1653	1571.8	1617.2	1911	1741.8	2000	1987.4	1916.6	1747.9	1903.6	2009.3	1885.7	2142.7	2153.6	1820.6	1868.7	1957.3	2282.3	1908.2	2161.6	2283.6	1841.1	1801.1	1854.3	1882.8	1772	2083.3	2123	1701.4
2554.6	2344.9	2326.8	2375.4	2396.3	2543.2	2399.2	2428.9	2588.1	2536.3	2605.8	2440.9	2781.1	2273.5	2689.9	2591.3	1757.1	1583.8	2056.4	2076.1	1848.8	2199.5	2127.5	2122.6	2260.2	2187.3	2358.2	2105.2	2442.9	2203	2118.9	2342.4	2163.5	2236.9	1988.1	2798.7	2294.4	2205.5	2333.3	2255.5	2269.4	1859.3	2258.4	2140.6	2279.4	2091.4	2135.3	2132.4	1875.3	2230.7
711.54	655.42	707.81	732.24	729.8	868.42	892.21	739.91	744.07	803.08	784.77	773.35	826.92	894.7	841.88	777.09	704.37	759.06	820.26	831.24	858.13	712.07	718.93	565	756.93	807.11	879.78	173.36	539.49	765.26	869.98	833.25	798.1	822.26	975.4	827.16	839.66	871.22	869.62	803.72	831.99	877.79	760.63	719.61	787.02	754.96	742.29	837.73	965.98	790.15
2522.5	2396.8	2512.4	2616.9	2622.2	2982.6	3046.9	2697.5	2607.5	2655.7	2661.5	2638	2890.7	3078.5	2851.9	2794.9	2208.7	2077.6	2382.2	2546.5	2596	2417.7	2384.4	2440.7	2575.6	2719	2829.2	2939.4	2500.2	2374.1	2511.2	2657.7	2500.8	2902.7	2865.2	846.78	2325.1	2434.7	2671.1	2633.1	2918.9	2885.6	2724.6	2376.6	2515.1	2446.1	2358.7	2730.2	2737.2	2164.4
1516.2	1423.4	1530	1575.5	1681.7	1937	2239.5	1754	1800.5	1684.1	1602.1	1697.7	1996.9	2023.1	1500.8	1431.3	1304.8	1295.1	1380.8	1557	1646.9	1367.2	1325.9	1404.5	1472.2	1468.4	1675.6	1724.6	1475.3	1410.5	1510.6	1557	1489.3	1663.4	2053.9	2004.6	1573.3	1604.3	1811.3	1643.1	1770.9	1876.4	1532.9	1380.4	1578.2	1505.8	1573.1	1748.7	2046.5	1513.6
775.36	709.36	721.99	743.72	803.02	938.93	944.7	713.46	723.36	768.98	804.65	780.8	805.7	936.86	733.75	738.42	614.42	681.05	795.77	792.21	898.65	674.78	741.55	703.65	808.02	771.57	788.53	886.27	653.1	583.32	657.08	542.14	645.05	760.53	855.66	710.23	788.02	738.44	921.53	830.14	812.94	922.05	692.64	664.32	722.28	731.78	722.13	749.49	877.49	700.78
289.12	283.05	256.66	306.25	317.56	366.31	342.25	318.67	341.5	318.31	268.51	308.65	293.61	349.55	303.93	296.22	314.64	324.92	291.61	284.23	327.66	299.49	281.39	295.28	326.88	310.64	361.78	387.63	334.11	263.5	300.11	341.53	264.86	301.75	332.02	264.86	276.76	298.1	319.45	306.23	330.7	360.07	305.25	261.66	298.09	284.14	327.91	340.69	339.4	305.33
2068.6	1898	2055.1	2142	2163.4	2553.9	2685.7	2201.7	2153.7	2200.1	2166.2	2107.7	2261.5	2489.8	2167.3	2027.6	1733.9	1624.3	1785.7	2151.4	2300.9	1913.2	2001.5	1939.7	2132.7	2005.2	2189.4	2261	2038.6	1933.7	1950.3	2096.2	1992.3	2316.2	2343.8	1935.6	2009.7	2122.6	2221.9	2020.3	2299.8	2497.5	1956.1	1789.9	2019.9	1979.8	1856	2133	2417.9	1886.2
1353.5	1309.7	1477.2	1465.7	1605.6	1691.7	2040.9	1579.7	1641.2	1619.6	1648.1	1636.2	1691.7	2091	1690.7	1601.4	1298.2	1407.3	1508.4	1618.9	1927	1425.8	1391.7	1388.2	1497.5	1538.4	1765.2	2043.9	1514.4	1517.5	1490.4	1663	1648.3	1734	1971.6	1526.6	1475.1	1545.6	1696.5	1637.3	1677.7	2079	1458.5	1437.9	1496.1	1478.3	1510.3	1589.2	2181.3	1435.6
0	0	0	0	0	0	0	0	0	0	0	0	0	0	0	0	0	0	0	0	0	0	0	0	0	0	0	0	0	0	0	0	0	0	0	0	0	0	0	0	0	0	0	0	0	0	0	0	0	0
1004	982.1	944.26	920.35	1011.4	1062.5	1231.8	1017.9	1038.5	972.55	947.17	954.27	1058	1219.6	870.71	782.67	738.18	742.83	801.26	901.24	1054.5	718.37	778.92	844.29	907.68	921.29	1010.8	1134.9	782.02	798.38	817.42	878.47	860.04	903.22	1190.8	853.83	882.86	837.57	1029	906.61	981.71	1127.3	898.67	817.39	907.31	901.15	970.32	1107.7	1252	939.2
1083.6	988.58	1020.8	980.99	1062.3	1213.1	1237.1	1088.2	1057	1078.2	999.09	1075.8	1173.9	1308.6	1294.3	1087.4	888.2	883.14	1025.8	1101.8	1165.1	1045	1087.3	1118.7	1133.9	1204.4	1194.8	1277.1	1113.6	900.79	1074.4	1134.2	1083.9	1123.2	1147.9	1131.1	987.07	1074.6	1180.6	1156.9	1131	1260.3	1055.2	884.04	989.13	1046.3	1019.1	1004.4	1085.5	990.12
1554.8	1471.4	1504.9	1543.4	1595.4	1617.5	1482.6	1432.7	1526.9	1524.5	1562.2	1517.9	1526.1	1374.5	1494.1	1579.1	1127.7	1039.1	1214.9	1426	1279.4	1332.7	1283.8	1402.1	1523.2	1508.1	1589.3	1403.8	1413.4	1365.6	1401.5	1533	1415	1581.2	1438.7	1721	1515	1501.8	1757.5	1469.9	1385.1	1385.4	1424.4	1421.6	1452	1434.7	1345.5	1391.8	1267.3	1373.2
895.29	796.57	880.96	965.13	881.8	1020	1109.4	1018.3	956.95	892.42	880	897.36	999.11	1165.5	984.61	903.35	760.97	777.1	919.8	958.79	963.9	922.11	946.24	917.42	931.66	1029.7	1022.5	1234.7	922.35	748.29	819.23	809.97	825.33	859.32	954.25	754.64	808.77	833.74	849.9	854.9	843.88	1048.4	792.63	683.91	741.76	752.44	751.73	856.19	938.65	763.64
804.69	704.57	777.3	793.94	822.76	1040.9	1150.2	857.84	869	853.91	801.48	828.12	889.86	1002.6	834.82	843.45	701.56	721.43	786.08	832.53	919.77	764.61	721.75	771.33	837.25	801.18	919.05	1101.2	765.1	730.29	757.91	855.13	784.44	822.2	1003.5	753.75	757.92	785.6	902.7	771.81	884.56	1000.2	813.2	819.47	852.82	839.87	793.59	961.67	1136.9	763.53
835.33	743.06	803.62	833.83	881.33	955.71	1110.9	819.91	844.03	846.02	909.74	801.76	964.44	977.98	772.71	845.53	661.72	828.26	759.79	874.99	920.77	681.93	715.39	809.05	787	847.36	916.35	1029.6	716.54	733.05	801.57	869.97	785.19	897.58	1101.4	928.9	831.25	812.48	930.35	799.09	984.42	1043.9	814.44	732.4	817.21	794.78	763.73	843.39	973.77	716.17
2014.3	1865.4	1897.3	1894.8	2159.6	2176.6	2238.8	1984.2	1888.3	2075.7	2034.9	2031.3	2167.8	2173.2	2268.6	2220.4	1834	1769.2	1761.2	2014.8	2124.5	1768.1	1866.6	1869.5	1955.9	2058.7	2153.8	2266.9	2059.5	1901.4	1957.3	2334	2029.5	2164	2242.6	2571.9	2097.8	1977.3	2266	2026.1	2216.4	2126	2078.8	1905.3	2083.6	2172.2	2059.9	2261.3	2411.9	2146.6
729.97	720	722.33	722.57	825.15	824.82	804.44	786.27	720.73	713.69	702.09	747.95	773.6	754.82	817.42	763.78	612.86	644.08	669.03	736.15	718.72	735.1	725.57	733.62	755.35	723.8	860.51	733.5	786.45	767.39	836.12	826.26	755.66	780.4	754.21	858.74	746.21	763.22	905.01	851.53	754.42	761.25	770.51	711.11	752.72	798.22	737.71	748.55	734.35	743.18
1475.7	1324.2	1459.5	1490.2	1529.9	1772.2	1935.4	1498.4	1529.9	1583.6	1412.5	1536.9	1671.7	1833.9	1544.7	1489.5	1253.8	1246.8	1398	1444.1	1624.8	1451.1	1449.4	1434.2	1494.5	1549.3	1671.7	1868.2	1590.5	1454.4	1484.9	1604.1	1539.5	1731.5	1889.8	1602.6	1553	1596	1712.4	1560	1666.2	1803.9	1312.9	1314.4	1434.8	1377	1335.4	1506.8	1742.7	1358.4
2075.1	1868.9	2128.9	2124.6	2187.1	2519.2	2842	2123.4	2221.4	2172.9	2226.6	2116.9	2477.4	2768.2	2333.2	2229.7	1854.5	1776.3	2068.7	2263.1	2483.8	2117.1	2132.8	2060	2174.8	2343.9	2485.3	2718.3	2141.2	2127.1	2203.8	2172.2	2088.7	2280.1	2580.6	2072.8	2172.4	2139.9	2351.8	2131.1	2161.2	2613.7	1991.2	1912.7	2076.6	2161.9	2056.2	2235.1	2659.3	1992.2
1037.4	925.4	1004.6	1046.4	960.06	1140.7	1054.8	1054.3	1085.6	1025.1	1110.6	1070.8	1104	991.3	1186	1076.7	991.85	884.23	1009.1	1009.5	1119.9	1027.4	1018.2	1063.9	1053.2	1138.3	1149.7	1132.2	1029.4	920.61	1087.8	1027.9	1048.8	1074.3	1061.7	1023.9	1034.5	1050.3	1181.7	1084.4	1062.9	958.83	932.37	947.71	953.13	1030.9	981.77	979.63	1028.8	940.57
1428.4	1255.5	1439.6	1375.1	1552.7	1873.8	2105.9	1482.4	1510.5	1551.7	1390.9	1388.4	1574.3	1819.5	1513.6	1472.5	1278.7	1332.8	1400.9	1441.3	1571.3	1319.8	1352	1314.3	1487.2	1498.5	1698.1	1792.8	1429.3	1406.8	1459.3	1504	1484.3	1897.6	1923.6	1387.2	1541.5	1564.9	1735.6	1582.4	1660	2025.9	1478.9	1405.6	1545.2	1485.9	1446.6	1663	1931.1	1488.7
1162.9	1009.3	1072.7	1040.1	1138.3	1293.3	1440.7	1046	1124.9	1091.8	1077.6	1045.3	1318.1	1532.2	1075.1	1050	832.07	910.11	992.59	1154	1257.4	994	1044.2	1038.5	1121.7	1132.3	1232.2	1388.8	1149.1	1003.4	1076.3	1032.7	993.99	1122.8	1395.9	969.41	1070.8	1065.5	1193.9	1052.2	1130.3	1345	976.35	986.24	1010.6	1050	918.52	1121.1	1191.8	975.52
1600.5	1586.1	1619.6	1480.6	1605	1778.7	1729.4	1596.1	1664.8	1757.1	1599.1	1617.6	1781.7	1848.9	1540.5	1546.8	1439.7	1463.7	1411.3	1656.9	1660.1	1474	1483	1590.5	1617.3	1594.8	1858.9	1697.2	1679.8	1608.1	1662.5	1663.6	1600.3	1883	1979.6	1769.8	1821.7	1766.7	1869.6	1723.3	1790.5	1746.8	1630.5	1552.4	1727	1585.4	1631.9	1706.5	1681.8	1454
2427	2479.5	2346.3	2455.9	2558.8	2606.7	2147.6	2350.2	2304.2	2346.9	2534	2494.6	2442.9	2131.5	2821.7	2875.4	1885.4	1423.4	1929.9	1932.7	1852.7	2161.5	2243.5	2210.4	2381.5	2440.4	2323.6	1948.3	2424.4	2125	2232.5	2333.5	2258.5	2196.2	1814.4	2475.3	2219.5	2302.7	2418.6	2239.1	2325.1	1875.3	2335.6	2180.3	2355.3	2236.2	2083.2	2134.7	1801.2	2270.2
1226.4	1095.2	1300.1	1373.5	1313.9	1521.4	1525.8	1214.3	1308.6	1351.1	1244.1	1192.6	1481.5	1574	1236.1	1253.6	997.33	1072.6	1152.6	1189.6	1376	1135.9	1143.3	1182	1178.5	1347.7	1566.6	1609	1364	1183.7	1295.4	1253.8	1117.8	1449.9	1499.3	1185.7	1206.9	1257.1	1396.7	1224.2	1427.2	1538.5	1216.3	1050.9	1212.3	1233	1202.3	1347.8	1483.6	1133.8
802.97	830.3	875.89	805.24	802.48	1062.9	1174.3	806.23	846.65	880.29	804.56	824.11	927.52	1075.3	827.53	798.45	689.38	700.69	714.91	815.82	920.96	701.64	741.75	788.17	748.26	776.41	910.57	1009.7	856.08	883.79	925.21	903.64	852.75	1034.1	1126.3	885.47	880.58	833.33	957.47	839.41	881.24	963.72	728.27	685.26	665.24	685.29	744.05	792.02	865.17	689.49
1520	1438.8	1621.9	1549.6	1669.8	1841.6	2027.7	1605.2	1692	1691.3	1583	1597.8	1859.9	2059.5	1777.9	1680.8	1487.6	1424.4	1574.6	1838	1959.5	1488.7	1603.2	1542.1	1686.8	1754.2	1933.2	2113.9	1720.5	1579.7	1653.5	1642.9	1562.6	1862.8	2010.3	1671.6	1682.5	1719.3	1828.3	1743	1908.4	2170.8	1456.9	1526.3	1610.8	1673.4	1487.8	1764.6	1976.9	1437.4
1487.1	1375.5	1319.9	1096.5	1338.9	1626.3	1639.7	1447.8	1420.9	1384.9	1376.3	1336.2	1564.5	1698.6	1339	1402.3	1108	1184.3	1210	1389.8	1523	1191.5	1243.8	1278.1	1277.8	1377	1587.2	1638.6	1332.1	1242.5	1361.8	1259	1279.6	1562.8	1706.9	1403.5	1422	1377.1	1542.8	1310.2	1463.4	1534.9	1414.2	1248.7	1333.6	1265.7	1261.7	1478.9	1601.6	1178.8
1073.8	985.1	1105.9	1030.9	1091.7	1208.1	1241.7	1095.4	1148.3	1083.4	1058.4	1081	1126.2	1209.9	1072.4	1083.5	857.38	838.61	948.08	1055.8	1098.6	916.52	1026.1	1053.6	1055	1103.4	1149.6	1236.3	1009.5	977.28	1046.2	1122.8	1017.6	1126.7	1158.6	987.11	1005.9	1068.5	1203.4	1142.1	1130.4	1145.1	977.8	923.78	1037.5	1033.4	946.76	1048.3	1060.9	912.04
928.31	828.75	973.97	960.5	958.15	1145.4	1231.4	921.39	1003.6	925.92	946.89	944.23	1170.1	1165.8	966.1	872.63	817.08	812.02	819.13	893.76	1028	844.36	877.76	767.57	905.43	894.17	1067.7	1238	947.99	897.07	936.05	1011.4	1356.7	1522.6	1819.4	1440.6	1168.1	1016.6	1209.2	1005	1131	1385.9	1020.5	985.84	898.16	920.74	847.91	1020.4	1106.4	867.77
2656.4	2474.3	2773.7	2653.5	2816.6	3414.7	3553.4	2703.8	2922.7	2805.9	2705.6	2734.5	3168.8	3490	2783.4	2679.3	2313.5	2317.3	2513.4	2817.2	2967.4	2368.6	2421.7	2482.8	2609.3	2661.7	3100.7	3239.6	2783.9	2516.6	2777.3	2799.7	2541	3175.1	3268.7	2731.4	2772.9	2806	3189.3	2702.8	3241.7	3434.1	2649.3	2491.3	2627.3	2739.7	2566	3048.8	3320.4	2831.4
1917.1	1894	1835.6	1877.9	2070.9	1796.7	1267.6	2027.4	1955.1	1942.6	2078	1936.2	1747.6	1320.2	2114.8	2326.2	1488	895.04	1502.4	1333.1	982.96	1606.3	1558.1	1579	1789.8	1864.8	1630.4	1180.7	1950.3	1933	1913.5	1877.9	1947.5	1546.3	1214.6	1925.1	1860.3	1726.7	2062.8	1898.7	1636	1180.6	1714.4	1705.1	2040.1	2048.7	1979.5	1728.9	1307.3	1993.9
1679	1575.8	1815.6	1777.5	1868.5	2146	2447.1	1842	1803.4	1838.2	1853.1	1740.4	2009.8	2279.2	1826.4	1768.7	1638.8	1680.3	1657	1822	1916.5	1587.6	1604.4	1635.6	1760.6	1842.4	2067.8	2221.8	2383.6	2164.2	2367.7	1991.3	1948.4	2180.4	2479.9	1956.8	1830	1801.9	2075.5	1823.6	2035.3	2285.3	1742.4	1631.2	1721.2	1711.6	1617.2	2023.7	2133.8	722.31
695.12	737.19	733.91	769.99	812.5	811.74	836.5	772.03	731.63	719.24	744.32	726.16	746.31	825.53	532.49	398.07	375.21	332.57	319.07	382.02	413.08	368.03	355.9	318.31	347.6	411.86	502.72	499.09	395.37	411.54	421.86	602.62	780.95	805.99	889.54	748.37	815.75	827.87	890.64	808.69	840.38	875.45	733.97	775.15	820.42	817.45	784.28	780.71	819.29	698.12
1050.1	926.85	1039.7	1043.9	1203.5	1340.3	1529.2	1134.9	1166.8	1097.5	1105.3	1102.1	1234.8	1445.2	1212.1	1320.1	1104.6	1067.3	1063.7	1195.7	1292.4	1048.7	1033.8	1028.9	1202.3	1151.4	1282.9	1414.9	49.628	0	0	986.58	1098.6	1384.5	1505.9	1185.2	1187.8	1164.5	1349.6	1279.8	1320.8	1364.6	1079.9	960.88	1095.7	1036.1	1008.1	1189.4	1308.7	1229.7
1405.8	1295.7	1418.9	1385.6	1386.2	1582.5	1633.1	1403.1	1417.1	1425.6	1425.3	1441.2	1565.7	1683.5	1461	1383.3	1276.2	1193.9	1364.2	1443.6	1547.9	1410.7	1348.1	1502.2	1499.5	1438.8	1772.7	1735.3	1651.4	1469.3	1632.1	1598.1	1823	2197.7	2332.2	1983.6	1910.9	1823.4	2022.1	1817.4	1965	2139.8	1935.6	1761.6	1588.8	1486	1487.2	1653.8	1783.7	1529.5
2429.4	2265.2	2346.2	2281.3	2503.3	2837.9	3243.5	2503.3	2483	2454.2	2411.4	2457	2832	3110.2	2510.5	2509.9	2353	2291.4	2388.3	2712.4	2816.6	2282.7	2298.7	2324.5	2528.9	2651.3	2779.4	3028.9	2502.8	2465.3	2630.8	2522.3	671.72	693.95	474.9	301.15	1140.8	1779.5	1746.7	1695.6	1887.8	1923.9	1475.6	1465.3	1999	2063.2	2041.2	2321.5	2583.7	2208
1485.2	1461.8	1475.5	1637	1609.6	1681.1	1247.1	1566.2	1562.7	1681.3	1540.6	1552.3	1495.5	1171.8	1757.6	1717.4	1029	846.35	1268.1	1282.5	942.15	1362.1	1435.2	1517.3	1500.3	1541.3	1550.3	1123	1446.1	1305.8	1514.2	1546.9	1521.1	1653.8	1117.5	1581.1	1605.5	1546.8	1707.1	1511.4	1485.8	1127.1	1546.5	1402.1	1436.4	1515.4	1581.7	1659.5	1176.9	1576
870.49	824.39	861.67	907.53	937.34	1010.5	875.24	944.57	927.06	953.17	930.57	910.29	964.26	982.1	797.86	812.51	635.9	562.9	650.83	819.47	749.43	689.93	728.32	776.9	800.35	843.24	852.2	848.34	834.02	788.83	879.66	882.47	834.54	955.86	855.26	846.61	777.85	851.43	1016.4	815.2	867.99	787.21	779.36	810.61	901.6	857.41	784.3	817.96	750.53	706.78
871.97	836.97	843.64	865.4	889.55	1004.3	1028.8	752.35	882.27	867.25	849.68	873.23	1164	1125.4	1008.7	1016.6	810.92	820.47	783.92	925.68	1015.3	796.49	789.45	856.73	850.87	806.03	958.08	1058.9	1161.3	1015.8	1176	869.49	823.2	1023.6	1085.3	847.93	844.17	870.3	1079.5	921.1	974.85	1008.7	806.85	757.1	913.28	857.41	819.78	936.69	1021.1	964.39
621.44	631.75	578.05	660.13	681.34	726.15	735.91	651.6	627.2	626.75	693.25	671.86	727.12	753.57	613.07	611.56	523.77	504.25	509.81	605.74	613.38	551.91	569.82	575.45	587.13	604	662.95	694.6	628.59	590.35	581.03	644.43	599.03	657.03	589.79	650.47	638.07	659.38	786.02	649.84	696.11	697.57	565.85	516.8	562.12	576.42	551.9	572.17	610.35	520.79
2719.9	2666.7	2731.3	2824	2873	3312.8	3455.4	2896.9	2911.8	2845.4	2857.9	2819.2	3277.2	3345.4	2751.4	2542	2209	2157.4	2419.7	2591	2634.5	2435.7	2416.6	2346	2658.1	2698.3	2801.5	2872.3	2807.2	2525.3	2709	2809.4	2813.1	3139.6	3297	2852.5	2865	2794.2	3384.2	2883.1	2932.3	3021.7	2579.2	2550.3	2767.9	2676.5	2629.3	2982.2	3087.4	2633.2
1406.2	1363.9	1412.2	1472.6	1445.8	1756.6	1885.5	1610.1	1500.2	1504.9	1480.8	1501.1	1684.1	1812.3	1461.8	1399.8	1294.3	1207.3	1322.2	1399.5	1507.3	1279.1	1263.5	1304.5	1336.8	1369	1504.6	1573.3	1386.3	1225.1	1344	1421.2	1417.2	1725.1	1820.8	1557.2	1479.8	1455.9	1743.9	1396.2	1545.2	1612.8	1407.3	1341	1284.9	1330.9	1191.7	1463.1	1521.6	1232.4
623.57	580.75	635.15	641.45	630.12	732.23	729.64	687.35	695.72	668.46	730.24	648.38	696.92	738.55	666.6	756.44	668.49	691.32	837.43	942.85	921.31	798.43	792.69	831.89	791.56	870.79	997.42	915.21	845.65	846.9	864.87	983.82	890.29	991.07	971.33	874.19	889.86	904.17	1024.2	894.5	937.42	939.32	777.66	659.75	650.36	749.9	744.38	864.22	895.79	776.08
1637.3	1467.5	1528.1	1637.5	1666.8	1993.6	1827.8	1616.2	1656.4	1702.2	1630.7	1653.6	1810.4	1853.4	1674.6	1601.9	1099.2	1211.6	1450.8	1677.8	1485.2	1531.1	1575.8	1468.7	1578.9	1573.6	1734.8	1628	1611.4	1590.1	1655.7	1806.3	1575.2	2027.3	1958.7	1707.2	1759.4	1733.7	1992.6	1734	1838.8	1757.3	1532	1409.1	1496.7	1547.5	1614.9	1680.3	1665.6	1576.2
1306.5	1258.8	1432.8	1622.3	1478.7	1781	1734.2	1287	1334.5	1400.1	1567.3	1426.4	1513.7	1659	1396.4	1412.5	1026.1	1151.3	1199.3	1272.3	1359.6	1113.1	1136.7	1121.5	1376.2	1403.6	1413	1532.6	1439.1	1247.1	1328.1	1525.1	1424.1	1673.3	1689.4	1409.7	1414.4	1374.4	1513.5	1376.7	1617.4	1606.4	1256.1	1176.1	1249.8	1311.6	874.51	1117.4	1002.5	866.11
1207.6	1108.4	1059.2	1188.3	1320.3	1554.5	1501.5	1305.6	1314.6	1364	1334.5	1351.6	33.103	0	0	0	833.95	939.81	1036.6	1276.9	1249.1	1145.8	1090.8	1086.9	1147.5	1070.9	1399.3	1467.3	1231.4	1112.8	1172.5	1282.3	1171.2	1359.2	1263.3	1145.7	1112.3	991.26	28.525	967.41	1246.3	1353.7	1168	1104.8	1262.1	1157.7	1099	1340.1	1298.5	1156.9
671.53	665.46	711.34	758.66	668.08	733.42	780.29	693.48	688.34	692.71	703.58	716.77	730.28	766.11	614.45	618.09	500.92	553.91	678.06	764.9	712.14	606.28	616.53	588.88	601.92	673.89	729.67	727.19	580.86	581.65	588.21	611.71	619.02	769.36	710.23	627.18	587.44	601.72	731.31	606.94	665.5	579	531.17	577.32	666.41	761.31	745.79	849.63	825.63	719.88
2727.9	2522.9	2626.9	2437.1	2860.3	3343.3	3108.6	2605.2	2721	2743.8	2167.4	2689	2996.7	3087.4	2880.9	2774	2318.8	2309.9	2422.6	2676.9	2637.6	2358.7	2387.2	2524	2824	2861.5	3053.4	2955.9	2676.8	2583.6	2743.1	2892.4	2729	3113.3	3147.8	2798.8	2762	2694.4	3187	2732.2	2993.2	3063.6	2573.9	2409.4	2798.8	2566.5	2538.8	2807.6	2892.5	2631.8
4071.6	3835.7	4158.2	4272.4	4003.1	4552.9	3915.2	4230.4	4183	4241.8	4030.8	4030.2	5297.4	4667.5	4793.3	4413.4	3100.4	2653.1	3427	3709.1	3261.5	3568.6	3697	3960.2	4025.1	4019.5	4475.2	3531.4	3816.2	3646.7	4036.4	3930.2	3837	4162	3655.2	3700.4	3767.7	4353.3	4816.3	3913.3	4104.4	3442.8	3819.2	3369	3935.6	3652.5	3577.5	3813.2	3653.5	3676.5
0	0	0	0	0	0	0	0	0	0	0	0	0	0	0	0	0	0	0	0	0	0	0	0	0	0	0	0	0	0	0	0	0	0	0	0	0	0	0	0	0	0	0	0	0	0	0	0	0	0
471.41	668.71	693.37	697.27	772.7	903.02	809.07	750.62	711.35	707.68	722.39	807.8	853.14	630.98	790.65	761.21	156.83	37.055	648.65	477.66	675.7	668.91	738.24	692.02	722.75	709.53	817.71	684.28	697.22	667.48	711.7	701.61	686.71	773.3	774.45	656.74	746.86	758.31	835	738.62	827.78	730.35	560.32	560.05	627.7	631.26	526.84	626.1	655.28	547.15
1705.2	1613.3	1587.7	1851.7	1735.3	1975.8	1846.3	1703.2	1730.8	1773.2	1953.9	1656	1872.9	1751	2232.5	1895.5	1492.6	1338.4	1455.7	1617.9	1619.7	1550.7	1508.1	1542.1	1778.1	1633.5	1984.4	1729.9	1699.3	1651.8	1768.1	1821.6	1696.5	1982.6	1769.1	1752.1	1815.5	1745.1	1985	1691.9	1872	1672.1	1549.3	1434.4	1167.5	1494.3	1410.8	1711	1535.4	1412.2
0	0	0	0	0	0	0	0	0	0	0	0	0	0	0	0	0	0	0	0	0	0	0	0	0	0	0	0	0	0	0	0	0	0	0	0	0	0	0	0	0	0	0	166.17	277.05	255.3	254.57	314	263.09	303.98
792.22	946.16	1064.5	1009.5	1093.9	1169	1324.5	748.64	1064.7	1092.3	1132.2	1113	1260.1	1411.7	1004.7	1017	859.95	886.09	821.72	1045.3	1111.2	965.39	893.29	937.94	984.96	1016.2	1163.9	1280.4	1116.3	1022.2	1110.1	1054.7	1121.9	1088.9	1187.2	1040.1	1071.6	991.43	1120.4	1091.1	1173.5	1154.5	991.71	968.08	985.67	985.64	946.67	1102.9	1261.9	971.04
1627.2	1535.1	1661	1593.3	1693	1988.8	2125.4	1771.4	1665	1697.9	1570.1	1580.3	2204.1	2127	2066.8	2119	1753.3	1705.1	1750.1	1884	1947.8	1567.3	1661.3	1739.5	1889.4	1944.6	2250.7	2000.8	1718.9	1718.4	1757.8	1734.2	1739.6	2018.2	1922.3	1674.1	1777.5	1795.4	2251.2	1836.9	2109.8	2033.4	1564.3	1549.4	1734.5	1694.8	1626.5	1886.5	1892.5	1703.9
256.78	284.28	325.94	289.05	310.19	356.24	441.43	248.12	337.65	325.92	312.05	308.82	376.74	342.99	345.59	366.85	342.93	326.56	253.21	349.14	407.82	298.81	299.72	277.63	359.53	320.06	358.75	364.32	401.88	355.27	402.29	390.7	343.83	420.56	445.13	377.03	359.4	351.61	471.38	443.57	377.94	477.9	339.91	330.56	359.67	363.21	387.15	399.15	411.29	304.91
919.25	747.69	777.99	797.35	842.3	978.04	923.5	932.07	829.76	816.06	739.87	766.64	925.93	999.52	894.31	800.77	757.23	706.88	866.83	878.39	914.51	751.03	762.55	758.86	845.19	940.49	1006.4	971.45	945.48	836.44	827.94	923.42	862.78	901.97	934.19	830.09	863.48	910.39	992.63	857.22	934.04	973.22	703.8	689.09	749.7	727.59	728.19	862.59	884.03	774.14
2226.3	1964.6	2019.6	2262.4	2076.2	2462.2	2624.6	2263.5	2142.4	2079.1	2065.8	1985.7	2339.7	2525.4	2069.8	2032.7	1801.5	1926.8	1904	2250.6	2328.1	1862.2	1975	1949.3	2091.9	2074.5	2548.1	2629.8	2208.7	2109.9	2217	2287.3	2217.6	2453.5	2707.4	2086.4	2276.6	2264.8	2462.5	2236.9	2564.7	2708.9	2031.8	1849.9	2099.4	1958.6	1968.5	2328.3	2441.9	1904.2
197.21	155.46	184.52	215.26	204.22	267.35	248.44	190.22	195.24	188.54	150.54	197.59	235.93	229.72	209.92	183.58	145.63	145.57	162.9	181.75	214.16	165.78	156.28	163.7	188.51	220.58	211.8	195.47	222.37	180.13	245.11	242.7	217.07	270.31	257.59	217.68	263.43	249.37	310.17	239.81	261.27	259.41	172.38	156.97	179.53	185.74	162.77	170.23	170.96	157.52
1750.8	1728.7	1725.3	1710.4	1775.9	2176.5	2240.6	1953.4	1832.8	1864.7	1687.8	1740.1	2028.8	2106.9	2106.6	1796.8	1586.8	1542	1651.8	1786.2	1888.1	1510.9	1728.8	1748.6	1857.6	1927.2	2033.7	2123.9	1802.5	1802.2	1867.7	1962.4	1794	2044.4	2186.6	1710.9	1893.6	1928.5	2179.1	1865.4	1950.3	2043.1	1425.4	1435	1467.2	1640.2	1709.5	1918.4	1942.2	1748.9
454.17	601.84	724.54	710.77	724.69	767.68	977.05	541.49	756.01	729.85	724.75	685.98	785.72	854.92	111.41	508.36	629.92	683.6	567.16	842.92	887.29	664.57	630.05	699.39	741.92	710.88	915.56	998.18	819.45	688.11	786.23	702.58	718.06	932.96	1024.4	755.77	739.36	653.63	916.78	833.46	899.68	985.58	754.77	794.85	844.62	653.89	593.52	660.48	729.34	598.41
3273.3	2641.8	2798.5	3463.1	2999.5	3239	2678.1	3556.6	3340.2	2945.7	2887.8	2950.1	3104.8	2573.4	3059.3	3115	2581.3	2170.5	2528.9	2760.2	2489.7	2573	2343.1	2485.2	2556.6	2633.2	2999.2	2385.7	2472.5	2393.7	2667.8	2841.5	2850.8	2987.4	2485.8	2598.7	2828.2	2744.5	2978.1	2718.8	2954.3	2458.9	2639.7	2504.4	2758.1	2544.9	2295.8	2546.3	2279.7	2328.9
806.03	705.32	731.89	814.57	841.25	863.88	541.04	861.62	824.45	861.31	768.68	803.63	756.28	467.7	825.82	879.09	724.24	630.8	744.7	797.15	515.98	792.17	762.79	879.88	784.18	800.5	806.33	581.99	789.72	796.21	874.02	857.65	776.4	704.51	458.55	798.29	853.25	861.99	863.89	818.16	975.7	418.09	834.85	821.06	858.82	832.72	814.72	709.44	417.15	749.16
381.73	1142.1	1232.3	405.85	1162.3	1634.5	1454	504.47	372.5	1194.9	1405	1352.7	1572.1	1484	1478.9	1510.8	1387.3	1248.1	1261.8	1522.3	1450.9	1310	1351.5	1353.4	1444.7	1499.3	1792.6	1624.6	1214.5	1183.2	1274.7	1305.1	1218.1	1382.5	1427.4	1250.5	1169	1131.4	1493.1	1320.5	1380.5	1271.1	1226.7	1140.8	1271.7	1238	1322.4	1490.9	1384.9	1192.3
1051.3	966.68	1004.1	1044.3	1126.2	1265.4	1268.7	1027.8	1016.8	1033.8	993.6	998.44	1158.4	1229.3	1181	1079.7	931.03	912.79	993.54	1171.9	1063	954.24	972.96	962.46	1000.5	1019.4	1205.2	1179.9	1056	966.6	1001.5	1038.5	997.64	1051	1125.8	903.6	1025.7	1008.1	1069.4	1107.8	1212.4	1257.7	905.52	665.83	726.57	862.58	850.23	967.15	1007.1	877.94
1539.7	1503.5	1581.9	1538.3	1680.4	1789.3	1337.3	1690.6	1623.6	1699.1	1620.2	1713.5	1829.1	1458	1949.4	1812.6	1065.1	828.36	1288.5	1525.8	1164	1498.1	1574.9	1601.5	1611.9	1749.4	1897.1	1292.8	1729	1710.8	1912.2	1787.7	1707.9	1813.4	1342.2	1679.8	1645.8	1753.7	1814.4	1701	1850.2	1402.5	1566.9	1496.1	1612	1626.1	1575.7	1622	1243.4	1584.9
675.68	643.18	745.12	728.44	668.73	869.11	907.19	724.38	726.65	783.73	739.1	763.25	859.13	952.93	816.9	798.49	635.2	631.07	836.51	907.28	871.77	733.66	726.72	784.26	753.47	794.95	908.42	926.9	903.77	795.49	822.73	878.36	842.4	923.81	1012.2	798.16	798.54	840.59	860.88	856.43	959.99	993.48	774.06	739.73	805.66	749.86	875.77	927.57	970.28	759.66
0	0	0	0	0	0	0	0	0	0	0	0	0	0	0	0	0	0	0	0	0	0	0	0	0	0	0	0	0	0	0	0	0	0	0	0	0	0	0	0	0	0	0	0	0	0	0	0	0	0
847.05	737.96	749.55	735.11	816.28	940.95	814.91	782.31	796.05	788.9	847.61	776.17	898.79	772.75	909.44	935.69	628.07	588.13	757.39	858.48	754.84	791	760.7	839.2	848.49	883.19	957.01	777.99	848.91	806.56	832.66	901.81	854.21	830.01	747.24	810.74	858.05	837.13	897.98	840.57	892.86	796.35	740.73	754.55	831.64	753.22	787.25	870.75	714.67	789.12
1211.3	1143.7	1163.5	1123.6	1179	1329.9	1232.1	1143.8	1008.5	1225.4	1170	1140.9	1321.5	1330.5	1158.6	1153.2	1048.7	1069	1081.1	1240.6	1208.7	1075.6	1037.1	1096.9	1154.5	1220.6	1295.5	1280.8	1151.3	1056.7	1173	1217.6	1227.6	1495.7	1423.7	1153.7	1185.7	1125.3	1331	1220.7	1333.5	1311	1092.6	1021.5	1101	1047.9	1011.3	1540.9	1197.9	987.72
1800.6	1629.3	1884.1	1845.4	1935.6	2371	2297.1	1959.7	1912.6	1949.4	1839.4	1874	2184.3	2139.8	1881.7	1746.9	1238.4	1309.8	1563.7	1775.1	1822	1594.7	1593.8	1666.7	1783.6	1820.5	2020.1	2009.4	1799.7	1679.9	1919.4	1998.5	1854.1	2159.9	2131.6	1789.9	1867.4	1940.2	1968.6	1899.7	2119.9	2101	1746	1655.9	1757.8	1777.2	1712.2	1921.6	1920.8	1720.7
1868.1	1771.5	1896.3	1954.2	1990.5	2384.6	1757.3	1928.4	1938.2	1896.5	1888.8	1907.3	2025.7	1741.4	2052.4	1917.2	1401.8	1166.2	1653.4	1778.5	1714.9	1758.4	1883.8	1925	2003.4	2063.8	2086.1	1712.9	1932	1872.8	1882.2	1952.7	1994.6	1893.9	1687.6	1941.6	1990	1960.6	2163.3	1888.8	1889.7	1633.8	1917.5	1756.1	1908	1939.5	1849.9	2019.3	1684.3	1840.6
1862.5	1847.7	1955.4	1913.1	2053.7	2445.3	2316.8	1688	2049.1	2084.9	1971.7	1970.6	2220.8	2241.7	1900.2	1977.7	1702.6	1693.6	1767.7	1872.2	1889.4	1689.4	1819.1	1805.1	1909.9	1934	2124	2200.1	1873.5	1702.5	1774.2	1876.1	1773.7	1679.6	2048.4	1754.6	1837.7	1788	2068.6	1767.9	1946.1	2070.2	1671.9	1530.4	1728.7	1697.1	1713.5	1855.3	1969.1	1532.1
1300.8	1339.7	1381.8	1351.8	1384	1516.1	1680.9	1397.2	1499.1	1470.2	1371.9	1336.1	1404.7	1491.8	1227.4	1310.1	1102.8	1001.2	1174.8	1258.4	1195.3	1230.5	1326.7	1310.4	1359	1336.5	1390.9	1336.3	1389.4	1337.1	1329.2	1452.7	1300.8	1350.2	1489.2	1322.4	1315.5	1356.2	1382	1381.4	1390.4	1377.8	1375.7	1459.4	1524.4	1382.8	1262.6	1379.9	1608.4	1357.3
532.65	543.7	529.48	572.14	548.28	608.12	656.75	668.51	560.12	528.32	578.68	537.71	618.79	623.88	562.2	609.86	478.5	557.93	526.47	582.59	520.25	438.36	489.17	544.2	515.78	550	587.17	620.22	534.99	471.54	495.14	497.07	414.85	579.73	516.15	491.87	482.6	456.79	532.87	490.66	514.36	509.85	484.29	447.03	445.99	447.7	451.03	512.95	496.46	419.2
2361.3	2286.3	2392.6	2352.8	2452.3	2871	3117.5	2399.4	2361.2	2398.1	2413.3	2480.3	2845.2	2844.4	2293.1	2343.8	2099.7	2025.9	2188.1	2415.5	2481.5	2138.5	2153.2	2334.5	2357.4	2430	2751.1	2750.1	2344.3	1953.2	2292.1	2589	2402.4	2601.7	2780.5	2276.7	2366.6	2499.4	2687.9	2385.2	2709.7	2766	2204.5	2204.6	2362.3	2262.2	2256	2582.9	2681.1	2242.1
1508.3	1452.7	1571.3	1610.7	1654.9	1860.3	1684.3	1536.7	1566.3	1580.1	1446.3	1565.9	1693.4	1667.6	1767.5	1668.1	1345.4	1184.8	1464.6	1525.8	1499.7	1449.3	1506.9	1534.3	1565	1688.3	1836.4	1588.7	1625.1	1379.4	1518.1	1585.4	1587.7	1605	1546.1	1537.6	1669.9	1665.4	1736.3	1569.5	1765.5	1579.7	1559.6	1478.6	1561.6	1517.3	1449.2	1572.3	1352.3	1432.1
1425.6	1306.9	1406.7	1471.9	1514	1821.1	1762.8	1564.8	1494.3	1525.1	1460.1	1429.2	1598.8	1756.7	1443.3	1478.5	1174.3	1177.5	1345	1521.5	1552.2	1235.8	1198.9	1224.4	1341	1396.4	1617	1644.3	1291.8	1258.5	1334.8	1390.4	1312.7	1517.4	1516.6	1269.8	1302.1	1319.8	1439.7	1325.1	1550.3	1576.2	1337.7	1282.7	1388.5	1316.9	1309.4	1579.5	1557.2	1248.2
0	0	0	0	0	0	0	0	0	0	0	0	0	0	0	0	0	0	0	0	0	0	0	0	0	0	0	0	0	0	0	0	0	0	0	0	0	0	0	0	0	0	0	0	0	0	0	0	0	0
0	0	0	0	0	0	0	0	0	0	0	0	0	0	0	0	0	0	0	0	0	0	0	0	0	0	0	0	0	0	0	0	0	0	0	0	0	0	0	0	0	0	181.2	187.31	298.66	355.45	264.04	343.11	315.66	283.74
0	0	0	0	0	0	0	0	0	0	0	0	0	0	0	0	0	0	0	0	0	0	0	0	0	0	0	0	0	0	0	0	0	0	0	0	0	0	0	0	0	0	0	0	0	0	0	0	0	0
1011.8	948.23	1012.7	1021.7	1107	1295.9	1099	1025.3	1023.8	1037.7	1007.6	1018.6	1118.4	1122.7	1093.2	1096.3	912.8	885.55	920.84	1037.7	1057.8	959.42	1054	1040.1	1033.5	1108.3	1232.5	1104.3	980.1	995.19	1081.4	1011	990.41	1188.4	991.33	1035	1058.8	1035.4	1095.6	1116.5	1138.7	1027.6	983.67	984.94	954.33	961.28	1010.3	960.89	992.09	882.66
4152.8	4019.6	4034.8	4242.8	4095.1	4334.1	2998.7	4344.4	4122	4119.6	4430.6	4531.5	4494	3156.5	4852	4296.1	2787	1926.9	3439.7	3573.4	2949.2	3973.5	3965.6	3785.6	4141.5	4237	4237.7	2676	4284.6	4148.6	4143	4408.4	4203.4	3993.1	2650	4100.7	4147.4	4188.4	4688.7	4104.3	3881.1	2758.7	4044.1	3675.4	3895.8	3772.5	3760.3	3532.9	2622.2	3847.8
356.54	345.01	353.89	310.46	333.78	395.66	400.71	327.34	335.91	347.16	329.2	322.76	375.86	379.45	330.47	288.8	225.24	231.73	265.45	352.99	274.92	242.84	280.03	309.01	326.4	297.98	357.46	324.28	342.82	341.94	366.8	381.35	310.46	396.67	366.56	335.71	415.04	414.38	429.45	385.7	445.86	405.91	303.71	269.5	299.14	296.77	314.74	368.95	361.11	282.53
1179.9	1069.1	1126	1173.5	1127.7	1306.2	1315.9	1213.9	1170.7	1207.7	1148.4	1156.9	1299	1236.8	1050.1	1097.6	966.89	936.03	1063.9	1123.8	1083.9	965.69	1058.8	1093.1	1127.7	1093.8	1262.4	1171	1103.3	1135.2	1097.2	1211.5	1069.6	1310.6	1296.9	1120	1149.1	1156.8	1360.8	1204.6	1313.8	1213.5	1048.2	971.68	1032.4	1046.8	1009.9	1218.1	1186.8	1017.6
1004.6	971.69	891.68	967.57	1051.9	1049.2	908.57	1029	977.46	939.83	661.44	38.003	0	702.18	1129.6	1082.6	614.87	557.79	864.51	836.29	825.25	917.78	886.35	928.47	1008.8	1088.6	1018.3	841.25	1028.4	873.13	909.43	966.36	1056.6	1047.4	835.95	1009.1	941.55	880.42	1029.8	911.4	1011.6	716.59	860.84	804.88	872.51	874.75	877.96	862.45	691.32	814.11
658.09	661.3	683.9	687.76	733.01	877.44	772.49	706.64	709.04	729.52	723.52	765.21	714.99	765.81	746.72	817.07	574.51	549.7	569.58	709.28	745.87	599.39	405.92	715.31	730.16	757.9	797.25	811.66	775.5	537.28	775.77	821.15	730.68	788.65	807.4	734.05	744.52	730.21	910.95	729.31	785.01	650.32	659.11	677.28	670.68	797.55	693.04	643.41	656.55	688.92
1397.3	1318.4	1406.1	1440.9	1504.6	1777.7	1877.1	1512.2	1444.7	1507.9	1464.1	1423.6	1686.4	1816.6	1472.2	1483.3	1208.3	1356.4	1432.3	1492.7	1661.1	1420	1492.9	1419.1	1516.1	1572.6	1599.5	1794	1326.9	1277	1375.1	1447.4	1400.2	1589.2	1696.5	1371.2	1306.2	1400	1505.2	1377.2	1596.2	1719.1	1432.2	1334.9	1371.7	1351	1406.9	1530.4	1684.4	1374
1671.1	1532.8	1730.9	1798.6	1835.2	2110.5	1985.9	1765.3	1759	1690.7	1742.4	1659.3	1977.6	1920.7	1707	1801.9	1547.5	1430.5	1638.5	1646.2	1763	1514	1566.9	1602.1	1677	1743.3	1894	1905.3	1637.6	1517.2	1688.9	1760.6	1633.8	1848.3	1899.6	1639	1596.3	1658.5	1797.3	1745.5	1838.7	1815.7	1627.4	1659.8	1834.7	1672.2	1533.6	1796	1879	1583
1661	1582.2	1615.1	1612.7	1639.9	1866.5	1727.3	1650	1644.8	1654.7	1755.4	1800.2	2041.1	1840.8	1722.3	1801.3	1347.2	1178.6	1419.5	1519.5	1488.6	1334	1565.2	1457.1	1497.8	1675.2	1691.5	1687.3	1477.6	1432	1443.7	1518.6	1488.2	1474.4	1605.5	1360.7	1431.7	1475.7	1636.6	1536.9	1618.8	1539.1	1320.5	1322.2	1358.7	1366.9	1291.6	1485.8	1507.9	1287.9
1243.4	1204.2	1262.9	1223.2	1285.5	1469.7	1549.8	1304.5	1346.9	1323.1	1382	1222.5	1421.3	1518.4	1199.6	1257.8	958.67	1010.7	1162.2	1320	1294.6	1009.3	1198	1159.7	1141.9	1232.3	1476.7	1382	1169.3	1206.4	1167.5	1184.1	1169.8	1355.5	1423.9	1093.7	1159.9	1105.9	1282.4	1167	1303.8	1328.3	1058.2	1112.5	1126.2	1061.8	1097.1	1208.7	1383.8	1054.2
182.29	159.66	190.19	199.35	240.31	268.74	265.54	186.67	166.91	177.24	187.95	182.9	217.85	256.57	192.26	182.56	161.64	195.77	181.73	197.76	193.76	171.55	167.75	156.92	170.25	207.26	214.43	214.73	225.53	188.84	242.51	228.99	208.01	243.41	242.95	238.09	228.01	229.11	251.98	235.15	231.08	282.75	211.16	174.89	217.89	247.96	289.48	323.18	320.53	291.84
1184	1208.3	1175.5	1281.6	1305.9	1538.4	1464.4	1268.6	1274.5	1305.4	1462.1	1628.8	1689.1	1514.7	1416.4	1421	967.29	868.24	1207.9	1221.5	1053.3	1216	1176.2	1154.2	1220.7	1286	1202.4	1181.7	1433.2	1269.6	1291.7	1369.6	1342.5	1473.9	1494.1	1308.1	1200	1196.2	1376.1	1246.6	1424.1	1447.1	1159.6	1025.7	1163.2	1270.4	1165.3	1216.2	1214	1119.5
1067.8	1059.8	1075.4	1111.6	1237.5	1196	1190.6	1043.3	1263	1196.9	1190.8	1139.5	1176.4	1087.6	1125.9	1246.2	893.4	657.18	995.66	1037.1	984.6	812.9	1060.6	1043	1059.5	1118	1124.6	1050.1	1133.9	987.12	1071.1	1212.1	993.97	1150.8	1049.9	1061.9	1108.4	1151.4	1313.8	1175.7	1163	1073.9	1077.4	1013.2	1066.5	777.63	820.77	1032.5	697.34	812.72
705.65	616.6	641.76	723.97	850.62	994.28	1054.7	798.66	696.64	751.63	681.9	695.92	889.47	964.17	702.71	760.53	689.78	694.07	696.71	764.55	780.71	573.98	620.58	709.13	711.51	723.99	848.58	861	664.85	642.84	736.61	704.6	613.75	717.91	744.27	589.9	647.12	647.55	779.47	691.42	747.42	794.26	574.14	525.25	582.09	616.19	611.83	709.68	716.92	548.31
812.81	817.38	812.84	854.2	894.27	1008.2	1113.4	927.62	891.42	957.96	874.68	863.18	971.68	1042.1	922.42	1054.1	821.83	747.6	790.71	932.35	966.12	811.55	821.51	880.1	932.33	944.61	980.83	1102.4	879	879.48	860.61	928.71	957.29	1064.2	1047.8	913.13	990.44	855.56	955.99	926.13	994.02	1065.4	848.77	824.26	837.59	939.02	802.29	981.65	1028.4	911.85
825.2	776.62	902.44	953.78	958.61	1115.3	1068.3	854.28	958.75	935.93	930.55	993.95	963.56	957.53	926.01	885.61	701.27	649.78	789.56	889.27	881.71	860.76	858.25	780.5	859.19	852.33	941.09	915.69	934.42	912.28	979.29	996.68	931.7	1059.4	1038.7	937.29	954.33	966.19	1044	1002.2	1018.2	1011.4	842.81	798.27	846.27	828.82	882.26	913.26	931.28	839.19
784.04	784.55	840.14	797.83	797.3	935.69	894.15	811.01	901.67	890.57	811.23	865.48	932.34	980.61	836.29	850.6	581.51	526.56	780.96	837.46	898.5	745.7	779.29	734.92	758.55	806.43	933.11	889.37	859.13	884.11	817.34	882.68	753.86	761.46	797.83	874.83	826.88	824.94	854.46	759.38	865.55	949.54	799.49	790.21	803.7	862.73	880.86	952.81	951.62	830.18
990.92	1017.5	1017.4	1077.8	1082.2	969.22	981.22	1043.9	1069.4	1086.9	1070	1091.4	1003.8	1059.5	1113.4	1011.2	737.23	660.76	957.59	879.07	887.19	991.33	1000.6	957.01	1095	1004.1	922.36	937.84	1037.4	984.72	1077.9	1076.9	1085.2	989.96	937.37	1037.3	1037.8	1097.7	1114	1036.2	1112.6	966.24	831.03	809.53	914.51	921.93	943.24	863.55	900.53	918.82
1038	1039.4	1089.4	929.33	879.08	955.34	856.05	904.71	912.88	1007.7	917.53	843.33	961.89	921.53	855.19	953.4	650.15	633.63	749.09	796.32	785.44	711.91	735.43	706.51	745.19	761.35	825.32	825.23	880.55	827.44	953.64	857.25	1010.8	1209	1026.8	1055.3	1101.3	1056.2	1179.1	1096.6	1173.6	1007.7	1017.1	958.24	1013.7	1018	1074.3	1133.7	1106	991
668.07	672.2	716.17	861.37	1129.2	1417.9	1344	872.35	684.38	699.68	680.54	739.35	813.41	795.03	834.88	872.77	670.18	562.04	645.98	708.49	677.02	663.46	787.66	617.34	755.27	769	902.99	787.26	796.5	685.23	741.41	791.83	743	840.28	803.48	701.69	660.3	673.06	872.67	817.81	895.43	756.25	722.73	703.71	860.26	863.73	821.28	892.79	801.89	719.5
1257.6	1119.3	1346.1	1439.8	1551.1	1917.2	1792.5	1309.2	1279	1263.8	1207.4	1242.1	1404	1356.3	1338.3	1447.6	859.34	837.38	1100.7	1159.9	1132.4	1031.1	1212.3	1021.6	1091.4	1150.6	1271.9	1133.7	1111.6	1052.1	1098.8	1128.1	1077.3	1256.1	1217.3	1061.8	1074.6	1103.8	1292.1	1186.3	1165.6	1090	1044.4	998.84	1078.2	1106.2	1082.7	1102.2	1134.5	998.65
1274.5	1228.2	1471.2	860.76	109.58	147.09	125.44	967.76	1451.2	1517.5	1490.6	1368.3	1456	1483.7	1561.4	1467.6	841.08	895.1	1174.4	1297.6	1339.9	1215.9	1228.7	1005.7	1125	1272.8	1389.3	1343.2	1174.7	1131.5	1148.6	1271.9	1118.6	1247.1	1206.6	1156.2	1175.6	1126.8	1301.8	1198.2	1308.4	1371.7	1208.2	1138.6	1223.6	1282.5	1233.2	1311.9	1375	1207.8
1264.5	1227.5	1336.1	1402.5	1542.1	1945.7	1960.1	1418.4	1264.5	1323.9	1258.8	1300.6	1405.9	1321.7	1294.8	1341	922.17	770.58	975.15	993.53	1009.9	940.71	1249.8	981.55	1187	1064	1217.7	1066.9	1139.1	1098.1	1207.5	1325	1232.3	1359	1350.8	1268.5	1189.6	1200.1	1335.8	1358.5	1377.9	1305.9	1080.1	1012.4	1063.3	1132.9	1150	1327.4	1057.4	1148.4
732.43	721.44	760.44	924.8	1240.4	1429.5	1399.2	982.81	866.85	776.31	731.17	784.27	901.31	828.13	819.14	829.36	585.05	635.86	812.95	832.27	934.89	766.08	918.37	751.57	864.83	851.41	1115.5	1106.2	770.53	708.72	764.27	860.25	767.58	967.72	1023.4	702.15	768.66	716.39	848.18	766.21	867.09	878.09	740.01	714.58	775.94	727.03	697.06	839.84	814.12	695.87
1220.9	1140.1	1247.5	1378	1296.1	1503.2	1389	1308.9	1301.4	1355.6	1307.3	1238.7	1346.2	1186	1092.2	1188.1	959.43	1023.5	1063.1	1156.1	1128.9	1071.5	1114.4	1091.1	1127	1197.1	1307.5	1286.6	1243.3	1250	1251.3	1313.6	1171.3	1324	1188	1190.5	1239.3	1167.7	1341.9	1170.8	1332.6	1298.4	1225	1124.3	1184.2	1301.2	724.64	1183.5	1053.3	1164.1
256.28	213.35	246.35	258.05	264.67	294.79	263.04	220.36	201.01	223.88	221.24	209.71	273.14	272.36	227.9	201	121.61	133.45	193.59	202.05	199.73	198.31	195.93	209.67	191.59	210.85	282.17	290.34	175.45	150.04	159.64	162.31	160.28	197.76	208.28	164.91	182.9	169.64	203.15	189.2	227.17	245.02	223.32	210.53	204.58	211.36	216.83	265.43	246.61	237.4
850.38	809.17	830.69	847.03	905.11	930.45	894.49	883.67	828.04	829.2	926.73	850.33	943.09	960.85	837.77	846.16	710.97	778.47	739.42	821.42	765.41	726.77	794.73	740.61	770.2	894.76	851.92	883.83	741.76	731	807.87	848.13	803.61	889.23	769.69	824.7	773.64	794.96	915.96	800.83	877.44	833.24	662.9	663.69	745.41	735.46	735.61	801.36	729.74	715.16
2754.3	2660.9	2672.3	2961.4	2817.6	3213.4	2938.2	2807.1	2796.9	2701	2733.4	2630.5	2980.8	2734.3	3376.9	4844.3	3641.4	2488.3	2462.9	2665.1	2360.9	2513.5	2442.7	2587.6	2755.9	2769.6	3041.7	2553.4	2743.9	2594.4	2584.9	2917.4	2686.5	2904.6	2566.1	2676.3	2782.2	2678.3	2559.6	2834.4	3019.6	2539.3	2631.8	2398.4	2558.6	2790.5	2478	2751.4	2405.4	2578.4
722.6	735.73	723.79	771.25	811.2	920.57	855.04	803.38	790.12	749.81	836.93	764.58	829.71	864.3	779.56	894.26	620.72	651.78	702.01	769.47	792.64	661.52	657.61	701.74	757.26	690.09	867.83	857.8	682.44	677.4	705.36	763.31	738.18	872.94	887.82	652.79	737.88	701.8	821.26	734.76	857.33	876.15	761.65	635.71	750.73	748.57	815.87	796.95	782.72	755.53
771.76	748.12	780.1	782.91	759.03	889.66	856.45	812.03	804.22	821.1	801.33	781.45	951.4	972.16	1113.9	1203	529.46	544.68	913.3	946.52	946.13	803.65	784.96	803.42	781.91	831.89	934.9	898.36	914.91	835.12	843.43	806.89	848.29	923.54	903.85	865.7	860.18	714.16	912.88	912.61	982.65	911.82	866.3	730.64	855.34	798.17	780.96	885.08	844.81	733.67
418.01	370.2	396.29	353.05	395.2	430.84	419.29	450.68	393.26	367.58	370.87	405.53	418.71	464.37	486.11	419.96	221.83	190.62	290.94	380.83	365.29	388.12	297.78	324.42	322.83	381.47	425.04	430.47	375	387.63	402.63	455.95	363.94	388.79	392.6	406.7	367.33	349.99	409.07	378.83	464.27	399.1	352.53	356.77	395.51	419.68	377.8	373.01	389.97	339.03
923.32	800.65	850.75	950.83	946.5	1124.9	1064.1	934.21	929.12	970.86	975.28	1013.2	973.38	973.58	1112	1642.5	1094.4	770.95	929.64	915.66	862.88	844.1	839.74	881.21	940.43	938.5	1029.8	843.83	871.94	853.86	867.22	913.89	887.26	1106	959.69	841.8	911.63	863.11	797.31	918.51	1014.5	880.16	846.76	812.99	916.61	877.78	858.09	946.69	968.05	897.42
683.81	670.97	674.23	705.7	742.21	803.64	771.76	655.69	716.69	646.9	738.49	685.1	838.65	800.89	792.69	743.92	454.11	394.73	570.95	696.69	652.32	665.89	622.42	660.77	691.39	712.91	790.85	672.85	570.1	557.56	551.52	580.31	557.31	643.51	568.52	598.22	632.05	581.64	617.71	639.26	747.16	620.61	647.89	652.77	786.02	751.48	679.15	809.48	669.36	680.99
1077.9	1048.8	1155.7	1107.2	1087.5	1290.7	1248.2	1120.9	1095.9	1023.8	1047.8	1102.8	1271.5	1300.6	1220.3	1829.7	1360.4	995.44	990.13	1095.8	1107.7	929.15	916.87	954.56	1026.7	1018.1	1157.4	1147.8	1072.1	1022.1	1089.6	1156.5	1064.1	1192.3	1164.9	947.23	1011	986.77	1224.8	1013.8	1212.3	1123.7	933.34	914.86	947.8	965.46	924.05	1156	1084.7	911.1
1076.1	1077	1103.4	1052.5	1103.8	1261.5	1264.6	1103.3	1143.4	1162.9	1156	1105.4	1222.5	1171	1064.9	1334.6	877.3	1042.9	977.2	1059.9	1050.8	1007.6	1027.5	1105.3	1108	1105.3	1195	1156.6	1035.1	966.54	1017.7	1055.6	1003.9	1136.1	983.78	989.01	1001.7	910.6	1125.3	970.28	1089.8	1118.9	1023.1	955.32	1088.6	1057.7	1071.2	1184.3	1124.6	1017.8
1381.2	1411.9	1485	1400.9	1368.3	1485.2	1567.6	1342.5	1325.2	1364.7	1390	1375.7	1458	1517.7	1552.1	2200.9	2108	1815.3	1371.5	1348.8	1406.3	1338.3	1305.9	1335.7	1398.8	1392.8	1542	1492	1333.8	1302.5	1393.3	1357.6	1383.3	1444.4	1341.7	1308.3	1304.9	1307.5	1489.4	1305.1	1497.5	1508.5	1366.1	1242.8	1313.7	1336.8	1195.6	1374.6	1319.4	1136.7
496.36	519.72	611.99	668.34	683.59	830.59	616.91	690.53	624.91	629.27	610.46	649.76	771.39	753.8	655.46	804.09	666.01	640.11	677.05	772.93	722.21	548.73	569.71	643.33	708.96	680.35	813.7	789.1	650.48	590.87	584.66	583.98	556.1	656.49	739.36	598.62	540.81	516.09	616.41	629.82	772.66	795.9	638.31	581.87	727.29	714.05	659.84	834.34	775.73	584.94
607.61	563.33	534.67	570.51	591.62	654.05	717.63	611.51	595.08	626.64	545.25	560.11	669.89	595.74	648.04	1057.2	745.86	712.57	522.39	564.52	584.12	500.4	469.48	571	578.94	549.71	659.17	615.19	542.6	496.64	551.68	538.38	632.5	608.74	620.72	591.53	504.45	512	634.29	527.53	607.73	602.7	529.88	476.4	492.5	484.48	495.66	554.15	639.84	522.99
1742.7	1597.9	1742	1709.4	1713.7	1747.8	1657.7	1744.3	1723.7	1835.3	1694.5	1887.9	1859.1	1738.3	1426.8	1443.6	1070.8	1094.1	1247.2	1361.1	1299.3	1361.7	1425.7	1392.8	1656.2	1564.9	1674.2	1664.1	1855.5	1793.1	1797.7	1962.2	1897.7	1865.8	1581.8	1785.6	1807	1813.2	1817.2	1819.2	1719.2	1699.9	1633	1617.5	1761.5	1646.7	1538.2	1510.5	1430.7	1548.9
721.36	486.15	581.86	532.35	593.83	805.46	1054.6	600.35	581.1	667.4	580.69	609.55	709.4	765.78	653.73	921.16	730.61	738.3	686.5	759.8	713.59	608.56	618.99	625.94	645.27	635.23	798.55	804.32	586.09	496.8	541.61	572.89	500.24	618.75	759.52	608.06	526.84	564.88	694.74	611.22	823.93	795	642.69	551.58	613.2	593.48	649.41	740.28	805.72	604.32
926.55	866.38	911.33	924.34	941.39	1224.3	1677.5	911.8	960.79	1024.8	975.93	936.57	1008	998.05	1081.6	982.19	760.68	781.65	943.83	968.31	937.59	952.17	1030	966.85	966.15	1091.2	1117.6	1000.7	1014.3	943.52	1013.8	1038.5	1057.5	1321	1394.3	1027.7	1001.1	1056.8	1116.9	1011.5	1176.4	969.48	815.05	788.98	849.92	813.27	802.15	1006.2	1118.2	747.98
0	0	0	0	0	0	0	0	0	0	0	0	0	0	0	0	0	0	0	0	0	0	0	0	0	0	0	0	0	0	0	0	0	0	0	0	0	0	0	0	0	0	0	0	0	0	0	0	0	0
414.65	342.67	438.91	414.47	377.18	433.85	423.77	418.23	386.29	471.68	400.83	417.64	440.44	476.8	555.41	294.27	222.49	183.92	401.34	651.62	600.35	482.74	488.6	447.31	526.42	501.59	448.01	539.93	448.28	332.52	376.44	421.64	339.5	354.87	320.48	333.27	367.75	377.8	373.9	338.53	381.52	340.29	356.98	367.1	319.69	307.61	318.92	304.03	355.11	297.77
0	0	0	0	0	0	0	0	0	0	0	0	0	0	0	0	0	0	0	0	0	0	0	0	0	0	0	0	0	0	0	0	0	0	0	0	0	0	0	0	0	0	0	0	0	0	0	0	0	0
319.79	489.49	441.97	456.48	406.6	479.78	361.53	403.33	408.79	462.57	433.44	462.95	467.95	435	502.94	525.98	400.07	318.23	475.62	472.5	391.94	461.96	444.58	375.63	399.21	482.93	457.4	379.77	427.83	400.97	429.45	434.05	453.07	432.43	344.87	478.78	441.53	441.92	472.86	488.42	491.61	331.92	488.45	412.22	477.27	476.69	431.88	438.44	268.93	405.06
1011.9	787.66	475.81	933.37	1093.7	1145.6	1064	1075.6	1212.2	1142.4	1141.9	1110.8	1248.4	1126.7	984.35	1038.1	764.12	689.52	881.92	1016.2	882.77	918	913.54	969.79	1039.4	1102.7	1176.6	993.85	967.27	903.73	1067.5	995.75	894.11	1025.8	1010.4	1173.5	1050.4	1079.8	1089.2	1019.5	1089.1	958.12	930.48	943.47	938.07	973.2	942.28	1015.1	1019.5	1045
0	0	0	0	0	0	0	0	0	0	0	0	0	0	0	0	0	0	0	0	0	0	0	0	0	0	0	0	0	0	0	0	0	0	0	0	0	0	0	0	0	0	0	0	0	0	0	0	0	0
871.38	746.25	762.23	804.36	807.31	957.99	866.22	797.83	851.2	885.29	830.8	772.57	845.03	737.6	857.48	940.05	713.33	619.77	793.93	753.46	686.83	757.12	764.87	687.13	766.72	812.64	879.02	740.9	689.62	625.1	680.14	755.59	783.52	808.75	666.32	745.71	722.74	745.39	769.67	733.86	853.72	793.25	726.47	617.12	680.6	684.96	662.7	712.09	587.05	642.65
1665.9	1807.7	2035.9	1767.8	1685.5	1799.4	1690	1692.4	1742.2	1785.3	1724.8	1670.3	1831	1708.9	1738	1663.3	1356.7	1294.8	1419.7	1633.2	1528	1586.7	1619	1704.5	1740.7	1938.7	1983.1	1675.6	1804.2	1554.3	1688.2	1741.1	1744.5	1814.4	1686.7	1748.7	1722.8	1718	1876.1	1689	1900.5	1667.4	1709	1773	1822.2	1863.5	1711.9	1883.8	1740.9	1720.2
537.47	604.94	537.65	595.19	624.22	478.42	280.35	594.29	579.05	631.29	580.16	524.91	360.4	211.93	588.94	603.6	413.94	195.24	544.22	346.61	173.26	505.16	526.61	525.52	547.93	578.09	339.3	188.12	522.04	571.54	560.54	568.54	572.79	352.65	162.17	569.08	609.59	559.13	647.92	565.97	387.17	161.64	587.32	610.46	559.85	590.63	543.09	420.79	174.99	532.43
2642.1	2556.4	2620.2	2649	2831.7	3239.2	3084.3	2718.9	2779.9	2684.5	2744.9	2742.8	2869.8	3012.7	3273.2	4724.6	3295.9	4183.2	2926.4	2900	2762.2	2344.9	2454.9	2575.8	2781.9	2904.6	2950.4	2968.6	2933.4	2734.9	2878	2923.6	2904.5	3145.6	3183.4	2725.5	2668.5	2786.5	2998.7	3007.1	3103.6	3048.1	2502.1	2346.4	2551.2	2643.9	2562.1	2744.5	2797.7	2417.6
1860.2	1771.3	1883.1	2089.5	2083.5	2296.4	2050.9	1882.8	2011.3	1924.8	1907.7	1950.4	2071.6	1923.1	2031.8	1921.8	1406.4	1436.9	1686.7	1839.1	1682.8	1689.2	1827.7	1786.6	1955.5	2008.5	2076.7	1884.9	1767.6	1708.5	1817	1818.3	1707.9	1941.7	1817.5	1790.8	1895.9	1821	2072.7	1859.6	2051	1777.1	1903.4	1711.5	1876.8	1994.6	1904.9	1945.3	1841.7	1751.1
0	0	0	0	0	0	0	0	0	0	0	0	0	0	0	0	0	0	0	0	0	0	0	0	0	0	0	0	0	0	0	0	0	0	0	0	0	0	0	0	0	0	0	0	0	0	0	0	0	0
229.17	215.64	256.8	245.04	224.31	287.11	213.3	230.94	233.6	245.97	242.87	217.61	212.49	171.9	205.26	421.09	195.95	193.9	221.09	192.37	161.14	172.83	170.1	220.27	206.5	201.46	221.78	186.33	186.63	193.78	183.35	211.47	203.44	179.99	171.25	164.38	149.59	151.96	203.77	188.64	173.28	201.97	155.91	189.67	181.89	195.63	174.71	138.95	150.55	148.27
205.1	176.24	181.44	189.28	191.68	224.17	182.67	161.35	167.79	174.98	204.48	188.07	214.39	164.24	249.06	240.47	206.47	185.91	205.68	215.65	160.56	201.53	204.75	233.41	243.71	251.71	279.7	233.56	231.44	226.2	217.05	219.94	210.96	234.7	176.7	230.36	226.93	208.88	252.78	241.63	241.12	181.4	239.47	247.43	260.53	226.28	216.62	262.22	217.74	194.51
653.33	628.62	666.68	617.65	696.39	722.05	641.34	664.11	675.44	721.63	647.64	699.73	752.87	622.82	837.34	859.27	564.98	618.33	665.92	640.21	626.79	680.14	677.35	689.62	741.47	739.7	786.48	694.83	683.82	625.04	635.79	645.63	630.46	704.07	578.5	572.37	596.17	618.41	495.04	718.74	770.4	625.57	687.57	616.94	615.81	689.03	629.32	681.16	598.28	580.47
1501.1	1437.8	1594.7	1627	1671.4	1742.9	1356.7	1457.8	1614.8	1614.8	1616.4	1605.7	1713.5	1351.5	1580.9	1517.7	1316.7	1202.8	1427.6	1561.9	1320.1	1594.4	1523.4	1587	1692.7	1686.4	1691	1350	1523.1	1462.9	1560.8	1639.7	1660.1	1663.2	1380.3	1549.2	1535.8	1581.8	1778.5	1717.9	1772.7	1421.5	1591.2	1658.3	1722.7	1763.2	1655.1	1853.6	1525.1	1609.4
315.03	380.97	390.08	398.09	376.15	411.11	408.41	356.45	335.21	340.8	374.76	389.98	376.27	348.93	365.17	121	268.67	598.66	326.39	259.09	375.94	349.53	373.9	383.22	328.94	367.51	471.94	408.69	409.73	392.75	416.33	360.89	327.92	405.75	371.35	362.7	372.41	369.64	399.82	336.52	382.23	369.08	326.9	324.28	352.49	367.24	329.4	353.22	389.4	328.08
1887.6	1800.6	1896.8	1987.9	1940.9	1971.3	1636.2	2015.2	1991.8	2100.1	1999.1	2072.8	1994.6	1597.5	1788.5	1825.1	1604.7	1440.7	1807.6	1851.8	1398.7	1659.8	1801.8	1751.1	2005.8	1997.7	2049.9	1646.1	1664.2	1693.4	1753.2	1914.2	1923.8	1834.3	1357.6	1695.3	1831.1	1804	1911	1848.3	1843.2	1488.4	1866.7	1902.8	2040	2184.9	2073.9	2231.1	1620.6	1960
2912.8	2705.8	2832.4	2934.2	2872.1	3089.9	2612.9	2936.6	3006.2	2950.3	3030.1	2842	2905.7	2365.1	2676.7	2563.2	2287.5	1999.4	2384.1	2463.8	2380.5	2575.3	2569.1	2721.2	2719.8	2715.7	2878	2262.5	2589.2	2434.2	2646.7	2769.3	2680.8	2827.3	2414.3	2539.9	2779.8	2638.5	2989.8	2631.3	2460.6	1895.7	2462.6	2540.6	2152.1	2443.8	2602	1968.2	1703.2	2261.4
0	0	0	0	0	0	0	0	0	0	0	0	0	0	0	0	0	0	0	0	0	0	0	0	0	0	0	0	0	0	0	0	0	0	0	0	0	0	0	0	0	0	0	0	0	0	0	0	0	0
515.48	512.06	549.16	561.92	560.9	582.01	588.2	535.83	599.3	607.52	594.24	545.43	560.43	546.55	458.9	836.75	572.33	740.55	489.03	574.15	520.7	488.99	424.57	424.18	436.01	419.58	487.35	404.79	400.69	384.5	400.51	482.66	436.99	467.98	451.59	436.2	400.2	395.24	511.19	462.34	454.52	449.62	433.25	413.02	412.67	482.29	484.54	509.49	483.03	456.98
3145.7	2981.6	3007.7	3215.4	3212.9	3736.8	3850.4	3226.9	3405	3428.4	3258.2	3123.9	3557.5	3745.5	3274.2	3386.4	2595.7	2600.8	2741	3076.5	3233.1	2854.1	2938.5	2928	3279.2	3216.3	3411	3501.5	3157.1	2831	3011.7	3186.7	3009.8	3348	3270.1	3091.3	3021.2	2970	3325.9	2961.7	3280.8	3384.3	2762.6	2630.6	2849.7	2835.9	2651.8	3039.2	3221.2	2766.5
1296.7	1268.3	1336.6	1491.4	1406.6	1421.7	1249.5	1249.2	1263	1273.6	1287.6	1268.2	1379.5	1244.9	1083	1065.9	908.22	845.26	1002	1033	920.59	1003	1151.2	1052.2	1154	1059.7	1204.7	1018.8	1166.9	1112.6	1171.9	1209.6	1163.2	1196.8	1203.1	1151.8	1141.8	1103.8	1296.9	1227.9	1193.6	1073.3	1290.5	1326.3	1361.1	1355.5	1321.5	1406.1	1267.1	1313.8
0	0	0	0	0	0	0	0	0	0	0	0	0	0	0	0	0	0	0	0	0	0	0	0	0	0	0	0	0	0	0	0	0	0	0	0	0	0	0	0	0	0	0	0	0	0	0	0	0	0
2358.2	2092	2404.8	2436.6	2396.5	2664.5	2326.1	2313.7	2419.3	2432.2	2266	2141.5	2326.4	2207.1	2155.8	2154.9	1743.4	1675.6	1851.9	1998.9	2171.2	1956.7	2045.6	2081.2	2173	2185.3	2326.8	2195.1	2380.3	2075.2	2331	2259.7	1646.2	2367	2210.1	2289.8	2392	2303.9	2589.4	2427.7	2667.9	2416.2	2381.1	2301.5	2424.7	2547.7	2152.5	2675.2	2428.1	2229
3005.4	2869.5	1737.3	985.51	2877.2	3496.1	3239.7	3065	3125.3	3107	3015.5	2938.1	3157.4	3220	3179.5	2998.1	2677	2427.1	2874.7	2976	2747.5	2931.4	2920.3	2981.4	3266.9	3417.7	3411.9	3081	3024.6	2825.8	2956.6	3111.8	2995.1	3123.5	2801.5	2832.1	2925.8	2930.9	3298.7	3005.9	3123.9	2838.3	2862.2	2834.3	3003.7	3057.4	2927.7	3105.3	3021	2804.2
239.97	200.67	214.21	238.99	275.31	268.24	225.68	240.5	247.71	269.2	235.88	236.94	257.82	245.13	216.48	372.01	245.74	350.36	333.77	359.34	258.75	242.92	235.29	213.7	387.2	264.55	256	257.55	220.52	222.83	325.36	273.58	227.46	418.47	485.14	277.38	306.02	269.66	313.52	269.72	567.44	903.94	317.28	286.07	498.2	330.3	288.34	392.16	324.21	262.7
1828	1732.8	2428.8	3006.4	2155.6	2233.6	1984.5	1949.3	2005.9	2044.1	1884.5	1778.9	1931.8	1819.1	1938.3	1888.1	1394.2	1456.5	1803	1805.4	1722	1763.6	1754.3	1825.4	1788.9	1932.4	2138.2	1879.9	1893.8	1807.4	1898.8	1945.9	1781.4	1837.8	1771.7	1762	1811.5	1798.9	2219.7	1918.7	1891.6	1869.1	1796.6	1803	1795.2	1835.3	1811.3	1968.5	1866.7	1808.1
3573.6	3287.3	3687.1	4040.2	3659.7	3847.5	3365.1	3604	3673.8	3683.8	3528.9	3410.2	3779.2	3287.3	3656.4	3592.3	2857	2547.8	3272.9	3368.2	3204.2	3384.7	3338.2	3500.4	3889.1	3774.6	3906.8	3378.7	3661.5	3471.4	3713.1	3984.6	3929.2	3924	3334.6	3572.7	3712.5	3738.9	4087.8	3737.8	3789.6	3206.4	3351.3	3222.6	3380.3	3369.7	3155.8	3342.6	3011.4	3236.1
0	0	0	0	0	0	0	0	0	0	0	0	0	0	0	0	0	0	0	0	0	0	0	0	0	0	0	0	0	0	0	0	0	0	0	0	0	0	0	0	0	0	0	0	0	0	0	0	0	0
2223.6	2214.6	2169.7	2260.6	2511.2	2788.6	2869.4	2481	2371.8	2440.3	2233	2029.1	2097.2	2063.9	2306.8	2201.5	1576.2	1573	1937	2123.6	1938.9	1838.3	2048.8	2026.9	2232.9	2182.7	2314	2137	1946.1	1904.8	2012.4	2029.9	1920.7	2156.6	2175.4	1859.3	1900.5	1960.3	2208.5	2164.2	2088.2	1884.2	1895	1849.5	1983.1	2086.9	2152.6	2336.3	2251.9	2060.7
4066	3757.7	3693	3811.1	4217.9	4681.6	4171.9	4108.6	4079.7	4187.8	4303.6	4019.3	4476.8	4336.9	4460	4496.3	3788.9	3437	3822.5	4138.6	4166.2	4061.7	4140.5	3954.9	4456.5	4477.6	4775.2	4521.8	4181	4002.2	4153.2	4531.8	4349	4747.8	4182.7	4154.3	4253.8	4076.9	4552.3	4311.2	4444.3	4194.9	4246.9	4004.2	4066.5	4356	3912.4	4181.7	4120.4	3907.6
3849	3610.8	3675.3	3720.7	3678.7	3511	2565.2	3482.9	3400.8	3497.5	3679.7	4028.8	3799.9	2942.3	4647.8	4360	3125.3	2081.6	3581	3667	2714.9	4089.3	4187.9	4000.5	4406	4316	4018.2	2808.2	4105	4088.1	4052.4	4190.4	4042.1	3957.9	2567.8	4298.7	4177.5	4164.7	4412.8	4116.6	4084.8	2677.5	4205.3	3937	3813.3	3675	3494.4	3410	2395	3542.4
977.64	1520.8	1645.4	1528.1	687.79	1649.8	1892.5	1451.6	1754.9	1891.7	1850.8	1862.8	1825.4	1786.6	1849.9	1951.8	1595.9	1508	1292.5	1732.1	1782.8	1632.4	1581.2	1556.8	1758.7	1707.9	1776.4	1649.5	1596.5	1146.7	1670.2	1669.5	1651.2	1797	1813.6	1678.4	1680.9	1476.4	1934.4	1248.9	1888.5	1791.4	1676.3	1655.5	1768	1711.3	1675.7	1689.2	1729	1605.1
0	0	0	0	0	0	0	0	0	0	0	714.1	968.65	1008.9	837.98	892.76	787.1	784.8	842.16	932.24	0	652.26	942.58	1030.7	1009.2	1160.4	1263.9	1244	881.2	837.05	12.083	641.21	896.82	1128.4	1065.7	923.2	16.25	747.13	905.53	882.32	1033.3	1042.3	861.17	703.19	881.07	941.84	851.25	768.23	969.61	724.02
51503	48092	51173	51238	53692	59423	53988	51455	51665	52460	50124	50518	54095	50295	53390	57495	55183	49178	50643	52270	47302	47663	48084	49402	51630	53190	56053	49549	50434	46931	51315	53089	52582	56154	50779	50622	50412	50211	58703	52128	53743	48566	47884	46148	47109	47358	46390	49247	45463	44538
1888.1	1731.8	1738.7	1771.7	1719.3	2013.1	2107.7	1794.4	1740.7	1964	1847.5	1789.6	1947.8	1973.7	2089.2	2038.2	1883.3	1882.5	1941.2	2034.3	2299.4	1853	1931.4	2040.9	2123.6	2060.6	2131.7	2196.6	2041.1	1775.1	2001.1	2064.3	2117.9	2184.4	2151.3	1945	2046.9	1981.6	2115.9	1967.5	2103.5	2352.6	1942.9	1949.5	2036.4	2012.4	1970.3	2066.5	2312.7	1890.7
1523.1	1434.5	1512	1620.9	1664.8	1977.3	1851.1	1587.7	1729.3	1646.8	1617.4	1523.9	1685.1	1690.1	1612.1	1653.3	1347.2	1338.6	1479	1626.3	1664.6	1484.7	1488.1	1475.7	1622	1774.1	1887.6	1699	1659.4	1565.9	1668.2	1741.8	1664.9	1949	1739.7	1630.7	1665.9	1618.1	1828.2	1758	1890	1684.5	1570	1598.7	1679.1	1628.7	1541.8	1764.4	1811.9	1574.7
2794.1	2389.9	2485.6	2854.1	3076.6	3079	3210.4	2712.7	2735.2	2690.8	2451.8	2389.3	2611.1	2666.9	2618	2701.2	2300.7	2217.7	2395.9	2447.2	2689.3	2373	2454	2393.1	2620.4	2652.8	2736.2	2778.6	2591.2	2549.7	2679.3	2880.7	2826.2	3111.7	2772	2574.1	2744.8	2751.1	2911.5	2782.9	2717.9	2831.7	2732.9	2658.9	2543.5	2645.8	2591.8	2721.7	2839.5	2465.8
0	0	0	0	0	0	0	0	0	0	0	0	0	0	0	0	0	0	0	0	0	0	0	0	0	0	0	0	0	0	0	0	0	0	0	0	0	0	0	0	0	0	0	0	0	0	0	0	0	0
2012.1	1882.7	1865.1	1988.7	2121.1	2274.7	2186.5	2017.5	2037.9	1966.4	2015.1	1917.9	2106.6	1989	1954.4	1894.3	1629.1	1624.1	1732.1	1738.5	1816.6	1698.8	1730.7	1746.2	1938	1898.6	2026	1946.6	1897.8	1751.1	2024.2	2045.5	1952.8	2074.4	1953.6	1865.6	1950.5	1891.5	2101.9	1943.7	1998.2	1911.9	1850.1	1917.8	1927.4	1982.9	1875.4	1946.8	1880.9	1865
173.75	188.08	201	205.04	266.15	301.05	246.22	203.74	237.75	206.02	207.26	217.7	240.2	207.03	245.67	375.94	242.68	340.14	233.63	220.18	219.63	181.69	237.28	229.17	235.76	257.52	300.47	229.9	181.69	146.82	202.54	175.26	158.84	288.92	252.93	179.03	180.3	182.99	213.65	244.5	215.22	220.33	207.89	194.16	163.89	162.22	154.2	188.17	185.3	154.52
1207.8	1109.2	1120	1206.4	1277.4	1309	1524	1164.1	1205.9	1279.9	1129.5	1098.7	1260.3	1243.8	1314.4	1227.4	981.58	1194.3	1134.2	1249.5	1302.7	1170.4	1157.6	1139.6	1320.1	1252.4	1291.5	1346.4	1234.6	1119.3	1183.3	1248.5	1189.8	1245.2	1462.9	1188.6	1208	1174.5	1379.9	1271	1312.1	1445.4	1127	1098.5	1233.3	1227.5	1182.2	1290.6	1391.2	1202.6
565.28	520.88	534.57	591.69	603.9	793.68	768.67	539.78	585.04	588.81	645.34	417.88	392.71	413.72	352.33	411.9	332.34	329.97	334.12	369.74	558.06	347.64	334	293.83	329.81	288.66	312.97	291.47	411.6	367.42	620.26	429.82	401.54	544.21	537.49	443.97	589.63	443.55	430.9	390.09	492.16	505.11	409.37	447.58	390.37	403.17	358	511.2	452.09	400.33
0	0	0	0	0	0	0	0	0	0	0	0	0	0	0	0	0	0	0	0	0	0	0	0	0	0	0	0	0	0	0	0	0	0	0	0	0	0	0	0	0	0	0	0	0	0	0	0	0	0
52.313	74.119	45.517	51.976	57.737	82.178	49.76	41.851	65.917	83.306	89.23	61.282	62.205	56.7	48.543	57.246	45.393	52.194	39.241	39.879	65.339	52.93	45.252	33.857	37.138	42.344	33.951	36.379	44.753	34.467	56.288	74.347	52.533	73.483	68.583	44.833	54.198	45.215	48.916	59.69	54.627	64.35	57.686	56.123	66.896	54.851	51.643	63.673	47.726	44.387
1553.2	1509.2	1596.4	1581.3	1556.4	1763.1	1619.5	1585.5	1595.7	1577.9	1604.8	1522.3	1634.9	1604.8	1453.2	1465.3	1321.5	1281.1	1386.9	1512	1459	1384.8	1331.9	1395.9	1403.7	1445.7	1529.5	1519.5	1522.4	1447.9	1565.5	1568.7	1494.4	1609.4	1464.2	1346.4	1577.1	1524.4	1681.6	1520.4	1554.3	1556.6	1451	1337.2	1540.3	1590.6	1512.8	1680.9	1453.2	1347.9
0	0	0	0	0	0	0	0	0	0	0	0	0	0	0	0	0	0	0	0	0	0	0	0	0	0	0	0	0	0	0	0	0	0	0	0	0	0	0	0	0	0	0	0	0	0	0	0	0	0
1.7833	2.2917	1.9302	1.879	2.2112	1.9679	3.4523	2.3273	1.778	4.6052	2.3234	3.3818	3.3581	4.126	2.2524	2.9667	1.0786	1.5278	2.3845	3.1562	1.2053	2.65	2.1131	1.6929	2.7393	4.596	4.4007	0.94597	1.0206	4.7705	1.588	1.8595	1.5333	1.9107	2.4085	2.3781	2.1944	1.1444	3.3763	0.93897	3.2051	0.95833	1.579	1.3619	0.95833	2.5538	2.7135	1.3917	2.4742	2.4524
2.1615	1.15	2.2384	2.3399	2.7917	3.1053	2.5538	3.153	2.8579	3.2242	1.0904	2.19	2.7911	3.095	1.275	1.5107	1.919	2.6444	1.2642	3.7024	2.4038	2.4083	1.7778	2.4235	1.5639	4.1631	3.2296	2.048	3.0857	2.4273	2.6107	2.3	4.1909	2.0583	2.9044	2.6595	2.0298	2.3411	3.2538	1.0012	2.119	1.8095	2.3389	0.80119	1.7309	1.0364	2.4122	1.4167	3.3429	2.0991
0.1	1.0333	0	0.055556	0.50952	0.53898	1	0.41667	0.81706	0.45	0	0.5	0.33333	1.1067	2.9194	1.2424	2.8366	3.753	0.8125	0.92424	0.58333	0.34892	1.2125	2.2545	0	0.33333	0	1.5	0.63596	0	0	0.25	1.6431	0.41026	0.5	0.5	0.66667	0	0.19286	0.86667	0.125	1.2769	0.75	0.52137	0.375	0.91667	0.86667	0.090909	0.6	1.0873
684.38	659.41	685.7	717.72	698.45	786.36	750.73	635.31	679.68	726.9	643.43	613.21	800.64	707.7	783.73	961.32	1290.5	1061.6	951.23	958.99	757.74	670.72	652.81	655.77	774.74	798.52	796.98	789.38	699.4	628.82	764.21	700.69	690.13	665.79	697.46	657.47	720.51	655.14	718.38	706.31	711.95	801.19	713.86	731.09	625.71	637.14	668.11	701.65	683.74	630.77
612.01	656.48	612.41	569.51	619.98	779.57	793.68	621.84	646.88	637.75	638.27	578.38	682.98	624.63	570.67	652.46	688.16	571.67	633.76	679.86	609.41	560.81	563.87	597.54	649.55	658.84	684.2	664.86	584.75	604.38	569.4	666.53	623.47	892.19	740.06	633.45	584.49	581.18	664.91	524.28	567.41	638.9	590.82	569.95	589.68	617.26	581.63	607.89	671.12	541.13
211.88	154.61	195.49	187.55	167.2	143.1	152.61	159.61	178.12	170.46	149.43	116.1	143.61	130.47	177.31	163.05	155.84	151.42	160.71	196.1	214.99	214.11	173.72	167.5	211.92	178.16	191.67	160.35	67.017	155.33	174.86	138.33	155.9	154.65	133.21	142.41	59.68	215.75	216.36	189.27	199.98	161.65	196.62	166.02	1	147.48	210.68	198.04	203.11	237.39
472.49	462.4	506.57	528.61	466.63	552.89	502.89	527.76	539.6	504.24	516.4	524.7	574	522.89	448.67	418.95	408.58	521.36	449.98	523.3	508.69	451.85	465.78	470.5	505.6	504.81	588.68	743.88	513.12	546.46	488.43	522.57	430.76	499.58	522.94	452.04	443.57	426.77	520.17	411.8	484.78	430.92	505.58	476.1	636.21	490.2	474.66	564.97	541.4	462.93
251.22	220.92	221.13	266.59	259.67	282.62	264.92	305.42	253.34	267.15	245.77	240.3	296.44	268.51	253.36	441.11	414.01	502.95	381.05	370.56	332.78	290.24	238.56	290.87	216	267.23	307.16	310.86	355.05	248.67	180.82	149.85	139.77	157.26	152.13	134.35	154.39	233.29	292.37	240.63	249.44	249.18	263.35	217.44	272.05	233.77	207.55	241.36	271	273.33
202.53	159.79	228.24	255.96	214.37	251.91	279.86	322.58	224.83	157.36	212	186.81	184.67	183.03	211.71	205	174.41	164.53	190.92	227.96	210.45	263.99	150.53	163.69	155.8	144.55	157.13	150.75	308.22	151.82	167.86	273.3	205.26	113.44	0	137.84	154.9	124.82	193.3	166.87	225.27	200.26	239.17	163.28	128.36	197.23	147.8	144.88	199.71	231.15
2646.5	2453.4	2497.3	2447.2	2434.7	2561.3	2535.8	2554.4	2764.9	2806.7	2785.7	2717.8	2723.1	2193.6	2454.5	2220.1	1837.1	496.67	1949.8	2233.9	2120.1	2344.7	1899.4	2551.6	2865.8	2696	2679.9	2462	2395.9	2341.8	2481.7	2651.4	2375.6	2042.3	1557.9	1750.8	1842.1	2345.6	2546.8	2519.6	2122.4	2014.1	2235.5	2306.3	2528.8	2427.5	2399.9	2351.5	2248.5	2277.9
393.57	366.74	389.38	343.97	268.93	286.38	343.36	269.94	302.49	316.88	262.95	241.17	253.97	268.35	258.68	292.5	288.7	306.15	309.48	303.15	292.18	232.8	286.36	272.72	279.25	266.95	239.02	313.45	236.52	248.62	288.47	295.7	320.37	307.98	325.51	260.87	248.99	225.24	247.71	237.64	282.81	316.21	247.69	235.5	328.26	327.66	269.78	298.36	381.85	236.4
2916	2701.9	2675.7	2924.6	2936.5	3064.1	2974.8	2963.5	2936.2	3173.1	3302.9	3281.2	3240.8	3182	3149.3	3049.2	2807.3	3715	2869.3	3039.5	2902.4	2981	3553.9	3080.5	3486	3508.5	3391.7	3062.6	2963.2	2694.6	2988.6	3171.4	2847.8	3112.6	3202.2	3222.2	3445.3	2879.2	2886.1	2934.7	3222.5	3122.9	2837.3	2950.7	3078.9	3087.8	2909	3032.7	3059.9	3028.7
468.29	511.16	598.39	508.35	472.4	629.15	594.02	524.24	509.78	543.55	566.37	560.86	591.59	619.13	497.78	554.99	634.15	602.65	553.95	547.16	538.73	458.17	494.86	531.46	613.7	644.91	712.55	710.04	426.93	407.02	447.65	599.21	586.15	772.07	656.05	496.9	456.18	546.85	607.19	504.87	554.03	596.31	472.66	461.94	484.84	459.99	441.35	530.56	499.59	425.97
0	0	0	0	0	0	0	0	0	0	0	0	0	0	0	0	0	0	0	0	0	77.09	112.61	135.22	97.399	202.46	194.21	199.94	2.2	148.5	202.14	176.72	139.72	167.4	193.22	140.65	148.97	159.41	152.92	133.8	134.34	149.76	164.12	123.07	113.19	158.82	123.25	137.89	124.87	139.3
919.21	839.33	828.47	843.62	907.19	975.77	909.41	864.3	926.66	907.79	899.28	1001.2	1115	957.8	1120.5	1087.8	902.31	843.13	911.52	1141.1	951.56	972.95	1009.7	1024.5	1160.2	1313	1433	1687.7	1061.2	964.82	1080.9	1013.2	996.93	1178.4	1076.7	1006.7	1035.3	1131.1	1216.1	1063.6	1053	984.59	879.99	902.89	945.46	976.42	918.84	995.58	1046.1	848.52
645.62	735.22	740.42	705.41	760.8	921.95	947.21	795.46	898.19	891.8	825.46	904.6	895.14	831.25	800.78	758.09	549.04	513.86	702.55	860.62	936.31	1056.9	973.4	933.45	850.44	677.8	995.25	824.3	812.8	762.3	742.83	861.82	866.3	871.7	856.96	710.74	720.58	738.51	721.33	718.39	701.41	695.88	662.45	679.11	674.78	649.79	660.93	689.78	777.36	715.22
108.14	115.18	124.12	118.91	104.37	97.446	82.475	119.67	116.6	107.6	134.57	92.114	56.977	44.726	110.57	102.2	95.424	36.282	74.467	60.049	64.421	96.586	97.59	98.917	90.455	92.539	94.104	51.836	92.733	105.72	95.506	144.29	105.58	91.754	67.386	109.01	101.98	89.337	116.67	86.889	59.876	41.977	91.455	64.534	95.871	93.892	80.702	75.702	59.848	106.28
0	0	0	0	0	0	0	0	0	0	0	0	0	0	0	0	0	0	0	0	0	0	0	0	0	0	0	0	0	0	0	0	0	0	0	0	0	0	0	0	0	0	0	0	0	0	0	0	0	0
1065.4	1044.4	1020.7	1088	1100.9	1479.7	1214.1	1027.2	1084.5	1150	1244.1	1165.6	1052.5	985.58	924.28	828.85	713.23	719.15	898.68	941.48	962.7	826.52	910.39	907.94	949.52	937.2	1018.6	920.44	990.52	923.74	1001.4	950.99	1004.6	947.54	956.23	927.92	1028.7	946.47	1252.9	966.44	965.84	922.45	852.69	858.6	838.32	884.86	841.81	952.61	963.95	837.77
467.75	407.92	404.22	439.06	429.45	552.95	541.85	397.98	456.39	347.89	402.4	417.84	454.4	437.62	606.32	796.58	1091.8	1734.8	487.32	494.91	600.1	1009.6	2680	10444	6394.4	1807.8	1416.9	1024	959.72	897.06	858.19	847.19	889.31	1221.6	1009.7	675.95	640.6	572.9	583.62	558.87	548.09	481.93	438.54	376.27	431.23	371.19	402.68	406.88	435.18	353.96
45.01	54.319	39.133	44.733	38.9	58.57	55.083	76.71	51.725	50.861	42.717	36.271	38.675	40.767	48.508	33.5	17.267	0	0	0	1.5	0.2	0.33333	4.75	0	0	1	0	0	32.867	36.25	31.542	39.111	18.25	36.708	27.819	39.167	24.603	20.05	23.556	18.278	30.283	15.825	10.167	14.833	18	22.117	22.383	25.283	23.733
1448.6	1357.9	1306.8	1394.2	1459.4	1324.7	1301.3	1405.4	1485.6	1515.2	1392.3	861.02	890.35	1318.5	4608.2	9756.6	20248	13247	2558.8	1741.2	1404	1252.6	1170.7	1275.3	1187.3	1133.3	1122.2	884.4	1040.6	894.23	985.32	893.84	803.41	909.52	817.83	899.39	822.47	772.23	931.92	873.72	860.88	765.85	795.79	703.79	800.99	777.21	701.74	834.16	719.65	656.64
438.12	263.73	234.42	219.28	233.99	285.9	295.28	274.64	289.78	232.19	220.35	178.08	217.31	272.56	279.34	257.64	177.19	193.09	221.39	197.98	244.11	235.32	227.29	214.26	254	199.23	209.42	277.75	269.59	232.32	230.14	266.09	235.3	295.58	290.51	271.05	313.98	266.63	302.18	271.73	253.07	291.45	221.29	208.27	234.69	255.29	211.64	242.27	228.35	234.49
56.504	96.032	117.7	115.47	124.98	100.35	106.84	94.114	109.17	116.02	106.61	85.95	93.036	111.05	137.96	99.557	83.354	71.633	94.594	105.84	95.641	107.21	105.11	102.36	112.77	99.634	91.209	103.84	146.28	107.28	79.581	114.01	101.72	89.142	74.961	87.441	120.06	102.57	121.75	104	89.238	83.997	83.327	82.907	157.03	143.24	111.3	62.717	73.537	115.32
0	0	0	0	0	0	0	0	0	0	0	0	0	0	0	0	0	0	0	0	0	0	0	0	0	0	0	0	0	0	0	0	0	0	0	0	0	0	0	0	0	0	0	0	0	0	0	0	0	0
732.38	688.66	672.28	727.67	680.23	680.88	642.22	561.85	610.84	636.87	589.54	1011.4	1296.4	1316.3	2351.9	5839.8	14477	7233	1891.9	1192.4	1073.7	1001.4	965.97	903.07	973.91	983.24	967.91	868.21	891.68	903.17	1033	653.01	552.96	500.46	545.79	579.27	571.8	585.19	738.24	631.8	613.53	611.43	687.55	622.71	575.72	642.81	619.29	645.17	634.1	573.07
1586.5	1570.3	1759.1	1646.1	2348.9	3788.8	4454.9	3920.9	4121.9	4247.6	3471.4	3519.4	4671.3	5027.8	9750.5	23582	54953	31522	7912.3	4892.4	3770.3	3148.2	3088.2	3119.7	3181	3128.1	3242.8	2999.6	2934.9	2853.6	3055.8	2312.2	2146.9	2336.5	2205.4	1992.8	2107.3	2254.7	2557.7	2208.6	2146.6	2111.7	2054.5	2003.8	2104.4	1861.6	1858.3	1996.1	1967.7	1900.9
2267.8	2133	2287.4	2217.8	2117.8	1550.6	1455.8	1393.4	1550.8	1551.2	1604	1390.9	1185	1108.6	2122.6	5423.5	12891	7993	2105.9	1678.2	1349.7	1258.5	1307.1	1211.4	1200.2	1232.6	1108.6	954.67	1065.1	1129.2	1160.4	1739.4	1749.3	1826.9	1677.6	1686.9	1827.6	1768.9	2209.7	1861	1762.6	1642.9	1734.6	1632.6	1585.7	1688.4	1643.2	1586.3	1517.3	1614.8
50.546	55.85	56.708	2.9167	3.8333	0	0.2	0	0	449.39	1271.4	1281.2	1429.5	1905.1	6177.5	13287	27725	16093	4084.9	2352.2	1766.6	1475.2	1361.7	1245.4	1301.3	1388.5	1576.3	1139	1055.8	884.05	1063	1059.3	936.02	881.37	888.84	902.91	904.8	898.15	985.61	1007.8	942.98	968.05	996.95	903.79	960.9	873.4	896.78	925.1	881.9	918.05
2412.8	2184.1	2466.4	2407.2	2340.2	2444	2260.3	2059.2	2247.5	2247.6	2240.7	2264.4	2060.8	1902.7	2421	3529.1	5138.7	3440.9	2425.2	1997.5	1855.4	1780.4	1682.6	1810.4	1852.4	1992.6	1941.8	1769.1	1853.4	1744.4	1920.4	2195.7	2299	2161.7	2097.6	2027.1	1974.9	1977	2176.9	1888.5	1938.2	1779.6	1809.5	1532.5	1819.3	1796	1698.1	1747.3	1678.5	1637.1
1506.9	1393.7	1516.3	1474.3	1312.7	1196.8	1185.7	1087.6	1087.5	1154.1	1397.2	1292.2	1472.6	1515	3964.1	12444	29541	14995	2064.8	1151.1	944.2	697.96	687.91	672.66	660.18	641.26	709.4	583.87	650.73	560.48	624.85	967.1	1114.4	1175.1	1092.3	977.54	902.99	976.85	1030.6	979.51	1074.7	998.75	928.71	902.56	874.64	946.17	789.15	907.33	834.99	748.85
1253.2	1113.9	1143.9	1314.1	1197.9	1459.4	1452	1247.2	1338.8	1361.7	1568.2	1392.8	1377.1	1856.5	3970.2	10065	20734	12452	2857.3	1994.1	1646.7	1478.4	1582.6	1821.1	1776.1	1597.3	1623.9	1493.1	1427.3	1058.4	1021	1289.1	1331.1	1454.2	1400.6	1278.2	1219.5	1189.2	1474.6	1283.3	1327.8	1278.6	1230.2	1229.2	1266.9	1266.9	1207.4	1398.6	1265.8	1116.1
353.82	419.89	600.22	631.09	592.79	1088.6	613.89	635.32	578.65	574.61	535.92	556.98	1006.6	549.5	553.79	569.59	482.25	535.94	526.32	850.39	550.78	497.12	536.48	506.47	557.29	564.85	1032	592.85	615.35	537.85	554.14	647.06	561.8	1061.2	670.75	607.79	540.27	508.91	655.87	589.61	1111.1	600.67	529.1	584.51	563.67	603.81	588.52	959.74	592.13	557.47
1193.2	1222.8	1270.2	1234.1	1123.5	1313.6	1193.1	1074.4	1110.8	1139	1089.8	1053.1	1130.1	1173.4	1166	1724.6	3557.1	4172.1	1820.2	1360.7	1161.9	1045.3	1033.2	1025.8	1033.2	1107.8	1053.3	1068.7	899.59	901.36	933.11	962.35	977.99	969.07	1066.3	924.59	936.45	935.78	953.45	864.64	872.6	1127.5	960.62	831.39	855.29	967.6	873.3	1013.6	1003.5	916.67
372.38	290.59	290.97	268.36	301.75	292.87	283.83	251.05	343.46	304.82	327.67	303.96	326.36	317.65	266.42	262.5	240.61	288.97	343.72	347.49	342.75	262.76	285.4	314.04	320.98	319.54	335.13	312.17	309.09	331.26	351.71	345.08	340.43	378.06	367.86	308.74	314.3	272.2	366.39	313.26	369.44	310.82	201.45	213.76	219.5	192.48	217.75	285.89	310.73	239.34
0	0	0	0	0	0	0	0	0	0	0	0	0	0	0	0	0	0	0	0	0	0	0	0	0	0	0	0	0	0	0	0	0	0	0	0	0	0	0	0	0	0	0	0	0	0	0	0	0	0
153.98	181.78	188.99	185.91	192.91	179.78	216.29	197.7	187.39	189.8	189.84	180.57	159.91	240.28	243.4	229.89	242.55	352.31	229.68	189.15	195.61	195.68	240.65	201.73	214.05	262.01	233.11	263.15	147.29	183.23	195.3	179.85	232.29	248.69	251.32	214.52	192.7	209.47	171.35	194.74	252.45	192.14	156.21	125.97	185.7	173.48	154.09	143.25	144.32	126.76
971.28	925.65	960.64	849.04	1010.8	892.33	910.33	957.98	992.41	998.76	877.44	958.53	991.86	912.37	1043.2	1131.3	880.15	774.67	812.08	697.53	710.45	423.82	621.25	916.84	870.07	1147.8	875.46	943.08	814.24	913.31	1109.8	945.93	968.78	968.66	1085.2	991.06	1041.1	1074.9	1052.1	987.09	977.78	997.08	962.64	990.55	1212.4	1037.6	964.34	961.71	1082.6	1029.2
0	0	0	0	158.03	213.51	161.88	151.04	144.08	149.83	162.22	48.202	126.13	162.41	14.75	121.18	154.21	145.02	92.9	0	134.42	112.2	119.43	130	22.893	133.03	163.99	176.06	175.3	167.37	143.89	157.83	153.57	187.66	212.55	171.46	142.17	161.68	147.21	150.27	164.63	169.62	165.42	164.82	179.32	208.09	141.15	36.583	161.62	127.9
334.93	319	323.86	320.04	360.45	378.11	352.35	345.16	379.18	405.48	332.43	315.48	347.27	381.63	437.47	465.75	410.94	429.49	479.54	666.24	446.18	422.06	400.99	477.26	525.77	500.12	588	540.02	368.83	320.16	394	431.94	418.24	434.6	385.22	343.81	366.59	374.35	454.75	353.77	452.19	391.87	328.64	325.44	357.49	347.13	371.79	366.87	350.76	359.64
610.64	588.76	563.67	576.83	627.16	707.9	556.88	552.11	616.33	590.93	537.52	543.57	532.1	508.35	508.23	594.41	524.2	531.5	558.93	494.52	498.05	476	539.51	587.77	554.67	553.93	543.85	432.58	490.29	477.53	471.31	521.49	597.67	589.29	491.65	509.81	581.23	557.96	529.23	517.05	486.35	474.99	456	500.33	444.44	348.13	358.08	400.95	416.94	383.09
536.12	550.84	594.94	504.91	430.98	373.13	411.34	434.63	417.63	486.45	439.31	449.2	373.06	295.25	327.78	346.61	403.53	383.58	268.87	0	312.96	328.57	264.89	336.69	312.18	248.97	223.11	265.37	307.65	247.85	268.89	216.64	214.13	209.39	339.47	278.97	236.8	241.12	199.46	214.64	195.26	293.88	217.98	188.64	291.67	303.7	225.75	195.32	261.26	189.77
1686.7	1640.2	1654	1690.5	1809.4	2058.8	1865.3	1633.9	1664.5	1800.7	1761.1	1814.8	1925.6	1741.3	1631.8	1696.1	1758.7	1641.4	1663.2	1778.8	1561.9	1647	1738.6	1719.3	1772.9	1877.9	1904.1	1738	1764.1	1430.2	1801.2	1466	1853.9	1911	1818.7	2017.3	1863.6	1905.5	1896.4	1941.6	1916.1	1757.3	1737.1	1665.8	1737.7	1776	1695.9	1859.7	1596	1764.1
516.09	437.12	828.65	505.21	539.7	609.35	527.06	465.88	491.02	885.82	522.24	443.28	470.21	496.98	448	477.5	684.4	406.52	410.96	428.84	498.12	488.85	444.92	811.93	519.58	528.67	613.25	549.37	427.21	413.42	758.47	452.38	474.36	469.65	500.46	421.48	495.52	855.51	496.72	496.25	633.55	538.98	452.67	399.5	805.46	393.95	397.94	409.37	433.31	367.01
1529.7	1526.9	1626.4	1699.1	1634.4	1774.1	1676.5	1758.9	1568.9	1586.6	1579.4	1505.1	1017.3	1637.6	1326.3	1426.2	1436.7	1297.2	1271.2	1340	1389.5	1322.2	1348.2	1270	1433.5	1710.3	2080.3	1668.8	1777	1832.2	2068.1	2011.3	2138.2	2218.8	2061.7	2050.2	2039.5	2297.5	2219.3	2239	2223.8	2102.8	1908	1915.9	1761.3	1090.2	1642.7	1676.7	1569.1	1289.2
0	0	0	0	0	0	0	0	0	0	0	0	0	0	0	0	0	0	0	0	0	0	0	0	0	0	0	0	0	0	0	0	0	0	0	0	0	0	0	0	0	0	0	0	0	0	0	0	0	0
555.44	601.81	591.36	593.8	586.73	654.09	683.43	639.31	595.36	606.03	564.29	560.7	600.19	567.27	579.46	569.18	579.31	547.95	491.07	504.17	470.09	550.15	564.6	599.8	661.28	631.22	657.43	640.39	647.16	761.79	681.44	919.78	660.64	665.18	528.88	579.87	691.39	664.89	745.92	638.43	630.85	612.66	554.75	529.51	537.96	608.88	648.13	750.22	578.15	542.96
681.81	636.9	652.29	649.17	612.39	597.82	672.35	583.82	605.13	586.67	586.94	622.42	634.6	580.39	510.38	540.34	483.97	455.65	467.56	605.55	487.02	466.71	522.09	491.95	639.1	592.47	550.48	490.76	554.8	506.02	584.7	669.43	642.98	674.07	544.25	521.57	556.41	497.28	628.45	536.22	566.91	588.38	508.21	450.97	478.5	528.85	538.5	614.63	478.56	467.49
967.26	816.96	911.96	940.93	933.15	1031.1	922.6	896.65	997.67	939.24	889.5	943.29	1164.6	935.82	913.45	903.64	941.07	957.28	838.25	1012	927.87	876.74	965.06	906.69	1033	1062	1157.3	1092.3	917.03	754.25	891.02	885.46	875.35	898.89	859.23	884.39	878.15	864.7	956.42	839.34	861.74	845.66	974.4	952.45	959.39	634.34	1150.2	1169.2	1092.4	1055.5
0	0	0	0	0	0	0	0	0	0	0	0	0	0	0	0	0	0	0	0	0	0	0	0	0	0	0	0	0	0	0	0	0	0	0	0	0	0	0	0	0	0	176.45	554.18	587.06	574.85	564.88	546.48	526.6	528.81
1380.5	1344.2	1372.2	1471.9	1565.2	1593.3	1600.2	1543.3	1780.7	1797.6	1616.5	1511.8	1629.8	1480.5	1380.8	1303.5	1157.2	1087.5	828.65	0	1130.6	1383.4	1336.5	1329.6	1491.1	1434.7	1408.8	1345.1	1438	1393.1	1467.7	1691.1	1548.2	1573	1512.7	1517.5	1548.7	1400.9	1702.4	1579.9	1758.5	1555.9	1218.9	1083.6	1055.4	1209.9	1180.2	1126.2	1090.2	1136.6
1187.4	999.74	1139.1	1106.8	1136.6	1294.4	1372.8	1226.6	1087.9	1159.9	1088	1163.3	1147.6	1304.3	1343.4	1603.8	1615.1	1585	1386.3	1362.7	1433.1	1093.9	1194	1177.9	1278	1381.8	1388.9	1446.2	1237.3	1188.6	1168.1	1267.4	1217.5	1312	1462.7	1214.3	1175.6	1169.7	1308.4	1218.3	1195.3	1362.6	993.31	982.73	1006.1	1070.3	952.4	968.61	1149.7	970.58
311.64	357.74	347.08	323.19	367.87	430.73	437.74	357.34	372.27	385.38	376.95	325.84	330.36	274.6	337.35	464.62	672.63	523.57	458.29	371.52	395.82	455.27	469.82	372.66	371.72	429.15	464.98	344.9	352.76	348.37	329.15	462.49	433.93	418.84	353.88	309.58	386.01	311.3	290.18	280.4	296.21	260.31	282.68	338.05	341.83	366.76	421.27	360.02	367.48	361.01
497.64	615.26	500.83	482.37	549.36	513.85	532.09	521.88	628.71	457.23	455.12	475.8	506.41	525.92	474.78	558.07	451.96	474.09	581.95	688.57	476.72	509.63	585.38	523.05	550.56	577.68	487.87	483.08	611.83	594.52	555.54	628.33	610.38	663.2	625.96	611.99	632.71	577.9	675.31	572.23	497.54	503.78	439.12	550.73	446.29	510.05	478.93	495.72	569.72	565.79
0	0	0	141.59	1199.3	1085.6	1074.8	1089.5	1060.7	1134.7	1066.6	1062.5	1065.8	1031.7	1116.2	1111.4	1201	920.91	1169.4	1034.7	988.97	1141.2	1221.9	1093.8	1293.3	1299.5	1203.2	1011	1332	1129.2	1194.5	1357.4	1582.6	1568.9	1420.4	1417.9	1316.8	1331.7	1448.7	1235.6	1157.9	1160.1	1095.9	966.76	1029.5	1233.6	1207.6	1130.3	1002.3	1101.2
1359.8	1235.1	1248.3	1304.1	1336.8	1590	1430.8	1304.4	1354.9	1356	1337.2	1275	1358	1358.7	1397.5	1437.2	1329	1327.6	1261.2	1445.1	1367.6	1290.1	1265.8	1304.4	1424.3	1385	1463.3	1441.7	1446.8	1125.4	1344.5	1395.4	1387.7	1528.9	1544.6	1447.4	1339.2	1255.2	1401.9	1381.1	1316.1	1423.1	1448.6	1210.5	1253.4	1226.1	1263	1375.9	1332.8	1284.2
0	0	0	0	0	0	0	0	0	0	0	0	0	0	0	0	0	0	0	0	0	0	0	0	0	0	0	0	0	0	0	0	0	0	0	0	0	0	0	0	0	0	0	0	0	0	0	0	0	0
211.39	196.17	252.76	210.71	224.8	225.55	237.12	226.52	221.84	228.52	206.39	189.8	207.6	242.2	187.35	203.6	173.3	160.02	203.29	215.72	186.88	176.51	197.65	174.33	212.11	217.34	250.14	233.39	213.24	183.22	199.49	210.82	248.83	255.1	246.17	208.76	187.88	231.2	260.74	249.62	272.23	231.55	241.22	162.72	200.15	220.49	230.58	223.39	228.72	161.78
129.34	102.11	103.69	100.49	96.561	88.365	84.616	85.192	103.15	120.43	93.719	86.511	79.341	89.589	143.17	143.14	108.69	107.32	133.71	119.04	113.11	124.11	194.26	431.04	326.92	231.12	188.72	177.88	155.53	123.26	121.39	130.67	102.5	139.2	115.31	116.53	97.825	107.13	128.51	107.51	122.38	159.37	119.59	102.74	140.84	71.741	104.52	129.41	128.68	103.96
901.22	832.89	888.18	927.72	936.4	925.94	821.51	928.38	984.29	1032.4	938.63	964.69	1000.7	982.94	1018.7	973.22	926.51	816.27	847.5	993.25	961.27	982.31	1024.2	994.77	1000.2	1130.1	1171.4	1186.3	1070.2	932.85	1074.2	1127.7	1028.4	1091.6	982.69	968.07	983	904.79	1045.3	1012.7	1000.9	979.26	902.75	932.22	985.53	1064.7	980.09	1057.7	1016	977.33
224.23	224.29	222.58	253.96	245.96	226.38	217.92	226.24	236.96	233.84	235.57	239.59	270.9	304.61	217.42	218.66	159.22	177.73	220.68	248.58	218.73	213.74	215.11	218.96	247.21	272.72	257.33	239.14	253.29	302.41	276.49	259.11	247.91	221.22	205.91	254.68	254.39	293.08	303.02	322.82	284.2	281.11	270.81	226.61	235.48	248.84	240.6	267.5	248.56	254.44
42.875	51.667	49.517	57.067	42.343	33.083	45.767	47.233	53.933	51.889	60.229	44.292	63.117	52.625	54.45	54.1	50.625	53.417	53.35	49	53.958	75.033	66.767	71.932	91.396	100.7	66.375	84.692	64.186	39.7	67.3	60.267	80.228	63.678	66.861	61.262	70.476	64.283	73.534	64.35	56.536	58.367	51.917	41.217	48.367	20.433	57.25	39.806	63.476	58.667
2058	1977.8	1967.1	2041.2	1935.2	2176	1997.7	1874.2	1879.1	1896.5	1868.1	1894.6	1908.5	1863	1950.8	2100.2	2243.2	2190.8	2143.1	1899.6	1859.7	1818.7	1825.8	1797.9	2050.8	2033.6	2161	2125.5	1955.1	1657.3	1809.7	1999.9	2079.5	2310.3	2299.5	2014.4	1905.7	1719.4	1996.8	1862.1	2030.1	2166	1758.8	1708.1	1689.5	1804.1	1864.8	1839.8	1693.9	1650.4
260.88	129.52	210.43	338.05	326.36	367.58	350.49	291.28	374.7	322.51	313.3	323.91	331.75	316.32	325.97	466.84	594.72	536.59	542.56	432.52	408.77	335.56	379.72	360.19	422.13	399.73	380.54	261.61	347.24	335.65	427.43	367.61	360.09	308.4	332.39	347.63	207.96	327.81	345.71	275.69	297.32	331.25	292.82	119.55	299.03	316.66	323.01	332.15	381.13	246.06
468.05	418.14	504.28	501.11	507.27	528.78	498.6	531.69	552.69	546.66	541.49	534.22	551.35	492.41	447.59	491.15	475.49	458.2	434.83	475.02	481.43	444.85	497.68	511.98	542.63	526.15	588.7	515.73	600.64	546.86	569.62	609.58	592.87	534.5	549.76	550.79	556.14	552.22	562.6	566.18	557.61	522.15	460.46	427.91	487.34	449.89	442.45	472.82	480.76	457.56
1223.5	1029.3	1034.1	1136.1	1156.1	1129.1	1222.8	1144.4	1053.7	1011.8	1070.3	1026.5	1094.1	1032.3	1117.6	1015.1	928.45	887.42	974.47	1121.2	1083.4	1046.7	985.62	1007.9	1071.1	1118.3	1115.2	1022.6	1186.4	1202.8	1305.6	1374.4	1251.1	1161.4	1088.6	1148	1078.9	1065.7	1324.2	1201.2	1101.6	1071.7	976.43	955.05	1138.4	1209.6	1128	1117.1	1057	1079.7
160.16	154.93	189.21	199.72	190.17	194.75	162.36	166.06	174.69	163.97	172.28	140.91	149.84	142.34	152.44	157.01	151.75	199.71	181.41	187.89	165.32	148.86	177.73	125.48	211.48	157.55	146.96	143.26	108.3	109.97	141.63	176.64	129.39	115.85	99.857	100.89	138.66	176.92	171.46	150.65	129.88	176.38	131.08	151.34	163.46	229.97	164.89	149.97	200.94	150.14
136.71	187.21	123.89	124.64	143.95	165.53	195.74	165.22	135.4	136.22	138.61	122.77	140.16	169.65	111.22	128.51	162.2	129.98	114.96	134.9	138.59	106.73	155.3	125.31	126.65	139.22	124.92	112.39	29.862	85.06	116.52	118.9	136.46	147.55	65.418	121.24	113.78	109.12	74.952	59.927	118.39	165.12	133.92	97.15	110.91	116.15	87.689	97.462	113.97	80.493
358.24	327.05	356.83	331.77	342.17	767.09	384.82	346.84	361.38	335.64	350.04	346.51	745.83	345.22	382.68	328.8	379.58	388.68	394.85	712.47	369.06	318.77	274.7	314.4	343.38	366.19	654.47	359.86	339.38	323.36	307.52	361.67	406.73	794.32	471.36	381.58	389.41	364.95	371.16	392.39	736.94	380.5	351.5	307.55	301.07	377.5	307.38	718.93	369.86	294.07
1215.9	1165.1	1284.4	1189.4	1428	1400.9	1261.9	1223.6	1199.4	1280.9	1144.9	1080.5	1276.3	1130.8	1085.3	1102.2	1048.4	1015.9	973.25	1109.8	1010.9	1050.9	990.14	946.72	1102.6	1116.4	1092.7	1125	1033.8	975.09	931.16	1092.2	1114.4	1139.2	1094.9	1070.8	1002	993.84	1209.9	1180.4	1168.4	1054.3	1036.7	899.17	991.47	1054.2	1072.5	1144.2	1042.8	1003.4
134.56	126.76	166.53	173	130.66	158.5	162.17	163.12	194.93	194.64	160.57	146.67	149.72	130.65	138.03	152.12	202.7	178.51	148.38	155.48	144.41	182.45	165.47	154.11	161.61	166.28	176.95	157.66	172.74	167.22	181.36	214.3	200.69	194.61	150.14	165.17	182.02	153.55	180.71	170.42	161.61	137.36	131.83	155.05	167.73	140.02	143.13	174.35	162.98	145.25
481.25	566.31	576.15	499.26	243.33	240.7	269.78	238.62	267.69	233.29	235.97	216.4	211.52	86.668	186.23	228.68	257.87	228.75	227.58	243.07	274.47	273.03	270.19	179.25	216.43	251.66	228.52	243.23	76.612	277.86	350.71	335.37	461.6	473.22	435.38	334.33	350.97	329.7	346.73	298.79	303.17	271.4	278.64	179.23	212.41	88.252	0	0	0	0
0	0	0	0	0	0	0	0	0	0	0	0	0	0	0	0	0	0	0	0	0	0	0	0	0	0	0	0	0	0	0	0	0	0	0	0	0	0	0	0	0	0	0	0	0	0	0	0	0	0
232.84	1	191.09	227.48	7.2	164.9	153.25	4	118.1	131.79	92.065	173.36	144.63	181.86	185.47	174.01	184.45	161.36	238.65	228.02	64.767	100.4	126.63	196.32	156.42	184.61	215.05	192.06	202.8	195.58	219.99	190.44	205.4	215.79	240.82	190.98	202.6	225.36	204.16	224.55	202.01	188.78	148.07	145.72	167.05	149.3	198.63	176.86	196.68	157.82
0	0	0	0	0	0	0	0	0	0	0	0	0	0	0	0	0	0	0	0	0	0	0	0	0	0	0	0	0	0	0	0	0	0	0	0	0	0	0	0	0	0	0	0	0	0	0	0	0	0
0	0	0	0	0	0	0	0	0	0	0	0	0	0	0	0	0	0	0	0	0	0	0	0	0	0	0	0	0	0	0	0	0	0	0	0	0	0	0	0	0	0	0	0	0	0	0	0	0	0
0	0	0	0	0	0	0	0	0	0	0	0	0	0	0	0	0	0	0	0	0	0	0	0	0	0	0	0	0	0	0	0	0	0	0	0	0	0	0	0	0	0	0	0	0	0	0	0	0	0
1634.2	1312.6	1418.5	1252.2	1388.4	1497.6	1384.5	1539.3	1391	1373.8	1314.6	1292.9	1322.5	1314.3	1697.8	1766.4	1490.4	1388.9	1437.7	1438.7	1403.1	1656.2	1373.7	1327.8	1442	1565.3	1548	1443.8	1610.8	1198.1	1435	1532.1	1371.1	1468.1	1382.4	1567.1	1356.5	1442.7	1572.6	1370.7	1462	1337.3	1375.9	1253.9	1129.8	1132.1	1087.2	1187	1140.4	1313.8
80.621	62.489	112.08	109.49	133.28	114.16	107.28	114.64	125.16	94.052	96.207	135.09	111.21	101.88	90.733	101	122.03	93.176	113.47	111.62	107.57	107.13	107.31	113.87	109.35	121	170.98	199.47	129.09	91.61	107.95	78.581	97.425	82.148	102.6	85.967	99.481	86.54	81.682	76.965	89.607	76.539	76.155	72.579	94.794	77	94.457	109.31	99.93	118.09
0	0	0	0	0	0	0	0	0	0	0	0	0	0	0	0	0	0	0	0	0	0	0	0	0	0	0	0	0	0	0	0	0	0	0	0	0	0	0	0	0	0	0	0	0	0	0	0	0	0
185.28	220.57	193.45	198.25	244.44	220.1	228.44	244.71	219.39	255.12	244.76	210.83	181.34	173.83	185.53	227.13	204.32	219.14	195.58	213.59	196.25	186.72	249.46	230.83	245.35	232.92	211.73	252.81	242.38	210.77	225.75	241.06	236.23	251.58	225.67	225.5	276.25	245.9	276.69	252.58	273.92	274.5	242.35	269.31	320.03	315.66	292.16	302.13	349.08	303.61
139.15	100.15	104.66	110.33	83.418	120.37	106.02	100.1	103.6	121.76	112.76	85.9	80.937	79.758	70.144	87.317	86.704	101.78	116.89	101.89	121.75	116.93	100.14	89.408	120.51	169.28	133.2	126.21	130.82	131.68	125.74	127.93	128.9	126.54	108.07	121.34	107.46	100.67	118.1	126.96	126.21	131.89	91.492	132.59	134.66	148.26	154.39	243.4	184.57	135.01
1524.2	1144.7	1140.6	1124.2	1198.2	1387.2	1084.4	1552.7	1221.5	1250.2	1165.1	1177.4	1225.2	1126.3	1562.2	1488.2	1160.8	1136.9	1337.3	1325.6	1132.3	1434.3	1208.6	1266.4	1289.5	1302.7	1266.7	1202.7	1372.3	1125.6	1205.7	1264.3	1197.1	1182	1003.5	1365.4	1093.7	1152	1253.1	1165.1	1130.8	1011	1175.1	1025.7	1048.3	1103.6	1011.4	1104.4	1041	1261.9
0	0	0	0	0	0	0	0	0	0	0	0	0	0	0	0	0	0	0	0	0	0	0	0	0	0	0	0	0	0	0	0	0	0	0	0	0	0	0	0	0	0	0	0	0	0	0	0	0	0
795.93	716.74	786.34	825.9	822.61	877.69	848.2	781.29	777.71	798.7	715.34	747.97	765.42	649.53	635.41	632.04	590.27	566.65	725.43	1244	791.5	610.17	538.61	577.02	699.11	632.16	604.35	535.24	654.04	634.18	719.2	730.39	685.41	695.84	624.82	609.57	587.42	750.21	688.31	675.05	615.44	556.46	528.08	484.85	530.2	623.03	597.36	587.04	662.98	591.89
351.43	316.87	310.03	403.35	321.92	344.95	336.43	343.57	354.85	290.79	370.03	308.51	342.16	328.07	347.17	356.53	259.16	324.4	298.38	307.03	352.18	278.73	301.37	265.29	354.43	291.84	308.36	288.57	310.39	200.69	244.51	356.47	285.9	286.54	313.59	325	344.43	319.41	399.63	288.8	313.76	316.57	328.96	345.77	337.85	373.77	367.38	376.57	352.35	352.72
345.74	304.38	307.71	305.91	323.7	347.04	339.08	343.99	314.74	332.63	341.74	409.98	278.68	358.71	315.75	318.03	379.13	410.41	341.98	323.13	346.11	315.33	330.18	303.97	333.62	324.4	353.12	355.65	378.55	329.42	293.2	388.07	389.7	396.36	456.62	367.04	321.34	334.16	375.92	341.65	361.7	361.35	322.27	320.3	313.55	281.49	290.19	303.63	347.06	319.1
360.83	259.15	285.03	290.2	359.13	318.32	297.43	289.12	297.47	302.92	275.21	293.44	293.27	283.91	362.31	306.93	237.02	196.57	216.64	0	0	271.35	304.68	267.77	320.48	323.16	345.62	271.21	303.21	303.49	317.44	350.34	329.25	281.32	257.29	287.5	318.86	332.78	387.7	322.65	295.03	330.85	265.6	256.08	308.95	307.08	313.62	332.73	307.04	265.57
690.93	634.26	662.8	733.19	754.9	742.76	669.74	660.52	736.94	703.9	696.78	692.8	686.1	727.35	553.47	509.25	480.97	428.89	460.26	505.88	514.75	496.93	453.92	496.07	531.65	562.16	569.15	525.1	497.29	533.71	501.14	610.91	559.97	560.56	535.06	593.9	550.46	575.65	588.95	557.25	517.15	488.72	556.59	495.92	555.17	538.12	570.73	516.39	477.06	444
298.73	296.06	312.14	293.98	385.81	417.21	363.59	276.99	296.73	282.42	273.54	306.7	286.56	273.21	269.21	319.72	277.66	253.48	237.07	322.15	326.72	284.58	249.95	279.29	330.71	310.66	282.79	264.4	339.61	329.23	287.94	405.86	318.7	335.5	358.26	292.05	270.05	274.58	313.55	250.58	283.31	308.89	271.6	238.49	337.6	287.02	266.4	231.56	254.22	245.24
444.12	385.24	427.9	377.46	350.89	479.06	527.41	416.07	389.15	450.9	412.28	508.71	484.43	428.13	474.07	443.25	466.11	469.6	470.05	535.05	491.74	411.42	360.54	440.49	479.94	503.73	500.43	511.01	528.33	460.93	469.72	492.94	468.97	503.57	490.31	476.75	441.28	501.54	606.09	511.32	649.03	555.53	564.27	725.7	755.67	668	477.97	531.45	485.39	416.2
605.86	587.4	535.84	521.65	508.51	778.37	695.91	558.33	560.9	484.8	606.15	595.34	627.21	607.24	602.73	711.94	513.05	517.52	541.16	583.46	612.9	519.41	502.57	519.75	629.8	596.92	707.63	573.72	561.48	540.82	551.43	669.62	676.65	693.29	626.78	583.74	546.07	575.96	706.31	595.6	644.53	538.92	458.36	440.13	482.53	515.55	423.42	565.56	536.45	467.28
285.32	275.81	283.87	271.11	272.76	289.98	337.5	319.06	320.67	279.18	325.23	337.27	264.52	237.84	350.33	346.17	339.5	291.25	320.92	296.17	259.23	324.93	361.78	397.53	354.47	381.6	406.66	355.8	292.72	256.04	269.78	282.93	304.23	289.15	271.68	282.9	279.39	289.33	280.75	291.16	230.72	251.54	235.58	218.64	239.49	240.98	248.29	236.32	291.41	233.78
738.07	736.78	728.68	735.43	744.69	860.38	793.87	713.32	647.31	671.06	742.2	636.26	701.77	636.77	601.59	694.94	746.96	613.47	590.54	638.79	218.97	408.99	498.73	770.84	788.02	819.08	700.05	692.85	713.96	621.14	657.39	821.31	720.99	976.43	854.77	763.85	715.27	749.24	772.63	680.9	824.75	967.49	563.34	520.85	596.67	691.64	599.38	635.98	636.4	573.14
224.35	228.39	244.04	240.51	262.65	309.16	282.68	274.2	235.29	259.76	254.71	261.66	226.67	228.49	276.35	290.06	258.19	232.45	227.27	255.69	289.29	325.15	335.59	317.86	288.45	294.14	268.94	235.53	301.02	295.82	279.2	303.22	287.48	316.59	260.78	227.23	242.27	257.48	308.85	313.8	303.85	264.62	209.52	225.98	224.35	280.5	260.38	229.16	226.21	217.44
673.91	675.78	655.79	719.25	744.66	841.69	784.13	672.17	743.82	793.21	693.14	693.54	739.56	749.79	780.36	896.84	797.47	839.7	800.2	754.76	825.32	661.65	692.87	740.48	711.95	808.53	851.55	800.64	688.72	693.58	805.36	761.71	828.23	876.85	763.16	711.36	767.16	734.07	757.51	729.94	757.68	649.95	775.53	708.1	759.29	718.44	751.37	815.95	697.46	718.44
209.08	175.84	232.13	218.04	218.6	218.33	242.81	220.28	211.74	205.26	208.36	199.18	246.89	230.87	186.45	171.05	179.71	175.43	175.44	171.7	147.31	174.86	191.67	172.6	204.3	201.55	187.65	198.11	174.42	152.18	152.59	181.51	210.38	216.33	178	173.41	152.59	174.77	202.11	178.5	191.91	176.76	148.04	187.75	201.09	210.27	160.76	173.31	169.5	162.75
1046.8	980.24	905.35	930.16	976.92	986.69	1065.1	1019.5	852.07	844.52	956.53	843.09	926.32	945.63	747.23	843.86	1118.8	1091	921.49	842.23	1035.2	796.45	856.74	723.49	845.23	1005.1	960.37	809.95	974.08	885	877.73	864.63	900.67	1128.9	1086.5	932.95	931.83	867.35	1007.9	955.81	936.25	958.76	794.8	737.87	733.87	778.44	758.04	908.6	839.58	727.56
799.95	784.81	822.35	894.16	880.65	867.13	728.39	885.24	878.98	860.29	815.19	823.85	925.09	808.2	762.93	710.56	797.15	719.39	677.57	765.61	703.87	652.35	746.7	748.13	731.68	884.82	878.84	766.37	778.07	849.08	839.23	960.4	896.96	901.93	940.39	792.39	812.81	879.58	983.64	775.91	769.44	679.12	768.02	727.6	745.22	782.29	797.01	915.5	862.04	817.61
0	0	0	0	0	0	0	0	0	0	0	0	0	0	0	0	0	0	0	0	0	0	0	0	0	0	0	0	0	0	0	0	0	0	0	0	0	0	0	0	0	0	0	0	0	0	0	0	0	0
27.242	161.19	166.4	144.48	145.1	128.92	135.55	127.69	161.21	137.17	167.48	133.17	141.77	118.33	110.3	166.12	291.01	212.92	195.81	176.57	198.55	148.39	193.75	195.86	203.81	215.35	184.81	193.78	209.53	229.95	233	308.68	287.13	242.43	228.44	201.97	183.84	224.53	218.68	221.81	245.64	255.61	195.52	164.45	217.66	214.92	263.28	342.53	262.89	178.99
335.12	294.31	301.92	341.55	305.58	331.53	285.24	267.55	280.74	273.1	236.47	263.23	282.03	265.79	252.05	261.19	349.04	367.21	303.67	240.73	313.08	265.52	309.03	302.37	269.81	386.77	360.31	408.6	352.92	345.01	444.3	407.11	512.94	784.21	578.28	420.93	351.76	367.92	373.49	388.1	421	426.6	247.2	251.02	275.99	266.31	301.33	318.46	348.81	305.62
149.62	134.96	135.93	118.91	147.78	192.36	200.92	139.71	145.36	232.45	165.63	170.16	162.12	170.72	127	108.97	127.98	115.86	99.937	157.46	134.03	137.95	140.25	133.07	132.37	137.64	172.48	150.38	148	132.92	160.6	167.32	162.44	228.42	203.04	204.35	163.62	176.51	172.45	155.52	185.55	184.14	149.27	146.64	160.7	141.28	83.582	141.33	167.03	118.36
66.517	58.1	112.65	93.292	114.8	128.48	120.41	89.2	100.94	93.857	102.92	107.98	115.31	105.01	126.65	124.35	118.92	88.531	91.583	99.905	84.306	70.5	81.464	95.833	119.03	101.57	93.295	85.7	94.836	120.06	109.22	127.23	107.4	108.14	115.87	100.33	99.9	88.939	109.83	111.05	115.33	116.87	136.98	135.55	112.32	109.18	118.33	126.38	135.06	141.72
0	0	0	0	0	0	0	0	0	0	0	0	0	0	0	0	0	0	0	0	0	0	0	0	0	0	0	0	0	0	0	0	0	0	0	0	0	0	0	0	0	0	0	0	0	0	0	0	0	0
270.96	291.87	328.14	341.87	283.71	269.73	302.73	293.58	291.18	265.25	331.11	363.94	350.1	396.95	333.92	365.18	521.13	426.19	391.65	382.35	363.43	374.89	363.34	365.26	419.95	480.9	349.82	316.02	349.89	315.92	309.42	381.52	306.02	332.44	363.46	363.63	296.99	263.9	333.47	367.74	280.94	298.53	288.77	251.11	276.56	280.84	268.36	238.24	315.42	258.34
399.25	369.28	377.39	343.7	357.15	345.12	295.86	292.79	338.42	365.21	342.16	309.57	317.12	324.87	286.48	342.63	426.36	415.19	324.53	387.5	329.77	319.4	353.09	372.6	389.13	389.31	436.56	392.41	415.96	322.43	400.21	480.18	392.72	412.78	414.61	377.94	393.16	385.32	481.63	426.92	434.87	383.45	281.76	295.02	308.88	341.19	285.03	290.85	287.92	290.33
70.638	55.75	69.45	56.204	112.92	82.589	102.73	57.301	93.424	93.613	93.008	112.79	54.94	65.778	45.958	66.465	126.62	96.44	104.43	83.273	83.292	49.661	90.243	151.41	100.01	118.81	83.526	71.3	60.483	84.083	101.96	103.71	111.34	108.45	92.335	82.85	114.43	87.159	73.75	80.014	67.361	71.075	64.351	82.421	75.738	64.288	106.58	106.6	70.201	62.167
96.621	120.15	89.189	110.07	124.65	119.44	84.917	98.568	114.77	100.26	121.14	110.44	91.669	88.891	71.702	62.719	52.968	65.161	82.386	124.17	158.47	78.381	80.918	94.951	91.154	127.93	154.82	175.02	97.192	89.5	80.781	80.718	83.815	92.501	76.03	71.246	83.492	80.841	79.385	87.73	110.47	87.265	63.176	68.326	54.391	86.381	54.637	69.046	81.063	47.007
518.65	500.59	569.63	518.78	513.09	615.62	543.53	529.85	531.69	612.93	478.91	454.22	511.92	454.6	404.41	553.31	536.59	476.82	458.92	517.27	418.1	372.17	480.79	564.15	573.87	485.24	570.69	530.01	524.12	428.22	603.79	515.61	543.76	606.09	537.84	524.86	482.14	560.29	513.92	476.46	474.8	494.83	409.38	378.11	474.94	405.03	407.33	429.76	430.29	377.05
928.04	911.2	935.66	1025	1203.5	1130.4	1004.9	858.73	939.44	1018.8	958.55	1057.7	997.75	985.02	1298.9	1502	1647.4	1509.4	1517.6	1279	1128.1	1121	1092.4	1111.1	1115.6	1410.8	1163.9	1015.9	1008.2	879.37	1041	1062.3	1218.6	1046	920	885.83	909.55	933.55	1076.4	1152.5	1053.2	884.27	1052.9	1050.8	1032.2	1066.3	1148.5	1079.3	1091.8	1025.5
361.85	326.74	270.61	258.95	257.99	251.74	249.26	352.87	403.14	325.82	342.52	289.9	298.63	291.42	370.5	292.34	260.67	253.36	259.51	265.63	306.37	389.69	412.52	340.22	353.49	323.21	297.4	301.32	367.78	358.1	330.66	285.75	259.49	231.34	220.36	329.17	347.4	283.76	293.12	276.85	281.04	269.24	376.97	356.17	319.77	335.24	259.54	282.66	282.26	348.4
228.4	191.14	264.58	272.33	317.79	302.39	297.82	282.89	306.31	328.6	275.02	311.55	236.32	256.31	213.53	208.34	222.43	189.43	235.8	275.17	228.2	229.51	259.98	295.94	248.03	272.17	285.9	253.79	219.25	212.39	233.8	283.43	248.14	237.97	227.8	258.77	240.33	248.77	259.98	285.97	278.45	257.12	264.48	232.9	292.59	281.54	253.04	313.12	299.61	258.46
0	0	0	0	0	0	0	0	0	0	0	0	0	0	0	0	0	0	0	0	0	0	0	0	0	0	0	0	0	0	0	0	0	0	0	0	0	0	0	0	0	0	0	0	0	0	0	0	0	0
29792	27750	29268	30040	30612	32580	29228	29702	30089	30526	29665	29449	30820	29237	31964	30161	26230	24034	27904	29240	26809	27889	28625	29492	30365	30816	31381	28464	29922	27938	30465	30988	29854	29940	27030	28747	29661	29476	32864	29644	29713	27328	28982	27937	29426	29532	28697	29223	27232	27659
315.09	209.66	211.83	257.73	302.28	337.61	346.29	334.74	264.44	271.93	309.87	234.1	287.27	269.04	255.76	207.84	253.51	255.47	196.61	240.4	222.18	229.75	187.83	189.2	218.59	215.8	249.93	264.13	279.76	222.56	254.92	332.89	356.17	368.11	339.15	323.61	280.64	293.33	327.35	280.42	288.32	273.39	244.93	253.34	233.6	253.94	207.08	257.84	254.77	208.12
942.09	919.87	925.98	1008.4	988.3	1136.2	1090.1	961.87	912.71	978.87	1062.5	997.05	1026.9	1028.6	1080.4	1030	975.2	1024.8	1060.5	1124.5	950.72	990.32	948.18	938.98	998.29	1017.9	1058.8	1079.4	931.08	845.06	911.91	956.45	999.86	1013.6	912.33	944.35	972.75	992.93	937.24	976.7	1022.7	933.47	924.29	973.53	1023.5	986.69	1013	1121.8	1062.2	867.27
441.98	437.88	488.55	406.61	369.81	375.84	405.13	365.19	381.39	493.08	335.04	408.09	344.43	399.5	337.38	382.52	500.64	360.64	333.34	324.74	332.17	355.6	379.73	477.75	339.69	424.87	340.42	390.74	425.53	415.42	552.18	494.9	533.74	484.17	524.44	466.99	516.62	547.18	453.15	511.25	606.26	546.25	373.99	395.52	374.24	356.81	379.81	349.61	371.07	360.2
144.22	107.61	116.93	132.42	118.2	149.86	109.97	149.06	152.58	141.87	119.9	112.41	106.49	108.75	103.8	104.58	87.442	91.839	137.34	150.33	144.2	106.92	115.11	93.433	133.15	129.06	112.31	136.03	140.1	106.23	126.13	129.94	99.232	118.09	110.6	109.37	111.91	106.14	118.04	110.91	118.78	81.045	106.29	79.221	95.936	106	100.27	121.96	110.74	83.141
454.62	386.14	458.56	487.81	520.64	537.89	534.99	511.19	473.23	490.02	466.69	487.22	505.6	453.69	462.45	442.45	462.99	451	421.26	590.38	549.31	500.23	495.69	480.42	566.34	621.48	583.17	584.41	513.17	474.31	484.4	530.99	475.46	476.25	536.08	493.7	457.34	473.76	541.62	518.8	513.65	498.91	493.66	430.86	519.27	499.72	471.49	497.92	522.61	418.84
146.75	129.29	128.31	151.9	145.25	138.14	173.53	144.61	147.56	137.41	138.54	128.89	135.83	146.93	159.7	224.33	292.9	269.73	161.21	145.09	150.45	119.69	84.333	89.81	92.719	86.433	115.49	95.119	97.8	103.97	86.817	97.083	98.45	111.94	136.05	152.46	170.78	127.12	151.82	140.48	137.13	167.59	162.9	110.17	117.3	116.9	132.41	216.6	146.09	108
544.81	565.84	602.32	621.36	589.86	630.64	601.53	603.29	659.28	586.44	653.16	608.49	601.22	580.21	583.27	608.75	572.52	519.5	591.4	586.97	557.79	636.74	663.58	612.95	616.55	722.76	748.57	562.99	738.85	654.32	658.41	704.86	682.07	676.08	620.76	717.56	711.04	674.22	721.86	645.53	647.84	645.09	580.6	578.45	587.14	632.29	600.73	548.05	532.1	529.71
304.94	329.6	304	310.61	346.97	367.51	302.5	315.2	305.75	278.9	297.25	304.4	332.82	281.14	279.91	230.79	219.7	228.82	232.93	318.96	255.67	272.46	254.6	263.83	308.05	316.18	345.03	321.82	331.49	296.2	293.1	338.63	402.03	481.17	403.04	335.67	292.45	328.1	404.06	339.93	379.23	423.35	236.42	189.25	231.47	274.66	224.57	247.89	224.64	208.35
296.76	299.42	319.47	329.17	335.62	329.11	337.32	282.12	300.87	362.65	330.93	333.15	296.54	346.38	272.59	319.92	364.48	301.64	285.62	308.49	370.14	294.82	346.28	338.15	370.58	381.84	434.15	374.06	315.7	306.65	320.94	367.34	337.18	424.66	441.08	314.24	349.3	314.44	349.2	343.31	350.19	363.63	314.4	292.07	278.49	322.03	331.03	337.73	370.35	324.66
266.61	230.88	275.99	245.85	264.63	261.78	236.77	265.67	261.69	276.55	218.11	232.59	285.91	232.65	268.05	275.22	274.24	264.11	245.24	275.6	262.98	278.65	272.79	282.38	291.94	319.27	288.57	267.09	317.48	260.14	272.67	307.36	253.08	320.24	296.89	276.93	264.23	275.77	369.92	295.68	302.94	279.09	190.36	158.49	197.03	180.75	195.04	171.54	143.7	145.8
409.83	404.28	483.62	435.94	461.76	419.89	448.42	332.91	472.89	610.92	468.88	455.96	458.21	397.46	376.93	402.69	391.05	376.63	356.17	402.49	426.32	360.84	402.96	363.15	411.99	441.62	449.75	432.49	389.42	345.25	436.47	439.19	438.81	564.33	477.75	413.49	403.16	431.01	450.66	395.45	410.86	432.03	366.32	384.08	502.57	419.52	426.24	505.85	505.22	431.22
152.5	169.92	190.95	170.05	170.92	184.85	197.05	175.13	183.05	143.58	142.95	164.26	167.56	186.77	179	164.17	202.87	164.18	190.42	202.06	207.17	199.9	188.87	177.3	194.96	186.58	247.75	154.54	237.59	238.25	210.47	220.94	219.07	202	177.35	192.33	196.9	201.92	231.42	184.2	195.76	137.08	164.69	165.92	220.1	168.47	210	183.13	143.86	129.55
154.8	145.63	133.06	149.45	135.23	157.32	95.16	89.94	127.92	112.95	146.24	110.9	139.06	139.23	129.63	137.89	268.33	203.78	164.51	166.87	172.68	164.82	129.49	148.81	134.9	130.31	163.95	140.55	109.32	110.7	123.75	146.09	165.38	200.49	242.99	189.06	180.23	144.56	151.98	136.53	133.47	135.7	145.94	139.53	137.96	173.6	157.22	158.45	127.6	114.28
490.31	531.31	522.13	519.13	506.18	545.27	526.86	560.32	558.24	542.17	465.36	517.97	514.07	494.15	498.97	444.46	382.98	321.13	401.03	458.12	448.7	432.18	420.83	457.07	437.01	443.93	440.36	385.55	455.9	476.77	478.58	461.13	504.79	571.3	534.52	516.29	497.66	462.26	608.31	498.14	531.77	474.55	531.42	507.96	570.87	626.46	605.23	568.36	521.32	554.96
0	0	0	0	0	0	0	0	0	0	0	0	0	0	0	0	0	0	0	0	0	0	0	0	0	0	0	0	0	0	0	0	0	0	0	0	0	0	0	0	0	0	0	0	0	0	0	0	0	0
189.82	173.27	194.34	187.23	160.67	239.4	200.98	138.11	170.96	194.92	174.85	196.8	194.84	187.39	148.41	124.2	148.02	150.89	178.21	188.98	218.97	199.16	188	176.12	158.42	193.88	214.93	208.99	171.42	144.58	194.16	216.68	191.12	234.95	214.07	200.79	181.18	190.23	184.39	173.93	239.53	213.05	203.77	173.38	206.23	180.64	210.64	268	244.36	188.51
593.16	725.36	671.79	682.03	775.95	960.19	814.46	742.59	816.63	774.74	682.13	745.3	706.5	729.13	835.79	878.01	645.4	632.76	667.86	688.36	695.19	696.25	828.57	767.45	806.02	928.02	887.54	731.79	888.03	893.93	810.53	828.53	830.44	839.34	868.83	880.01	955.95	835.92	979.52	852.09	863.27	918.45	962.61	973.32	995.96	904.62	901.66	905.62	894.23	960.94
1936.1	1532.9	1680.4	1758.8	1910.4	2023.4	1749.1	1889.8	1738.9	1716.8	1662.4	1902.8	1759.3	1631.5	1896.2	1805.7	1720.4	1601.2	1853.3	1739.1	1611.3	1792.4	1755.1	1786.4	1896.3	2229.6	1956.5	1760.7	2004.4	1759.5	2382.2	2442.5	2514	2288.1	2012.8	2227.4	2104.3	1983.7	2553	2262.3	1879.2	1695.6	1979.2	1853.8	1874.3	1703.4	1801	1834.9	1573	1815.6
445.54	402.77	398.81	415.13	412.02	437.15	400.47	402.68	376.68	395.7	381.68	385.39	409.02	361.71	385.81	336.37	395.58	348.3	375.63	339.49	292.16	341.97	326.3	358.62	353.28	358.87	337.42	326.92	405.37	318.73	377.34	465.12	415.73	532.26	326.01	340.99	280.35	308.35	352.07	364.7	323.21	239.55	410.61	392.05	406.74	359.91	369.88	377.88	324.06	346.88
618.41	599.08	634.11	687.9	699.48	753.56	657.25	599.38	624.77	621.78	603.58	580.82	622.14	611.23	537.84	601.22	676.72	568.67	713.67	631.99	602.36	573.27	601.45	685.1	625.39	742.61	635.77	686.16	648.67	605.69	272.86	444.53	816.13	892.98	702.79	689.62	706.69	678.88	782.56	736.92	663.54	675	659.06	636.61	713.44	669.68	680.63	663.9	635.4	564.24
1238.6	1086.7	1090.9	1085.7	1122.9	1208.5	1192	1257	1227.7	1168.1	1188.9	1163.3	1180.7	1066.4	1203.9	1316.1	945.97	1006.3	1062.2	1092.9	975.97	1070.2	998.01	1074.2	1179.2	1082.5	1179.9	967.53	1114.4	987.73	1054.8	1103.5	1113.2	1145.4	1004.7	1178.5	987.07	1017.1	1073	1041.2	976.95	971.95	1188.2	1008	1114.1	1088.5	1010.4	991.91	983.19	1034.6
137.75	143.15	145.64	136.71	143.8	163.4	180.98	154.67	157.77	150.98	148.42	144.08	161.01	145.19	109.33	114.17	146.57	146.07	141.07	117.42	135.32	124.72	161.78	148.77	129.13	116.25	125.78	133.79	138.71	138.94	151.45	142.43	152.55	155.38	184.8	139.17	155.88	152.85	145.65	147.69	167.06	174.77	113.76	116.66	110.47	125.72	101.12	130.73	139.81	89.152
0	0	0	0	0	0	0	0	0	0	0	0	0	0	0	0	0	0	0	0	0	0	0	0	0	0	0	0	0	0	0	0	0	0	0	0	0	0	0	0	0	0	0	0	0	0	0	0	0	0
0	0	0	0	0	0	0	0	0	0	0	0	0	0	0	0	0	0	0	0	0	0	0	0	0	0	0	0	0	0	0	0	0	0	0	0	0	0	0	0	0	0	0	0	0	0	0	0	0	0
2524.5	2220.6	2277.5	2382.5	2536.7	2564.9	2406.9	2586.6	2463.4	2361.6	2325.9	2282.4	2535.3	2315.4	2843.3	2840.6	2929.2	2680.1	2540.2	2486	2265.4	2542.4	2347.2	2403.5	2417.3	2483	2512.1	2252.2	2544.7	2131.7	2274.5	2478.9	2436.7	2793	2313.7	2384.3	2212.1	2178.3	2490.8	2749.1	2877.5	2251.5	2348.7	2103.3	2214.3	2292.4	1986.5	2158.3	2007.3	2230.3
1315.6	1285.8	1357.6	1384.1	1376.9	1545.3	1354.4	1306.7	1411.7	1370.8	1288.6	1213	1371.1	1306.7	1306.8	1280.4	1151.9	1069	1166.3	1226.1	1183	1171.3	1226.9	1231.1	1289	1308.9	1420.6	1269.3	1193.2	1146	1319.5	1319.4	1194.7	1360.3	1262.1	1281.3	1276.5	1225.5	1468	1262.9	1328.5	1307.2	1303.4	1310.4	1295	1339.7	1280.5	1317	1275.8	1218.9
1079.6	1076.9	1024.2	1135.2	1151.1	1170.3	1127.8	1072.6	1170.7	1184.7	1102.7	1074.4	1127	1074.9	1210.3	1186.3	1384.6	1060.8	1003.5	1051.1	1133.6	1124.1	1137.6	1251.6	1153.8	1147.5	1117.7	1030.3	1067.9	1064.7	1035.6	1142.4	1081.4	1051.4	927.94	990.44	1088.6	1103.1	1076.9	967.42	1018.4	916.4	955.59	976.61	981.21	979.87	933.04	930.55	979.01	888.1
213.96	199.74	182	177.64	215.37	262.65	273.52	195.72	246.55	219.17	223.43	193.16	243.81	204.35	225.92	224.23	257.61	275.6	233.71	218.18	210.67	185.62	201.14	253.99	254.69	269.01	326.24	316.04	249.15	199.53	220.03	277.17	241.61	281.69	255.26	255.78	239.49	205.54	230.39	214.44	232.24	207.7	204.14	235.9	248.2	256.39	237.55	273.32	281.24	206.35
232.31	272.74	225.59	310.21	292.05	285.73	303.7	259.14	4	240.49	265.57	265.38	301.64	290.21	368.62	379.4	430.7	374.55	144.56	0	293.28	349.36	239.47	9.25	277.18	335.02	326.65	302.81	279.41	312.41	235.77	288.13	255.76	273.69	316.03	232.16	275.29	336.2	273.6	309	262.74	260.62	213.31	182.99	209.02	245.7	181.24	211.3	173.92	152.17
157.56	100.38	79.494	175.81	101.31	129.22	98.434	110.57	98.86	78.565	93.14	95.427	93.379	107.21	81.553	73.019	82.858	87.947	98.064	102.83	98.944	119.66	98.943	95.821	84.689	93.104	94.671	120.06	111.45	86.229	74.614	78.261	98.466	106.59	93.1	88.589	126.41	68.992	121.54	96.223	75.094	64.469	89.336	90.338	76.498	78.26	37.433	64.733	40.562	74.48
52.367	69.339	73.086	77.626	84.148	106.2	82.626	56.583	53.25	85.458	77.741	71.363	68.451	80.09	50.157	54.642	76.875	61.16	38	61.143	64.052	48.474	58.618	44.722	60.505	67.916	76.801	59.25	75.333	71.1	77.392	99.583	113.91	96.944	88.983	99.277	74.512	77.095	86.85	67.421	90.289	93.083	52.292	50.35	65.419	66.452	65.767	94.906	61.542	73.208
35.533	36.383	34.223	31.017	37.383	30	27.266	42.776	52.867	32.8	26.158	36.483	23.433	33.051	34.306	17.404	16.1	30.75	20.598	23.55	20.708	25.763	26.867	17.858	22.906	11.283	22.992	10.095	18.142	20.533	19.542	21	16.417	21.771	18.292	20.964	18.917	15.579	19.05	11.167	24.5	14.11	16.717	18.65	22.676	14.8	16.333	17.896	18.097	14.667
567.75	489.81	497.7	1062.3	569.93	602.74	649	605.39	562.03	533.8	1111.3	532.51	562.97	555.78	529.95	530.37	548.71	678.11	618.64	531.17	512.01	476.84	491.98	576.45	1098.4	593.7	535.55	518.46	523.38	477.18	458.03	909.16	508.62	521.99	520.23	519.99	535.88	528.35	957.2	412.75	371.88	332.34	472.55	504.56	535.93	1014.1	517.38	493.74	424.21	418.36
3335.7	3335.4	3394.8	3523.5	3488.6	3193.5	2958.9	3528.5	3595.8	3697.3	3837.8	3870.7	3512.5	3178.2	3704.4	3411	2609.9	2288	3186.9	3086.7	3077.7	3467	3529.9	3809.9	3845.2	3848.7	3737.4	3129.4	3537.2	3624.4	3922.6	4404.5	3983	3616	3229.9	3898.5	4068.7	3800.3	5251.7	4211.8	3568.9	3107.2	3850.3	3876.4	3995	3973.9	3885.5	3671	3391	3663.5
873.68	798.65	868.57	916.24	922.26	1066.8	946.46	874.1	876.05	840.77	804.37	838.12	906.95	802.42	800.27	766.62	690.93	707.07	816.72	895.9	777.8	750.19	730.13	759.98	800.15	888.43	931.04	848.37	893.34	886.48	912.64	874.34	1015.1	1090.9	956.89	922.69	949.06	833.97	1002.6	917.53	1010.3	825.89	930.53	740.16	861.06	805.41	804.75	874.7	800.83	731.15
303.59	303.22	308.33	297.71	318.33	324.36	346.35	330.64	304.38	324.22	321.47	302.72	358.01	309.66	239.81	229.13	208.83	280.13	267.47	274.01	269.92	211.25	263.53	242.94	262.43	297.17	282.97	284.02	305.65	233.27	292.6	306.76	396.67	412.08	358.18	296.51	296.82	322.61	331.23	356.42	346.5	265.23	247.44	249.46	336.05	333.95	282.29	275.6	255.26	210.96
2448.6	2291.1	2389.7	2431.6	2486.2	2605.3	2167.2	2284	2458.7	2397.5	2452.2	2397.9	2262.6	2262.8	2104.3	2144	2059.6	1698.4	2058.1	2000.4	1994	2016.4	2315.9	2158.6	2312.1	2329.3	2314.6	2072.1	2460.8	2463.3	2510.9	2585.1	2601.5	2783.2	2521.9	2521.6	2541.7	2509.8	2908.8	2588.7	2528.9	2264.1	2015.1	2151.2	2214.4	2144.2	2216	2143.3	2017.8	2129.8
1755.9	1640.7	1761.8	1871.7	1864.3	1974.7	1844.7	1850	1752.6	1803.6	1751	1691.9	1935.2	1766.4	1660.3	1819.1	1713.9	1587.2	1636.1	1725.4	1568.5	1570.3	1502.8	1649.8	1725.1	1595.2	1793	1659.3	1790.8	1724.9	1868	1935.2	2018.6	2183	1957.3	1915.3	1936.7	1801.1	2233.6	2119.4	1992.5	1745.5	1871.9	1678.5	1690.3	1646.9	1714.1	1721.5	1604.3	1613.6
0	0	0	0	0	0	0	0	0	0	0	0	0	0	0	0	0	0	0	0	0	0	0	0	0	0	0	0	0	0	0	0	0	0	0	0	0	0	0	0	0	0	0	0	0	0	0	0	0	0
433.12	438.03	406.55	404.45	365.57	59.458	7.3333	347.41	462	400.92	411.77	402.73	290.32	316.87	320.37	318.34	297.22	194.76	292.67	263.23	236.61	297.5	304.15	303.13	349.56	357.13	320.43	297.36	362.42	396.94	426.68	407.81	410.47	460.08	408.7	427.1	351.17	397.58	387.59	396.66	387.08	294.89	329.44	383.72	349.98	313.58	332.6	334.37	254.34	338.24
384.44	399.26	437.43	419.61	441.21	438.31	404.87	413.56	460	391.82	443.28	440.21	350.12	428.79	385.75	442.78	431.24	375.25	386.33	387.24	372.09	376.26	428.95	447.37	507.4	607.98	916.81	480.62	486.44	487.4	504.43	428.89	478.69	448.88	450.44	390.04	436.27	402.15	440.83	517	397.97	405.01	364.08	373.01	444.98	514.63	537.04	516.41	469.04	382.97
228.02	225.88	259.77	245.26	279.53	270.87	322.78	196.38	264.87	266.61	277.75	265.49	314.97	296.23	245.16	249.21	249.05	199.22	241.47	247.26	257.43	216.46	241.77	231.09	262.82	255.22	253.65	285.24	230.75	208.58	270.06	269.47	252.03	250.64	251.15	266.54	283.75	271.15	281.35	292.17	300.33	286.05	268.34	253.18	276.92	272.87	273.51	261.79	272.67	277.12
1085.3	1009.3	1006.2	990.71	1085	1105.2	1061.7	1122.5	1019.5	1058.6	1015.4	946.33	972.2	932.4	1082.6	828.92	861.84	787.72	837.53	803.01	811.71	1040.5	853.58	939.87	953.87	995.5	982.86	974.01	1079.4	886.22	1087.6	1115.6	1124.2	1157.7	1092.7	1221.4	1089.9	998.7	1220.8	1058.2	1035.5	965.68	1004.9	890.89	888.94	929.03	896.63	888.38	881.42	895.67
276.86	312.43	316.15	300.11	320.81	302.87	372.5	321.63	333.19	280.65	269.42	271.27	248.86	298.9	270.64	344.33	443.98	375.61	285.03	244.66	272.15	305.56	307.24	273.51	284.34	323.03	283.83	268.32	319.49	329.44	308.18	334.25	336.68	322.83	356.23	391.38	390.54	368.55	367.9	327.67	258.15	349.97	323.88	267.63	288.93	334.35	297.02	257.73	286.92	280.92
72.93	83.113	90.286	94.861	194.58	69.736	98.14	120.99	93.938	76.663	49.75	126.35	105.71	73.042	110.38	144.78	252.2	193.53	194.4	119.09	117.72	126.26	122.73	121.41	132.49	206.48	147.63	121.58	82.727	87.091	87.16	103.86	131.86	104.72	165.8	106.33	99.333	107.32	113.17	224.83	115.31	116.04	112.84	98.408	97.008	102.06	152.33	94.594	88.752	64.646
602.81	539.26	557.62	569.14	572.18	603.43	583.01	553.72	508.69	478.96	517.04	492	540.58	535.08	628.81	670.28	601.43	731.12	625.86	730.86	663.7	490.43	580.66	596.7	582.17	696.68	687.49	663.13	638.22	567.96	632.4	626.46	571.28	680.97	633.68	579.92	547.25	566.05	587.86	532.89	544.61	554.54	552.62	588.34	553.57	590.08	560.33	641.37	664.55	660.32
378.1	330.49	456.08	404.94	394.82	638.1	464.22	399.82	505.23	456.7	413.26	455.3	592.41	472.25	361.63	377.58	346.86	319.85	388.86	507.71	409.89	311.04	364.94	376.05	427.52	466.65	582.56	453.42	448.7	432.22	727.48	526.92	408.41	596.78	562.11	463.93	429.18	416.95	436.91	475.78	648.14	456.41	393.13	397.71	428.46	386.26	435.2	588.26	435.63	411.65
1252.6	1281.4	1572.4	1203	1263.3	1371.2	1392.5	1251.1	1310.7	1686.9	1229.1	1319	1392.9	1230.2	1291.8	1364.6	1459	1285.5	1267	1246.6	1175.8	1237.6	1320.8	1592.3	1358.9	1297.2	1295.9	1176.5	1353.6	1273.9	1817	1697.9	1707.7	2430.2	2293.4	1463.8	1548.1	2103	1929.6	1458.4	1411.3	1347.3	1208.8	1225.5	1651.5	1308.2	1155.7	1209.1	1166.6	1176.4
311.15	303.95	328.85	338.29	326.63	405.48	368.2	274.02	292.91	326.91	327.73	288.29	355.98	359.08	284.01	229.67	274.3	291.62	307.5	354.83	373.86	281.98	237.1	266.31	301.68	282.13	342.38	309.18	302.48	286.19	306.42	336.95	294.91	340.24	299.37	238.45	301.27	256.98	358.12	304.83	331.32	274.3	280.17	240.97	311.32	279.23	300.51	350.44	303.79	266.36
1004.6	1012.9	1184.8	1057.9	1062.6	1107.5	1009.8	1027.3	1147.3	1184	1020.9	1097.6	1518.4	1139.1	1125.6	1172.2	1111.5	1131.5	1116.6	1129.4	1086.2	1072.7	1108.7	1183.4	1116.8	1144.1	1074.7	1081	1218.4	1119	1295.1	1004.5	1433.2	2066.7	2018.9	1341.8	1222.9	986.39	1079.6	1167.5	1168.4	1115.4	1087.8	1000.1	1167.9	1141.2	1086.9	1039.4	988.66	1036.7
147.69	113.81	113.5	145.49	123.32	125.53	78.235	116.81	122.58	116.63	119.24	146.7	160.28	141.85	70.346	82.16	103.31	80.976	87.365	105.89	99.078	91.132	73.03	63.104	83.227	81.643	97.387	107.14	103.58	75.276	105.19	130.47	118.41	105.24	82.92	103.26	88.742	101.39	111.85	104.56	90.443	96.06	89.917	79.958	13.3	0	0	0	0	33.814
144.45	148.02	171.17	141.46	171.81	149.72	192.15	169.38	186.45	157.69	166.7	186.97	172.73	190.75	142.11	170.94	187.77	179.07	179.6	212.76	193.76	179.25	183.84	214.35	199.7	237.92	427.22	182.14	167.13	118.51	153.63	173.84	284.22	487.97	274.15	187.75	159.07	183.85	154.9	139.87	129.42	144.95	136.46	138.56	127.86	194.85	305.2	239.75	177.35	169.37
159.48	186.52	150.52	167.59	210.53	201.67	177.06	158.11	156.17	156.94	162.94	168.51	144.82	145.13	145.04	212.02	343.4	254.87	214.58	218.82	217.99	206.13	203.53	209.27	153.6	193.36	211.25	163.78	163.93	155.8	154.29	162.36	181.4	182.57	166.21	125.05	122.46	127.31	126.12	149.34	106.79	134.07	173.46	174.75	165.42	185.26	164.87	157.15	166.71	127.85
151.81	147.73	121.73	141.35	142.6	175.83	144.81	118.18	115.74	126.11	111.81	134.93	139.68	156.1	86.223	96.31	95.233	110.99	100.36	150.29	136.51	108	99.625	90.976	123	123.06	139.85	141.35	97.024	112.01	138.59	122.34	121.54	138.9	105.03	111.64	128.17	109.8	109.03	84.654	109.94	80.094	91.452	95.279	123.16	126.51	120.36	139.18	163.04	111.32
146.98	162.46	184.07	164.25	240.72	217.71	204.55	227.76	171.45	218.72	181.45	171.44	214.97	175.01	132.59	140.78	203.94	186.09	175.78	140.9	130.73	146.91	146.54	147.7	161.04	157.57	143.92	133.93	223.05	192.39	219.09	234.59	244.14	256.5	241.44	214.06	232.46	247.68	279.33	269.95	380.45	251.89	222.92	183.38	208.28	259.4	237.49	253.57	205.23	208.77
190.72	220.55	213.23	203.19	253.54	279.46	239.46	231.86	248.87	257.3	235.17	230.18	266.32	289.23	223.1	265.66	325.52	354.68	259.93	246.34	242.58	187.25	175.67	196.65	203.22	221.82	231.78	241.8	260.1	210.94	269.67	270.5	227.05	272.25	273.12	280.91	253.39	243.13	300.63	247.51	266.92	240.42	204.57	176.8	199.33	254.38	206.12	239.05	228.38	187.76
388.07	409.34	349.15	393.82	372.78	405.81	392.72	333.21	405.81	330.67	367.09	321.63	347.6	342.09	391.34	422.82	373.49	467	337.86	353.04	313.17	265.25	343.01	284.56	329.83	392.33	358.34	313.01	251.56	215.09	230.08	280.34	278.95	236.33	289.85	256.42	239	194.89	251.41	257.65	246.54	265.54	196.63	182.56	175.41	237.35	269.39	311.47	238.93	247.15
0	0	0	0	0	0	0	0	0	0	0	0	0	0	0	0	0	0	0	0	0	0	0	0	0	0	0	0	0	0	0	0	0	0	0	0	0	0	0	0	0	0	0	0	0	0	0	0	0	0
0	0	0	0	0	0	0	0	0	0	0	0	0	0	0	0	0	0	0	0	0	0	0	0	0	0	0	0	0	0	0	0	0	0	0	0	0	0	0	0	0	0	0	0	0	0	0	0	0	0
195.99	192.89	183.77	202.12	219.06	252.79	241.42	236.35	222.14	208.46	173.86	200.29	188.01	211.64	195.9	237.51	295.18	260.13	198.07	239.4	234.73	195.65	200.27	210.28	194.15	258.98	242.47	217.56	183.95	165.76	217.31	211.97	201.55	186.46	168.93	187.12	185.57	196.32	216.6	199.15	166.26	159.72	172.92	176.52	210.68	185	216.53	196.35	182.92	161.34
84.695	59.11	78.41	65.986	91.514	63.544	77.367	84.147	55.783	59.999	75.154	83.939	96.643	83.008	98.482	116.64	86.667	114.02	84.139	79.612	99.171	96.158	109.85	93.192	90.245	94.283	103.75	99.383	84.5	71.75	55.855	81.644	77.23	80.561	80.412	66.792	82.396	70.294	81.287	54.286	45.929	62.368	94.875	84.855	104.95	79.72	69.866	78.648	82.477	86.255
151.76	105.47	133.99	112.96	122.58	114.29	108.77	136.55	139.78	129.16	121.33	98.075	107.47	117.97	174.75	181.1	195.6	163.04	125.86	121.65	136.78	144.9	148.4	144.94	167.27	167.14	180.31	141.75	97.602	105.54	123.21	166.19	214.1	140.25	156.94	119.59	149.52	125.1	116.57	93.236	135.22	109.76	111.16	113.03	117.97	153.81	151.69	130.87	139.05	127.83
460.19	471.5	415.59	395.01	481.51	495.46	668.8	418.32	518.68	428.48	503.15	455.35	578.04	636.13	408.81	369.7	389.28	377.35	408.44	510.85	545.36	412.01	306.99	18.925	342.83	431.35	388.87	542.32	466.65	425.7	492.65	565.86	511.27	526.71	580.88	506.73	505.31	512.19	536	517.41	436.77	598.54	389.46	446.32	493.12	487.5	459.07	456.93	535.11	387.96
128.69	145.42	155.03	154.94	173.04	152.68	136.65	141.56	182.41	112.73	122.05	128.65	113.79	125.66	127.22	187.16	255.75	156.05	149.57	133.66	142.82	203.56	180.25	149.68	175.66	174.46	165.46	159.9	140.73	118.76	143.35	148.72	156.21	175.11	151.48	142.18	156.08	152.36	123.99	148.6	136.56	134.88	175.18	158.39	189.23	180.68	164.18	155.67	168.51	150.58
436.53	375.25	395.7	407.07	394.59	385.56	444.35	405.57	366.99	378.78	374.5	343.13	329.5	404.4	432.61	357.18	418.27	359.44	335.47	351.21	389.08	342.45	368.16	370.22	368.61	448.39	412.2	340.5	569.86	405.73	427.5	461.79	469.37	408.23	432.39	392.96	422.26	449.46	570.34	436.21	405.06	434.77	393.27	327.37	394.99	373.4	347.75	342.36	396.67	365.06
1289.6	1030.2	1092.9	1148.2	1176.6	1259.5	1171.4	1300.5	1131.6	1187.6	1113.1	1094.3	1383.1	1206.4	1679.6	2321.5	3714.1	2888.3	1828.7	1448	1111.2	1284.7	1105.1	1091.9	1153.2	1198	1191.8	1065.6	1207	983.54	1088.9	1220.7	1187.8	1305.9	1115.3	1280	1077.8	1017.3	1164	1036.4	1027.5	952.97	1004.5	923.38	933.74	955.33	931.32	1118.6	1000.2	1049.9
354.46	314.89	355.4	316.36	345.9	382.2	491.65	391.17	354.26	338.95	358.2	309.58	352.95	306.86	429.93	368.26	381.05	312.68	339.63	342.9	293.52	367.8	384.3	364.42	347	403.69	371.65	348.96	363.83	363.5	396.78	421.74	425.07	422.89	347.11	424.1	421.92	427.55	403.78	370.51	429.21	323.42	366.94	370.34	391.61	373.64	363.52	389.79	317.83	343.49
0	0	0	0	0	0	0	0	0	0	0	0	0	0	0	0	0	0	0	0	0	0	0	0	0	0	0	0	0	0	0	0	0	0	0	0	0	0	0	0	0	0	0	0	0	0	0	0	0	0
88.22	87.952	77.208	67.75	102.25	94.662	80.963	68.089	72.06	84.94	108.62	114.25	121.56	134.17	135	120.55	98.362	107.33	106.27	122.4	119.21	115.93	145.75	200.73	149.06	140.02	155.82	109.24	113.71	75.906	96.931	106.22	98.856	93.506	112.87	113.39	107.1	92.383	105.41	86.233	105.64	112.91	106.92	100.96	118.12	153.98	117.83	126.31	109.03	100.5
338.16	336.54	349.17	358.77	467.58	395.56	343.42	329.66	326.3	334.53	317.55	300.07	318.85	266.87	254.92	370.88	400.91	374.79	347.66	484.88	323.85	268.97	283.96	270.77	279.28	278.6	361.77	286.22	270.94	230.89	256.4	267.7	289.63	319.1	292.81	255.32	316.6	258.93	266.72	254.4	239.54	280.3	217.64	281.71	253.58	404.82	293.91	286.08	298.11	229.55
223.13	205.6	211.49	214.29	228.84	229.78	199.12	212.72	228.24	202.84	170.78	193.08	161.39	175.27	147.01	193	228.32	217.85	192.69	171.77	168.92	209.6	221.01	192.68	218.91	298.53	231.28	234.32	265.85	246.53	211.53	230.57	258.47	230.36	209.25	224.51	208.57	203.57	199.61	182.66	186.88	195.41	165.6	207.56	210.98	235.05	228.41	247.05	230.59	216.21
74.748	64.267	64.092	47.13	46.819	60.527	54.672	58.737	67.885	68.403	51.099	70.067	81.879	54.124	100.1	126.89	160.03	154.95	107.19	96.406	77.339	68.95	82.725	91.918	95.761	74.25	73.381	91.271	93.095	73.921	107.88	112.83	87.378	97.15	95.486	81.385	98.917	95.983	97.152	73.893	91.115	85.517	91.547	81.167	90.394	87.517	104.35	93.968	106.12	85.011
42.582	64.556	91.308	268.18	292.86	350.29	331.73	355.04	343.9	319.31	315.28	257.05	328.46	308.03	342.41	348.98	316.17	367.82	342.92	7.9281	323.3	349.34	358.85	340.23	369.79	304.09	349.85	308.2	278.19	280.54	246.26	253.21	240.42	303.22	236.72	223.06	253.71	264.51	277.69	239.84	295.39	244.51	308.44	307.53	328.52	312.72	309.08	377.06	320.64	294.76
0	0	0	0	0	0	0	0	0	0	0	0	0	0	0	0	0	0	0	0	0	0	0	0	0	0	0	0	0	0	0	0	0	0	0	0	0	0	0	0	0	0	0	0	0	0	0	0	0	0
23324	22390	24060	23599	24163	26136	24080	23599	23666	24426	23369	23318	24373	21937	21289	20245	21822	19264	19684	20782	19634	19829	20101	20873	22092	23555	24154	22214	23668	22364	24555	25286	24354	25130	23134	23298	23723	23360	27451	23863	24359	22032	21431	20998	22452	22597	21640	22248	20422	20786
0	0	0	0	0	0	0	0	0	0	0	0	0	0	0	0	0	0	0	0	0	0	0	0	0	0	0	0	131.91	230.03	196.4	223.62	221.71	209.29	222.41	193.17	182.52	151.28	123.28	189.02	155.84	181.6	162.56	159.78	166.39	199.19	218.57	219.36	184.73	81.286
220.52	225.15	213.01	201.69	233.18	215.59	217.49	183.02	216.87	206.43	179.96	213.98	169.6	167.7	192.77	199.38	240.95	193.76	213.24	271.68	187.8	199.84	212.81	199.41	216.52	221.85	233.29	228.77	238.65	164.44	189.83	182.28	208.27	209.36	202.07	172.65	180.93	189.96	181.24	200.11	153.46	162.22	201.25	160.35	188.9	185.32	180.11	220.28	182.34	186.28
170.92	170.85	207.95	180.87	221.46	235.52	218.51	206.17	205.2	182.35	167.09	153.29	253.68	264.02	207.73	221.85	235.81	204.55	158.45	180.3	204.13	190.27	166.45	177.16	199.39	248.64	220.7	207.94	185.01	191	219.26	236.32	244.58	229.94	236.84	213.07	231.97	234.14	240.15	242.68	275.7	188.07	215.55	149.35	238.78	207.55	172.93	201.77	162.74	197.54
621.75	538.13	568.32	813.8	646.95	722.99	612.86	572.57	630.61	624.55	788.29	629.29	647.78	590.56	592.72	549.89	510.45	567.21	495.84	529.42	557.71	550.58	579.14	571.56	849.13	624.51	615.81	578.8	511.63	498.2	520.23	764.99	559.09	646.85	614.54	509.4	620.4	622.59	920.04	596.64	586.8	529.82	526.43	446.56	517.94	663.94	583.48	596.7	522.42	520.76
430.24	435.45	508.79	483.04	488.13	590.18	503.26	438.61	417.86	500.38	493.36	500.68	481.29	438.99	405.57	449.28	438.89	444.81	411.3	390.21	413.42	450.26	409.57	494.37	439.7	428.75	465.8	436.07	556.32	449.17	587.76	610.72	583.13	534.54	565.56	527.13	524.63	537.48	548.52	526.18	619.84	552.89	415.09	419.59	531.77	434.84	458.84	674.83	604.9	461.56
0	0	0	0	0	0	0	0	0	0	0	0	0	0	0	0	0	0	0	0	0	0	0	0	0	0	0	0	0	0	0	0	0	0	0	0	0	0	0	0	0	0	0	0	0	0	0	0	0	0
117.02	139.98	149.1	124.17	147.16	31.321	2	156.48	209.94	175.75	156.65	153.53	118.88	173.46	175.86	159.88	161.23	157.22	169.6	159.73	192.45	183.6	182.36	205.95	173.96	188.53	160.93	159.58	131.73	151.59	172.15	202.68	152.27	160.31	116.65	152.3	177.3	161.01	137.35	147.98	156.71	170.79	175.63	162.95	238.35	223.27	193.57	196.46	183.12	169.04
431.07	417.64	395.75	430.62	369.35	72.168	5.4714	337.88	435.8	428.44	464.95	385.64	401.02	437.24	482.79	498.9	370.54	361.25	430.03	462.78	448.13	407.9	443.76	422.87	458.34	423.27	418.48	414.02	308.42	369.85	386.02	443.44	402.63	343.89	372.69	368.81	373.93	341.84	361.87	365.2	399.13	403.76	384.5	388.7	329.86	437.76	338.07	388.01	402.17	427.58
0	0	0	0	0	0	0	0	0	0	0	0	0	0	0	0	0	0	0	0	0	0	0	0	0	0	0	0	0	0	0	0	0	0	0	0	0	0	0	0	0	0	0	0	0	0	0	0	0	0
0	0	0	0	0	0	0	0	0	0	0	0	0	0	0	0	0	0	0	0	0	0	0	0	0	0	0	0	0	0	0	0	0	0	0	0	0	0	0	0	0	0	0	0	0	0	0	0	0	0
0	0	0	168.91	4.5	0	0	0	0	0	0	0	0	0	141.95	224.45	91.574	81.733	99.831	72.199	65.576	113.09	206.43	346.65	120.13	106.71	98.664	128.78	104.08	27.533	70.146	100.28	123.93	109.09	128.72	104.02	104.56	26.417	90.148	114.7	92.751	2.25	157.64	174.04	152.37	202.14	116.01	136.28	191.32	169.06
346.3	329.48	361.77	314.24	380.44	400.96	305.42	347.45	298.45	338.9	323	307.35	339.6	315.02	466.86	498.41	381.46	459.44	463.1	404.14	399.28	322.28	376.31	387.86	351.43	320.14	373	325.75	311.34	267.74	323.41	324.21	336.73	373.65	334.4	361.32	337.5	328.18	324.4	306.93	317.21	272.11	371.33	350.75	366.17	369.22	337.04	297.79	321.79	295.35
426.67	465.97	418.14	412.26	449.51	466.83	519.55	482.45	491.07	420.4	471.14	491.86	420.9	462.01	356.2	391.79	403.93	328.8	452.51	428.1	503.77	432.67	314.34	16.736	388.29	512.55	383.17	433.03	366.82	374.48	413.26	426.38	469.95	396.71	397.27	381.6	407.91	369.65	433.63	459.4	392.77	428.21	342.35	318.11	357.12	409.06	411.91	347.49	344.38	336.31
261.06	235.36	288.31	278.4	290.3	268.88	254.24	211.28	265.18	153.21	244.58	260.59	237.88	234.22	223.82	252.35	267.81	249.32	219.81	233.48	237.57	229.51	239.52	243.12	307.89	189.97	260.86	287.17	245.03	227.4	206.93	255.38	224.21	277.1	235.14	232.34	267.12	213.31	291.8	289.63	304.07	246.65	255.94	233.51	249.94	231.6	266.4	267.89	232.56	252.22
1170.4	1150.1	1179.4	1439.9	1225.7	1349.3	1262.7	1198.3	1089.4	1217	1367	1197.3	1237.4	1264.9	1153.3	1312.2	1236.6	1287.5	1143.4	1086.1	1073.8	987.06	964.6	1036.7	1209.1	1261	1333.2	1193.1	1193.9	1006.7	1084.8	1396.4	1251.5	1198.9	1250.8	1148.7	1228.2	1163.3	1599.7	1165.3	1128.1	1064.2	1044.1	946.23	1133.3	1321.3	1095.1	1080.2	1127	1010.7
258.97	219.43	283.62	244.45	252.23	273.47	281.45	261.64	269.14	263.95	272.57	298.4	267.31	268.31	236.46	202.36	250.58	237.21	209.59	237.48	235.97	223.01	263.3	237.86	248.56	283.66	251.08	274.68	261.04	269.01	511.75	318.82	271.83	325.39	273.05	220.49	242.82	258.46	260.42	261.41	265.96	280.36	259.78	270.37	304.58	320.97	296.68	296.94	316.29	274.73
113.54	111.53	103.02	97.159	133.59	74.206	85.067	92.639	107.13	102.37	98.568	114.74	69.175	78.823	136.67	136.51	180.3	126.17	105.76	81.669	100.59	118.44	104.18	108.96	121.25	104.53	89.554	95.3	101.11	102	91.856	118.18	121.55	97.679	105.27	118.6	110.85	87.686	110.44	118.89	86.029	87.514	61.913	72.402	77.923	75.996	77.23	72.152	66.36	92.455
181	207.19	202.39	201.61	235.85	678.35	851.11	710.87	789.92	627.19	588.59	486.97	569	646.61	890.85	1429	2213	1443.3	736.9	363.48	128.78	170.44	174.98	180.78	246.66	252.57	209.69	215.17	286.46	229.89	248.25	238.35	195.53	187.74	218.5	239.24	218.8	249.04	268.45	231.26	247.18	244.49	178.11	170.14	50.575	0	0	178.71	188.14	128.58
128.51	89.704	87.464	83.735	98.746	96.193	86.556	99.943	85.258	69.98	95.095	73.383	67.483	101.95	110.01	99.421	84.784	91.908	92.736	135.75	108.3	112.03	118.17	123.64	132.03	108.92	109.91	118.96	102.01	161.24	115.44	126.86	134.81	160.96	96.415	154.87	134.23	143.68	175.36	166.48	165.21	95.243	102.54	100.16	89.773	87.274	80.685	80.138	97.342	96.239
172.11	246.28	199.2	201.2	240.17	210.83	252.59	204.73	200.91	214.77	198.03	183.99	201.51	215.91	84.001	0	0	0	0	94.812	244.82	203.37	189.58	208.82	218.85	199.22	206.25	200.01	186.75	160.9	178.8	185.37	231.44	149.75	197.91	169.4	216.7	162.96	198.64	153.34	177.51	155.04	149.46	179.52	167.32	205.1	192.72	177.2	178.12	147.09
606.19	552.87	539.71	493.79	589.31	684.98	638.93	615.91	590.3	640.42	559.09	686.67	751.33	594.29	534.25	573.39	523.87	543.63	615.9	597.78	607.97	571.85	581.28	584.84	593.94	633.73	605.87	551.57	526.33	483.19	535.1	577.14	636.69	681.45	587.77	582.68	579.07	547.31	612.75	517.03	678.94	620.6	576.09	566.46	540.72	661.98	645.8	614.99	526.97	565.94
506.64	536.49	506.42	495.9	458.45	513.03	494.84	460.43	456.29	531.7	460.59	490.42	585	580.7	625.96	514.41	442.9	523.95	554.53	564.14	497.24	445.28	481.02	487.87	566.54	546.62	483.52	492.33	464.11	468.9	478.84	449.07	456.04	481.42	460	421.21	445.3	392.75	425.89	467.88	463.35	458.25	466.04	506.97	513.91	474.14	488.97	469.79	565.2	471.01
831.34	768.62	739.31	781.33	852.09	1545	855.33	821.35	874.95	824.89	806.79	903.21	1448.3	804.63	770.44	809.7	678.48	636.13	751.82	1244.2	656.75	715.13	740.8	771.7	848.06	856.3	1326.9	662.38	692.18	573.61	677.12	715.31	819.86	1381.5	673.26	708.21	664.42	641.49	729.33	683.51	1268.6	692.5	828.34	801.73	744.08	865.51	813.52	1311.3	709.9	786.56
1202.3	1052.4	1049.5	979.34	1426.2	1096	1044.1	1090.9	886.54	930.07	954.6	1415.7	1052.2	1113.3	1512.2	1958.8	4123.1	3210.1	2087.8	1693.1	1377.8	1221.5	1107.4	1137.3	1159.4	1609.5	1128.9	1130.1	1160.6	840.14	947.51	905.36	1433.9	989.33	971.91	994.83	943.89	954.58	969.62	1371.4	927.31	905.26	960.83	897.66	886.61	926.95	1316.8	1029.4	911.55	988.09
148.62	162.24	146.31	155.84	200.06	144.24	149.42	161.3	164.62	164.54	167.85	194.23	171.58	168.5	153.91	147.68	161.55	138.52	170.25	140.81	154.53	157.02	204.64	187.08	195.36	175.64	237.85	308.62	166.02	145.56	179.08	183.5	203.67	219.52	208.35	166.68	153.9	168.15	208.42	243.07	140.49	155.03	138.42	172.47	200.81	230.52	306.19	269.5	199.5	166.82
428.27	256.01	250.52	257.45	243.24	232.77	222.67	406.66	251.36	234.95	270.79	304.86	244.49	245.12	359.19	216.99	216.97	246.41	190.32	212.33	211.32	347.17	236.89	209.32	222.67	225.73	210.78	202.35	337.28	211.63	253.21	251.65	288.7	351.93	443.05	471.73	213.84	191.45	219.78	185.95	159.61	211.08	364.5	241.14	279.04	310.84	271.98	296.06	264.43	383.95
590.12	559.72	609.43	637.75	624.7	1063	1034.4	761.22	670.78	624.31	643.9	622.34	772.88	777.24	1302.1	2378.8	3778.5	2769.7	1047.5	966.75	869.18	877.54	799.8	750.98	928.74	853.17	806.3	790.17	821.76	800.23	879.75	887.09	905.35	857.62	833.44	893.9	818.97	767.45	746.65	788.04	833.98	799.07	756.29	781.18	817.76	784.64	789.14	732.66	747.67	726.13
123.58	125.89	132.57	141.67	242.37	150.35	147.36	120.47	140.56	144.26	112.78	132.77	142.8	133.96	115.83	85.312	91.81	111.27	118.79	158.39	137.54	114.06	200.23	308.91	197.27	143.47	121.52	137.08	128.91	128.58	219.8	157.5	155.14	122.09	109.76	113.93	142.68	137.01	125.11	128.1	139.38	135.39	87.122	99.301	100.44	134.38	94.324	88.726	93.472	93.354
450.69	467.85	459.13	485.71	562.33	527.06	499.79	457.14	505.06	444.64	451.5	516.43	445.81	432.51	426.91	461.71	467.57	421.91	495.54	487.99	506.35	445.32	536.89	527.78	549.51	547.23	589.12	515.72	462.67	458.31	540.56	528.97	668.81	638.32	669.89	463.34	493.23	532.6	595.69	531.33	482.22	493.41	468.51	411.69	507.95	476.49	470.08	493.23	504.29	413.07
128.41	100.3	137.75	125.37	137.24	144.42	136.81	130.65	125.44	158.4	128.09	125.45	121.72	159.64	111.68	93.657	97.325	67.219	86.276	95.452	66.061	98.774	86.16	98.954	108.62	82.353	93.367	86.543	99.608	117.67	130.5	140.08	131.89	134.76	112.94	114.93	105.18	122.77	131.51	141.83	114.6	87.66	102.05	114.1	96.275	103.28	79.387	88.29	87.396	69.899
56.493	55.138	59.94	80.591	75.607	72.904	86.817	63.804	49.221	57.502	69.944	71.639	69.291	60.167	79.692	115.61	154.8	117.4	133.73	83.429	37.843	35.733	53.333	43.343	58.865	40.128	46.886	48.722	74.854	60.258	61.483	84.383	86.583	90.5	105.22	77.59	80.1	66.52	67.183	62.617	64.537	49.327	51.5	62.344	69.524	99.213	65.153	47.064	57.465	55.826
152.25	113.35	159.83	172.42	154.72	174.35	165.33	175.41	169.76	164.61	155.86	167.74	190.97	213.41	153.59	169.3	208.99	190.92	158.19	181.76	138.94	134.92	152.67	159.27	168.49	196.76	209.45	182.61	152.13	144.82	176.41	178.08	171.4	183.21	147.87	156.62	157.31	172.56	210.49	181.7	166.26	153.32	148.36	121.93	174.55	151.48	158.42	178.69	149.42	135.23
12112	11173	11520	12094	11731	12374	11161	11362	11227	11098	11737	11092	11362	10628	12381	14478	21032	16372	12354	11975	10822	11187	10821	10936	12427	12385	12127	10925	11107	10441	11419	12671	11862	12145	10614	11182	11318	11201	12974	11443	11338	10443	10964	10486	11388	11887	10824	10975	10395	10426
605.09	593.63	657.67	652.4	644.21	613.8	678.68	514.5	548.12	550.1	591.4	497.62	549.73	562.29	451.15	468.97	490.41	473.79	452.24	545.65	527.74	393.77	428.89	425.18	523.89	592.67	668.75	538.57	504	534.94	572.18	569.62	532.88	601.51	617.05	516.44	463.18	513.88	629.5	568.43	638.65	561.91	485.49	481	543.09	536.25	452.93	475.98	502.55	436.57
675.07	577.92	619.41	668.91	693.22	716.8	655.29	607.07	621.28	694.55	672.98	643.36	711.3	638.21	614.52	552.69	561.85	512.46	550.86	581.34	508.5	561.33	550.41	563.19	534.2	647.01	677.94	631.24	571.32	541.74	660.97	604.82	564.45	601.11	495.53	513.36	535.13	570.47	639.83	550.81	559.43	477	540.45	524.73	544.45	530.46	525.34	596.76	519.59	492.88
206.8	176.73	163.08	143.56	181.15	229.56	208.93	149.29	183.94	181.64	181.35	206.48	176.91	158.25	153.88	178.02	140.05	200.61	154.92	187.91	193.28	156.27	194.88	170.58	195.89	174.47	164.18	195.36	175.47	165.36	167.85	175.06	194.01	197.5	194.11	160.99	175.65	166.04	190.31	206.17	188.54	192.05	183.51	159.36	216.92	214.81	226.33	200.72	226.71	186.88
1709.1	1574.3	1774.9	1741.1	1802.3	1809.4	1671.6	1712.8	1669.5	1817.6	1722.4	1651.5	1778.2	1618.1	1519.8	1439.6	1538.1	1257.7	1342.5	1496	1525.6	1410.7	1430.7	1543.9	1629.3	1742.3	1751.2	1543.7	1698.1	1523.6	1730.4	1756.7	1668.3	1680.2	1599.3	1682.4	1671.4	1607.6	1926.9	1701.1	1720	1539.5	1754.5	1744.8	1756	1692.6	1708.3	1674.2	1584.1	1633.2
1320.9	1261.7	1474.9	1364.2	1423.1	1540.8	1490.2	1339.1	1306.6	1446.6	1449.4	1333.7	1363.9	1265.5	1352	1246.9	1274.5	1005.1	1051.2	1181.8	1122.2	1107.7	1095.1	1294.1	1386.1	1417.4	1521.8	1392.7	1294.3	1332.5	1334.5	1395.9	1415.7	1549.5	1340.2	1362.7	1449.6	1397.8	1530.3	1304.1	1365.9	1238.7	1404.4	1333.6	1460.8	1374	1306.5	1332.3	1374.1	1355.3
1358	1307.5	1348.8	1440.2	1270.3	1343.9	1243.8	1198.9	1214.3	1240.6	1160.2	1176.5	1211.2	1151.3	938.95	911.34	898.75	807.51	905.96	1047.2	1000.9	936.44	886.34	947.88	932.64	1011.6	1102.4	1046.7	1032.2	971.32	1092.8	1097.8	1104.4	1194.1	1157.2	1016.3	1051.3	1008.5	1108.7	973.33	1121.8	1000.6	902.45	837.94	894.78	873.93	923.02	894.18	848.81	886.02
184.37	205.27	199.15	216.56	212.48	224.82	174.13	201.52	250.66	207.2	197.2	214.82	179.02	171.24	214.36	208.73	163.82	172.5	203.25	187.78	165.72	199.33	213.95	194.65	233.85	245.17	187.97	169.87	184.1	189.82	192.21	184.25	213.59	149.27	161.62	187.86	187.74	209.63	190.55	179.54	141.52	146.3	220.97	191.79	212.02	224.66	232.01	203.88	177.01	186.45
721.8	683.72	725.11	685.28	663.53	721.47	680.26	612.01	650.38	666.05	671.56	547.32	671.68	642.75	619.39	628.25	617.9	565.63	602.34	668.2	604.27	614.7	618.78	618.46	634.9	696.61	690.48	670.11	567.46	603.59	629.62	650.13	593.48	632.41	631.65	580.32	581.08	605.46	686.15	622.83	598.42	539.04	528.71	641.11	654.1	617.36	559.72	633.87	639.77	603.75
2383.7	2063.8	2259.9	2354.1	2584.3	2460.9	2069.2	2235.1	2316	2294.2	2243.8	2274.7	2042.3	1767.7	2236.5	2177.7	2014.8	1927.2	2137	2032.9	1908.2	1980.4	2085.2	1973.2	2018.6	2038.3	1990.7	1903.5	2248.6	2062.2	2216.4	2197.6	2118.7	2057.4	1917.7	2097.8	1988.1	2083.9	2256.7	2016	1997.5	1661.9	1955.9	2029.7	2063.7	2067.8	1960.1	1787.8	1687.1	1874.7
1437.3	1336.6	1442.4	1431.2	1529.6	1620.7	1586.3	1441.3	1435.5	1477.3	1424	1315.7	1433.4	1392.5	1515.4	1869.8	2650	2189.3	1888.3	1692.5	1487.9	1454.7	1451.4	1471.2	1475.2	1518.9	1391.8	1569.5	1241.3	1153.3	1325.7	1311.3	1188.9	1042.3	1085.8	1124.8	1229.6	1205	1359.1	1306.2	1270.9	1141.4	1202.2	1297.2	1367.2	1356	1201.7	1212.2	1152.7	1125.2
81.056	72.674	86.5	68.567	98.722	94.904	109.1	84.548	77.647	84.431	114.98	99.111	83.111	77.09	80.676	81.094	69.56	74.333	73.451	71.983	73.989	73.636	60.547	78.044	100.15	102.95	109.84	101.42	90.143	84.738	104.36	84.714	85.442	94.482	84.841	96.598	81.867	97.177	83.952	84.325	102.07	88.776	76.108	80.186	90.859	91.182	93.109	78.943	72.419	93.942
89.435	76.665	62.829	81.108	84.54	110.23	108.08	87.213	81.939	78.173	68.996	72.034	80.917	96.447	82.34	84.224	114.94	116.87	110.3	108.24	91.059	77.721	90.364	86.224	93.272	90.652	91.925	90.523	73.642	80.425	77.385	94.695	78.314	72.898	57.103	63.031	85.418	69.191	84.117	79.127	87.117	80.14	59.053	65.114	84.297	85.278	68.451	66.635	74.003	63.844
0	0	0	0	0	0	0	0	0	0	0	0	0	0	0	0	0	0	0	0	0	0	0	0	0	0	0	0	0	0	0	0	0	0	0	0	0	0	0	0	0	0	0	0	0	0	0	0	0	0
293.44	315.38	377.28	370.01	418.77	418.48	374.02	363.46	372.7	385.88	365.87	321.67	395.35	362.88	323.07	311.51	333.12	283.68	267.31	284.33	258.93	266.66	284.65	252.34	255.08	295.61	320.93	315.89	260.27	284.19	281.2	321.31	279.08	293.92	289.14	277.61	288.26	291.7	256.54	259.75	282.38	283.96	277.37	263.34	291.95	279.29	308.96	284.47	271.01	246.19
2511.1	2400	2562.4	2721.9	2855.5	2799.2	2337.1	2598.2	2638	2730.2	2555.6	2640.1	2617.1	2283.6	2966	3047.1	2839.5	2421.1	2700.9	2603.7	2213.5	2546.6	2642.5	2623.8	2562.6	2530.8	2573.2	2062.1	2548.2	2418.1	2346	2401.3	2361.7	2217.3	1788.2	2410.5	2464.5	2465.4	2646.4	2383	2322.9	1787.5	2340.6	2223.7	2329.4	2384.5	2213.1	2144.8	1805.4	2187.7
0	0	0	0	0	0	0	0	0	0	0	0	0	0	0	0	0	0	0	0	0	0	0	0	0	0	0	0	0	0	0	0	0	0	0	0	0	0	0	0	0	0	0	0	0	0	0	0	0	0
164.43	143.41	155.17	189.79	181.52	198.12	204.57	178.26	162.36	173.89	165.93	163.18	184	202.85	180.94	241.02	257.5	229.33	193.18	192.22	199.2	190.12	176.08	189.01	191.71	208	232.19	238.6	179.2	147	159.8	175.88	173.29	160.07	176.44	144.31	148.53	173.78	146.63	156.65	173.59	184.64	209.21	199.57	196.3	176.04	169.51	168.42	198.72	169.88
1033.3	964.83	1000.7	1013.1	1300.8	1466.2	852.68	1081	1055.1	1063.8	1031	1072.8	1266.7	997.56	1255.2	1186	874.3	736.96	1042	1029.4	872.65	1017.7	1106.5	1204.3	1136.6	1024.9	1177.4	962.54	1150.9	1074.6	1122.9	1151	1117.3	1047.2	858.46	1108.2	1109	1122.7	1251.7	1080.2	1070.6	887.94	1049.5	1056.6	1040.1	973.93	961.53	962.88	842.34	947.36
69.525	55.2	69.857	66.333	70.096	72.788	78.6	32.542	55.583	54.833	57.274	52.5	40.314	54.44	51.134	64.571	38.047	44.905	57	61.8	45.519	47	47.893	48.472	50.617	35.929	40.583	58.136	43.81	65.858	72.528	45.867	68.208	51.56	45.589	41.088	37.964	42.75	51.014	42.633	37.186	36.143	31.333	25.917	42.639	25.845	37	39.783	34.048	36.052
216.67	226.03	241.76	193.17	222.99	281.15	240.49	181.61	213.87	214.04	202.14	191.5	230.19	276	226.88	207.49	235.98	194.49	205.8	231.84	235.01	186.27	211.3	200.16	187.3	241.04	276.41	272.07	183.92	203.23	231.19	212.3	218.76	202.11	194.58	204.81	245.92	228.58	270.2	233.57	246.25	214.08	182.44	187.86	255.22	242.34	213.93	218.11	213.45	214.97
614.43	734.73	641.54	646.43	573.14	628.85	621.2	619.11	591.65	595.66	577.52	533.43	566.92	482.21	626.55	612.73	676.56	730.13	634.57	779.93	636.59	565.72	638.88	702.87	652.41	613.88	748.5	594.22	458.62	514.34	468.9	491	487.62	649.06	610.81	500.54	569.19	458.31	470.36	413.64	496.2	419.15	459.86	509.03	477.4	526.68	508.39	553.73	475.56	399.27
1494.5	1431	1588.1	1647.6	1809.2	1802.5	1657.7	1607	1813.8	1779.7	1689.7	1603.5	1604.7	1531.6	1721.8	1599.5	1583.3	1544.2	1500.3	1456.3	1391.3	1322.3	1506	1566.3	1852.4	1840.1	1874.1	1663.1	1808.3	1853.8	1725.1	1906.8	1812.2	1831.6	1727.5	1792.9	1907.4	1766	1982.9	1730.9	1803.4	1640.4	1615	1687.6	1689	1737.9	1640.2	1651.8	1673.8	1578.5
1039.1	1064.2	1062.3	1224.1	1884.3	2648.7	1356.8	1181.2	1218.6	1194	1166.1	1133.9	1193.7	1164.6	1359.3	1381.7	1152.5	1102	1232.6	1245.5	1133.9	1204.1	1293.8	1552.9	1358.5	1321.1	1383.5	1226.7	1295.4	1154.7	1269.8	1366.1	1337.4	1369.2	1316.1	1229	1374.8	1201.2	1380.1	1209.2	1292.5	1126.8	1177.7	1225.7	1272.9	1262.3	1190.6	1218	1112.4	1175
108.81	119.58	103.04	121.95	162.39	188.27	153.63	113.75	134.97	126.67	122.88	132.5	138.47	124.03	160.15	181.69	152.31	168.39	156.13	168.81	142.79	149.51	176.65	189.95	167.32	158.22	129.91	138.69	142.42	118.26	126.32	142.72	118.53	103.67	124.65	119.28	115.2	105.81	116.41	102.76	118.5	111.53	123.59	106.19	123.08	119.2	138.83	121.96	113.54	86.899
243.74	236.65	220.84	214.91	230.07	249.3	395.08	225.33	227.3	222.5	250.95	252.01	204.35	345.95	245.27	220.37	237.47	243.57	178.35	221.94	376.74	211.3	252.63	217.31	233.92	258.69	267.17	342.33	197.38	191.24	238.98	286.7	387.35	284.95	325.3	229.33	205.5	225.96	252.68	264.27	210.59	313.72	215.46	195.43	214.14	271.72	247.07	346.72	351.96	243.11
269.11	250.35	294.52	298.15	338.15	357.41	335.64	296.79	265.16	250.43	270.7	279.07	298.69	353.57	331.56	297.89	235.38	269.02	261.1	292.42	293.42	294.98	259.11	343.83	369.77	337.77	362.03	326.74	362.26	304.16	284.84	336.74	360.47	351.82	392.56	367.42	314.6	339.46	390.69	481.69	431.7	412.89	342.73	324.46	367.45	361.09	336.61	390.54	368.11	339.77
301.77	395.06	334.51	351.47	313.01	419.2	424.5	408.06	466.8	446.51	472.95	510.32	455.28	323.83	330.84	449.78	349.92	423.53	398.78	390.34	347.14	336.2	515.21	501.9	420.49	477.27	450.96	386.62	369.9	290.79	387.14	395.34	409.05	522.32	418.31	369.67	413.46	386.44	373.48	369.89	368.94	370.86	311.83	344.76	354.09	388.71	378.54	455.37	393.41	330.82
619.17	610.19	744.44	674.47	730.97	777.62	676.25	615.9	707.16	701.48	587	661.84	711.37	521.04	580.2	613.24	683.2	590.15	515.89	648.06	751.85	684.44	725.92	657.49	811.13	816.8	916.01	831.57	671.51	598.74	728.92	702.75	688.65	780.84	636.62	736.69	707.85	754.35	942.11	807.01	869.12	783.72	729.08	715.05	746.11	795.71	742.28	737.48	780.92	650.43
97.352	94.049	108.29	102.29	122.08	95.017	113.8	86.373	133.1	127.2	122.2	120.44	106.6	94.06	88.833	107.63	114.22	75.308	99.933	138.44	114.58	104.38	96.212	115.38	113.54	137.96	109.86	87.167	69.458	46.85	63.845	65.067	64.893	61.476	67.539	66.14	55.35	61.466	75.528	76.1	75.036	84.5	86.494	77.81	104.35	110.91	108.88	108.89	72.067	101.71
52.593	46.367	68.037	57.806	49.36	66.906	66.572	77.399	63.912	52.895	52.283	43.051	45.008	51.767	18.233	0	0	0	0	19.977	75.736	57.386	67.414	57.208	71.9	56.247	41.487	63.196	51.315	41.015	44.694	52.623	49.067	43.824	45.964	42.326	36.793	36.712	37.314	47.925	40.485	43.233	45.35	49.976	69.1	61.646	45.494	46.3	55.748	43.117
303.58	209.83	273.98	313.83	347.2	356.68	318.06	283.43	312.5	326.68	301.87	311.03	336.32	376.36	220.71	258.92	278.46	275.32	225.96	318.34	216.47	206.48	226.26	238.86	302.16	259.65	302.41	269.72	304.75	316.23	304.04	311.1	313.15	278.74	238.92	277.47	289.6	264.27	302.28	326.75	361.28	290.25	342.83	321.32	347.35	345.27	366.14	344.29	341.12	303.78
209.62	229.48	218.26	186.11	237.81	254.17	244.93	169.13	211.57	148.43	235.94	185.38	242.03	206.71	183.24	161.13	187.77	197.02	143.53	171.11	163.59	178.3	184.12	153.92	178.04	151.54	253.84	185.18	166.13	197.35	202.92	267.41	202.41	150.72	186.11	177.07	170.98	176.37	187.1	182.07	204.77	191.75	213.18	204.92	171.11	176.32	173.43	148.63	193.01	227.17
326.55	297.46	324.17	327.94	337.01	357.42	292.13	293.86	369.96	306.24	307.31	390.91	399.48	319.73	258.87	286.69	296.79	319.91	269.03	305.73	288.73	274.72	246.98	269.05	327.89	367.7	363.52	341.27	343.75	270.27	311.01	324.02	301.24	378.34	302.64	328.71	318.32	334.67	321.34	309.05	329.39	315.41	300.8	253.24	300.05	294.35	286.02	258.96	281.56	303.03
137.49	146.92	167.65	155.6	75.233	176.39	163.29	139.94	171.6	166.01	175.82	138.85	198.05	157.16	151.21	142.12	152.13	128.33	125.63	176.86	142.74	171.96	148.61	140.5	189.34	205.92	206.62	172.75	231.5	225.15	49.056	193.83	221.89	240.05	197.2	196.22	229.2	235.28	251.64	204.17	271.32	179.75	118.73	152.68	172.53	171.66	168.5	194.75	165.34	167.2
450.98	421.97	419.28	433.96	459.77	493.71	439.66	448.64	444.91	476.33	488.55	473.02	459.27	401.87	457.98	467.92	496.24	502.37	479.21	475.73	518	397.89	546.55	627.96	548.05	669.12	480.6	479.07	474.47	457.69	475.7	551.24	527.35	447.42	406.76	409.84	498.26	452.86	521.62	441.56	472.6	454.48	417.33	403.49	507.45	516.56	557.28	544.66	461.51	495.09
512.59	453.83	842.34	496.75	544.89	590.02	498.13	483.99	523.2	987.92	542.27	484.88	511.5	424.38	591.95	646.64	874.65	694.14	599.06	586.98	551.82	481	503.27	985.3	598.38	543.57	527.39	515.56	518.15	491.85	897.38	613.82	608.85	625.35	589.78	537.99	553.83	831.43	561.36	513.95	539.82	490.9	441.44	444.7	759.95	407.35	405.06	468.17	453.45	412.24
591	367.23	390.41	376.38	242.69	383.82	443.82	647.51	390.9	367.15	391.94	383.47	362.75	368.74	608.26	475.4	456.88	386.95	342.68	379.91	379.23	592.56	438.08	495.34	454.32	458.79	408.51	429.14	647.41	407.2	366.59	425.96	419.39	430.69	498.96	644.84	448.93	468.55	478.02	396.06	364.12	394.5	561.73	378.83	414.3	386.87	387.42	397.29	413.63	537.79
363.54	337.96	347.81	358.11	419.77	371.63	365.8	311.04	346.49	322.65	307.98	363.68	330.5	326.02	339.71	373.12	357.52	380.92	343.46	411.24	322.63	257.8	303.21	332.83	372.37	442.73	360.81	412.04	301.86	320.68	366.04	377.65	413.87	427.97	321.62	341.99	350.45	341.05	344.5	313.79	347.91	316.42	279.64	233	255.15	292.6	295.52	318.99	265.57	210.65
325.68	329.81	334.8	333.1	404.35	355.07	301.83	295.23	309.05	353.3	322.17	381.34	273.11	270.46	346.38	442.92	574.94	534.41	523.08	403.05	360.95	361.82	367.27	291.33	362.97	349.32	337.31	286.32	287.32	265.35	286.88	306.12	339.89	322.48	340.13	296.55	339.62	302.33	362.74	355.07	319.47	300.67	287.53	274.87	307.17	265.96	311.38	239.39	239.67	240.39
782.64	387.73	788.33	793.24	871.57	1009.1	911.02	866.69	838.61	300.53	22.346	0	531.58	716.72	920.66	1117	1123.2	997.83	1072	952.48	922.67	889.06	1077.5	1057.3	1017.2	1065.1	1105	995.06	918.46	838.92	886.47	966.63	1052.6	1121.9	1050.1	944.18	939.54	843.42	1049.5	1004.8	1043.1	901.55	850.44	845.73	842.43	854.95	950.38	1030.5	955.03	825.75
317	307.45	300.35	309.26	356.57	334.85	339.17	266.21	296.15	291.38	237.89	305.37	266.09	289.23	331.13	320.45	293.68	278.44	262.93	273.34	336.06	309.77	326.43	333.69	328.37	384.91	350.71	342.64	315.83	297.17	304.99	283.29	323.42	344.49	327.33	269.66	286.55	296.59	277.45	321.25	280.84	280.82	302.75	295.88	319.38	294.12	318.16	352.55	368.89	275.97
542.7	530.12	599.72	742.19	667.78	697.44	649.11	602.44	654.1	656.62	665.14	668.94	622.01	666.53	632.87	638.62	621.66	630.48	730.18	757.93	824.48	726.7	265.96	3.7	744.74	871.27	791.66	838.74	821.99	726.44	940.51	1040	890.71	810.72	808.7	695.42	803.5	738.47	874.64	768.51	805.88	762.55	735.74	747.45	779.74	995.01	817.6	805.87	782.66	722.04
764.8	478.31	476.98	471.09	465.36	511.86	571.73	754.12	440.81	503.08	494.46	433.75	461.95	476.84	792.84	454.1	478.7	440	471.39	492.26	514.04	839.54	510.1	611.15	550.95	612.08	595.05	570.71	846.91	556.6	532.73	535.18	537.1	552.36	519.79	839.73	797.82	534.63	483.38	497.49	444.21	555.53	788.64	462.15	438.6	423.04	501.48	455.25	471.13	692.99
339.99	368.42	318.58	318.32	336.75	418.34	396.97	417.29	388.68	408.44	372.19	321.81	367.73	360.92	371.36	336.25	347.44	422.76	546.24	462.02	394.5	416.76	430.37	434.2	442.25	385.62	388.54	316.72	325.33	287.74	367.86	389.54	376.49	399.2	453.5	357.95	368.43	343.07	380.31	316.54	342.7	293.83	373.33	354.82	424.56	389.2	339.05	377.4	407.2	350
116.09	145.13	140.31	137.17	146.97	140.59	143.58	133.29	127.64	148.39	183.9	184.2	185.59	164.37	176.43	165.98	131.67	126.37	194.57	123.17	110.02	170.97	110.62	153.21	125.94	131.9	125.48	112.44	156.21	125.07	145.91	248.97	170.68	161.53	143.74	116.13	152.68	150.85	167.95	215.49	212.48	191.05	129.43	134.37	143.2	116.34	153.54	110.44	123.6	133.49
270.63	234.78	245.21	246.41	249.15	277.67	252.28	237.08	253.18	312.01	236.13	280.58	262.98	221.02	201.68	189.37	211.5	84.021	180.49	181.63	170.08	149.17	177.34	215.61	235.63	295.9	261.5	217.49	203.35	218.24	214.91	205.16	223.72	210.14	206.82	194.98	194.18	219.42	194.15	205.15	253.98	239.83	197.05	177.66	179.37	185.06	174.05	190.03	170.54	165.21
795.81	793.47	818.68	884.68	905.69	844.82	1021	949.95	956.5	958.16	951.07	888.46	808.17	1009.1	997.94	831.12	602.64	540.8	765.64	770.44	928.66	863.51	854.4	842.89	954.07	921.87	841.29	990.2	922.42	887.26	947.75	999.64	919.71	860.19	871.02	999.87	967.81	931.15	1018.6	963	873.13	1114.3	938.3	837.66	893.92	955.25	890.37	811.15	939.74	832.71
0	0	0	0	0	0	0	0	0	0	0	0	0	0	0	0	0	0	0	0	0	0	0	0	0	0	0	0	0	0	0	0	0	0	0	0	40.667	63.904	53.075	66.138	88.4	72.917	55.533	49.56	46.143	43.786	80.689	44.658	21.2	40.833
1109.6	1043.5	1049.5	1131.6	1171.4	1134.8	1245.5	1135	1208.4	1167.4	1152.1	1184.2	1251.4	1093.7	1236.9	1063.4	859.54	866.67	975.71	1097.1	1097.2	1120.1	1141.3	1167.9	1241.1	1250.5	1214.9	1146.1	1352.3	1294.9	1209.8	1357.4	1319.9	1349.2	1220.4	1234.4	1233.8	1286.7	1314.4	1275.5	1214.8	1295.4	1188.2	1147.8	1104.3	1178.1	1106.8	1161.1	1139.3	1096.7
72.095	77.019	68.283	67.633	91.193	77.617	88.128	89.491	100.65	75.033	113.46	84.614	69.842	72.233	87.679	113.91	113.11	69	84.058	62.248	79.265	79.714	82.521	89.881	83.883	90.804	86.057	105.45	105.6	67.508	79.851	84.433	96.472	77.752	94.548	91.079	72.79	80.195	63.759	58.778	60.567	72.763	85.368	91.136	91.861	85.453	111.9	83.598	87.524	84.306
0	0	0	0	0	0	0	0	0	0	0	0	0	0	0	0	0	0	0	0	0	0	0	0	0	0	0	0	0	0	0	0	0	0	0	0	0	0	0	0	0	0	0	0	0	0	0	0	0	0
32174	31530	32788	33134	35092	34652	31696	29882	33632	34797	34442	34657	35557	34126	38771	53830	87317	67091	43058	40154	35519	36412	36696	42275	42267	38696	37271	33736	35498	32924	34324	35233	34327	34882	31719	33905	33646	34029	38133	34260	33983	31123	32462	31164	32874	33273	31737	32293	29575	31024
294.63	317.59	334.45	300.42	365.45	306.96	294.42	297.19	312.4	304.77	358.22	337.4	311.86	319.91	312.28	304.57	283.62	271.87	289.86	320.67	283.65	292.17	340.82	323.82	362.63	327.56	311.12	252.74	319.67	298.63	281.7	319.06	456.44	332.83	295.74	331.5	374.78	333.78	385.63	351.74	152.34	92.44	368.22	361.5	371.94	351.34	376.99	338.94	355.73	383.6
0	0	0	0	0	0	0	0	0	0	0	0	0	0	0	0	0	0	0	0	0	0	0	0	0	0	0	0	0	0	0	0	130.95	260.65	215.81	247.06	201.95	235.02	277.61	233.86	203.85	182.28	153.21	181.12	188.24	170.31	202.21	149.77	156.8	164.42
444.45	371.15	290.93	331.48	302.12	283.47	275.71	363.55	315.93	298.78	252.45	313.45	324.67	273.67	332.21	337.68	370.06	298.64	268.58	297.73	283.15	369.03	276.32	275.72	299.33	327.91	312.01	267.88	342.11	228.47	248.11	307.54	301.94	266.09	263.15	365.64	298.62	292.93	348.21	273.83	271.37	258.87	316.21	246.37	264.56	245.74	277.65	312.26	259.48	295.52
59.304	81.815	78.216	91.628	87.474	98.658	82.174	82.78	98.121	71.689	77.009	64.376	80.419	62.806	55.836	74.671	72.787	69.493	56.776	55.342	84.056	75.312	71.729	65.946	73.571	85.763	96.525	79.001	66.164	73.717	77.626	98.375	100.2	89.367	108.67	74.233	85.063	91.575	94.137	97.667	97.109	76.841	60.433	54.76	74.725	53.369	67.268	80.475	89.908	62.158
366.72	309.39	375.12	395.44	422.43	454.18	443.23	310.65	429.53	285.91	440.02	307.93	440.24	413.96	355.85	303	366.56	290.55	288.74	356.77	358.85	332.9	302.22	336.61	350.27	314.84	376.48	371.39	346.57	349.13	360.92	385.45	358.13	353.42	385.94	349.51	330.16	326	458.77	391.16	410.01	426.37	278.43	289.27	304.6	354.88	541.89	533.13	327.82	312.75
0	0	0	0	0	0	0	0	0	0	0	0	0	0	0	0	0	0	0	0	0	0	0	0	0	0	0	0	0	0	0	0	0	0	0	0	0	0	0	0	0	0	0	0	0	0	0	0	0	0
0	0	113.65	175.76	223.64	196.42	207.68	175.25	190.45	185.36	198.04	204.27	194.53	193.58	219.69	276.79	373.89	291.06	249.19	277.19	273.37	227.1	282.13	275.13	298.39	308.8	262.67	259.54	232.15	220.07	235.53	247.31	296.7	262.38	271.17	241.89	293.73	193.89	221.57	226.28	217.45	206.67	166.57	202.71	247.84	263.73	311.1	234.77	225.2	221.92
139.29	82.8	119.35	130.19	128.32	125.45	156.91	138.01	121.73	121.85	107.83	141.92	136.36	150.23	134.5	123.75	149.08	136	118	99.447	114.85	79.533	100.17	96.024	126.21	145.92	153.77	147.66	119.69	117.05	134.4	98.676	111.89	111	105.83	107.28	128.25	115.1	129.97	136.76	141.55	92.343	102.05	111.46	110	90.5	90.5	107.48	103.7	100.6
243.91	272.83	315.36	332.49	359.59	324.25	311.47	309.47	313.38	292.66	273.4	279.27	287.26	305.51	316.05	247.89	288.97	236.78	218.17	414.44	357.94	278.07	353.77	300.24	265.82	284.45	249.66	292.46	317.75	286.18	227.82	326.78	309.65	308.57	299.26	271.04	268.98	283.91	304.07	297.87	321.08	265.68	261.57	247.91	328.62	274.12	300.71	325.85	293.32	279.06
42.283	36.65	24.083	43.667	32.817	36.9	31.433	25.611	36	33.617	36.455	41.033	53.733	30.633	31.7	43.133	25.31	32.619	29.282	48.567	46.5	34.083	42.8	42.444	63.2	65.867	60.15	59	63.017	45.5	60.44	60.111	85.183	68.917	73.351	71.117	87.568	71.726	85.451	83.083	71.667	59.903	52.633	64.769	49.355	53.167	55.423	76.555	66.862	61.883
127.47	134.23	139.54	136.68	146.33	153.94	99.533	121.5	125.33	103.08	102.19	119.13	117.67	127.22	76.583	96.467	113.83	96.222	109.4	94.583	85.75	88.857	106.55	119.85	104.55	118.42	148.36	124.17	91.9	84.3	76.667	120.97	90.167	101.67	84.5	98	113.58	100.33	98.742	84.767	93.333	67.5	58	63.667	84.5	78.762	78.341	87.909	69.4	71.5
494.32	417.63	446.98	599.27	553.91	466.88	558.96	408.09	507.47	514.08	497.54	490.2	447.14	447.29	435.17	507.08	756.25	572.37	471.85	414.08	468.41	433.89	532.76	513.64	531.83	533.3	486.77	457.22	518.95	413.42	474.27	557.41	591.44	486.17	504.54	453.14	510.38	437.22	454.13	453.4	439.68	414.53	446.56	424.86	438.49	479.19	482.51	549.25	527.58	461.84
126.28	151.16	127.77	168.1	189.18	221.5	219.38	185.11	187.4	214.67	171.1	178.75	218.82	266.03	179.46	213.42	228.14	194.93	196.92	198.9	174.63	141.8	158.07	162.59	186.08	179.57	184.67	194.82	159.89	148.68	152.83	159.19	199.15	165.4	174.98	193.56	177.17	203.52	203.35	135.42	154.37	166.62	126.05	145.37	149.23	157.52	138.78	0	0	131.01
729.83	684.74	674.22	705.75	689.16	1089.8	776.64	744.24	737.96	711.64	641.11	719.24	1029	768.58	845.97	677.6	637.5	738.09	766.08	949.42	658.84	722.53	713.33	756.18	761.68	813.25	1026.3	790.34	694.49	687.61	717.91	762.45	783.52	947.75	629.99	723.2	703.38	659.11	772.51	657.13	870.6	686.07	700.19	697.1	689.08	686.65	632.41	925.96	639.6	644.12
729.56	682.2	713.12	994.07	801.91	889	766.83	736.06	808.48	767.93	997.31	796.34	794.56	747.09	794.54	1320.9	2825.7	2070	1012.9	834.39	712.94	747.94	743.26	726.11	1016.7	759.05	723.58	685.18	654.59	635.8	677.57	1077.4	817.58	831.46	682.73	600.68	611.49	590.49	880.76	635.64	594.93	559.45	593.72	701.91	690.96	987.52	707.19	670.53	639.11	612.34
164.71	206.04	212.96	230.45	210.83	225.62	252.27	193.52	182.81	201.03	221.15	233.71	205.3	229.4	223.51	235.5	213.54	253.04	213.85	192.38	213.56	209.63	201.38	223.86	241.55	226.03	199.61	210.88	152.85	134.8	194.66	176.3	194.83	206.21	197.42	183.19	200.85	170.49	174.75	203.95	193.4	228.05	185.73	194.78	196.7	242.58	219.07	161.7	189.59	199.9
235.45	227.3	244.97	249.99	236.99	266.11	294.79	243.39	208.78	257.88	206.46	243.81	244.28	230.15	219.66	237.21	227.9	236.54	190.35	232.87	231.37	214.38	220.52	218.45	273.12	317.39	282.17	313.76	301.87	302.67	269.87	260.18	233.94	250.3	283.24	237.92	265	262.83	284.82	259.86	342.61	321.07	233.94	208.4	246.77	236.95	200.31	262.85	254.53	212.63
0	0	0	0	0	0	0	0	0	0	0	0	0	0	0	0	0	0	0	0	0	0	0	0	0	0	0	0	0	0	0	0	0	0	0	0	0	0	0	0	0	0	0	0	0	0	0	0	0	0
760.89	823.5	897.6	844.59	877.44	838.26	956.14	719.66	828.61	946.71	820.48	832.84	903.49	1008.3	871.15	1000.8	945.01	975.03	1008.9	1117.5	1043.8	869.15	988.8	1126.6	1265.2	1130.3	1021.4	988.38	901.1	1017.3	1057.9	1001.8	1011.1	1019.1	887.95	871.11	901.77	1072.2	958.62	882.78	1020.8	1020.1	850.21	887.13	1015.7	959.17	937.45	932.92	912.58	808.4
200.45	178.79	178.78	191.92	185.71	223.39	178.74	171.35	189.82	227.84	178.67	175.42	209.15	166.1	156.66	147.04	191.88	14	119.38	188.68	151.27	139.17	111.72	148.01	166.24	219.45	187.86	183.48	259.07	209.14	234.89	249.41	241.77	236.58	260.14	227.25	231.15	231.98	257.51	252.36	236.44	227.76	146.64	175.83	172.91	143.01	169.58	152.35	173.73	163.16
188.69	177.38	333.2	155.36	163.1	177.47	167.36	175.1	166.15	304.94	177.54	156.47	82.572	0	1	99.392	186.9	123.57	151.03	161.72	165.91	128.72	120.42	239.56	0	95.554	158.43	164.88	162.28	8.8667	124.54	184.67	164.11	161.26	130.61	178.91	157.07	333.93	172.32	157.87	132.21	173.57	136.42	99.813	237.43	137.91	126.9	135.55	145.67	119.46
146.34	160.02	133.16	94.681	128.04	109.57	88.771	96.867	96.96	116.72	80.004	97.471	100.22	83.71	127.19	128.14	149.05	131.58	121.67	113.93	114.74	120.36	152.91	104.89	144.2	113.83	101.89	119.98	105.58	94.653	91.612	122.17	118.18	107.55	136.53	123.69	79.129	77.648	77.81	85.9	55.384	72.823	100.43	84.549	123.06	112.93	121.1	98.776	88.703	91.017
0	0	0	0	0	0	0	0	0	0	0	0	0	0	0	0	0	0	0	0	0	0	0	0	0	0	0	0	0	0	0	0	0	0	0	0	0	0	0	0	0	0	0	0	0	0	0	0	0	0
205.06	169.58	198.29	218.49	266.45	240.82	218	247.38	211.87	197.79	139.69	111.28	157.69	182.79	129.35	191.56	190.27	198.45	171.03	180.33	186.42	4.2143	202.41	198.08	205.06	260.66	293.08	236.99	202.43	197.06	205.89	225.43	234.3	206.35	208.08	202.69	191.73	189.46	197.68	226.25	215.16	179.65	202.1	195.54	253.09	259.51	291.62	593.75	343.96	238.29
0	0	0	0	0	0	0	0	0	0	0	0	0	0	0	0	0	0	0	0	0	0	0	0	0	0	0	0	0	0	0	0	0	0	0	0	0	0	0	0	0	0	0	0	0	0	0	0	0	0
214.69	158.63	226.6	226.6	246.84	235.1	245.14	219.47	247.67	221.57	239.64	268.56	219.2	191.8	176.07	207.46	197.78	209.86	185.26	175.3	199.55	207.34	180.85	168.15	211.31	234.84	232.57	187.29	225.57	200.33	218.8	262.62	207.71	270.02	208.21	241.71	217.99	227.7	262.07	245.76	270.45	237.36	233.37	182.47	233.35	199.33	176.04	216.77	195.19	208.51
1671	1565.7	1630.2	1555.8	1560.2	1902.8	1572.5	1506.3	1504.4	1560	1611.5	1453.1	1887.1	1440.7	1775.3	1874.2	2161	2050.1	1704.8	1874.1	1491.8	1448.5	1487.7	1560	1626.8	1600.5	1798.6	1524.8	1688.2	1564	1786.2	1805.4	1773.3	1863	1576.2	1532.5	1625.5	1576.2	1834.6	1562.7	1923.3	1525.5	1489.5	1436	1466.3	1558.3	1542.6	1791.7	1418.8	1476.3
481.88	520.57	594.87	628.91	592.16	597.88	631.94	569.48	643.36	575.06	607.77	574.6	586.39	511.32	451.39	356.23	389.35	343.71	473.97	395.29	491.46	431.23	440.93	504.22	547.12	541.66	514.93	474.95	502.08	514.53	539.91	507.03	525.2	542.83	532.99	525.25	558.95	590.39	563.07	549.18	563.57	522.08	518.11	610.45	564.45	605.64	646.87	589.58	546.6	552.92
301.94	306.8	296.96	425.86	366.54	356.35	395.27	323.88	349.2	308.19	394.06	333.67	308.25	338.55	277.7	363.33	294.45	417.43	305.32	291.84	304.43	292.77	327.76	283.26	473.97	371.89	380.6	349.3	335.58	267.09	307.61	364.75	343.08	380.4	351.34	317.85	373.8	304.34	403.2	362.1	327.42	367.46	298.47	325.9	327.9	395.06	353.72	352.97	317.9	283.59
436.95	337.82	420.68	366.66	304.82	294.5	315.05	304.8	303.01	439.55	364.57	324.3	455.27	259.95	279.14	281.62	447.5	287.8	268.34	283.72	263.81	272.36	258.64	366.32	334.81	317.42	302	289.04	276.33	271.83	371.76	353.98	361.78	296.49	300.66	292.43	276.28	327.39	264.44	310.23	262.51	266.57	216.77	226.11	415.08	256.7	234.54	257.14	266.7	226.86
0	0	0	0	0	0	0	0	0	0	0	0	0	0	0	0	0	0	0	0	0	0	0	0	0	0	0	0	0	0	0	0	0	0	0	0	0	0	0	0	0	0	0	0	0	0	0	0	0	0
133.77	141.92	150.38	146.07	126.85	126.41	143.42	122.74	144.02	136.66	139.58	132.61	151.39	149.94	98.964	83.202	127.15	115.26	88.865	116.02	108.7	126.72	103.61	128.47	186.01	119.58	152.73	148.84	162.72	107.58	137.53	161.01	119.84	152.4	143.95	129.2	139.74	136.04	175.4	144.3	130.85	155.57	132.7	120.52	135.98	125.5	82.9	123.11	153.32	104.61
400.81	392.99	386.31	466.67	417.99	433.49	420.13	420.92	484.73	443.66	642.87	488.65	407	391.96	521.53	560.99	461.87	508.11	494.45	233.77	374.08	477.13	405.37	464.3	749.35	657.33	587.18	604.31	492.7	435.9	354.2	699.88	579.13	478.71	458.99	552.36	475.21	459.47	702.22	482.15	437.44	474.48	435.98	436.92	452.63	677.06	425.82	446.34	441.72	378.88
480.24	475.25	509.97	427.62	461.97	519.16	436.93	430.29	467.66	507.19	493	430.88	480.86	412.74	453.6	562.1	535.01	554.23	525.78	514.36	525.91	465.15	554.55	529.71	523.5	564.48	536.49	533.39	532.11	528.46	538.01	546.38	622.11	583.66	477.6	446.62	488.46	475.1	476.62	455.39	511.95	500.35	449.49	483.33	543.04	506.87	501.9	516.59	495.58	444.52
299.61	289.9	340.62	343.24	291.6	334.98	283.14	390.87	336.38	364.86	314.73	287.48	287.3	256.51	237.33	211.38	258.67	297.93	211.13	268.79	253.21	285.07	268.87	247.59	266.9	317.22	301.51	279.61	331.53	216.48	233.64	290.77	263.42	214.36	259.66	269.3	244.13	230.16	258.58	233.84	247.33	207.21	289.25	241.18	267.66	259.84	275.94	300.29	259.83	300.75
507.26	443.05	499.22	521.75	533.05	616.12	570.06	613.23	541.39	576.11	538.47	542.47	590.76	527.1	503	502.31	512.7	493.23	423.09	522.96	485.21	489.12	473.31	477.61	579.9	571.74	550.82	550.64	541.3	534.71	591.26	616.4	606.21	600.91	562.94	546.73	587.21	533.39	625.77	611.07	595.03	477.41	551.06	494.97	588.82	559.58	522.5	606.05	518.04	467.56
55.317	57.782	65.319	56.325	72.625	49.98	45.052	51.025	43.636	57.788	72.619	75.86	48.46	61.481	65.108	68.493	68.686	55.367	63.919	50.156	50.15	39.466	70.761	95.965	80.129	106.98	73.108	65.549	62.307	66.18	88.024	70.851	56.023	55.307	44.009	48.566	48.972	56.465	29.767	35.983	45.435	68.78	69.711	50.574	74.981	85.345	83.565	90.757	93.711	68.569
292.4	107.39	275.92	331.85	296.86	295.64	285.93	294.89	314.58	225.92	265.57	225.2	204.64	0.6	218.25	275.72	260.25	233.65	263.59	222.79	62.525	0.83333	145.5	242.56	253.38	258.96	86.897	0	145.15	233.55	225.79	278.93	263.39	325.67	243.64	255.44	282.05	244.49	359.22	273.98	297.25	238.29	287.03	227.62	261.04	261.8	252.63	261.43	287.99	271.73
0	0	0	0	0	0	0	0	0	0	0	0	0	0	0	0	0	0	0	0	0	0	0	0	0	0	0	0	0	0	0	0	0	0	0	0	0	0	0	0	0	0	0	0	0	0	0	0	0	0
125.97	137.93	131.17	153.22	151.99	137.6	154.38	92.542	105.43	118.81	113.54	109.53	129.12	132.13	134.92	110.46	124.44	158.16	128.88	198.54	126.34	128.99	110.04	145.58	136.95	121.48	145.51	133.37	112.5	95.45	137.75	119.54	145.27	135.21	148.04	134.08	143.33	118.7	158.13	139.82	126.4	128.35	127.87	127.53	115.47	129.98	136.38	151.95	157.62	87.406
252.37	264.98	285.27	184.87	268.39	285.55	273.97	257.43	296.54	296.65	272.22	269.18	227.51	296.46	299.01	316.27	278.51	242.65	315.95	131.1	203.45	303.31	235.36	295.09	306.73	331.14	332.05	384.95	302.34	267.72	235.42	329.41	311.55	255.26	307.46	288.04	278.7	285.24	294.49	292	257.76	333.49	227.69	239.69	305.48	291.83	267.37	291.89	261.12	259.12
205.91	194.19	238.97	242.34	235.64	272.54	219.12	266.91	255.51	271.45	228.32	229.48	254.58	200.49	185.96	186.78	189.43	207.67	248.04	212.03	236.08	202.2	200.52	192.46	183.52	206.36	202.97	195.84	193.72	184.49	221.49	206.71	199.77	207.94	245.43	217.52	206.31	225.75	196.21	193.48	229.78	206.75	235.4	189.87	201.79	194.95	210.06	197.4	187.72	176.83
180.05	156.6	181.99	161.53	195.49	195.07	173.57	195.64	205.38	195.61	174.28	191.58	190.41	201.84	117.41	124.22	154.55	154.22	154.46	131.13	144.83	155.13	182.33	140.67	139.69	205.57	180.15	198.63	151.48	139.99	141.62	155.14	182.55	173.5	187.55	152.27	153.43	140.29	139.31	142.08	144.27	137.21	131.08	143.02	149.3	117.8	160.97	174.99	153.25	145.94
584.95	524.19	565.27	604.34	627.8	626.06	580.85	573.72	537.71	580.89	516.18	598.56	523.58	578.72	616.84	758.47	985.21	912.33	708.24	772.38	648.06	553.68	618.51	637.54	745.68	723.81	722.25	621.68	702.41	627.99	660.62	660.17	678.44	700.07	579.39	564.89	543.79	543.65	607.77	595.65	631.75	538.79	516.45	574.7	528.45	593.33	599.06	589.7	577.92	586.56
376.5	381.85	367.96	435.6	428.68	402.3	435.91	362.45	368.58	363.25	424.42	397.16	359.79	420.51	400.63	346.12	301.79	326.83	352.22	356.96	446.46	446.07	398.65	379.88	483.66	463.28	394.63	499.46	392.16	367.53	380.11	389.87	408.82	382.48	347.95	384.36	391.95	393.7	406.29	338.95	390.02	426.49	410.96	345.37	384.69	338.72	333.12	343.72	352.45	305.32
0	0	0	0	0	0	0	0	0	0	0	0	0	0	0	0	0	0	0	0	0	0	0	0	0	0	0	0	0	0	0	0	0	0	0	0	0	0	0	0	0	0	0	0	0	0	0	0	0	0
456.55	267.43	251.03	205.07	260.96	245.72	271.49	582.83	253.24	236.68	242.93	156.7	252.37	253.43	459.91	198.49	168.93	191.41	200.16	246.39	240.14	545.01	311.9	323.48	323.33	313.21	320.49	274.47	428.4	238.11	224.99	273.54	277.35	242.8	245.85	490.56	274.81	309.63	546.54	1188.4	558.52	344.58	516.46	273.26	303.38	321.38	297.27	315.22	257.47	417.45
0	0	0	0	0	0	0	0	0	0	0	0	0	0	0	0	0	0	0	0	0	0	0	0	0	0	0	0	0	0	0	0	0	0	0	0	0	0	0	0	0	0	0	0	0	0	0	0	0	0
429.08	413.7	459.21	389.42	447.52	402.6	431.51	387.64	453.36	403.81	434.07	378.58	374.67	396.54	351.91	275.09	254.75	263.51	348.5	279.36	325.79	355.07	326.66	414.5	472.6	399.96	425.49	383.52	453.41	441	477.32	445.3	418.61	382.4	418.92	403.76	475.9	460.54	394.07	439.49	441.43	447.94	322.48	337.31	372.25	361.99	317.91	387.16	326.07	336.47
490.53	473.34	516.87	440.48	552.98	527.89	560.48	496.34	522.23	489.36	573.71	520.64	524.75	570.4	551.43	525.82	439.69	373.53	529.73	511.63	515.31	522.41	532.89	664.64	567.64	601.74	581.4	534.53	401.69	323.49	393.15	422.52	439.88	413.67	388.44	370.21	416.9	433.1	435.73	434.23	582.82	713.28	755.16	620.92	583.38	585.83	730.01	498	537.59	506.22
249.11	201.14	186.35	256.29	223.82	233.12	193.35	229.77	223.44	200.7	202.61	250.4	276.09	199.22	271.12	335.99	715.32	627.99	274.09	250.17	211.49	188.44	206.61	219.96	302.1	258.63	244.84	200.88	219.72	164.18	190.79	225.88	222.44	228.43	228.37	224.83	233.66	207.01	217.35	224.85	182.47	202.58	217.2	187.06	190.31	210.95	217.36	213.32	186.49	179.9
708.92	713.63	688.36	682.5	769.43	1304.3	715.58	680.97	743.7	698.75	759.12	852.09	1465.8	783.25	988.22	1323.7	1810.7	1260.3	1030.9	1490.5	897.24	830.31	946.48	157.02	871.05	912.57	1400.5	739.17	779.58	804.17	800.63	764.37	917.92	1352.8	834.52	791.79	812.2	841.69	895.48	1306.2	2027.9	866.6	0	0	314.35	756.73	745.58	1247.8	722.1	671.59
129.22	113.26	151.18	158.48	145.16	152.12	167.34	145.62	145.47	163.45	172.07	157.89	143.34	103.12	124.97	137.27	149.9	153.53	118.62	113.35	123.45	124.85	137.07	159.7	162.65	132.6	131.37	145.63	148.31	149.05	144.9	151.09	155.06	149.58	151.24	193	189.47	191.52	220.8	167.25	186.83	159.19	122.87	116.28	132.3	141.14	153.42	130.26	142.49	128.17
0	0	0	0	0	0	0	0	0	0	0	0	0	0	0	0	0	0	0	0	0	0	0	0	0	0	0	0	0	0	0	0	0	0	0	0	0	0	0	0	0	0	0	0	0	0	0	0	0	0
310.63	318.96	312.9	300.39	296.88	273.68	316.21	299.25	255.24	229.02	226.28	285.37	253.21	253.14	287.12	307.01	596.37	481.47	248.69	250.94	231.49	262.26	290.24	305.69	351.54	378.13	757.77	269.12	184.23	171.86	177.26	211.46	217.09	219.74	180.56	183.1	184.94	156.73	214.22	218.15	232.56	254.47	240.92	192.01	213.9	237.66	214.1	264.77	234.64	229.72
71.025	55.714	49.173	48.799	40.475	35.615	76.477	53.26	32.247	75.35	77.637	77.152	53.425	59.246	57.14	59.043	73.467	49.81	51.244	43.933	41.978	56.275	70.317	77.45	89.693	65.501	45.601	40.561	63.503	48.698	54.649	59.533	79.558	66.162	73.63	65.683	69.267	69.151	54.183	48.383	55.528	70.928	33.233	45.275	47.98	39.523	38.008	17.854	30.948	62.825
577.17	556.44	529.92	580.6	610.28	513.85	521.16	492.02	549.72	494.12	621.01	556.81	431.24	458.95	510.21	450.68	393.8	364.35	402.62	478.87	445.72	481.93	551.23	470.22	502.27	552.5	517.22	456.82	484.19	485.92	545.09	506.8	468.39	540.35	457.72	471.84	500.75	473.97	468.77	484.71	458.32	440.57	493.13	582.12	559.7	550.3	472.25	508.51	462.88	523.94
1225.2	1238.8	1470.9	1216.3	1250.8	1340.8	1236.5	1297.1	1239.4	1443.3	1197.3	1232.7	1291.9	1253.9	1278.9	1286.1	1347.3	1118	1213	1259.2	1191.6	1220.2	1256.9	1452.7	1259.9	1300.8	1330	1214	1293.1	1162.9	1638.7	1370	1415.4	1326.8	1281.7	1257.7	1264.5	1597.1	1474.5	1237.1	1113.8	1081.8	1205.7	1130.3	1482.3	1265.8	1230.3	1287.1	1208.1	1079.3
24	13	25	21	10	21.5	17	14.667	27	17	11	26	15.333	17	28	33	59	44.167	24	30	34	20	29	20	16	27.167	30	27	19	9	9	20	35.056	25	7	12.5	11	12	13	17.8	12	17.583	8	18	18	18.667	23.5	20	17	19
263.16	251.62	282.44	318.89	289.2	260.96	291.73	273.6	260.39	274.05	245.24	247.03	246.74	259.43	265.38	255.24	183.05	185.03	215.89	325.25	280.22	188.08	252.6	207.14	204.1	289.92	223.76	64.1	180.12	214.03	300.59	303.39	306.48	290.59	221.35	111.66	223.79	233.82	53.709	227.01	238.51	229.29	185.41	143.14	130.67	108.08	134.7	115.25	111.12	107.31
94.437	0	0	0	0	0	0	0	0	0	0	0	0	0	0	0	0	0	0	0	0	0	0	0	0	0	0	0	0	0	0	0	0	0	0	0	0	0	0	0	0	0	0	0	0	0	0	0	0	0
187.31	176.25	176.16	187.06	167.02	182.55	170.93	176.64	181.6	163.51	211.57	173.09	171.33	191.89	144.95	139.93	123.65	154.42	142.15	135.71	139.32	136.03	145.49	144.61	157.48	157.53	182.85	166.04	138.62	108.92	130.01	126.89	142.34	146.62	110.77	120.33	123.18	98.441	104.73	109.21	155.59	187.26	197.33	192.13	193.56	219.06	229.52	236.26	197.21	174.32
449.09	455.91	415.36	466.65	522.3	501.69	456.32	473.63	499.64	515.35	527.88	488.81	449.05	467.25	489.46	524.36	562.61	551.75	644.82	721.84	897.94	690.61	682.72	785.04	995.73	678.95	603.81	547.2	549.62	609.41	578.2	642.95	636.62	653.15	634.02	594.34	437.12	507.82	671.46	605.51	631.22	596.89	494.65	533.91	519.31	584.48	548.9	502.46	469.29	462.18
331.23	340.96	304.3	364.69	377.12	384.43	329.87	339.62	384.25	363.05	387.56	412.35	320.39	287.09	371.17	448.99	380.51	374.43	415.3	493	391.9	385.08	383.28	343.11	397.46	450.1	434.03	449.59	433.53	393.66	379.51	448.73	419.74	432.17	411.63	398.35	401.82	365.49	472.37	386.27	393.07	404.07	421.3	380.8	395.71	415.24	413.29	422.79	410.5	412.54
299.91	287.17	289.04	281.83	288.61	282.47	335.56	290.98	340.32	301.93	322.99	341.2	309.17	377.79	417.07	473.42	493.47	410.24	373.78	330.49	373.94	327.46	355.68	533.98	408.76	366.42	351.6	348.75	284.75	229.79	217.04	246.03	304.59	251.41	266.93	260.29	284.3	250.97	298.75	288.04	277.57	289.16	572.62	596.57	500.74	395.08	376.81	355.35	430.72	367.96
429.87	502.7	438.9	414.45	429.36	470.92	365.03	395.7	413.83	456.9	402.89	414.38	413.6	358.1	403.17	427.11	424.26	368.37	433.24	561.95	609.59	572.4	535.02	597.17	525.77	517.26	547.35	463.42	447.94	402.01	349.67	434.94	387.15	346.66	410.21	357.84	398.99	474.66	420.37	396.3	402.72	404.15	368.06	371.83	419.24	424.97	374.93	400.6	368.73	318.77
121.26	228.04	125.9	128.5	91.15	100.34	67.831	75.278	182.93	76.391	52.292	65.194	76.805	50.325	74.789	179.29	89.833	82.16	77.561	66.867	55.792	63.337	186.42	91.186	113.24	83.968	84.327	83.417	67.883	170.63	79.914	79.117	98.285	49.133	36.2	49.256	137.09	66.96	109.91	105.58	107.47	87.338	108.58	188.98	75.36	98.85	85.031	74.762	81.189	77.567
1028.1	645.72	749.87	736.39	792.16	774.8	753.27	1049.9	800.45	708.32	775.8	773.75	775.96	680.18	1122.1	822.59	774.36	638.02	683.19	727.69	456.75	969.24	637.14	527.19	360.27	677.61	779.44	735.63	1145.4	773.3	732.05	851.53	839.12	815.45	817.03	1163.6	579.92	639.05	894.57	794.93	715.03	738.13	1006.1	653.2	766.78	731.33	669.2	648.33	653.03	975.22
43261	38282	39206	39880	39602	39322	36848	36435	36886	36385	37166	36370	35884	34772	37043	37293	37359	34667	36676	37528	35433	36091	37744	37446	39245	40038	38470	35570	36456	34675	37181	39647	38191	36630	34649	35970	36475	36499	38646	35557	35118	34267	35990	36307	39293	39901	38131	38058	37029	37019
147.92	149.84	150.43	138.8	141.42	127.32	114.96	125.32	172.4	158.57	174.24	156.84	194.3	176.38	96.608	101.27	89.7	88.461	105	159.6	127.95	114.14	113.5	77.579	122.43	144.37	114.01	113.18	104.93	110.69	119.16	133.45	117.93	114.77	117.52	121.82	98.783	123.32	125.56	105.17	136.87	106.24	93.844	107.63	96.756	100.25	81.164	77.939	96.993	93.502
424.46	361.32	399.53	426.5	411.62	383.44	416.14	388.84	432.72	474.14	436.56	379.47	398.22	409.32	431.99	447.87	299.99	258.6	411.25	444.61	471.26	402.77	502.97	365.94	418.55	537.79	473.3	587.27	502.28	441.59	474.5	525.99	504.73	587.78	552.29	501.62	452.21	556.92	585.75	531.38	485.03	442.7	411.14	431.58	506.55	495.92	497.78	489.38	482.4	448.04
711.47	680.04	672.1	626.47	643.41	685.76	668.91	676.91	620.8	624.77	642.81	674.48	553.77	579.92	699.34	672.19	750.49	651.71	714.2	781.45	580.83	668.12	644.81	679.31	713.38	751.82	827.41	634.12	588.32	492.87	579.77	609	634.17	780.81	515.9	583.47	590.04	566.38	693.05	513.63	523.53	495.29	724.94	694.49	663.49	733.82	683.5	672.75	654.54	672.52
133.99	148.39	142.04	156.7	162.77	165.73	149.94	123.52	193.88	186.48	165.11	161.16	175.27	162.05	174.15	150.37	99.564	88.136	128.04	125.53	172.22	150.2	142.35	142.28	144.49	151.42	195.49	223.46	164.71	138.34	199.11	230.27	214.99	158.7	143.07	154.42	159.06	167.24	164.67	173.06	146.02	158	131.08	125.33	143.28	140.24	168.98	171.33	120.96	122.51
610.18	485.6	563.28	613.37	561.85	539.68	528.04	531.81	599.3	645.05	662	626.39	647.47	654.9	631.97	625.63	273.73	361.64	540.3	625.5	574.8	529.01	562.55	527.94	597.17	698.15	705.27	748.28	684.83	583.47	583.93	549.15	596.41	534.05	542.7	618.54	573.95	621.18	618.71	663.29	694.63	654.47	577	597.8	550.53	551.24	562.79	586.87	525.35	492.58
127.88	122.92	150.01	141.19	168.44	140.95	186.17	155	147.7	142.33	169.68	163.69	122.78	148.83	159.19	154.83	151.64	141.24	134.64	135.94	169.65	148.61	138.32	171.31	191.88	212.61	253.36	180.51	168.85	164.2	139.85	156.36	161.65	177.7	179.07	170.54	181.79	154.21	178.59	193.32	175.67	162.32	207.93	177.26	201.67	211.2	172.45	210.7	199.85	208.41
1323.9	1265.3	1256.5	1232	1203.4	1193	1154.6	1068.4	1068.2	1102	1056.9	1072.1	1007.9	966.6	1079.9	1129.6	1352.6	1316	1060.1	1030.9	990.32	928.92	968.55	989.69	1175.6	1083.3	1173.6	997.78	1009.4	1037	1107.1	1108.9	1057.5	1113.7	1067	1014	999.41	1066.6	1168.1	1103.8	1055.5	970.86	941.13	923.05	972.16	968.52	901.64	940.5	881.39	884.89
660.51	608.43	562.1	627.7	654.03	677.48	745.65	720.86	682.5	636.94	366.81	671.21	660.63	706.73	753.6	600.41	487.96	486.78	561.42	573.16	648.93	673.54	582.69	741.37	624.98	662.08	589.42	639.08	683.27	548.26	609.13	603.42	586.45	535.78	577.29	610.08	619.44	613.46	609.23	703.06	715.29	749.41	822.78	687.06	727.76	762.34	784.27	689.28	652.78	744.32
258.54	522.96	375.05	315.32	301.38	314.86	318.18	314.82	574.89	337.47	302.84	318.23	370.46	288.87	321.09	550.63	429.01	364.67	351.82	321.38	319.42	343.59	521.21	464.96	361.88	352.05	365.52	373.49	297.33	437.57	341.94	313.84	324.75	277.93	283.73	254.73	444.74	317.39	284.76	315.51	287.69	299.45	317.74	527.3	361.49	333.89	324.58	296.28	335.15	307.06
255.41	264.03	271.9	289.48	298.23	275.15	364.01	278.38	287.08	260.18	323.1	284.19	264.27	286.72	275.01	218.93	194.33	218.55	295.16	271.45	280.64	257.53	294.23	222.31	321.96	308.67	300.85	324.94	229.12	212.54	224.03	283.3	256.7	228.28	237.78	219.42	230.82	247.64	265.29	171.33	186.92	203.42	305.46	334.52	349.98	333.09	331.86	311.6	402.7	310.67
146.5	83.129	151.48	157.41	153.05	191.84	214.44	193.39	197.55	138.44	167.3	153.82	132.77	31.174	73.944	0	112.56	193.13	223.66	194.97	47.4	107.8	190.18	244.48	303.48	231.6	74.375	0	125.81	234.8	109.85	195.95	302.55	575.62	374.61	256.06	231.08	265.11	296.27	271.67	230.24	196.92	223.81	196.5	233.63	224.18	252.79	204.88	183.32	223.45
107.55	120.84	109.5	143.35	103.72	92.044	96.562	95.537	102.53	99.582	98.282	103.43	122.03	129.71	107.79	92.461	73.305	90.462	113.75	120.16	136.29	128.69	102.67	116.04	109.2	135.15	120.51	99.429	121.62	107.52	114.71	157.4	128.62	101.37	88.267	126.78	151.77	135.93	135.77	135.1	100.53	112.01	84.603	77.493	123.32	119.37	86.893	137.82	84.111	90.058
0	0	0	0	0	0	0	0	0	0	0	0	0	0	0	0	0	0	0	0	0	0	0	0	0	0	0	0	0	0	0	0	0	0	0	0	0	0	0	0	0	0	0	0	0	0	0	0	0	0
1175.6	1153.3	1209.3	1206.8	1173.5	1229	1150.2	1023.1	1060	1132.9	1076.5	1044.3	1086	958.43	995.93	978.05	1067.5	1012.3	933.58	1074.6	1096.1	1017.8	1081	1017.9	1131	1243.1	1188.9	1090	1311	1098.5	1251.2	1283	1203.8	1189.1	1098.4	1145.2	1218.9	1133.9	1229.7	1078.1	1127	992.9	1136.4	1104.3	1143.7	1117.8	1084.3	1089.9	978.44	1021.3
850.57	719.49	705.77	761.73	806.96	607.74	662.55	686.49	628.9	636.55	620.72	651.71	536.47	584.13	634.31	631.37	756.19	739.4	630.29	640.17	613.36	595.91	617.18	581.77	694.91	885.42	829.13	689	813.94	724.95	790.82	832.53	900.16	764.69	750.55	686.19	726.51	776.56	711.22	839.87	707.38	673.44	738.28	721	516.29	406.08	397.08	382.07	351.74	353.72
63.571	69.333	81.1	95.11	79.606	75.443	90.63	87.948	75.387	94.428	90.941	83.45	88.417	75.875	108.46	102.37	140.56	132.42	99.633	121.73	112.57	104.39	130.65	121.66	141.89	102.34	97.861	108.02	112.34	106.73	106.8	131.58	113.98	124.45	111.4	105.03	122.1	91.073	119.23	108.13	89.142	1	41.167	114.13	101.6	119.59	119.05	140.23	128.09	101.95
93.524	39.983	178.58	165.06	97.481	172.18	135.39	157.62	167.57	132.06	148.43	120.1	139.49	152.74	188.37	165.99	129.4	122.41	0	0	0	0	0	0	157.84	160.04	154.42	172.02	164.62	187.75	224.64	155.25	152.27	175.69	136.12	149.13	176.67	146.39	159.52	119.11	162.21	132.69	130.13	139.34	187.65	185.36	160.06	184.66	163.13	147.89
0	0	0	0	0	0	0	0	0	0	0	0	0	0	0	0	0	0	0	0	0	0	0	0	0	0	0	0	0	0	0	0	0	0	0	0	0	0	0	0	0	0	0	0	0	0	0	0	0	0
555.27	544.77	575.73	572.91	576.78	594.18	547.75	517.31	604.15	486.02	418.58	453.65	476.28	435.68	519.09	407.64	356.46	372.83	444.82	436.66	465.71	433.08	415.87	451.71	518.31	521.89	543.97	447.65	460.52	429.17	454.3	476.76	501.53	474.13	456.57	439.96	458.52	579.37	483.04	530.26	530.79	466.08	376	460.35	401.98	433.52	396.82	460.01	403.43	427.32
504.52	501.58	458.45	537	807.01	637.44	581.75	566.36	530.54	550.98	539.46	790.46	576.41	593.98	605.33	649.21	523.72	561.7	805.52	584.03	583.91	529.73	593.53	705.43	581.56	885.26	658.27	581.22	574.37	561.91	620.49	653.29	892.86	956.75	612.3	595.89	586.2	520.05	494.46	744.95	506.61	492.21	485.66	456.17	510.8	494.31	736.45	489.52	515.48	488.9
583.17	600.81	688.89	657.81	666.69	1055.4	668.17	639.44	635.3	574.72	642.69	618.17	1072.8	614.28	575.93	745.96	662.25	633.83	696.45	1025.8	665.01	653.18	629.6	653.51	650.32	692.55	1257.6	719.53	578.86	513.59	608.64	732.5	836.31	1161.5	739.2	687.67	658.29	698.68	693.58	634.13	1071.1	648.33	698.83	637.63	725.48	683.68	676.96	1071	573.6	574.53
210.08	162.71	204.86	198.53	185.03	169.4	171.49	189.72	186.2	195	186.48	222.79	191.46	201.31	225.03	274.04	350.94	301.51	237.79	224.13	193.68	222.02	261.62	226.1	229.26	295.62	236.85	165.64	237.98	156.38	195.92	200.04	222.43	180.11	220.86	198.47	204.63	204.94	197.2	215.24	220.45	175.44	160.14	221.8	180.36	218.69	251.18	217.47	206.68	206.96
19.733	23.46	30.371	30.7	23.167	22.633	19.614	26.458	29.055	25.908	17.583	23.976	21.587	25.833	36.417	35.967	35.975	32.717	41.062	26.088	21.472	31.548	34.063	23.221	12.522	23.867	18.5	30.956	32.276	29.35	37.694	34.66	33.426	36.761	28.958	26.576	24.056	43.395	24.275	19.58	24.922	29.822	22.464	32.35	37.8	43.795	41.378	37.069	39.167	26.51
31.583	21.833	27.461	45.883	45.833	38.745	49.069	26.994	37.41	27.792	53.717	38.86	32.444	35.944	41.194	41.692	164.3	111.58	73.917	56.131	57.7	58	65.517	54.24	87.908	89.417	56.367	60.883	53.8	60.622	60.792	42.2	52.25	52.2	57.391	45.75	42.1	48.983	76.983	39.533	53.214	57.493	36.775	43.978	41.233	60.369	63.886	35.5	57.267	34.042
0	0	0	0	0	0	0	0	0	0	0	0	0	0	0	0	0	0	0	0	0	0	0	0	0	0	0	0	0	0	0	0	0	0	0	0	0	0	0	0	0	0	0	0	0	0	0	0	0	0
348.08	284.78	324.07	285.76	342.56	298.72	333.62	339.48	338.43	355.46	330.99	304.16	370.89	303.59	292.69	293.33	319.17	306.87	307.75	355.18	306.98	287.26	338.69	348.45	365.32	381.51	316.85	363.46	426.37	401.19	422.56	427.72	358.61	366.29	358.55	365.87	343.16	372.66	342.07	326.87	344.15	329.53	355.38	392.33	481.34	486.59	411.96	439.27	422.78	379.83
88.584	82.146	85.337	90.593	83.794	120.42	95.048	97.63	75.405	96.967	104.6	92.637	112.54	78.457	113.7	105.45	106.53	89.212	118.32	141.16	113.52	88.237	102.24	83.333	102.57	78.702	77.826	91.179	107.45	85.274	103.05	129.37	143.67	133.62	65.8	120.09	97.142	113.66	94.255	98.622	82.157	84.179	99.561	96.917	104.86	89.2	71.271	81	108.47	117.66
110.33	102.29	97.111	88.75	65.9	69.333	55.833	81.167	75.91	61.8	106.59	88.754	82.147	75.45	104.23	78.451	87.095	57.017	75.843	64.314	77.811	87.357	85.75	63.817	72.208	62.517	105.11	95.108	81.976	80.083	97.782	103.43	71.657	69.6	87.919	84.342	99.393	97.81	106.81	91.683	107.65	89.183	45.977	70.95	73.964	77.117	93.183	90.037	70	64.833
387.18	341.74	582.45	464.89	460.41	492	458.2	363.75	400.73	551.37	386.27	383.26	382.8	352.34	328.94	320.7	288.4	304.27	357.17	371.31	377.99	389.37	452.93	605.74	469.38	451.14	422.04	375.72	367.3	332.39	551.12	464.58	418.82	475.82	347.62	369.04	390.47	608.51	511.78	354.06	383.72	387.72	380.58	435.42	698.74	606.56	455.67	442.14	434.02	377.48
307.02	324.33	330.33	329.78	398.24	367.71	344.06	282.23	358.8	354.82	365.15	314.68	336.78	379.48	411.07	421.85	410.64	373.48	66.852	174.37	408.24	4.3333	338.19	461.11	493.32	481.75	387.48	378.22	427.71	365.04	358.36	442.3	494.44	417.73	394.94	374.37	559.22	506.54	413.29	436.38	365.2	382.62	378.62	383.33	461.65	510.39	461.36	456.57	482.38	451.63
246.91	235.42	223.86	212.75	259.13	289.14	232.32	202.11	239.95	246.86	274.89	262.93	336.82	339.08	323.52	311.19	354.64	337.2	322.16	335.64	311.64	376.34	320.97	309.6	259.98	344.29	323.49	249.63	269.48	271.19	279.93	303.74	295.81	248.08	265.56	269.66	267.88	258.44	339.8	338.42	282.2	250.38	305.31	340.98	360.16	346.67	364.04	346.58	305.19	335.53
135.99	139.35	177.57	169.48	165.88	223.15	236.29	192.08	193.41	203.38	169.33	158.85	165.19	154.23	134.45	134.41	124.74	145.08	169.84	193.27	145.52	195.87	177.93	148.62	134.7	161.16	164.04	145.46	151.63	116.88	154.55	149.08	156.14	165.67	141.28	157.35	138.2	161.3	179.76	157.67	183.27	176.07	140.14	144.09	168.71	183.41	158.93	165.43	185.45	168.4
135.66	119.14	131.81	135.07	128.37	161.45	153.96	121.11	152.69	170.35	135.91	148.9	151.16	144.86	118.36	108.31	110.4	104.36	90.858	100.16	113.35	111.72	107.8	129.82	121.45	129.94	126.3	133.5	140.16	126.93	144.3	158.96	123.58	141.51	103.64	118.23	176.55	140.93	137.33	146.44	140.76	113.17	98	85.624	116.39	136.2	102.71	109.2	94.272	94.75
271.88	135.17	187.27	161.55	179.13	169.04	175.61	119.04	185.65	187.21	159.25	157.98	173.4	149.11	187.72	221.2	187.18	230.15	229.72	180.34	191.98	201.36	217.73	228.24	230.47	332.4	547.86	326.04	254.22	186.89	176.38	223.57	170.62	179.42	171.7	147.45	159.27	177.75	189.63	196.71	233.67	229.48	201.02	192.83	162.04	189.38	165.17	163.52	135.57	154.94
1392.5	1219.6	1429.4	1657.6	1606.5	1666.3	1678.8	1683.8	1696.6	1540.6	1638.9	1584.9	1648.5	1547.8	1876	1766.6	1984.9	1857.5	1823.5	1790.2	1783	1841.5	1736.6	1863.4	1824.5	1944.8	1850.7	1746.9	1715.2	1639.2	1638.1	1829.1	1761.9	1652.4	1692.9	2123.3	1904.5	1751	1687.5	1686.5	1568.3	1652.7	1506.2	1659.1	1788.8	1800.6	1866.2	1924.1	1572.5	1568.3
507.38	534.6	548.4	595.91	805.24	587.92	562.23	563.21	527.07	540.55	528.18	810.36	560.14	577.24	585.15	669.69	713.07	596.05	795.86	665.58	620.17	649.2	666.03	657.88	701.36	967.73	672.9	661.94	633.51	575.04	664.35	695.43	911.4	763.86	698.07	742.93	664.89	678.76	705.58	875.44	711.82	674.3	581.79	611.92	623.88	621.54	863.21	643.7	646.57	620.86
276.51	251.21	296.38	310.6	317.43	399.48	351.63	344.46	325.72	366.89	329.11	332.69	331.59	333.16	258.54	250.54	264.75	272.28	245.17	242.54	237.96	240.07	241.85	245.58	270.43	293.4	256.58	265.07	310.42	283.92	321.72	331.18	337.77	341.15	331.07	346.54	306.91	317.58	298.72	321.33	308.18	294.46	233.24	265.73	266.23	278.4	245.07	246.41	257.42	231.98
58.5	63	74	65.25	59.5	61.833	74	65.5	80.583	71.867	77.6	70.6	77.267	63.25	39	38	53	45	44.5	47.833	44	53.167	34	49.167	65.333	62.333	39	26	75	86.25	103.29	103.5	78.167	83.333	79.2	81.167	84	103.25	98.75	80.417	76.841	0	15	53.667	62.667	48.167	50	62.333	52	48.5
71.25	82.083	68.833	37.25	66.393	64.843	60.767	76.958	72.333	102.62	90.6	118.27	110.94	76.143	90.258	46.8	48.5	56.708	49.833	44.667	47.167	65.583	43.45	49.367	53.433	53.321	68.117	55.476	70.093	62.4	66.2	86.867	90.51	55.917	75.85	67.778	70.567	73.56	69.8	65.5	50.633	120.37	100.52	62.25	78.233	90	74.311	129.61	99	108.08
251.69	25.792	0	150.78	292.42	328.59	258.59	215.98	295.52	269	266.38	240	272.93	284.64	243.4	266.51	252.59	214.3	273.87	274.57	284.39	283.91	266.14	32.867	236.39	308.95	634.88	349.19	374.47	288.74	325.98	324.37	373.18	306.66	291.54	350.06	341.97	283.4	218.4	171.69	137.05	291.87	308.86	274.79	287.79	348.28	298.65	307.76	302.37	334.3
2000.4	2135.7	2368.8	2325.7	2164.1	2385.3	1992.8	2101.6	2153.4	2282.6	2193.5	2025.2	2235.6	2167.5	2209.8	1778.4	1466.3	1339.3	1628.8	1704.5	1778.3	1774	1691.8	2121.5	2134.1	2016.4	1558.9	1861.4	2018.8	1941	2145	2189.6	1962	2067.6	1821.6	2127.6	1994.3	2037.4	2374.4	2089	2344.1	2126.9	1889.1	1754.7	1834.3	1887.1	1649.3	1818.9	1687.2	1811.5
168.45	164.58	192.01	210.61	201.22	193.05	287.68	222.6	187.72	211.52	229.71	179.77	184.05	228.55	179.24	198.01	165.3	164.05	181.66	191.49	209.03	229.44	189.55	208.17	194.04	203.16	210.09	203.51	218.58	204.76	206.23	198.4	198.64	165.3	173.69	171.5	170.1	153.24	184.13	250.54	202.79	179.81	216.41	224.26	220.88	219.77	212.04	201.1	193.24	229.49
1001.4	1039.6	812.26	812.95	841.18	871.65	890.21	857.61	1169.1	869.2	841.64	887.41	877.63	857.18	965.66	1121.9	922.93	763.78	954.03	971.97	859.5	805.84	995.78	744.2	950.71	1004.2	960.13	849.5	990.78	1158	1026.6	1084.9	1135.7	1174.1	1090.1	1011.9	1300.2	923.71	1059.9	997.3	929.15	877.45	887.92	1118.9	837.67	817.81	799.66	806.95	831.54	858.9
497.61	461.71	461.68	436.98	509.69	516.79	443.21	463.18	509.93	487.81	494.69	422.71	464.64	467.44	479.48	569.62	563.19	437.81	530.27	504.12	470.23	430.88	468.28	521.65	476.83	548.49	578.52	499.77	464.15	494.02	463.82	480.51	425.04	514.5	489.59	431.91	563.54	486.18	569.1	509.25	464.25	428.49	468.58	576.72	529.28	469.23	516.83	513.92	470.72	537.16
328	271.68	304.01	292.64	316.14	320.17	295.29	329.32	345.63	301.16	280.99	292.68	384.53	307.72	300.4	281.83	320.05	297.97	262.87	288.55	286.07	292.36	310.08	311.16	341	333.06	295.59	310.47	336.74	328.49	340.13	310.26	309.28	357.41	294.82	375.71	336.87	352.16	364.97	314.55	296.69	302.54	288.87	226.69	264.73	262.54	279.37	257.16	279.45	284.79
884.42	971.28	974.81	1008.5	1060.5	1057.7	997.87	960.38	946.96	960.98	993.92	958.76	986.15	984.17	886.53	1040.6	1418.1	1213.9	1050.7	1111	948.26	876.05	873.82	934.34	979.97	1032.2	1153.6	974.94	1057.2	1010.7	1028	1126.6	1190.9	1119.3	1043.2	1016.3	1038.3	1069.5	1135.2	1022.7	1006.1	901.83	873.43	925.44	870.54	863.35	887.36	881.96	838.32	804.22
71.032	82.531	89.656	49.82	86.945	92.887	68.644	90.808	75.277	101.44	135.43	98.965	104.66	84.295	97.158	94.177	71.118	66.973	74.568	83.06	91.858	97.743	89.999	79.653	78.917	90.812	87.688	59.708	93.85	89.442	80.942	109.96	83.176	69.905	66.056	76.172	96.181	75.813	4	0	50.448	93.436	117.07	128.6	158.37	141.52	125.66	108.95	103.91	119.76
16.619	23.617	16.443	12.882	15.483	15.343	30.126	28.79	31.393	39.66	26.454	17.033	16.755	22.033	31.025	33.789	70.254	63.683	36.872	54.377	31.081	30.946	36.554	25.365	30.285	22.744	20.22	20.651	15.079	30.512	20.898	19.544	12.599	16.702	23.042	34.632	20.902	18.865	27.458	24.433	24.022	26.15	23.19	37.77	22.964	34.579	32.335	33.319	18.041	38.12
214.05	216.83	205.19	245.79	223.43	253.69	200.43	214.66	212.88	228.25	238.81	251.15	248.18	226.09	229.93	254.81	231.83	237.45	255.36	266.9	259.37	268.07	254.94	256.76	300.71	307.67	244.73	223.41	239.88	258.1	247.77	283.08	279.15	239.03	231.22	224.03	257.22	265.02	242.63	261.1	238.82	263.28	260.72	234.74	253.59	246.24	224.7	228.23	254.97	183.05
478.47	504.8	490.98	541.9	527.77	547.95	86.142	305.58	516.99	548.81	567.35	524.33	529.08	483.59	561.62	515.16	356.54	400.26	498	494.82	494	467.62	528.26	558.73	558.13	556.83	554.78	483.46	489.91	502.87	533.66	536.34	505.9	552.17	498.35	453.3	514.29	529.88	520.56	487.22	510.28	447.89	411.04	449.92	407.8	444.33	420.9	407.26	392.69	367.34
503.5	520.89	462.1	560.19	575.53	542.45	562.42	562.04	582.82	523.63	586.49	544.71	509.65	516.45	496.89	488.27	537.84	497.67	616.32	553.54	530.64	652.11	573.27	559.22	562.45	617.6	527.91	517.77	515.75	510.6	478.8	583.85	636.26	500.33	519.77	510.71	524.61	527.6	523.97	559.12	693.54	462.16	502.5	466.78	486.42	642.04	578.94	583.56	481.97	546.1
632.4	374.1	387.13	356.32	378.53	374.5	315.8	675.06	344.74	384.27	363.73	379.62	346.9	294.44	732.79	377.64	326.98	329.66	334.74	330.51	329.14	690.6	428.41	413.66	417.29	476.56	474.8	423.04	829.1	383.45	389.96	380.45	291.8	286.31	309.55	649.11	351.43	334.41	392.89	324.95	448.02	300.62	676.35	300.01	316.03	306.31	307.7	289.49	301.18	660.6
135.41	131.48	120.38	132.16	157.14	160.97	134.75	155.93	159.44	170.34	157.62	160.2	193.52	169.6	130.42	166.17	194.27	176.2	135.95	173.36	166	138.36	128.57	175.86	194.95	183.78	199.33	157.53	144.09	151.76	147.8	150.99	165.44	169.85	173.45	163.61	153.35	156.99	171.93	150.84	152.01	180.12	155.77	170.75	186.48	175.15	199.13	334.06	205.41	149.21
117.33	91.752	102.2	86.321	94.808	138.01	116.72	127.06	121.22	107.68	96.676	93.248	108.33	99.144	147.54	142.26	147.92	131.82	127.83	145.97	133.75	143.55	111.58	133.22	126.97	145.11	163.49	152.19	128.66	137.56	122.33	150.39	110.98	146.37	120.77	123.73	166.19	153.59	172.8	184.05	291.29	219.95	139.36	112.48	139.32	116.97	151.56	129.77	141.73	149.58
0	0	0	0	0	0	0	0	0	0	0	0	0	0	0	0	0	0	0	0	0	0	0	0	0	0	0	0	0	0	0	0	0	0	0	0	0	0	0	0	0	0	0	0	0	0	0	0	0	0
300.9	299.58	347.98	380.56	391.66	480	418.59	369.66	384.57	381.53	314.18	364.51	500.41	395.83	318.71	273.77	271.2	303.97	307.74	446.6	306.07	316.34	367.34	358.88	364.9	370.36	545.24	359.46	389.43	344.84	378.97	362.77	381.69	425.99	322.79	377.61	402.96	358.77	428.18	381.04	541.64	371.35	268.2	258.3	293.17	255.53	311.76	398.52	313.87	293.81
818.42	732.93	710.55	764.46	836.48	841.7	1630.9	706.97	775.33	756.33	822.33	772.87	842.53	1734.5	806.95	729.96	685.29	659.78	634.97	705.3	1611.4	663.33	746.32	663.64	791.28	822.87	802.54	1753.4	749.27	675.32	767.96	811.7	788.75	686.27	1530.8	738.01	713.1	725.02	821.06	807.5	763.24	1600.8	787.15	742.97	796.42	770.25	671.58	768.26	1614.2	749.09
227.95	224.96	244.05	245.72	240.64	255.17	377.5	237.06	235.33	250.98	240.22	230.05	224.48	384.61	274.88	220.51	194.3	214.76	258.44	260.11	397.47	254.62	253.35	236.49	265.79	249.2	270.1	401.2	309.28	305.09	313.69	308.44	310.72	315.53	450.22	277.58	325.9	296.87	342.14	323.53	276.85	428.34	365.63	318.64	319.21	342.67	288.38	315.59	435.84	371.4
338.31	318.13	352.3	319.58	354.02	346.12	399.26	370.53	362.07	390.09	378.82	377.72	301.36	424.86	322.75	359.67	397.86	394.96	365.2	339.19	368.52	337.66	410.52	422.42	386.51	365.78	371.82	350.74	335.22	346.89	373.68	386.04	393.69	385.83	388.31	407.57	362.13	393.39	382.46	354.33	388.23	415.03	353.89	346.32	401.39	349.38	352.4	414.93	390.38	365.63
0	0	0	0	0	0	0	0	0	0	0	0	0	0	0	0	0	0	0	0	0	0	0	0	0	0	0	0	0	0	0	0	0	0	0	0	0	0	0	0	0	0	0	0	0	0	0	0	0	0
227.14	212.87	205.96	174.88	193.4	178.18	176.16	263.48	254.11	217.56	219.95	212.19	176.6	186.74	255.1	190.16	160.76	176.52	150.37	172.77	171.88	266.89	266.61	221.4	256.91	183.52	171.19	211	295.97	197.32	190.03	209.12	200.99	167.48	232.76	288.02	229.71	237.03	250.4	223	171.22	164.13	0	0	107.71	245.27	262.45	194.47	217.37	316.07
369.56	314.34	324.24	318.69	327.3	343.93	278.38	303.1	301.41	352.65	286.92	309.51	334.14	249.83	280.82	251.12	184.85	208.84	217.83	251.61	192.11	277.81	263.38	255.92	277.3	266.08	279.04	253.57	247.23	241.38	232.9	274.05	262.99	190.18	185.07	209.85	219.7	238.09	290.29	443.98	735.08	372.68	348.81	368.61	301.13	312.05	272.63	292.53	253.4	266.62
138.43	120.37	133.01	127.6	158.02	166.86	142.61	124.93	133.54	117.96	129.1	106.72	133.7	95.117	155.95	131.77	114.03	104.75	131.73	155.39	139.49	139.19	170.63	160.83	157.5	210.58	178.16	158.47	192	144.61	179.89	186.01	56.676	170.5	127.97	187.02	202.82	204.04	192.32	202.74	177.13	124.25	146.8	119.53	159.6	150.93	162.68	156.67	105.6	120.76
182.74	138.23	159.16	179.53	169.99	200.72	167.61	247.69	167.49	170.06	182.92	153.45	176.6	172.14	268.72	210.59	281	261	200.01	205.89	175.21	200.25	163.37	186.27	239.63	186.59	228.76	159.52	204.83	160.08	150.51	191.9	171.11	162.46	173.12	247.88	247.07	198.65	176.88	214.65	189.9	170.02	236.35	169	239.19	253.58	245.14	234.23	210.34	259.98
0	0	0	0	0	0	0	0	0	0	0	0	0	0	0	0	0	0	0	0	0	0	0	0	0	0	0	0	0	0	0	0	0	0	0	0	0	0	0	0	0	0	0	0	0	0	0	0	0	0
0	0	0	0	0	0	0	0	0	0	0	0	0	0	0	0	0	0	0	0	0	0	0	0	0	0	0	0	0	0	0	0	0	0	0	0	0	0	0	0	0	0	0	0	0	0	0	0	0	0
343.47	354.49	391.23	406.68	424.79	371.54	430.7	374.6	361.54	411.05	377.02	376.64	374.54	374.25	377.21	436.99	825.63	657.18	450.96	461.12	405.86	440.81	344.56	351.11	456.42	501.67	420.09	376.71	394.87	371	373.47	429.23	417.79	407.8	433.34	425.65	387.65	427.82	468.91	529.3	1196.5	626.1	490.41	453.29	457.29	421.63	412.71	385.24	432.47	398.35
471.46	506.38	565.4	594.18	543.03	562.99	532.07	449.08	487.91	589.62	568.59	539.14	598.54	497.98	530.85	486.85	383.13	368.8	430.42	439.85	458.63	437.43	453.85	419.01	528.21	606.69	617.17	524.4	548.51	508.65	595.1	609.84	581.18	504.63	516.3	574.66	508.49	597.57	706.2	652.3	568.94	612.31	476.23	491.44	476.18	483.35	554.59	591.3	577.97	407.93
298.29	312.27	322.41	373.65	308.02	326.03	366.83	304.08	235.62	304.62	288.36	252.66	305.21	321.97	326.47	322.4	296.6	295	291.13	279.52	340.31	317.29	231.51	247.62	309.87	297.24	297.99	335.87	286.17	271.99	293.3	253.14	246.11	293.86	310.42	275.89	276.65	297.82	297.24	289.67	284.1	340.87	259.02	229.82	301.33	263.23	280.26	248.26	308.79	256.8
1119.5	1048.2	1061.9	1139.1	1190.2	1125	1202.2	1105.3	1145	1196.5	1132.7	1153.1	1238.7	1134.1	1096.1	1147.9	1375.2	1029.3	1037.6	960.87	1053.4	1064.9	1143.9	1096.7	1207.7	1213.3	1172.6	1183.9	1233.9	1168.1	1270.5	1290.9	1226.2	1217.2	1168.8	1151.4	1267.1	1270	1233.9	1191.1	1114.2	1141.6	1155.8	1149.5	1204.3	1081.7	1081.3	1145.6	1263.6	1087.4
1498	1427	1406.9	1547.5	1640.2	1484.9	1312.5	1455.8	1633.4	1708.7	1615.9	1605.4	1395.2	1294.6	1723.2	1584.8	1304.8	1219.9	1533.4	1424.2	1358.8	1688.2	1724.8	1692.6	1787.1	2003.6	1789.6	1491.4	1779.6	1732.1	2209.6	2584.9	1746.1	1472.7	1345.5	1590.3	1609.6	1648.8	1815.3	2108.9	2301.4	1856.9	2176.5	2546.4	1617.9	1469	1460.4	1323	1211.8	1451.4
1991.8	1824.4	2008.9	1977.9	1952.2	2030.8	1804.8	2011.5	2149.3	2159.3	2132.1	2162.6	2027.2	2030.4	2347.6	1921	1735.8	1411.4	1782.3	1811.6	1624	1932.9	1989.9	2011.8	2290.3	2384.8	2275.8	2055.6	2337.6	2072.3	1712.9	1379.1	2163.9	2034.3	1820	2101.8	2002.3	2126	2318.2	1882.2	1404.7	1375.4	1309.2	723.49	1966.6	2086	1974.4	1954.7	1703.4	1971.9
254.7	267.9	299.5	303.3	328.32	364.34	335.45	314.78	347.32	362.78	356.19	368.48	535.58	418.7	285.11	278.4	286.27	297.85	291.25	283.49	273.64	242.65	267.88	258.26	319.43	339.39	305.36	274.69	369.33	361.06	354.99	361.51	338.35	331.76	303.07	307.94	309.39	275.37	314.58	308.18	296.22	307.12	273.3	261.11	307.33	301.83	289.87	242.56	235.89	291.74
484.65	387.82	510.42	524.39	489.82	519.98	488.35	482.81	469.2	476.09	487.28	470.42	571.87	479.26	386.83	400.01	473.9	373.58	384.27	437.99	364.57	360.95	366.67	351.83	414.75	481.16	472.43	421.27	493.77	412.68	445.26	458.73	452.17	468.43	420.97	426.35	457.68	454.47	499.56	480.68	521.82	433.93	407.76	397.2	401.55	413.37	406.05	440.99	375.56	354.05
217.87	234.85	241.46	264.21	254.75	251.8	289.19	235.89	283.57	257.82	250.66	249.15	318.95	270.81	290.7	316.86	373.44	359.81	324.03	369.78	318.23	311.73	328.41	319	376.7	401.11	340.11	310.31	314.99	298.73	308.95	293.66	301.42	332.43	298.74	250.08	299.49	258.4	237.79	250.11	213.5	255.57	283.17	277.74	289.02	321.41	360.2	514.58	444.54	441.2
151.68	149.91	120.46	133.28	125.21	126.08	249.89	142.4	141.6	140.89	158.49	130.56	134.93	230.1	126.46	127.53	85.817	108.96	109.17	132.63	272.05	121.03	112.41	113.37	138.16	136.74	141.39	243.81	149.87	106.73	86.124	121.97	141.81	106.17	267.06	115.82	134.26	120.23	154.57	94.304	102.25	267.65	145.89	116.45	104.13	135.74	128.36	198.51	323.68	139.88
343.55	307.77	292.81	336.26	385.91	361.62	345.37	316.5	312.85	357.34	319	318.89	348.7	306.85	395.17	318.06	309.46	316.55	371.24	367.43	335.78	296.69	334.7	299.89	366.73	387.61	422.55	433.4	377.89	328.98	379.07	399.97	345.97	409.51	378.8	402.89	335.37	323.39	435.2	386.99	410.14	380.62	301.54	332.69	320.09	298.01	313.65	315.67	300.23	279.83
531.06	492.38	482.58	528.8	564.79	533.65	425.89	479.19	557.94	560.19	566.68	481.54	537.54	443.39	503.4	502.32	448.97	445.1	332.98	310.73	299.13	368.08	332.7	334.83	451.13	459.51	399.67	309.59	327.65	301.36	313.14	404.83	380.69	372.9	296.06	364.64	324.07	315.82	312.88	334.17	351.22	244.91	414.37	406.81	427.3	436.11	442.4	363.02	318.61	393.33
818.45	761.37	1267.2	862.67	887.51	894.52	827.71	796.49	929.14	1392.5	975.98	966.75	979.01	935.48	1021.5	982.39	1038.4	808.81	872.09	828.22	849.11	1001.5	987.09	1661.6	1208.5	1046.6	975.08	888.52	938.09	826.4	1424.5	990.55	1008.5	978.56	855.97	940.06	887.38	1367.6	1003.5	927.36	889.98	896.76	860.2	877.27	1470.6	1149.1	968.42	885.16	748.08	846.5
312.69	308.77	319.72	641.2	422.68	360.83	330.52	370.85	358.2	305.82	544.6	363.81	333.3	317.64	325.42	349.51	334.6	303.86	271.26	296.87	316.17	299.55	301.01	321.98	596.44	415.04	407.37	389.7	452.51	361.6	375.66	680.95	521.59	516.83	425.77	474.12	407.29	456.16	686.21	377.5	371.14	402.28	356.07	330.21	395.96	629.2	390.19	342.7	285.58	351.81
139.71	121.79	107.26	117.12	105.32	134.14	124.26	109.37	109.48	126.64	87.626	110.21	113.67	92.111	115.53	117.43	108.3	68.288	97.895	101.47	96.305	93.735	98.003	105.77	119.42	128.45	118.02	116.88	137.26	142.04	134.43	164.45	127.99	101.93	102.52	147.83	154.28	125.56	140.64	183.61	200.64	146.99	139.1	103.11	103.68	145.51	161.38	122.01	90.717	101.9
2486.9	2362.2	2410	2540.1	2601.3	2895.6	2703.1	2466.2	2652.6	2692.8	2617.8	2597.6	2700.5	2655.3	2451.4	2335	2714.8	2572.1	2420.9	2510.5	2403.5	2390.9	2386.4	2423.5	2598.5	2827.7	3181.5	2817.8	3071.2	2743	2976.4	3134.9	3107.9	3218.5	2950.8	2831.2	2933.3	2772	3111.2	3011	3117.3	2832.1	2511.5	2571.6	2409.4	2481.1	2468.3	2522.3	2331.6	2298.5
304.07	313.22	341.33	347.75	325.08	388.57	381.77	333.22	370.93	347.18	351.49	365.88	369.06	319.02	333.36	346.57	450.82	479.29	424.12	377.78	344.82	313.07	358.27	324.68	328.88	343.06	330.68	323.66	338.16	334	432.73	409.96	405.36	423.32	373.81	327.76	358.82	373.24	365.69	336.09	316.83	354.42	375.1	438.04	422.87	413.62	389.96	418.38	412.3	413.89
400.71	451.42	455.44	687.39	517.34	561.57	500.66	483.95	538.98	522.57	703.59	518.4	513.07	510.8	434.87	379.38	332.6	439.57	351.85	416.86	425.12	449.99	416.84	458.47	766.85	551.75	487.44	434.87	501.31	494.08	470.32	686.29	511.56	502.61	425.26	478.53	518.12	528.24	667.82	503.13	498.95	469.11	416.68	419.25	393.2	791.02	560.98	456.33	421.53	412.76
358.44	297.43	277.18	287.04	291.66	323.51	226.96	287.62	254.2	247.42	277.9	281.38	263.62	246.73	327.26	296.3	250.26	219.54	247.68	244.3	186.68	264.1	204.38	219.71	234.22	234.55	263.54	238.86	354.56	255.18	259.98	300.14	325.85	318.2	238.56	333.84	305.74	253	276.82	257.27	296.51	259.52	310.19	253.99	300.13	247.51	269.47	251.78	227.98	320.93
210.37	157.34	167.28	159.79	160.26	148.6	135.85	130.42	125.16	138.33	151.86	160.83	156.12	117.73	176.01	141.32	256.63	214.48	193.19	185.55	145.05	180.61	165.59	156.51	164.52	180.38	185.53	259.86	204.83	168.66	152.35	232.3	167.67	166.07	162.71	211.82	172.75	165.65	175.74	164.57	162.48	135.72	196.06	230.67	255.78	229.73	189.9	206.21	237.19	262.63
0	0	0	0	0	0	0	0	0	0	0	0	0	0	0	0	0	0	0	0	0	0	0	0	0	0	0	0	0	0	0	0	0	0	0	0	0	0	0	0	0	0	0	0	0	0	0	0	0	0
178.49	186.74	207.17	236.11	194.83	255.17	239.41	255.33	246.08	249	264.2	285.72	327.24	224.42	296.61	218.75	291.44	228.7	255.82	247.98	225.68	246.51	235.56	260.99	298.65	304.82	273.43	272.3	251.74	232.04	243.46	298.25	266.73	279.48	230.72	224.51	265.43	285.46	270.44	234.39	264.17	222.03	257.23	212.54	279.12	302.01	311.01	320.59	247.61	237.07
0	0	0	0	0	0	0	0	0	0	0	0	0	0	0	0	0	0	0	0	0	0	0	0	0	0	0	0	0	0	0	0	0	0	0	0	0	0	0	0	0	0	0	0	0	0	0	0	0	0
86.705	67.893	86.887	101.56	95.764	79.893	73.138	105.19	109.63	98.092	93.747	102.82	94.117	97.522	74.789	86.261	55.009	84.033	70.878	65.25	99.186	90.863	91.487	104.84	150.98	85.376	62.5	86.65	92.915	69.834	66.063	87.074	75.341	70.6	70.369	97.219	89.514	78.544	3.5	62.155	92.72	58.683	87.266	113.04	70.002	79.616	64.81	97.187	69.303	77.591
523.78	513.29	552.93	516.98	549.69	527.63	549.62	539.09	565.26	538.59	593.43	547.8	483.3	496.36	579.15	643.03	665.72	657.7	596.49	579.85	552.78	551.17	616.3	673.98	561.09	560.84	543.93	599.41	663.56	591.42	643.88	663.7	641.48	620.03	636.91	649.16	621	627.63	640.98	597.81	600.13	594.91	550.32	548.73	589.93	515.93	548.67	551.98	508.4	509.24
465.63	433.65	498.24	491.11	557.57	480.66	454.04	490.19	487.03	493.06	515.76	436.78	388.97	387.43	480.62	475.91	472.62	484.9	477	586.54	604	526.99	512.48	560.24	588.39	597.8	643.17	653.68	648.76	653.85	625.91	673.07	650.5	656.98	687.37	660.46	616.71	617.98	753.34	661.88	678.82	672.94	656.8	595.31	673.16	700.33	605.78	642.45	661.89	587.32
120.43	153.92	150.75	128.22	181.31	171.55	140.75	144.49	152.65	153.98	154.72	168.5	166.41	173.91	150.04	162.55	190.96	160.28	148.99	148.85	189.01	180.1	230.43	214.75	218.97	234.92	245.22	216.17	138.33	123.55	151.09	143.59	165.04	125.91	135.01	113.69	128.97	153.69	150.12	130.15	114.75	137.75	177.49	160.43	211.28	197.42	204.73	236.58	241.38	162.92
307.27	293.79	301.3	350.5	377.28	329.54	323.8	390.84	304.8	348.35	355.43	336.38	295.52	287.24	436.31	369.68	421.34	376.07	357.95	333.79	365.79	411.18	325.76	390.09	337.45	383.23	338.31	340.91	393.13	308.87	332.68	354.41	415.82	352.69	370.38	406.19	353.26	367.37	394.31	387.31	414.75	359.58	459.9	363.07	358.44	344.58	387.09	375.22	340.49	449
185.58	205.96	229.84	222.24	254.91	247.65	286.92	306.02	295.47	235.11	258.34	231.48	240.1	240.48	242.21	268.17	266.42	256.53	247.01	255.6	257.9	277.46	355.51	265.11	303.97	325.62	283.15	268.33	182.7	167.66	166.43	215.56	206.07	185.83	178.8	188.1	150.81	174.85	166.37	145.89	212.31	160.17	206.03	195.38	224.18	204.66	222.19	259.04	177.72	196.56
392.47	332.36	333.2	372.33	387.92	372.93	439.9	358.61	416.54	427.46	424.37	403.92	368.93	374.87	356.84	328.97	331.5	317.11	354.76	355.49	302.49	337.42	346.13	424.56	368.77	383.28	416.91	350.18	450.69	426.93	407.78	446.81	433.96	392.72	447.97	445.56	477.42	391.11	444.33	478.54	466.97	410.43	361.14	356.02	394.8	354.9	341.88	347.92	321.31	336.65
664.02	701.34	753.02	700.87	719.03	797.72	724.48	699.53	733.78	725.29	679.49	705.85	728.17	720.15	658.24	638.46	643.75	616.19	525.26	585.27	632.24	656.93	630.21	603.83	670.49	670.87	666.18	688.63	701.67	626.84	669.73	694.39	708.95	719.44	623.55	632.25	699.7	675.33	740.77	688.3	682.6	666.24	689.79	674.05	678.58	667.72	709.17	754.01	725.99	702.32
1464.6	1343	1534.2	1568.5	1404.7	1437	1626.3	1495.5	1568.9	1524.5	1438.6	1414.8	1529.2	1643.3	1465.6	1467.6	1309.8	1148.1	1301.9	1455.3	1678.3	1397.3	1430.9	1509.1	1486.7	1552.7	1592.7	1670.8	1417.8	1307.6	1467.3	1521.8	1524.2	1456.8	1508.2	1447	1400.4	1444.2	1570.3	1433.6	1400.5	1531.8	1501	1439.6	1568.4	1578.8	1430.2	1561	1665.9	1588.3
256.62	239.44	253.8	271.32	246.62	227.73	254.4	237.88	255.82	257.24	275.12	271.56	294.5	261.47	259.48	301.03	291.52	261.3	275.71	279.39	286.64	265.95	276.53	291.84	321.35	308.83	378.92	344.89	311.14	297.11	341.12	351.08	317.57	306.79	316.05	316.53	311.74	323.43	337.82	310.64	315.35	355.53	264.49	232.8	204.96	227.36	184.68	220.72	256.45	208.55
218.95	285.27	221.12	233.57	266.19	241.19	237.22	236.85	283.81	212.24	242.25	196.06	227.33	202.96	169.52	257.7	173.97	173.45	185.37	167.19	179.41	188.58	232.94	211.47	240.34	198.87	182.63	192.76	224.41	260.03	183.73	209.6	218.11	262.71	245.03	230.03	303.36	206.35	285.71	260.36	246.59	263.16	237.64	335.96	264.07	265.84	294.26	281.91	300.35	260.11
0	0	0	0	0	0	0	0	0	0	0	0	0	0	0	0	0	0	335.88	401.51	352.16	367.09	396.13	397.77	409.15	500.22	414.87	405.23	405.73	381.11	389.89	510.03	453.74	361.51	359.34	414.48	414.76	401.14	410.29	430.69	369.42	331.54	342.61	342.4	370.29	388.52	455.69	379.43	305.17	362.65
651.64	629.96	655.03	699.68	720.68	709.35	691.97	684.86	671.15	679.14	745.72	698.39	756.35	711.65	711.33	738.47	896.55	863.19	799.63	746.01	730.13	748.89	706.17	679.69	735.44	756.11	734.65	789.26	838.97	816.18	906.01	851.86	830.6	824.61	807.22	825.45	831.81	797.64	820.71	831.95	798.54	757.46	705.54	712.26	773.06	751.33	752.61	732.78	686.72	688.99
149.37	136.24	151.55	255.36	225.06	187.58	175.04	157.19	153.36	178.55	215.11	84.444	134.28	124.62	161.48	123.62	173.65	124.06	108.97	150.02	121.58	172.41	153.96	178.65	173.14	187.69	191.22	155.77	170.82	132.65	141.74	146.55	163.58	174.89	97.082	114.73	158.12	122.13	124.06	129.6	134.61	139.73	142.6	160.38	133.7	147.64	180.98	139.14	116.19	135.85
273.58	248.25	322.35	291.77	320.54	397.35	319.02	319.98	327.8	307.11	283.37	326.9	436.28	287.39	315.45	336.1	285.74	313.76	300.62	317.36	268.95	280.02	302.63	328.41	333.21	391.41	451.07	296.89	319.37	316.63	323.57	328.32	325.42	406.3	313.86	335.36	345.69	339.08	288.82	366.45	424.23	316.42	314.43	310.23	328.95	377.35	385.72	412.16	332.14	293.16
34.617	55.067	49.529	55.485	44.161	57.149	57.671	55.311	45.25	78.363	53.052	43.25	37.833	40.187	66.844	100.92	104.13	90.744	61.616	55.4	75.2	46.11	51.967	52.943	72.865	69.867	57.713	64.577	30.701	53.661	36.927	44.169	36.735	39.333	51.9	46.433	27.6	40.492	37.577	30.667	33.221	28.061	31.7	27.476	43.817	43.139	44.676	36.528	46.221	48.611
140.23	123.34	104.42	188.5	151.03	157.08	99.56	115.7	131.47	99.88	152.14	122.67	110.94	111.15	115.34	101.6	80.033	128.66	107.23	88.564	114.48	103.95	109.56	84.209	133.96	131.67	118.2	101.45	85.508	112.03	114.56	92.529	109.91	111.44	80.586	122.47	87.569	86.971	107.86	229.81	125.4	91.342	165.07	128.05	118.38	137.71	233.46	302.53	150.39	135.29
101.19	127.42	95.63	111.89	106.85	76.237	87.272	100.27	108.01	96.772	88.235	94.421	83.544	91.26	84.984	81.117	95.41	118.14	109.4	110.73	101.68	115.86	132.45	126.91	107.62	165.66	132.02	109.73	119.17	115.74	134.59	126.85	179.31	339.17	156.51	140.17	126.76	128.64	118.92	96.585	96.206	96.61	103.24	108.13	100.39	123.34	115.65	161.67	108.43	124.94
175.85	167.51	171.82	205.12	203.25	236.4	232.94	201.94	221.21	246.99	247.53	250.58	338.78	320.83	246.79	256.6	207.6	214.1	276.65	273.64	253.15	269.71	278.94	226.89	260	249.65	219.38	173.87	220.6	212.69	214.89	252.67	254.55	292.83	229.64	271.49	267.38	264.27	275.07	277.05	254.89	270.83	210.35	214.99	232.68	250.79	211.74	224.98	216.21	190.02
1994.4	1853.1	1699	2024.2	2093.5	2167.5	1962.6	1870.9	1888.4	1991.4	1951.1	1973.2	1912.5	1926.2	1642.8	1613.6	1763.5	1632.4	1620.4	1647.1	1589.4	1626.2	1595	1534.7	1699.2	1985.8	1775.9	1574.4	1965.9	1686.3	1797.8	1918.9	1820.3	1865.8	1551.8	1735.2	1734.3	1789.8	1868.1	1728.9	1791.8	1677.5	1635.5	1657.6	1756	1805.4	1741.3	1757.8	1611.8	1609.9
932.39	860.21	1092.5	960.9	897.65	898.79	773.54	924.7	969.16	967.85	909.44	974.67	922.61	827.45	713.85	713.63	745.94	654.79	706.58	613.98	640.41	692.84	689.36	716.13	811.55	890.52	816.94	878.2	880.65	708.21	828.9	847.44	736.6	822.32	652.76	756.33	796.46	741.6	721.13	763.49	716.68	596.88	775.37	740.54	762.94	699.51	673.18	704.14	587.88	629.55
57.3	75.817	76.076	67.587	74.817	58.941	59.054	86.285	82.917	77.467	58.658	67	60.381	58.25	116.09	87.694	95.419	93.992	65.028	97.044	77.369	62.267	88.047	81.837	74.788	108.81	248.11	202.54	106.56	47.589	80.074	84.799	68.71	65.583	50.18	60.833	80.51	77.651	75.217	112.31	84.938	76.282	57.256	70.271	64.51	78.654	74.848	81.443	83.045	78.398
210.42	179.77	193.53	201.73	229.13	206.53	211.44	198.35	203.23	218.06	202.66	238.65	198.42	192.12	140.48	154.7	153.52	148.33	194.24	201.22	180.44	167.97	155.23	183.81	181.29	169.71	161.46	138.06	182.06	183.17	159.42	200.56	213.06	161.13	189.79	192.08	198.95	194.91	194.79	181.91	191.67	174.03	199.43	213.88	188	194.05	215.53	188.8	189.99	219.84
1432.2	1284.8	1407.7	1420	1513.5	1457.5	1313.2	1528.2	1576.7	1522.1	1502.6	1326.7	1414.8	1379.3	1572.3	1449.7	1133.5	964.45	1243.3	1258.3	1256.8	1462.9	1435.7	1466.2	1582.1	1542.6	1516.2	1350.1	1415	1273.6	1433.1	1594.4	1566.6	1462.8	1140.4	1463.2	1478.9	1607	1706.3	1526.4	1429.7	1213.3	1455.6	1383.1	1436.9	1520.3	1415	1246.7	1248.3	1360.3
196.56	147.98	133.15	176.33	170.64	147.17	196.19	335.63	218.77	155.37	166.26	160.02	159.57	177.82	311.3	210.89	221.81	205.1	173.85	192.17	200.84	301.83	221.25	198.97	266.7	275.15	251.98	216.28	296.6	209.89	232.36	209.8	244.58	172.47	202.82	246.31	186.28	201	213.84	195.98	212.39	214.92	252.2	186.61	208.47	224.45	203.92	146.95	167.07	286.52
379.01	394.41	438.18	442.53	591.44	479	416.03	374.27	378.3	389.28	404.83	571.34	406.98	363.06	392.42	343.14	390.03	338.19	588.54	429.81	407.33	408.53	446.07	431.61	584.49	700.58	484.6	420.91	433.24	364.21	383.4	411.69	560.34	369.59	368.61	402.18	403.94	388.48	360.7	519.96	403.67	360.17	369.65	377.74	447.41	461.55	636.54	635.41	501.71	407.94
1306.6	1321.6	1317.6	1271.1	1367.2	1396.2	1363	1389.8	1430.6	1439.1	1366.4	1411.6	1335.1	1247.4	1376	1240.4	1047.1	988.43	1272.7	1346.6	1294.1	1274.6	1389	1617.1	1571.3	1465	1437.8	1348.2	1343.3	1306.5	1359.1	1438.7	1343.8	1399.1	1273.2	1364.3	1431.8	1436	1490.4	1393.3	1503.5	1247.2	1415	1406.7	1556.2	1532.6	1392.1	1298	1291.2	1411.3
82.527	89.574	126.45	124.34	103.59	131.81	132.85	100.88	106.2	141.7	94.351	115.18	83.186	114.27	111.41	120.34	105.6	109.13	115.45	107.09	124.97	104.2	107.26	110.06	128.09	121.93	98.652	116.16	128.23	137.07	129.04	146.63	131.99	126.89	126.72	112.16	130.63	125.02	104.61	100.7	97.213	121.8	123.03	109.39	115.23	128.32	164.38	264.27	218.67	121.85
797.54	747.66	747.27	832.7	813.79	936.57	861.28	809.23	822.34	873.12	787.08	769.93	850.69	867.25	826.77	638.27	613.25	627.81	692.65	764.11	782.22	730.63	752.65	720.36	812.59	843.6	856.75	805.49	743.23	649.87	773.13	863.69	782.78	919.87	822.33	764.2	782.19	791.07	888.9	818.64	858.79	785.23	829.76	709.19	778.28	799.61	758.97	800.03	745.59	729.54
861.6	816.17	843.96	896.9	939.09	1003	916.41	868.64	959.34	938.36	945.65	877.59	866.86	863.9	973.93	905.7	737.64	836.5	911.49	940.01	949.92	836.41	982.27	1129	1157.6	1080.2	989.54	1014.1	1043.1	971.45	1041.7	1073.8	1059.2	1054.8	1048	1031.1	986.2	1057.2	1213.9	1126.3	1150	1035.1	985.29	935.9	1067.7	1058.1	1047.3	1012.8	982.47	991.6
262.49	234.84	250.16	238.46	243.95	240.79	248.65	269.25	272.77	255.2	279.05	239.62	225.97	215.01	219.36	215.19	215.79	215.43	220.14	251.18	208.6	204.97	229.96	225.98	250.99	261.61	267.71	227.11	300.01	273.32	304.61	345.89	278.33	307.86	276.01	312.87	347.11	271.3	304.18	372.36	387.02	351.24	253.5	261.73	269.68	283.96	268.44	289.82	271.13	279.19
253.85	230.07	251.33	236.84	257.52	236.26	291.17	268.32	273.4	290.11	364.53	303.06	241.78	252.27	212.44	276.17	290.74	229.97	183.58	214.61	188.67	211.85	237.5	263.36	249.49	262.49	222.56	222.18	218.15	269.14	246	253.39	257.33	216.04	216.79	155.46	193.21	194.84	208.71	218.46	207.64	205.08	253.23	251.86	242.97	286.32	269.06	231.55	198.75	230.36
329.25	306.85	649.52	299.59	315.24	275.24	284.85	303.1	333.63	736.43	387.88	345.37	309.68	347.27	304.04	296.52	444.47	287.64	279.78	282.97	315	316.78	368.87	601.31	370.36	348.53	297.9	308.92	292.55	270.98	588.96	307.38	259.01	272.02	222.55	272.12	241.8	652.06	344.33	379.7	324.45	270.87	359.36	341.86	740.93	333.8	342.43	361.23	296.23	274.55
285.19	288.36	319.08	433.21	290.77	392.69	367.71	296.74	305.58	360.43	481.21	308.67	247.66	243.64	293.19	298.67	319.68	435.97	279.94	270.46	279.1	307.45	318.43	337.3	595.95	364.94	331.62	285.8	316.45	313.21	299.28	479.47	330.27	317.31	325.03	304.82	301.13	324.69	470	355.89	375.32	369.67	249.95	251.39	331.67	435.48	256.29	268.65	272.55	224.07
344.86	324.89	357.89	325.83	360.01	435.11	625.32	414.67	364.39	395.79	387.88	372.38	405.13	561.23	354.58	264.78	256.54	293.98	306.95	321.73	498.8	292.4	363.64	302.12	346.99	342.44	344.47	540.35	386.26	373.39	320.23	356.78	340.52	372.09	519.08	375.66	405.36	391.34	430.61	454.68	528.36	627.5	327.15	299.52	312.58	323.73	278.98	327.38	444.49	286.64
329.96	325.26	310.6	337.61	310.97	332.34	317.02	353.39	362.49	348.5	350.59	294.14	374.03	260.69	313.63	295.11	303.74	237.46	314.66	298.71	238.57	333.58	296.58	297.85	350.13	348.76	414.72	289.95	362.8	256.83	342.48	326.78	290.02	287.28	268.05	335.96	351.9	293.04	323.48	358.3	274.64	266.95	292.32	283.36	291.94	298.24	294.96	317.3	310.82	311.66
219.95	216.48	281.84	203.21	204.6	222.93	201	227.29	261.94	302.99	234.18	210.57	199.15	189.12	195.35	218.9	259.46	155.3	169.23	171.39	193.27	219.45	259.23	278.8	192.7	210.34	177.91	195.82	204.73	220.49	242.55	173.1	183.8	218.37	169	213.57	266.63	244.33	227.64	208.2	232.01	175.73	221.18	232.01	271.44	207.79	176.07	188.75	178.77	194.36
0	0	0	0	0	0	0	0	0	0	0	0	0	0	0	0	0	0	0	0	0	0	0	0	0	0	0	0	0	0	0	0	0	0	0	0	0	0	0	0	0	0	0	0	0	0	0	0	0	0
222.53	177.18	156.66	182.16	155.14	191.91	194.36	205.84	243.29	189.47	184.3	185.04	160.11	178.61	220.01	214.29	237.75	198.84	148.96	171.13	180.92	207.83	198.55	182.95	232.06	232.1	210.27	251.91	200.19	151.17	164.94	215.89	228.77	165.03	167.63	119.28	139.6	173.65	155.3	147.43	162.34	201.29	178.95	146.08	124.37	187.07	176.41	276.39	194.95	148.19
345.94	375.54	341.04	373.64	438.62	394.18	367.94	354.46	396.55	409.41	372.95	360.74	393.39	368.36	449.31	412.65	418.04	403.75	390.78	429.41	396.97	371.78	421.58	432.32	466.28	526.84	440.28	417.26	424.55	343.68	369.37	336.82	389.86	367.73	379.41	405.99	401.9	369.51	367.38	383	400.65	344.92	370.07	376.97	390.35	477.69	471.01	448.69	397.74	404.05
0	0	0	0	0	0	0	0	0	0	0	0	0	0	0	0	0	0	0	0	0	0	0	0	0	0	0	0	0	0	0	0	0	0	0	0	0	0	0	0	0	0	0	0	0	0	0	0	0	0
172.6	198.09	216	231.41	190.28	215.24	207.52	184.15	186.38	199.3	203.74	172.6	169.96	172.34	182.17	179.05	208.09	205.55	220.63	210.34	190.85	180.2	204.45	210.75	280.48	239.5	209.27	210.25	265.63	209.18	265.1	265.91	271.58	233.91	240.03	250.24	225.87	243	238.66	245.7	286.9	231.06	199.67	206.5	227.43	238.71	222.65	240.63	187.97	195.74
440.53	304.66	293.67	339.48	334.57	274.06	275.29	447.7	396.64	354.06	328.58	359.14	278.17	249.42	375.34	374.23	372.7	294.3	294.01	315.32	271.21	349.33	341.23	294.5	346.61	392.72	302.3	299.2	349.37	289.56	311.44	330.58	338.61	343.46	274.6	431.03	345.9	310.74	323.21	345.54	265.96	286.5	370.64	320.24	288.06	303.61	344.51	314.72	256.06	400.43
1063.6	1072.8	1021.6	1102.8	1122.7	1146.4	1045.2	980.54	1086.8	1001.2	1016.5	937.75	1015.5	1049.3	943.3	867.04	821.75	682.97	819.86	848.61	838.98	812.27	859.66	916.71	975.64	996.36	1113	893.09	967.71	862.05	971.76	1076.9	989.62	988.05	917.01	897.64	951.54	947.59	1003.1	1042.4	995.69	856.76	946.35	992.62	973.76	976.06	940.45	1049.6	914.25	831.52
1335.3	1302.5	1359.5	1391.4	1489.7	1459	1443.2	1360.2	1332.5	1403.8	1345.6	1393.5	1445.9	1370.3	1192.2	1136.7	1096.3	1036.5	1208.5	1279.9	1101.2	1186.3	1200.1	1273.2	1278.2	1330.2	1403.4	1226.1	1274.2	1191.4	1322.3	1341.9	1280.4	1372.5	1221.6	1217.7	1251.4	1125.2	1359.2	1180.6	1207.8	1105.9	1137.4	1089	1188.5	1251.8	1224.9	1312	1120.9	1120.3
525.01	479.43	585.46	528.66	540.41	558.27	564.52	585.72	613.2	678.66	610.92	611.49	612.44	563.51	636.21	600.02	499.52	522.18	558.74	566.54	520.09	620.44	712.68	654.56	672.65	780.74	652.27	641.79	641.12	578.59	633.92	672.84	706.55	704.64	685.29	686.65	662.64	728.8	617.85	671.47	690.08	641.89	690.68	598.96	688.15	660.56	679.57	595.27	546.73	597.88
165.24	188.37	203.49	179.66	150.84	186.05	181.29	193.14	165.12	196.55	167.17	174.59	173.72	150.17	170.7	174.06	155.76	167.1	121.29	173.27	136.25	161.24	188.37	237.14	201.2	229.15	223.43	184.74	142.59	124.85	155.05	155.15	135.67	125.48	102.57	123.26	119.53	147.33	126.63	109.71	148.03	128.4	101.06	121.27	168.73	139.91	152.2	152.54	120.52	114.93
1720.7	1558.3	1602.9	1793.8	1648.1	1579.6	2096.9	1563.8	1375.5	1341.2	1242	1261.2	1468.4	2039.5	1611.2	1526.7	2111.5	1946.3	1589.3	1624	2120.4	1531.6	1489.9	1437.2	1502	1553.9	1723.4	2170.5	1550	1369.1	1405.8	1438.8	1406.7	1399.4	2040.5	1442.5	1454.5	1436	1525.7	1349.8	1582.6	2062.5	1436.3	1360.7	1416.9	1354.5	1340	1666.7	1895.4	1448.4
115.22	113.92	110.44	112.36	123.06	107.27	114	100.48	133.63	130.57	107.39	128.84	126.51	121.86	131.13	122.08	108.78	151.02	119.85	133.15	95.749	132.32	135.64	112.53	125.81	140.5	118.65	134.81	139.38	117.83	100.28	139.19	129.57	133.08	108.7	123.54	105.41	119.62	110.41	145.67	127.06	132.04	148.95	160.1	173.48	139.34	140.64	132.03	137.65	132.88
54.017	61.143	66.414	93.898	69.533	72.106	83.167	68.72	44.96	61.377	87.713	87.724	70.15	73.969	119.4	103.3	88.743	82.302	85.972	61.017	68.833	85.093	72.341	78.443	133.09	86.8	87.1	76.5	96.133	94.431	110.29	91.417	119.08	104.35	113.83	79.367	100.75	92.75	112.3	87.5	127.96	109.06	64.858	72.333	66.817	84.858	83.367	67.605	59.22	74.187
2080.6	1678.1	1824.5	1868.7	1945.1	2572.4	3792.7	2277.2	2196.8	2063.6	1951.9	1916.4	2554.9	3775.3	2445.1	2105.6	2422.8	2192.2	2106.7	2458.3	3718.5	2301	2059.6	2098.2	2251.8	2059	2585.4	3740.3	2330.7	1921.3	2007	2149.9	1977.2	2413.3	3301.6	2238.3	2170	1988.7	2350.3	2093.6	2652.9	3651.3	2408.9	2138.4	2150.6	2270.7	1994.2	2450.2	3666.7	2050.9
284.11	230.71	319.62	285.84	280.89	296.83	261.27	261.88	301.19	256.33	260.93	329.36	275.06	276.86	277.91	261.49	269.36	251.87	301.73	286.95	302.85	298.51	281.43	333.24	305.6	323.31	325.43	323.62	226.97	216.33	268.28	304.3	305.3	310.34	292.46	275.56	262.36	233.44	261.04	260.25	238.82	220.83	331.21	333.83	330.12	321.85	352.43	315.68	299.57	324.44
126.84	119.47	132.88	136.88	139.8	138.97	135.52	141.06	133.24	144.18	122.7	102.36	130.29	121.31	128.57	137.7	138.82	114.26	104.01	123.63	104.52	141.73	143.78	109.45	172.33	168.08	112.01	103.72	139.13	124.99	130.78	154.87	147.34	117.83	110.24	163.79	126.41	115.34	139.03	109.75	113.26	96.661	108.5	125.5	139.66	118.13	170.63	122.3	102.79	125.26
11	11.722	10.292	9.3929	12.861	13.15	15.718	12.256	16.165	17.835	13.95	10.65	9.7417	11.083	1.8333	8.5	18.004	14.1	21.588	10.436	2.1667	3	3.7111	1.25	3.2	18.65	5.75	14.167	6.85	17.372	8.3095	14.254	23.2	20.315	12.218	17.441	15.21	13.667	9	9.7	11.236	1.8	8	8.95	6.2833	9.0333	5.65	2.7	9.447	4.0833
107.22	129.85	128.47	124.71	142.94	149.84	142.85	150.22	133.86	137.03	127.59	127.54	119.39	101.29	127.19	108.06	102.9	96.877	87.275	128.83	88.96	85.215	83.096	121.99	128.84	155.28	156.09	127.13	129.81	117.91	118.67	144.39	130.97	127.78	100.75	127.28	140.9	96.425	96.367	155.32	198.48	138.19	95.881	73.946	93.325	85.608	95.485	76.048	76.867	82.643
466.95	392.28	423.27	450.18	602.47	727.84	585.37	439.47	447.01	504.77	477.27	480.26	469.67	390.81	485	408.71	476.13	431.66	415.23	386.74	378.97	437.7	399.79	446.13	531.26	594.83	480.53	394.71	454.7	404.58	507.49	458.56	494.14	538.85	529.43	515	460.57	499.33	512.66	518.85	464.7	445.27	541.23	456.83	509.71	517.44	457.37	449.75	470.24	508.61
183.68	126.94	115.99	159.63	115.38	126.08	141.8	140.35	174.07	131.16	106.14	127.72	148.19	143.18	129.18	120.8	135.94	146.52	97.537	132.19	133.88	131.96	192.6	128.18	182.49	128.09	101.7	89.755	168.96	153.07	148.51	193.95	165.32	190.2	177.54	153.8	201.18	151.53	198.91	159.94	185.39	160	171.73	234.5	178.08	166.94	156.76	266.32	362.77	168.02
423.19	389.62	441.57	453.67	430.87	405.09	422.69	397.04	406.32	415.68	403.61	447.22	410.87	439.31	374.96	338.32	357.75	350.37	372.89	375.42	351.02	446.8	413.34	427.74	471.09	429.54	404.61	401.5	459.28	341.64	448.95	459.65	413.32	462.54	551	446.38	439.81	444.16	433.24	475.12	483.72	435.26	406.28	403.65	470.17	462.09	453.9	369.17	387.95	415.7
154.45	146.77	166.7	136.22	142.05	149.67	146.49	153.18	205.38	167.79	154.93	160.2	190.47	163.52	156.96	163.94	158.75	114.42	150.28	145.6	132.1	178.94	153.2	152.47	164.17	172.44	172.74	192.5	197.49	200.18	184.65	214.66	151.58	163.03	189.69	188.38	252.05	229.85	235.5	205.61	186.06	207.87	141.32	107.16	139.86	122.06	78.644	102.5	121.26	92.843
104.51	72.383	78.052	83.722	84.819	84.383	107.03	78.643	117.5	98.533	100.79	91.213	94.644	101.78	168.42	130.47	150.56	167.96	132.65	122.29	145.72	141.12	155.83	120.29	145.41	185.91	150.62	154.15	72.5	84.471	80.618	87.15	109.11	97.517	88.918	63.833	60.104	109.88	146.74	136.48	120.89	113.57	83.35	87	111.06	114.57	107.18	104.25	82.833	80.926
601.18	532.53	609.32	571.9	579.7	660.82	643.57	575.73	580.49	577.76	561.73	582.78	636.98	595	576.05	586.83	640.62	578.96	560.62	567.75	625.38	563.91	535.99	520.86	553.46	632.7	750.35	746.42	653.89	618.15	672.31	681.46	644.48	563.92	611.02	559.43	594.62	628.04	637.91	549.59	617.59	606.45	596.24	586.15	600.32	601.83	553.42	539.36	593.96	536.95
134.49	135.99	124.54	133.71	137.21	148.06	154.61	146.72	141.63	146.45	129.51	127.78	108.68	148.31	109.72	73.971	68.131	93.725	103.09	110.1	77.711	106.51	101.13	114	104.16	109.61	103.23	75.338	75.117	56.518	92.333	82.456	54.515	69.401	73.067	100.92	73.729	74.702	151.6	347.01	499.67	208.65	156	152.51	142.92	139.3	107.3	124.37	137.97	99.383
0	0	0	0	0	0	0	0	0	0	0	0	0	0	0	0	0	0	0	0	0	0	0	0	0	0	0	0	0	0	0	0	0	0	0	0	0	0	0	0	0	0	0	0	0	0	0	0	0	0
456.67	428.35	407.63	442.81	479.69	700.25	477.51	507.09	441.85	494.84	466.73	456.59	653.56	489.1	393.55	400.21	369.43	314.45	346.97	489.29	384.45	328.8	394.54	412.74	472.23	423.19	636.46	432.27	562.22	545.04	483.71	456.38	503.93	612.67	475.6	482.42	498.9	596.2	498.91	515.83	654.76	515.73	518.98	473.84	544.22	500.04	551.57	587.58	462.92	575.94
293.54	423.39	328.14	395.04	404.94	420.78	404.93	388.43	414.08	394.85	418.75	217.67	418.2	353.53	367.94	280.88	287	328.72	285.75	392.88	371.71	391.79	401.11	402.51	574.28	469.3	417.16	393.57	557.56	454.41	492.58	586.71	549.18	547.38	474.45	493.25	480.54	464.41	566.66	540.24	475.19	446.22	395.26	374.88	374.28	455.39	447.04	419.82	348.84	405.31
0	0	0	0	0	0	0	0	0	0	0	0	0	0	0	0	0	0	0	0	0	0	0	0	0	0	0	0	0	0	0	0	0	0	0	0	0	0	0	0	0	0	0	0	0	0	0	0	0	0
0	95.553	195.13	161.49	167.64	160.69	175.85	172.36	254.83	191.73	160.95	160.44	190.47	162.48	188.25	221.45	220.46	186.97	166.96	188.57	193.98	205.62	264.95	175.45	170.8	219.26	206.35	193.41	148.96	157.5	148.53	68.525	154.85	144.49	113.93	108.55	147.14	154.82	121.97	49.367	0	0	0	0	121.51	171.26	169.78	0	0	138.47
85.517	79.07	67.882	81.521	78.757	60.53	65.146	81.548	63.161	89.705	76.156	63.3	88.64	64.834	68.312	142.15	260.04	161.85	80.578	100.77	77.786	87.939	47.61	66.793	106.4	84.138	114.17	82.634	76.134	62.397	54.263	75.729	67.331	75.75	66.04	61.333	64.55	77.342	64.244	55.194	85.856	60.508	72.593	80.354	92.812	120.28	78.65	95.608	69.803	69.133
659.21	441.96	521.84	499.19	493.84	488.18	492.04	778.11	518.15	556.35	560.85	470.27	504.03	460.95	779.2	403.73	351.52	324.63	395.5	408.31	340.52	586.5	355.38	363.08	379.03	402.48	423.31	401.6	692.81	373.46	341.63	392.47	421.92	392.04	200.92	681.43	398.34	368.6	442.46	447.65	458.69	423.43	747.89	452.22	424.03	417.82	377.1	423.91	408.23	705.97
0	0	0	0	0	0	0	0	0	0	0	0	0	0	0	0	0	0	0	0	0	0	0	0	0	0	0	0	0	0	0	0	0	0	0	0	0	0	0	0	0	0	0	0	0	0	0	0	0	0
165.08	169.46	130.16	129.2	155.89	149.76	127.27	154.78	157.05	170.65	150.24	176.73	185.21	183.48	144.59	121.67	114.71	117.84	174.66	162.3	136.74	152.72	184.75	187.45	178.26	178.66	192.3	151.7	212.46	176.98	191.13	256.59	256.33	209.34	149.98	196.78	205.54	212.2	206.42	173.73	188.76	146.04	167.75	159.5	208.99	227.79	206.95	189.07	159.85	199.42
77.74	115.29	111.34	124.03	87.247	95.536	120.29	121.87	124.99	151.18	140.04	142.95	120.97	156.44	188.07	166.69	148.67	159.08	142.82	246.5	154.61	133.53	148.72	148.58	141.88	167.58	170.23	167.58	151.68	119.1	122.51	133.22	137.66	174.58	158.42	145.92	141.97	131.48	138.72	152.61	133.24	149.33	119.25	98.103	104.77	109.82	115.39	121.17	97.708	129.16
367.1	349.43	435.51	1014.2	403.61	391.12	352.74	378.26	397.01	417.73	882.48	412.38	374.14	334.31	346.37	370.66	356.46	598.05	366.71	403.71	281.11	330.64	368.03	541.29	916.99	461.63	478.31	352.84	406.46	375.57	445.66	861.08	398.72	392.24	426.59	410.86	355.59	466.99	967.22	396.34	400.39	357.7	366.53	338.38	451.83	976.08	417.52	369.27	411.05	375.47
307.88	325.55	326.82	354.21	378.18	359.58	289.68	399.91	345.16	380.41	327.83	341.53	329.33	286.79	270.55	266.27	272.55	241.09	243.56	238.75	251.35	187.51	260.95	281.42	299.32	322.59	321.06	226.55	286.8	313.12	284.3	306.58	340	389.61	305.98	291.73	310.06	305.47	279.24	300.59	332.26	299.56	240.62	255.22	272.4	275.35	298.09	279.71	283.25	304.67
73.976	77.067	91.583	96.393	103.97	92.776	86.402	65.385	66.117	80.15	102.79	98.44	101.67	119.32	52.45	42.528	46.417	52.264	12.057	1	56.083	55.919	59.186	82.35	88.65	89.087	62.389	80.758	105.15	94.464	96.429	82.783	85.25	101.69	87.929	86.858	69.95	96.817	99.593	83.456	111.5	127.47	80.097	72.577	68.693	77.542	92.269	94.398	90.75	86.022
425.32	380.71	435.52	793.23	1607.6	2394.3	1275.3	615.55	476.55	506.7	441.38	408.19	477.13	372.59	382.38	311.9	242.48	271.55	335.13	359.56	369.12	419.51	404.29	371.49	428.1	418.34	446.33	424.37	328.23	269	283.53	290.87	274.66	291.35	304.32	306.34	360.93	331.15	288.62	330.67	234.77	278.38	333.23	318.06	332.08	298.67	316.73	324.07	312.6	324.42
234.4	167.25	226.31	204.68	312.97	280.9	194.45	220.64	219.8	207.9	213.06	294.45	234.66	180.42	199.1	147.03	147.69	150.83	203.43	160.99	168.86	220.35	254.85	259.93	197.87	271.85	207.94	161.2	196.25	186.85	206.69	206.96	259.03	229.32	199.79	225.48	221.72	212.61	221.67	266.24	221.82	173.58	196.35	177.03	262.24	189.66	257.66	207.97	163.72	184.52
94.715	94.605	51.019	0	0	0	0	0	0	0	0	0	0	0	27.633	0	0	0	0	0	0	0	0	88.284	138.25	122.01	97.086	97.144	73.051	67.125	101.31	75.466	96.656	86.119	72.253	68.658	59.917	64.375	60.57	76.842	68.797	56.941	98.281	149.67	134.82	144.56	136.23	131.97	106.05	91.387
0	340.12	330.91	318.15	357.64	355.56	300.32	355.38	556.46	383.4	382.2	352.98	392.15	292.65	437.36	550.48	421.61	420.3	414.6	395.02	334.42	402.05	478.91	560.33	641.89	550.02	484.86	451.07	331.4	0	263.97	373.17	339.85	283.19	244.85	284.15	465.64	364.56	297.58	328.57	272.39	233.08	323.72	448.54	416.66	366.87	435.28	368.91	332.17	353.33
214.63	242.85	281.81	272.05	249.99	297.08	328.51	247.85	327.26	303.78	296.16	281.3	281.19	273.6	284.98	341.28	318.33	282.12	304.33	278.59	265.89	239.19	333.03	307.11	291.12	308	324.37	310.23	274.32	247.71	233.62	230.93	264.63	268.97	303.87	199.63	265.91	244.76	262.76	264	251.52	247.75	254.45	249.5	287.46	244.08	230.98	246.9	224.28	180.46
627.17	442.25	420.34	414.65	401.53	498.78	427.95	660.56	432.59	361.57	389.98	326.98	329.76	405.78	736.35	506.41	523.84	432.33	437.54	433.01	438.66	687.36	393.1	564.89	569.37	512.32	455.18	521.63	638.22	448.48	454.04	455.27	483.54	506.17	514.26	754.82	535	481	570.34	586.36	540.66	478.19	661.32	383.68	410.18	435.3	442.82	135.35	0	580.37
0	0	0	0	0	0	0	0	0	0	0	0	0	0	0	0	0	0	0	0	0	0	0	0	0	0	0	0	0	0	0	0	0	0	0	0	0	0	0	0	0	0	0	0	0	0	0	0	0	0
307.57	326.46	300.17	316.5	341.62	358.5	455.5	322.89	300.14	355.16	298.42	321.2	304.09	474.59	313.19	306.92	256.39	271.99	284.22	311.36	542.72	274.17	327.45	369.39	358.81	356.37	359.4	603.16	323.11	275.28	302.75	307.84	321.6	343.52	461.35	312.02	293.38	355.64	349.4	343.7	433.76	500.48	334.81	303.48	322.97	369.83	334.85	269.48	458.58	284.15
319.52	413.57	329.8	305.72	333.61	254.22	262.91	313.4	432.36	349.09	296.49	324.4	285.82	259.7	347.4	393.14	335.87	262.09	295.76	296.56	400.2	325.17	482.39	386.02	344.69	434.09	370.01	323.1	360.66	409.86	371.03	333.2	358.13	326.09	320.41	296.47	437.01	385.93	317.17	286.55	325.23	267.48	330.35	404.02	387.45	322.43	337.14	292.68	283.35	328.94
279.59	351.01	392.06	613.2	761.78	445.99	386.65	377.53	359.8	329.54	346.47	347.49	366.36	306.69	369.34	327.78	331.27	297.58	335.53	334.19	299.35	337.47	358.26	317.3	384.17	344.07	326.23	270.38	338.18	302.48	318.48	314.58	312.23	314.48	278.86	322.34	320.51	314.3	322.4	327.85	346.57	277.07	358.17	341.64	388.68	358.96	339.46	371.23	305.25	318.89
240.83	252.56	286.88	255.21	266.74	237.83	301.8	258.7	270.92	284.49	278.29	273.61	283.69	240.4	313.3	270.5	297.13	327.75	296.52	340.92	340.07	343.42	383.04	358.3	412.1	419.2	403.77	312.87	302.05	296.58	293.09	345.04	290.57	282.64	313.13	307.93	345.57	341.82	427.63	369.54	358.22	325.33	296.3	341.49	324.07	372.29	342.32	358.93	341.32	268.17
290.32	236.32	266.17	268.35	327.86	310.55	368.55	305.1	299.12	285.52	263.83	347.41	313.91	405.03	318.22	288.17	297.33	267.19	310.99	270.37	295.86	279.19	356.08	421.93	399.81	409.83	331.86	414.99	339.11	339.73	336.2	309.11	302.82	288.5	353.98	328.01	341.05	290.11	286.02	351.6	326.51	420.13	308.94	254.46	246.91	271.81	273.3	218.72	327.28	262.74
156.59	213.41	178.49	152.08	193.3	165.95	166.79	159.6	181.06	181.96	152.28	162.11	185.59	191.74	176.88	202.88	275.08	211.82	211.76	183.74	226.53	201.25	199.05	243.62	251.11	239.1	193.88	231.22	142.8	231.66	218.39	293.03	234.06	241.03	221.97	156.62	225.9	276.27	190.96	249.96	218.82	212.76	214.95	293.24	316.24	238.53	247.36	352.28	316	195.23
44.283	77.267	68.226	57.667	53.415	32.333	36.591	43.385	65.583	59.467	59.808	69.352	55.517	65.5	46.667	46.861	57.643	53.183	30.379	24.167	58	47.5	51	46	53.35	46.467	52	50.083	45.544	46.2	44.567	36.983	52.8	36.365	43.333	40.625	83.567	43.833	47.743	46.267	43.55	43.95	50.917	61.417	69.283	52.643	65.675	66.967	47.458	60.7
0	0	0	0	0	0	0	0	0	0	0	0	0	0	0	0	0	0	0	0	0	0	0	0	0	0	0	0	0	0	0	0	0	0	0	0	0	0	0	0	0	0	0	0	0	0	0	0	0	0
57.667	70.517	60.308	34.758	55.912	53.53	54.442	51.122	63.383	75.676	64.756	76.052	59.958	62.483	58.95	76.305	50.484	48.107	42.983	47.485	54.192	43.55	49.261	54.617	63.15	92.606	60.969	60.983	62.706	83.424	79.551	44.467	66.383	69.639	73.243	46.406	65.019	56.464	54.194	74.605	74.044	48.25	60.046	68.933	78.65	49.024	62.417	71.575	54.922	90.197
574.15	503.96	479.84	566.62	565.05	540.72	567.53	540.79	487.18	603.57	630.73	610.73	611.03	516.29	518.15	636.66	678.88	606.43	580.1	591.95	599.05	578.46	597.65	648.14	621.31	655.69	589.97	560.53	640.62	688.83	589.04	483.89	582.78	474.84	479.44	563.41	528.73	734.99	736.21	720.8	687.98	634.18	473.43	453.45	528.49	528.21	483.78	478.29	547.06	469.59
258.79	244.85	263.61	342.59	267.22	282.56	258.88	290.65	222.13	310.03	320.55	224.31	255.78	286.51	339.15	263.46	303.3	307.85	299.64	291.24	384.8	298.32	262.12	388.8	412	319.37	301.25	308.48	309.84	300.49	274.93	409.61	326.66	341.14	284.38	284.87	299.43	318.81	454.67	373.39	334.78	272.67	269.42	277.09	313.34	427.02	337.31	343.89	339.56	313.91
0	0	0	0	0	0	0	0	55.5	98.667	92.786	97.667	78.357	65.91	139.01	162.17	172.55	135.36	129.86	114.52	171.56	153.66	128.24	139.43	167.54	210.22	155.12	128.9	204.12	178	218.1	221.62	285	552.56	332.42	230.55	240.98	281.04	213.74	238.34	163	193.15	227.95	214.66	226.65	203.49	224.76	186.08	165.96	244.9
226.41	208.96	187.83	217.02	232.44	265.73	249.99	235.3	223.03	229.8	223.17	218.89	261.49	216.09	229.68	228.85	197.06	186.51	189.85	200.44	175.43	212.13	230.9	170.71	210.38	209.73	279.32	194.06	228.65	182.61	227.9	221.56	246.75	243.45	220.03	207.79	195.87	183.55	208.67	226.73	304.59	269.36	232.27	223.46	251.76	254.07	337.55	745.6	325.08	286.61
97.182	110.13	149.05	144.6	111.5	118.08	108.03	106.2	114.02	104.38	83.15	88.335	110.27	97.25	72.4	0	0	0	0	0	0	0	0	0	0	0	0	0	0	0	0	0	0	0	0	0	0	0	0	0	0	0	0	0	0	0	0	0	0	0
59.462	63.564	61.083	42.833	65.5	62.417	48.733	75.638	82.717	66.526	79.283	69.625	71.574	48.208	118.85	112.89	115.92	146.41	106.83	118.27	109.95	125.2	120.67	139.35	143.76	136.3	126.9	99.55	143.21	132.2	121.57	153.21	154.85	160	134.15	162.99	162.33	137.01	176.65	164.97	195.72	143.72	105.42	110.51	107.64	107.15	117.44	117.04	113.78	118.77
645.79	708.46	931.64	848.25	896.54	919.76	903.57	864.52	929.65	1176.2	928.11	929.41	951.75	895.55	1024.2	1187.1	1353.7	1182.2	1077.7	1048.4	969.34	977.74	895.31	1018.6	1063.4	1043.6	978.15	897.97	1058	954.61	1144.8	1033	1097.5	955.04	975.23	1003.2	988.53	1121.9	1075.9	1007.1	1034.2	950.56	1003.8	901.9	1054.4	1089.4	985.46	942.71	915.89	893.95
0	0	0	0	0	0	0	0	0	0	0	0	0	0	0	0	0	0	0	0	0	0	0	0	0	0	0	0	0	0	0	0	0	0	0	0	0	0	0	0	0	0	0	0	0	0	0	0	0	0
156.53	171.42	149.28	190.01	211.73	195.04	205	202.62	259.86	237.22	234.27	236.06	209.35	204.89	204.25	195.36	203.38	157.44	172.67	189.78	167.79	137.48	167.8	184.88	202.77	199.75	174.88	150.31	226.6	189.28	237.43	251.88	252.71	232.48	253.95	224.73	248.94	256.85	81.538	299.91	259.03	210.79	154.31	214.05	209.64	203.56	154.08	206.18	206.71	188.3
208.93	248.77	224.63	260.86	333.07	304.66	274.41	417.79	319.99	268.4	335.46	324.9	285.69	367.83	292.68	227.58	175.9	235.44	268.64	209.54	136.23	463.59	326.24	299.35	294.56	370.49	303.36	260.84	431.73	252.87	258.77	278.35	269.19	283.31	254.21	366.54	284.89	256.83	231.98	292.03	122.44	252.98	390.96	283.03	332.86	361.5	336.24	333.92	233.27	406.35
99.987	87.314	89.608	107.24	115.69	97.075	94.689	110.95	103.14	107.01	106.63	256.64	484.77	190.52	122.53	114.07	130.6	101.2	119.31	123.13	88.382	71.862	90.647	85.995	74.671	70.182	88.436	94.342	89.917	71.025	72.949	94.083	77.55	101.89	68.733	69.395	73.883	82.55	59.444	49.071	73.888	82.998	92.648	98.798	111.65	112.49	86.99	86.673	106.25	102.97
112.44	109.12	112.93	102.58	132.49	213.93	176.55	118.52	117.36	125.76	129.81	92.844	115.87	103.12	93.117	101.88	114.83	82.2	113.63	90.979	96.414	93.8	90.307	116.63	113.17	133.19	134.58	147.01	84.55	103.12	102.15	84.951	111.39	134	100.72	101.41	98.192	103.63	97.323	104.18	91.55	85.869	126	110.94	97.567	107.42	121.5	130.71	105.17	105.16
206.77	206.64	249.88	243.58	214.68	253.79	217.86	233.32	212.42	239.15	216.76	196.4	227.58	234.2	233.4	235.21	215.82	208.05	219.45	185.89	80.565	195.67	231.29	230.46	235.72	239.7	221.7	218.95	173.55	150.99	175.09	153.66	168.76	175.96	178.84	201.65	173.61	186.82	212.56	221.18	193.83	162.33	214.7	205.83	218.5	235.23	244.51	220.61	227.33	288.3
108.54	103.86	104.18	130.73	111.5	139.55	118.51	113.15	127	135.87	129.51	100.53	122.56	134.04	97.753	89.271	95.444	91.494	92.472	99.656	180.22	81.343	86.833	106.28	119.44	117.97	103.96	126.33	66.512	56.169	68.622	66.25	94.25	81.358	88.51	76.5	84.393	78.01	85.075	64.588	137.85	91.81	78.608	98.416	121.34	97.079	87.381	68.856	96.674	82.25
45.945	55.802	40.25	57.167	45.267	50.143	56.667	50.333	55.667	35.5	36.117	49.333	53.969	31.25	28.94	36.4	23.683	31.957	31.24	22.85	7.5333	15.626	38.56	28.033	27.249	64.28	37.12	42.643	42.421	43.367	27.083	43.383	47.444	24.056	13.75	27.033	13	35.817	18.409	24.333	20.5	20.655	21.426	13.833	22.893	56.51	39.679	11.167	56.417	26.631
27.521	31.729	39.385	33.75	39.966	28.583	36.333	32.167	24.369	38.467	40.96	44	35.833	42.25	40.733	174	526.72	245.72	53.333	38.981	15.917	47.961	27.155	41.66	61.628	75.996	61.177	49.875	34.692	43.517	27.423	48.267	48.408	37.625	29.36	25.806	29.683	56.715	29.302	50.893	40.5	40.327	33.907	56.694	69.6	82.655	79.571	66.958	57.986	75.586
35.985	38.128	33.374	17.933	13.233	44.329	53.084	30.391	69.767	67.15	54.229	54.369	66.406	52.615	33.161	33.833	38.917	21.583	0	0	43.9	46.925	51.667	49.733	0	44.43	36.717	81.161	120.89	99.062	140.65	143.89	124.55	159.03	152.65	142.27	113.86	42.671	129.95	137.57	129.1	95.698	165	180.26	185.1	177.16	171.58	169.42	195.45	208.21
326.84	416.85	332.61	335.91	295.99	335.12	257.7	275.43	405.34	334.16	310.52	256.81	336.59	316.87	284.7	348.81	325.54	266.11	255.99	279.03	267.22	302.56	439.84	270.75	356.56	315.43	334.07	294.95	395.38	453.12	362.49	368.83	364.86	332.6	324.18	318.94	470.95	314.2	382.65	350.65	376.36	366.14	302.8	362.69	337.09	322.24	294.15	350.53	317.44	303.91
25.152	21.117	18.992	15.56	17.15	17.81	17.956	29.468	21.667	32.852	21.067	13.458	10.126	12.889	44.833	32.9	35.375	31.567	22.301	43.495	51.867	26.583	42.774	19.347	37.717	41.643	35.043	19.704	24.833	13.75	21.032	17.393	31.045	22.615	20.046	22.5	20.6	17.129	18.833	24.036	44.292	20.76	33.4	31.417	31.105	26.938	27.476	40.472	23.333	26.25
0	0	0	0	0	0	0	0	0	0	0	0	0	0	0	0	0	0	0	0	0	0	0	0	0	0	0	0	0	0	0	0	0	0	0	0	0	0	0	0	0	0	0	0	0	0	0	0	0	0
709.75	742.7	743.07	780.44	805.74	795.59	742.97	698.81	747.41	781.7	741.32	760.79	746.76	786.6	749.71	646.7	632.61	569.66	710.61	661.12	621.2	659.27	684.27	659.91	709.83	819.79	844.42	703.35	803.86	723.37	793.39	802.92	928.5	895.04	834.27	843.18	793.77	850.59	934.46	834.28	780.05	653.81	748.69	727.82	684.9	732.81	791.78	719.09	731.6	686.76
958.03	961.15	997.82	1071	1229.8	1102	1098.6	964.67	999.23	1035.3	963.46	1174.6	1025.7	999.55	995.83	874.62	789.08	790.23	1008.6	861.3	775.49	778.03	880.82	882.77	969.2	1113	923.15	852.93	863.04	734.68	819.62	899.88	991.88	935.41	907.51	896.92	912.1	884.98	1073.4	1009.1	939.8	780.96	920.61	868.73	937.93	948.28	1073.1	970.27	956.41	965.5
420.88	468.66	454.95	523.58	867.96	422.63	512.29	453.94	463.35	449.55	424.9	938.84	381.91	474.35	398.37	387.58	320.49	402.71	746.8	391.6	392.65	369.2	362.86	422.46	452.2	894.39	426.06	425.33	440.35	396.74	478.06	493.01	881.22	481.82	450.23	507.9	411	487.3	571.59	825.72	404.2	420.23	412.69	439.41	463.06	551.13	918.75	391.19	412.77	406.68
259.47	259.67	291.07	434.41	326.01	280.21	283.93	252.1	254.61	256.53	413.51	328.75	277.93	274.6	250.28	268.12	293.7	443.06	294.02	274.25	246.94	236.08	225.12	221.6	386.25	259.44	243.94	240.39	295.81	273.56	239.49	431.9	261.12	247.75	248.81	292.78	288.21	283.36	403.71	238.83	211.94	245.84	251.66	274.85	308.91	468.17	287.09	249.06	340.36	250.78
37.836	39.917	34.883	34.417	54.31	52.083	38.148	50.39	53.75	31.283	29.093	52.939	54.276	31.667	29.06	24.5	32.619	34.133	36.114	40.497	25.262	31.4	49.778	41.258	43.612	44.168	54.458	27.925	59.887	52.565	71.307	66.922	76.1	54.706	81.692	81.5	63.033	68.024	70.233	75.324	75.876	48.79	69.867	61.377	50.988	47.1	55.148	53.433	45.733	47.514
871.19	832.57	909.44	1654.1	838.63	956.04	843.78	860.77	863.17	951.01	1826.1	907.18	927.88	913.84	1156.3	1158	1211.8	1311.9	1084.9	1095.8	1010.1	940.89	970.25	1065.2	1881.5	1105.2	1086.7	991.53	983.48	860.98	999.93	1937.7	1142.6	948.13	914.57	901.66	939.05	951.77	1883.1	1020.6	1008.1	916.92	938.85	855.02	1111.9	1840.2	975.77	1013.5	963.51	901.2
69.606	155.84	277.9	172.98	197.14	206.68	146.5	159.05	224.1	328.98	166.83	203.57	162.22	158.2	129.25	234.62	220.32	167.92	219.53	200.61	91.35	135.65	187.83	304.41	238.71	253.22	227.25	191.13	160.68	197.99	339.04	212.09	196.8	214.05	203.48	182.21	205.66	304.14	208.27	231.84	92.732	170.67	169.96	196.55	328.24	234.49	245.81	208.21	166.51	178.97
187.97	215.38	205.68	204.69	245.76	254.89	187.62	183.72	200.49	183.03	173.92	215.43	204.18	205.94	174.32	160.19	288.83	165.64	202.54	134.07	77.769	160.6	166.45	190.77	179.91	209.94	166.77	146.21	194.58	210.54	206.28	219.52	258.35	184.09	180.1	202.41	149.19	236.33	183.08	208.1	228.45	187.54	186.2	172.81	216.13	189.68	191.87	183.97	173.67	219.28
60.833	68.833	90.167	66.167	65	47	77.7	58.25	74.583	99	101	90.667	76.667	79.25	59.95	94.542	93.833	87.167	65.179	79.208	82.251	69.25	59.568	70.167	78	68.5	109.39	98.5	93	70	63	84.5	53.25	50.148	61.833	61	61.25	82.476	103.93	89.25	87	79.2	90.183	84.3	97.6	86.75	75.133	85.767	71.333	65
242.45	235.46	228.41	216.66	279.39	292.7	255.61	281.27	283.13	263.16	235.08	274.5	275.74	315.36	337.89	394.78	469.86	448.52	490.45	406.76	371.53	343.76	358.61	352.77	331.31	362.26	290.35	291.67	276.11	233.39	319.51	271.94	264.12	265.96	252.57	325.92	287.51	304.5	249.2	310	315.11	328.55	368.72	391.07	321.17	320.19	372.66	352.13	371.67	331.93
331.45	379.02	563.72	464.96	400.71	388.2	420.53	405.04	359.41	667.57	287.75	403.92	447.38	415.77	388.12	376.91	590.16	422.07	370.41	348.86	332.47	335.68	262.89	613.53	401.8	427.34	429.88	370.86	307.09	254.96	419.87	290.81	21.833	0	0	22	43.792	539.23	174.2	3	0	0	241.24	395.31	765.44	423.06	409.4	468.97	402.45	405.97
0	0	0	0	0	0	0	0	0	0	0	0	0	0	0	0	0	0	0	0	0	0	0	0	0	0	0	0	0	0	0	0	0	0	0	0	0	0	0	0	0	0	0	0	0	0	0	0	0	0
323.6	270.17	264	358.67	269.66	282.53	253.64	265.54	269.89	312.45	379.46	231.11	148.25	251.05	362.25	293.69	328.27	377.61	369.51	318.42	300.53	331.02	353.62	367.7	473.47	459.57	335.15	286.44	313.96	329.98	335.04	384.8	305.8	303.55	275.16	285.68	319.47	317.32	408.87	308.15	252.52	254.75	333.73	323.37	334.82	420.44	316.09	286.39	273.55	280.08
94.81	151.92	120.72	141.46	154.68	139.83	172.65	132.61	157.41	170.78	144.2	176	150.7	140.51	168.12	183.17	189.08	186.27	163.74	184.29	187.88	165.58	198.32	185.81	182.95	175.95	157.5	181.74	171.98	198.42	191.78	204.67	225.29	230.26	205.42	174	239.27	211.01	221.78	214.47	207.28	225.3	164.88	183.13	201.87	188.2	156.41	146.08	168.62	218.24
193.2	181.01	228.46	226.88	234.34	189.11	169.97	190.66	231.83	236.05	217.31	212.3	183.11	162.74	243.83	210.39	243.41	238.73	168.39	235	257.72	234.81	274.12	244.41	223.3	212.65	198.41	210.86	256.82	206.47	205.95	243.18	241.63	206.38	216.79	240.4	281.07	243.09	226.2	252.09	215.56	216.12	202.16	210.09	227.47	230.7	253.3	229.03	223.8	205.21
381.64	331.71	370.55	363.98	402.37	395.77	376.37	362.73	323.25	386.51	365.41	306.02	229.24	263.68	113.11	453.5	538.18	398.02	355.47	374.86	319.97	293.63	301.14	322.81	305.23	376.89	339.82	322.88	311.87	283.58	295.03	343.67	228.3	393.17	341.8	367.91	341.66	307.7	309.49	315.43	373.81	305.18	295.56	295.53	167.83	224.4	243.79	253.93	275.89	226.89
0	0	0	0	0	0	0	0	0	0	0	0	0	0	0	0	0	0	0	0	0	0	0	0	0	0	0	0	0	0	0	0	0	0	0	0	0	0	0	0	0	0	0	0	0	0	0	0	0	0
247.1	256.99	250.29	244.85	277.42	375.61	296.56	283.67	243.14	266.82	248.3	283.08	353.36	320.22	266.92	237.69	237.71	277.75	247.05	340.03	301.94	275.89	203.82	273.47	331.23	311.59	391.25	264.33	272.62	209.4	270.84	278.09	245.66	432.63	235.53	260.86	270.81	256.54	309.04	315.6	437.63	296.6	234.62	166.16	280.13	289.11	252.87	422.48	247.53	265.52
0	0	0	0	0	0	0	0	0	0	0	0	0	0	0	0	0	0	0	0	0	0	0	0	0	0	0	0	0	0	0	0	0	0	0	0	0	0	0	0	0	0	0	0	0	0	0	0	0	0
566.67	541.6	581.12	610.2	588.05	667.84	562.64	575.72	621.12	652.26	641	643.05	679.15	678.09	530.92	510.41	540.44	471.89	504.46	529.55	514.32	489.03	528.59	543.83	508.2	579.01	571.72	469.21	668.32	585.22	650.36	642.41	622.49	640.02	596.59	582.04	657.37	625	657.91	639.76	661.48	653.89	600.35	565.09	642.63	607.79	590.42	623.45	600.07	565.66
203.56	192.05	167.21	192.58	169.72	159.16	171.35	133.08	163.97	147.95	202.38	191	146.71	155.12	151.32	178.55	203.74	176.42	177.86	185.58	230.31	126.26	202.28	201.8	199.06	163.15	187.23	204.72	159.5	166.41	170.37	266.94	199.68	178.21	132.54	196.19	225.4	204.52	208.27	195.15	176.33	168.31	198.12	210.05	246.17	557.71	1010.4	983.53	1070.5	291.51
1581	1487.9	1672.5	1703	1781.8	1845.2	1653.1	1715.3	1667.9	1792.8	1774.2	1982.7	1934.4	1673.6	1689.1	1724.6	1852.5	1693.2	1835.5	1676.9	1586.4	1570.1	1567.5	1650.6	1676	1794.3	1814.3	1635.1	1930.8	1773.5	2050.7	2131.1	2099.2	2073.7	1827.6	1911.9	1968	1847.7	2197.3	2017.1	1965.3	1774.6	1769.3	1721.2	1817.2	1737.5	1725	1835.7	1751.8	1716.2
411.61	413.27	452.65	467.52	478.98	503.4	453.05	421.39	417.07	393.46	429.14	427.22	473.07	448.88	391.15	366.03	386.4	377.54	361.34	387.76	341.36	381.4	368.58	385.61	427	455.71	476.31	472.61	397.8	339.44	400.82	396.87	387.27	359.09	408.25	341.41	358.81	364.62	414.94	368.21	397.1	407.7	349.41	345.36	361.33	367.42	391.08	390.47	408.52	358.47
685.98	530.05	548.03	536.71	530.86	550.37	528.46	605.81	580.32	535.57	476.07	520.67	496.25	526.76	554.3	536.46	573.05	508.19	422.78	399.02	509.72	556.49	532.17	481.63	510.6	482.08	432.42	557.84	522.73	455.18	472.12	473.64	510.7	483.44	534.33	654	532.05	464.57	155.69	504.88	471.03	491.97	594.14	449.89	461.54	503.53	419.76	456.42	540.85	597.25
493.92	470.74	797.52	662.6	650.8	726.1	598.25	657.46	642.5	827.36	723.52	481.86	434.45	749.92	640.63	691.4	1068.9	784.34	621.72	566.99	478.56	496.28	547.25	669.93	588.67	490.7	541.91	457.38	503.97	443.99	671.04	591.39	552.9	552.5	473.83	413.9	485.89	687.27	596.68	584.74	574.46	525.79	546.04	448.09	654.43	577.33	447.17	499.44	475.09	471.48
252.14	285.02	285.79	260.03	308.34	296.26	262.1	311.97	361.59	333.8	322.29	293.98	243.85	315.85	314.17	286.26	350	331.69	298.69	361.34	410.44	326.12	338.18	358	381.91	468.23	400.83	385.28	458.99	449.08	398.59	426.43	458.54	380.57	399.82	386.11	424.72	445.61	370.07	447.15	402.27	372.65	264.4	269.05	281.67	292.18	298.41	287.1	273.49	252.2
756.03	847.65	917.3	899.65	891.93	936.82	817.88	765.04	787.17	956.63	862.4	855.72	783.16	875.19	742.2	720.35	861.14	741.1	727.13	788.8	783.03	800.7	756.71	932.76	867.22	883.55	893.69	958.29	871.18	864.02	641.49	855.8	827.19	860.71	870.51	846.26	1187.8	1373.7	927.86	892.32	1260.6	949.82	705.03	706.7	874.59	1437.5	1536.9	1323.6	1170.5	1330.3
816.95	806.94	862.94	888.26	882.24	904.98	889.67	863.17	907.5	905.89	841.44	833.44	831.52	818.65	706.17	675.76	715.86	694.82	653.4	676.24	661.78	648.42	739.92	870.06	825.32	872.1	851.71	833.55	821.87	777.46	941.36	874.32	860.32	888.57	882.53	840.84	945.79	1131.9	948.21	816.6	1071.2	902.82	779.65	741.21	931.58	1085.1	1086.1	1212.8	1128.5	1188.7
795.47	773.36	857.58	843.56	815.1	872.81	842.01	816.63	736.37	832.99	744.62	776.13	809.76	793.67	671.44	632.75	626.76	621.05	625.15	661.82	618.33	607.05	620.78	699.82	721.7	733.53	849.34	705.19	772.27	726.99	797.2	780.49	764.58	793.23	783.8	718.41	752.31	728.23	855.58	750.76	756.21	737.87	692.56	669.2	761.8	763.53	721.06	775.27	706.29	670.11
726.19	649.03	707.29	718.28	754.88	774.2	780.64	745.52	771.71	764.45	724.24	793.66	805.53	691.81	741.89	746.98	787.36	688.47	674.22	858.79	854.3	663.51	739.8	845.76	826.17	909.96	888.31	871.83	767.46	745.42	863.98	885.2	794.16	843.08	833.76	817.89	827.19	924.49	835.6	767.45	985.68	783.41	669.36	645.98	767.71	976.09	906.22	951.79	897.11	1055
2245.6	2176.1	2302	2236	2380.8	1995.3	1755.1	2184.7	2290.6	2187.8	2126.5	2072.8	1893.4	1521.9	1828.5	1793.2	1758.8	1424.4	1729.6	1626.4	1401	1869.4	1819.6	1531.1	2077.4	2189.7	2074.3	1667.2	2473.2	2379.3	2651.6	2596.5	2450.3	2300.9	1866.4	2536.7	1803.2	796.33	2348.7	2364.1	939.15	1352.2	2193.6	2067.7	1650.3	430.93	20.42	9.5012	78.933	7.75
217.25	229.65	240.73	224.03	257.16	211.27	281.95	267.66	237.42	201.84	232.75	238.85	202.54	276.2	198.83	185.8	242.64	221.83	218.19	231.41	278.55	225.63	221.55	178.97	185.24	221.71	197.01	294.56	248.4	219.31	200.12	140.78	159.08	146.67	294.06	218.28	167.75	181.32	137.34	148	176.25	228.51	213.35	217.48	211.92	200.25	176.1	234.99	283.84	148.13
973.37	926.7	990.73	982.89	1051.8	1030.2	979.25	973.34	1007.2	976.54	865.41	910.12	970.87	895.82	797.16	778.15	813.38	724.98	850.06	805.3	739.65	828.55	797.71	942.68	970.11	1024.8	899.05	958.23	884.43	872.17	918.9	1031.7	970.24	944.67	892.74	989.35	969.14	1011.9	1072.8	1066.8	1073.7	896.72	910.84	869.75	940.57	1043.9	995.8	988.71	961.38	1042.2
547.41	554.03	618.3	562.95	611.63	647.48	718.36	576.91	638.35	596.09	584.15	632.37	661.64	649.99	530.12	489.71	524.34	512.87	501.7	507.4	459.06	440.48	489.4	560.28	617.17	608.63	687.57	622.02	597.33	547.72	630.04	586.31	589.4	608.99	616.76	547.83	566.09	590.7	620.91	588.66	630.76	581.1	534	506.31	629.98	583.06	533.33	580.2	622.97	511.47
517.83	447.24	504.55	496.37	530.91	537.21	557.16	497.07	484.03	513.46	462.86	453.06	490.37	441.51	352.31	370.29	389.31	397.63	386.52	400.34	436.63	388.72	381.09	441.43	459.98	464.87	487.6	447.96	502.14	477.71	565.73	567.82	491.79	506.36	538.58	516.22	563.08	534.08	519.53	457.31	571.17	456.52	461.7	505.74	500.91	592.47	576.05	550.8	547.52	585.24
731.94	725.93	777.72	726	728.32	793.81	832.13	728.84	716.14	738.93	731.21	771.93	730.78	730.78	594.28	535.91	630.72	599.57	573.22	577.95	597.25	595.54	589.33	692.35	707.85	656.22	735.05	752.93	772.15	693.16	810.96	826.19	794.84	860.27	818.91	864.17	988.93	1013.5	860.21	790.2	1004.8	754.72	736.54	685.1	829.73	1028.8	1040.9	1036.6	995.2	1046.8
594.42	521.2	597.36	640.56	625.62	703.24	710.87	607.53	628.47	627.95	633.76	637.61	654.45	602.37	584.05	586.74	608.46	576.08	538.2	601.38	602.19	532.89	581.87	661.19	736.2	775.36	775.63	734.76	658.63	678.35	722.6	732.92	712.48	678	671.57	700.79	654.31	680.66	730.81	686.71	709.61	690.93	614.33	576.95	604.43	615.07	583.63	570.43	607.9	546.47
270.09	332.16	350.64	305.4	320.12	319.18	331.97	465.66	395.83	334.76	299.72	347.58	310.53	337.53	466.53	335.15	354.73	302.5	340.94	333.07	210.5	623.45	449.91	419.35	455.91	513.54	450.78	468.05	569.63	358.77	365.56	313.83	329.24	316.98	364.47	498.87	387.91	408.89	446.35	331.9	210.54	345.42	558.52	357.15	370.32	378.21	374.7	348.58	437.65	548.92
741.28	758.2	747.47	824.38	826.11	860	864.62	770.89	783.97	763.09	721.66	730.99	749.34	720.56	786.91	789.05	846.85	700.75	694.3	740.77	800.29	825.99	809.74	869.21	897.79	937.67	862.49	886.77	924.4	850.42	973.67	901.48	886.86	934.51	861.1	877.12	896.98	902.26	883.49	881.89	840.15	795.55	801.56	756.32	810.61	820.47	734.34	815.13	775.46	786.66
187.28	165.83	194.22	189.99	205.54	216	192.44	240.66	222.06	243.26	220.6	211.16	268.31	109.5	253.96	262.44	234.37	172.51	212.92	234.63	251.73	249.36	228.68	235.44	290.08	265.83	237.12	224	234.05	213.96	248.99	279.57	273.82	308.83	227.41	236.63	241.46	217.45	243.62	244.23	184.02	210.43	152.74	183.02	204.78	190.1	187.2	197.75	191.28	179.86
317.73	298.62	315.92	270.37	310.33	452.95	326.45	373.56	313.36	380.86	332.36	318.67	333.98	328.26	333.68	301.87	312.41	294.5	259.74	332.54	284.35	312.77	334.77	332.08	327.07	367.12	465.33	393.97	354.05	522.94	421.73	398.12	432.16	506.81	378.82	332.38	456.41	373.86	548.7	581.19	591.47	377.42	403	400.76	368.49	623.01	1024.5	1105.1	1026.9	434.65
363.01	416.83	361.02	391.5	394.22	486.72	367.82	390.3	456.88	393.23	448.95	422.74	414.63	360.19	421.37	561.9	541.92	549.07	529.48	531.76	469.02	434.11	477.51	405.39	490.2	518.59	524.14	436.08	436.67	496.92	443.6	425.81	485.35	450.04	444.19	420.42	504.41	410.38	425.56	405.3	481.25	432.3	342.59	452.67	361.15	410.63	385.4	400.89	359.29	323.03
44.333	132.38	175.83	79.077	65.133	182.43	65.26	113.74	104.47	55.757	111.87	60.671	82.226	43.718	40.35	80.45	128.5	31.455	112.47	104.58	32.767	31.433	116.45	82.294	0	0	11.333	32.671	37.967	45.617	92.833	64	64.078	127.58	85.708	109.83	138.01	112.82	60.792	84.804	126.81	27.033	42.643	48.667	20.492	164.15	153.17	155.15	139.49	142.46
47.871	80.152	99.43	69.69	89.692	98.343	112.79	78.079	111.73	117.25	59.355	88.533	67.578	88.167	63.183	104.98	92.658	73.809	111.18	116.27	62.092	93.765	48.643	0	0	0	0	0	0	0	0	0	0	0	0	0	0	0	0	78.212	13.783	0	59.908	65.117	88.618	90.252	69.441	0	0	40.075
99.679	135.25	129.33	146.12	125.76	181.5	109.61	108.93	147.6	113.53	143.83	134.75	158.33	108.25	93.75	133.89	115.83	116.33	113.17	112.43	103.89	86.25	90.174	92.667	146.67	156.15	111.4	126	197.67	162	164.52	99	156.3	177.49	135.67	134.95	161.08	181.21	151.28	121.18	148.17	167.58	93.75	83.75	113.07	111.25	157.45	109.15	89.833	131.83
162.08	175.2	167.21	204.54	193.18	197.26	210	181.59	164.91	207.45	144.63	166.81	201.51	198.34	158.3	107.53	131.28	162.97	138.61	184.66	177.78	162.61	141.35	227.98	181.61	184.96	190.07	198.14	232.59	188.71	200.47	198.44	190.39	205.79	241.35	193.2	243.84	212.26	228.26	234.79	192.82	226.35	156.47	173.95	190.04	180.36	193.52	172.22	197.9	131.83
174.57	105.3	131.73	168.24	274.91	325.39	241.47	235.92	177.54	194.62	190.77	175.99	181.25	149.37	134.42	116.14	151.89	140.22	131.24	147.23	148.13	125.21	143.67	162.45	175.19	202.88	248.25	211.96	175.68	163.77	162.41	158.25	207.42	175.98	142.67	174.67	173.2	158.22	170.62	146.11	187.89	158.02	153.42	134.8	145.09	116.92	137.86	145.23	127.57	129.36
0	0	0	0	0	0	0	0	0	0	0	0	0	0	0	0	0	0	0	0	0	0	0	0	0	0	0	0	0	0	0	0	0	0	0	0	0	0	0	0	0	0	0	0	0	0	0	0	0	0
486.12	371.48	384.22	593.45	429.51	441.92	435.41	382.21	420.5	151.83	501.8	439.16	400.5	409.92	373.93	387.35	399.95	522.77	395.72	420.41	411.29	370.87	386.84	356.38	573.02	443.51	425.75	363.2	348.55	359.67	382.74	576.22	402.36	467.05	364.17	363.49	404.8	431.93	570.61	407.38	417.25	399.38	361.92	315.11	344.5	558.31	350.17	374.17	373.18	318.77
303.81	371.82	302.43	321.78	345.88	353.59	335.13	323.22	392.96	349.8	301.81	353.44	320.84	339.03	336.21	331.92	381.82	363.81	326.86	291.96	341.6	332.27	340.75	355.56	466	375.74	293.31	320.96	261.58	83.686	254.93	335.08	284.86	246.12	255.02	253.14	260.7	287.42	0	0	212.78	390.04	286.29	266.84	356.85	145.58	33.546	224.24	258.68	191.49
682.08	606.84	807.28	829.72	797.33	799.41	898.47	819.52	764.21	770.93	883.05	720.87	757.93	858.81	846.31	900.13	901.68	795.81	806.39	867.39	914.26	783.54	781.09	921.22	939.02	961.29	892.3	912.36	788.93	727.84	818.15	845.47	801.15	802.08	776.62	748.11	729.13	808.91	832.96	862.96	833.25	775.52	652.51	697.29	720.77	757	778.09	706.43	853.59	706.48
100.81	127.31	123.19	125.51	110.78	99.267	98.5	101.95	114.95	136.67	100.34	152.34	137.03	108.52	88.631	79.404	85.994	63.607	63.328	64.533	79.092	98.139	67.367	69.631	100.13	92.77	164.63	73.583	100.98	99.369	96.505	96.25	103.85	104.02	2	0	95.549	107.75	121.46	104.8	79.685	85.847	92.975	85.512	117.47	101.86	82.273	79.957	79.125	115.18
106.59	119.01	140.4	163.35	170.41	194.04	189.27	159.03	223.7	190.73	175.26	169.94	164.36	186.74	229.85	234.12	205.87	164.26	169.69	170.82	230.09	178.87	277.1	219.78	224.1	183.73	221.34	210.54	244.36	232.27	209.74	181.07	178.35	220.06	249.38	240.08	244.28	298.73	222.89	250.69	247.16	267.61	204.29	215.13	218.4	244.96	184.92	250.54	267.06	220.71
307.25	255.48	319.63	305	345.37	289.46	327.99	364.53	394.52	396.56	314.56	330.34	332.66	385.85	321.04	295.34	328.29	254.42	277.83	260.93	297.42	279.16	258.81	324.66	365.59	350.01	338.61	345.61	307.52	346.17	346.68	380.52	334.25	336.02	310.05	357.67	359.68	346.48	356.47	365.03	313.75	362.75	320.55	294.15	285.49	373.9	333.29	291.63	297.86	302.01
123.81	126.38	124.14	115.99	121.13	111.25	130.79	104.47	126.37	159.08	150.78	129.6	180.35	159.3	146.49	138.91	140.19	172.52	110.48	172.06	129.26	177.76	148.47	187.06	158.21	157.21	184.32	160.88	108.79	110.77	120.75	101.11	41.736	56.026	56.513	11.5	0	0	31.579	0.5	0	0	138.95	235.02	295.89	288.6	253.16	294.42	250.4	261.23
98.544	114.27	140.81	100.4	133.16	136.47	132.78	167.5	166.03	151.64	146.69	150.01	122.31	105.77	103.61	95.708	121.07	90.393	64.4	79.523	89.242	115.44	109.73	118.78	121.95	118.31	85.567	34.5	148.82	129.98	141.54	118.2	146.37	112.46	3	0	127.06	168.16	203.71	123.55	129.95	144.75	151.07	140.13	190.85	155.31	141.24	118	136.43	128.75
160.64	187.3	203.96	189.73	201.79	222.96	201.63	187.44	238.73	210.21	216.13	199.68	192.24	176.89	194.1	225.56	277.89	215.53	225.15	238.58	256.4	250.53	250.79	259.56	240.75	283.56	246.94	256.48	156.88	169.41	194.56	189.14	193.41	157.96	179.74	149.27	148.27	176.96	172.43	167.51	195.74	155.66	150.54	147.26	185.47	246.51	208.2	177.18	162.28	170.44
373.85	680.26	453.21	458.88	481.96	568.18	494.91	510.57	833.21	564.62	508.15	330.51	282.1	493.38	446.51	674.85	507.08	444.81	422.97	499.47	378.76	545.56	807.21	691.39	654.14	580.36	602.21	513.02	587.89	760.85	583.6	574.12	561.64	216.09	499.52	531.83	838.06	585.85	530.4	493.85	540.76	526.29	632.06	824.67	685.08	681.61	663.19	680.29	670.37	599.97
1458.9	1275.4	1311.3	1369	1355.5	1360.6	1092.7	1202	1353.3	1234.2	1262.2	1323.3	1590	1336.2	1244.2	1187.7	946.28	977.11	1130.3	1171.5	1162.8	1185.8	1193.6	1241.3	1388	1231.1	1352.8	1214.1	1188.2	1235.7	1299.5	1295.4	1217.7	1176.3	1177.6	1266.7	1249.5	1280.6	1413.1	1236	1211.5	1129.2	1170.9	1188.4	1278.5	1254.7	1157.6	1177.1	1026.2	1258.7
182.84	185.65	246.59	204.93	220.98	194.2	210.39	161.63	214.63	237.02	257.66	224.33	213.03	201.27	227.67	229.53	264.01	257.51	276.21	255.81	278.93	267.51	270.79	262.88	279.05	286.09	286.22	233.67	253.72	214.76	244.27	262.66	241.92	223.31	238.05	211.28	286.48	247.62	260.36	265.38	273.76	244.19	288.58	271.4	305.43	298.18	252.76	290.63	277.54	256.85
608.28	594.55	668.76	621.97	674.26	647.64	649.92	640.61	699.17	675.76	647.1	643.04	704.1	633.25	574.07	619.95	563.33	576.27	580.58	588.98	636.93	549.01	529.16	614.96	660.29	680.48	647.18	670.88	604.87	555.45	648.35	618.28	675.74	735.61	654.45	630.26	644.85	713.23	753.9	694.86	704.91	667.16	599.64	568.28	643.41	633.21	638.64	609.33	556.79	611.69
93.483	88.833	72.3	94.216	120.79	114.78	108.8	103.67	125.43	158.03	130.35	121.6	109.26	137.45	140.26	151.33	192.27	208.02	152.46	151.13	139.63	137.73	197.93	157.73	162.09	192.02	166.87	149.13	159.91	104.07	139.92	122.66	127.94	151.55	151.48	116.92	140.1	124.01	147.07	162.85	143.06	132.54	148.34	188.87	177.53	165.36	283.43	263.16	179.03	183.67
445.34	460.45	505.57	477.01	501.4	532.44	451.42	501.66	500.75	490.54	491.53	540.93	739.58	534.89	403.22	401.05	365.58	334.05	368.12	380.75	414.72	396.46	373.09	404.77	448.29	451.5	455.52	459.07	541.63	448.27	532.22	509.1	458.97	510.14	459.32	451.18	506.61	496.76	616.52	529.7	551.63	447.6	404.25	425.44	437.45	386.88	424.76	445.73	386.69	444.34
69.015	106.63	101.75	100.41	103.69	84.161	108.78	108.02	156.44	96.608	115.58	132.77	102.63	80.639	157.85	142.08	120.83	134.52	102.49	140.47	112.67	91.583	158.1	137	138.5	116.66	146.1	138.42	130.77	156.26	106.88	111.4	93.311	103.75	114.33	107.87	155.61	108.92	99.032	91.51	101.83	98.783	122.63	129.75	130.67	156	141.3	111.35	138.66	128.55
396.12	342.59	382.65	422.7	387.5	438.54	413.31	362.37	390.23	435.07	390.09	407.53	453.68	430.5	390.23	439.82	522.12	395.19	361.09	350.6	342.94	376.18	410.78	460.73	481.99	480.61	451.14	371.86	354.55	322.41	343.6	381.1	379.76	406.32	351.33	412.01	389.33	435.94	443.55	419.45	423.58	365.41	404.88	382.27	476.75	452.72	394.31	401.79	389.67	368.34
660.49	612.23	737.91	678.49	702.83	889.39	684.01	671.28	719.03	800.56	651.39	666.63	734.61	665.6	701.7	888.74	1023.2	889.29	923.68	830.96	711.62	694.85	794.68	727.91	782.78	755.17	798.5	711.35	847.98	682.55	850.51	710.99	752.13	717.71	703.85	732.13	767.91	753.06	772.71	763.25	788.05	733.22	706.58	660.78	786.97	761.26	719.08	750.76	679.11	735.01
157.58	217.27	298.17	298.23	569.98	331.76	265.33	265.76	325.42	372.53	332.11	744.56	400.67	395.26	421.85	378.64	478.4	458.24	720.05	414.42	329.09	387.33	474.38	424.73	525.33	721.16	408.37	350.87	428.97	368.27	430.11	496.09	742.24	475.16	448.5	459.38	452.66	524.5	576.23	894.14	504.23	509.71	407.29	336.32	365.37	427.42	755.31	379.53	373.74	376.46
473.82	498.93	433.58	386.34	424.53	466.27	478.67	447.54	534.95	485.7	446.34	419.34	467.5	393.69	394.82	397.09	401.32	415.78	409.62	542.36	473.39	357.35	403.01	394.01	375.84	348.86	380.23	350.71	324.73	266.75	356.99	398.48	391.05	310.11	258.88	276.13	295.54	354.62	361.38	344.15	319.38	247.08	318.43	330.61	424.2	448.29	338.7	361.31	388.99	377.15
356.73	336.75	406.73	330.15	359.79	492.98	358.21	383.95	407.27	386.11	323.55	320.19	409.15	329.59	394.48	351.96	344.47	368.75	337.88	438.57	373.17	374.2	387.41	351.73	378.52	335.17	431.76	361.57	336.12	298.04	323.59	353.49	323.8	421.02	343.11	340.02	448.6	418.36	422.46	355.7	475.11	314.51	342.8	367.41	387.28	340.62	349.93	459.71	393.72	344.32
174.04	185.68	147.63	171.56	180.33	195.78	194.94	181.27	183.7	193.79	204.85	174.4	135.67	188.33	186.83	159.73	239.76	215.38	201.41	175.92	152.78	161.68	170.87	188.88	180.55	174.87	176.54	215.12	158.45	160.2	134.2	175.61	191.63	152.08	134.42	159.22	147.77	145.61	141.01	130.38	163.37	157.03	158.5	129.18	174.32	172.38	177.24	180.98	148.14	165.7
426.03	420.48	381.53	394.61	400.99	361.86	538.63	383.84	376.56	342.44	516.24	356.72	386.34	456.07	423.68	334.05	379.5	340.11	312.48	409.91	471.67	379.18	323.74	347.55	385.3	403.8	201.02	223.04	371.7	297.07	361.17	369.33	370.32	428.6	17	12	341.44	346.69	348.86	321.4	362.06	425.84	373.51	367.12	401.99	425.08	356.5	391.7	485.56	378.65
133.03	187.6	212.78	319.12	253.02	234.85	180.01	182.64	239.12	245.78	242.88	211.92	210.24	194.38	216.24	290.27	233.65	210.92	175.85	200.3	176.6	156.46	177.4	209.62	224.9	234.54	270.11	202.97	277.29	242.76	224.86	236.88	217.39	194.57	211.69	9.5	0	0	0	143.36	200.08	182.28	208.4	170.68	238.27	234.58	230.64	211.61	215.9	194.1
135.8	190.66	171.62	145.55	179.72	188.6	188.27	124.48	248.81	218.23	204.64	171.66	223.62	186.67	153.55	217.13	262.29	255.12	214.51	180.2	177.74	160.32	198.9	169.57	192.02	183.6	185.79	137.38	131.3	166.64	159.45	131.58	138.65	170.15	161.09	121.64	200.05	176.33	186.09	186.33	156.9	146.65	133.59	178.71	164.25	141.75	156.91	138.25	94.513	93.086
220.03	220.19	230.55	219.75	216.63	199.9	190.81	211.96	221.21	244.2	260.45	246	222.32	200.86	197.63	261.96	326.17	237.45	233.51	217.9	175.65	188.14	183.9	212.24	257.22	298.79	246.18	257.61	205.75	204.65	190.49	209.71	201.92	132.13	141.63	164.16	172.26	188.68	177.47	190.87	166.55	147.13	221.07	212.32	241.75	248.83	230	223.23	230.77	232.58
0	0	0	0	0	0	0	0	0	0	0	0	0	0	0	0	0	0	0	0	0	0	0	0	0	0	0	0	0	0	0	0	0	0	0	0	0	0	0	0	0	0	0	0	0	0	0	0	0	0
0	0	0	0	0	0	0	0	0	0	0	0	0	0	0	0	0	0	0	0	0	0	0	0	0	88.993	28.505	0	0	2.5	74.613	151.54	174.22	127.77	115.18	111.3	301.13	125.49	111.28	114.37	104.37	81.733	115.71	338.57	159.12	126.11	159.48	51.728	0	118.97
0	0	0	0	0	0	0	0	0	0	0	0	0	0	100.99	251.12	128.25	0	0	0	0	0	282.98	113.51	254.25	262.08	264.52	256.97	233.21	465.18	194.07	196.97	139.51	126.86	164.74	137.98	236.35	209.52	187.34	178.26	153.54	153.92	171.31	226.57	251.52	365.28	189.34	75	0	154.19
117.91	116.37	151.38	156.47	161.97	134.75	92.927	158.88	160.14	141.77	100.03	0	0	0	3	0	53.452	70.424	49.283	75.971	27.25	69.833	119.28	88.683	56.51	88.808	114.59	1.3333	110.03	108.73	134.8	149.48	139.71	143.01	90.226	111.55	152.9	150.72	121.37	128.85	85.037	0	0	0	91.579	128.86	105.14	137.46	108.57	117.91
190.42	223.19	241.98	226.36	248.15	280.64	190.56	208.45	190.36	224.6	250.7	229.1	261.27	209.03	224.28	252.87	234.64	203.12	203.48	285.27	193.65	221.01	267.73	237.47	255.39	262.59	244.73	245.67	292.01	241.28	280.44	300.1	328.3	297.39	323.12	421.03	435.17	459.3	478.12	367.46	355.2	266.14	217.18	232.51	220.59	229.99	182.35	135.53	0	231.14
135.83	288.48	194.45	162.69	160	155.87	154.08	182.57	291.67	45.343	6.3333	11.75	3.8333	1.3333	5.3333	166.69	244.18	214.5	196.45	191.79	191.18	200.42	360.7	222.73	227.08	210.75	210.17	201.27	315.37	423.59	295.86	298.96	235.47	311.92	288.18	299.28	437.42	317.95	297.75	286.1	276.46	283.82	328.02	532.03	300.5	286.83	275.37	300.52	275.07	327.98
345.05	290.21	459.83	460.89	496.8	423.15	326.39	462.65	500.77	454.27	470.72	493.43	438.64	512.1	351.61	428.03	356.53	247.48	332.96	405.77	488.21	428.27	485.47	341.6	218.17	346.98	438.42	542.19	425.39	470.07	486.93	499.91	495.14	452.9	497.86	427.14	487.08	525.03	548.79	479.93	506.75	507.91	487.29	471.49	443.31	466.46	453.72	370.34	386.11	393.81
2468.6	1854.6	2131.2	2203	2233.5	2119.6	1970.9	2525.1	2236	2080.8	1948	1945.1	2008	1909	2829.8	2345.9	2301.8	1819.1	2049.1	2092.2	2059.9	2814.1	2409.4	2310.8	2514.3	2418.9	2319.2	2104.3	2896.1	2324.4	2400.3	2519.8	2453.2	2431.9	2254.3	2847.5	2534.8	2538.7	2580.4	2449.3	2497.8	2163.4	2912.2	2340.4	2489.4	2351.1	2287.7	2301.4	2123.4	2744.5
192.68	130.1	122.5	113.81	181.4	131.49	158.12	238.88	180.82	169.44	178.68	181.33	176.47	172.55	242.36	154.3	135.22	142.75	121.82	157.26	113.67	267.86	162.76	156.22	168.93	188.01	181.62	159.69	232.33	143.83	164.79	172.76	147.33	152.69	151.94	200.5	154.14	158.56	174.15	175.82	141.57	129.36	259.11	199.69	171.59	182.04	170.2	162.53	148.75	219.44
241.45	199.07	276.41	264.45	208.43	227.06	271.07	247.83	228.42	262.37	233.83	231.49	239.21	277.88	201.29	227.76	177.86	200.28	182.5	165	214.58	188.82	197.52	186.55	194.4	183.52	5	0	0	50.242	226.56	236.72	268.9	216	199	226.19	215.61	189.89	231.07	191.39	143.9	213.89	183.37	161.59	158.1	191.38	221.19	182.76	206.25	220.33
44	54.583	67.221	60.117	56.477	65.167	58.283	47.467	62.936	58.832	77.955	64.333	82.38	59.843	65.892	113.04	118.62	92.493	103.96	134.4	89.283	78.408	86.044	111.43	108.42	129.87	101.78	108.1	69.038	68.286	82.11	91.515	104.02	104.68	85.278	66.75	79.201	78.072	75.051	90.71	111.59	95.576	76.207	103.52	90.583	143.91	129.17	116.68	81.449	98.659
0	0	0	0	0	0	0	0	0	0	0	0	0	0	0	0	0	0	0	0	0	0	0	0	0	0	0	0	139.99	151.82	197.91	187.42	200.64	139.83	121.7	188.18	167.66	223.28	217.76	197.35	143.95	149.37	160.01	140.66	187.55	138.46	136.98	187.61	238.27	186.91
113.53	173.43	200.57	188.05	217.76	229.97	214.61	224.27	236.97	225.55	192.03	218.39	225.73	206.97	163.7	186.9	238.09	214.78	231.93	167.59	178.55	189.49	203.47	199.11	167.95	234.7	161.66	162.36	165.07	129.35	147.88	169.71	179.54	202.14	151.07	18.833	0	0	0	71.383	159.94	151.81	170	126.08	142.02	119.51	128.25	50.96	0	127.88
76.385	83.494	93.975	95.497	78.446	112.93	86.642	100.06	94.96	88.108	82.17	90.569	89.133	110.97	100.78	118.83	107.27	91.311	90.091	131.87	89.367	112.57	64.89	106.73	117.78	116.12	93.831	61.125	112.71	102.15	87.238	95.317	0	0	0	0	50.067	70.02	79.449	72.533	74.076	93.367	89.806	83.783	117.48	95	104.31	120.8	74.983	70.417
35	43	33.81	44.667	58	48.25	37	45.905	38.25	48.333	60	48.6	48.333	54	39.325	50.625	46.4	36	32	34.067	45	33	39.25	43	30.75	41	49	79.867	82	65	67.363	74	62	50	48	53	51	51	70.2	67	52	53	54.929	47.7	64.5	38	36	58.5	53.667	37.7
206.25	206.73	210.35	176.05	206.9	276.63	220.68	196.16	263.98	247.36	210.75	197.35	200.37	237.82	210.41	279.34	293.68	263.9	264.35	289.14	235.08	285.84	249.73	268.37	324.65	308.43	296.9	283.77	261.68	248.52	272.31	283.56	255.77	270.89	243.23	202.22	270.59	247.31	119.57	195.5	260.93	240.51	255.8	230.18	240.56	230.79	263.7	255.51	248.32	242.83
61.249	92.018	84.807	102.49	76.973	85.811	85.501	69.488	83.604	83.412	79.537	110.55	94.514	74.488	94.345	140.34	140.9	141.13	129.28	117.34	89.709	77.509	103.97	118.86	97.985	70.97	69.718	52.783	99.147	93.792	116.52	102.56	96.548	72.486	66.758	88.908	85.684	100.04	83.959	93.344	89.427	94.89	81.677	55.353	51.894	67.341	76.858	61.397	90.532	82.176
0	0	0	0	0	0	0	0	0	0	0	0	0	0	0	0	0	0	0	0	0	0	0	0	0	163.54	232.18	213.29	128.38	58.664	0	0	0	0	0	0	0	0	0	0	0	0	0	0	0	0	0	0	0	0
171.57	150.08	162.63	184.83	215.98	219.5	190.99	137.05	37.8	0	0	0	0	0	0	0	0	0	0	0	0	0	0	0	0	0	0	0	0	0	0	0	0	0	0	0	0	0	0	0	0	0	0	0	0	0	0	0	0	0
0	0	0	0	0	0	0	0	0	0	0	0	0	0	0	0	0	0	0	0	0	0	0	0	0	0	0	0	0	0	0	0	0	0	0	0	0	0	0	0	0	0	0	0	0	0	0	0	0	0
415.42	406.54	468.22	459.8	500.73	614.51	523.59	467.77	481.19	493.12	512.15	440.63	459.58	383.47	424.72	397.27	425.8	400.25	371.79	396.4	353.6	368.36	324.21	379.28	403.47	515.66	460.42	400	365.34	342.13	398.89	414.09	449.49	421.18	377.22	371.36	387.07	400.41	413.99	377.73	409.74	383.88	438.93	443.99	487.33	431.99	418.06	382.69	393.18	362.17
87.4	83.133	104.21	106.5	93.45	97.017	96.483	90.567	102.16	105.77	100.07	90.15	110.26	101.33	147.28	175.85	221.49	196.67	173.52	161.78	195.09	225.44	233.43	163.58	180.15	175.21	161.75	157.64	187.06	130.26	131.71	143.23	151.9	145.86	149.02	126.69	152.18	167.9	147.35	155.82	138.35	132.29	147.33	128.63	117.9	136.63	166.41	181.1	167.6	114.87
534.41	525.84	544.3	505.81	585	653	564.11	596.22	575.68	580.47	551.9	554.13	517.73	498.82	548.51	491.54	475.65	433.99	439.87	493.89	458.19	584.15	490.8	525.13	598.64	611.19	570.33	539.22	528.19	416.61	440.3	467.59	429.84	465.92	421.4	492.55	589.54	527.47	560.16	486.97	587.66	513.02	516.24	537.09	641.64	501.84	450.59	421.67	423.48	443.66
83	119.73	103.5	108.53	113.87	131.5	83.833	119.58	117.71	135.33	109.97	116.34	112.08	93.5	108.89	93.917	129.5	106.5	77.778	94.5	105.5	115	101.67	104.33	123.75	134	136.29	156	109.83	107.83	93.714	106.5	106.11	133.75	103.5	146.2	137.33	120.38	128.6	114.02	128.5	105.5	94.467	80.7	113	141.5	149	177	194.5	91
289.85	339.21	260.74	221.28	251.25	297.17	441.96	296.57	281.4	286.4	252.31	310.28	298.08	317.83	250.65	229.77	260.94	261.14	202.6	191.09	301.02	221.41	252.67	261.37	322.27	308.21	246.65	384.17	295.35	242.36	126.7	271.69	254.24	237.03	297.79	232.54	243.88	222.9	223.75	234.91	197.06	298.47	244.07	203.54	215	231.68	230.65	222.55	322.21	238.56
108.44	111.71	113.57	89.508	124.94	114.08	135.3	106.2	151.91	126.3	117.56	167.69	132.09	138.47	164.93	162.05	161.47	161.52	136.15	148.8	126.7	137.88	190.53	195.68	200.15	131.91	88.474	62.133	58.931	113.98	170.85	151.79	173.48	161.51	127.37	177.29	211.8	241.76	214.62	197.59	157.21	136.23	128.21	135.41	165.42	137.26	140.52	166.47	167.17	66.111
186.63	218.55	192.97	185.23	215.28	209.92	191.55	233.98	218.39	233.36	215.86	253.97	230.17	181.31	181.34	151.34	154.02	156.73	152.48	163.36	146.75	202.22	160.4	171.29	172.3	194.11	178.47	153	164.85	151.51	165.32	214.98	214.48	219	339.2	180.64	189.6	182.46	171.46	179.72	175.15	137.86	144.9	124.73	167.95	198.9	208.64	197.4	177.09	167.56
58.875	43.174	54.145	55.117	44.583	57.2	42.476	63.494	71.893	67.706	42.444	65.06	60.925	40.633	55.645	63.532	55.733	56.15	54.36	58.633	52.533	65.493	57.436	71.724	0.33333	0	0	0	0	0	0	0	0	0	0	0	0	0	0	0	0	0	0	0	0	0	0	0	0	0
0	0	0	0	0	0	0	0	0	0	0	0	0	0	0	0	0	0	0	0	0	0	0	0	0	0	0	0	0	0	0	0	0	0	0	0	0	0	0	0	0	0	0	0	0	0	0	0	0	0
282.17	316.46	533.58	791.48	292.31	271.17	263.06	266.98	368.73	610.16	880.4	349.02	323.02	275.16	254.4	326.84	453.32	689.63	320.67	302.59	233.18	279.34	351.19	577.57	914.22	393.9	324.49	282.16	295.46	357.96	643.58	901.55	409.54	327.1	282.75	354.84	390.88	658.76	904.36	401.28	344.85	273.38	277.69	295.21	518.64	851.45	360.82	297.63	314.38	206.85
300.67	298.28	328.59	329.8	297.88	312.62	326.34	323.3	283.47	338.96	285.92	256.4	292.88	210.32	326.23	289.53	333.39	266.4	289.08	336.3	326.18	264.8	285.48	311.25	337.15	370.9	464.21	368.96	357.79	294.22	282.46	301.95	368.36	449.1	356.59	342.86	318.55	327.87	373.92	317.38	296.55	276.01	320.8	399.88	385.55	339.98	369.45	408.16	301.93	309.05
48.5	65	98.446	82	64.667	45.333	51	64.167	58.2	60	53	64	67	66.5	87.5	62	78.5	77.833	64	50	56.667	83	66.5	57	76.667	65.333	77.318	63	62.857	68	77	52	44.15	43.5	54	43	42.75	42	62.333	60.667	70.833	66	74	67	57.5	64.467	67	110.17	58	67.1
87.617	77.5	69.167	94.717	114.53	182.93	90.763	44.667	0	13	75.4	116.67	216.06	73.663	80.533	75.9	56.333	55.167	83.133	125.33	66.45	49.233	49.167	48.917	84.154	100.19	143.62	67.786	88.349	48.905	79.958	78.954	120.4	151.28	107.83	79.583	85.277	74.167	91.75	133.5	190.83	104.15	64.781	91.533	97.119	81.7	94.167	182.83	124.47	82
254.04	264.47	271.9	299.18	258.88	281.49	279.56	251.94	322.6	348.36	328.81	281.42	308.5	350.44	395.93	674.85	1105.9	1292.6	662.13	519.25	488.11	460.27	459.12	494.84	455.99	470.71	414.33	455.42	389.85	371.03	394	369.65	424.5	395.05	384.41	389.52	256.89	321.72	501.83	440.28	429.33	339.03	345.98	414.39	415.8	371.6	347.95	386.01	391.73	481.56
104.7	128.95	117.58	126.97	125.71	121.09	139.94	155.86	155.98	134.27	142.18	214.6	158.48	128.88	154.75	112.87	103.65	84.169	100.92	75.619	100.46	113.89	141.87	109.48	128.44	157.79	124.53	48.582	166.83	152.47	82.193	163.94	138.15	78.767	124.17	158.4	157.29	185.67	142.03	144.19	148.2	138	115.88	107.74	110.6	90.588	98.511	90.633	94.013	119.47
191.54	142.45	151.17	161.11	153.8	178.68	400.67	158.58	123.41	132.98	134.32	130.32	135.57	419.14	138.57	142.68	130.28	124.69	107.16	119.98	301.74	152.24	143.46	162.53	158.87	163.08	121.43	324.28	134.45	101.57	90.357	119.83	108.34	139	343.24	162.54	140.08	141.8	153.93	133.83	184.74	337.35	110.22	114.07	118.03	136.9	130.54	121.51	260.72	122.86
0	0	0	0	0	0	0	0	0	0	0	0	0	0	0	0	0	0	0	0	0	0	0	0	0	0	0	0	0	0	0	0	0	0	0	0	0	0	0	0	0	0	0	0	0	0	0	0	0	0
60.677	55.741	59.693	44.667	52.5	47.667	51.513	36.675	53.945	52.287	60	34.561	0	59.798	59.167	61.5	43.083	68.133	49.544	56.006	56.386	70.995	60.486	89.581	71.004	73.319	74.6	76.925	57.044	52.617	86.167	91.1	80.65	94.552	88.464	51.99	68.583	61.226	64.583	71.5	72.633	69.745	59.1	59.042	41.01	58.8	43.556	50.367	43.731	49.652
1017.5	897.87	1067.1	1018.1	1089.2	1203	1367.2	1061.5	1115.2	1094.3	1084.6	1077.3	1120.7	1451.4	1275.5	1350	1441	1240.6	1246	1266	1596	1254.5	1208	1296	1342.1	1270.6	1272.8	1447.5	1157.6	1015.3	1090.4	1055.7	1103.1	1180.7	1513.1	1118.2	1158.9	806.78	1083.3	1147.1	1218.4	1177.1	970.16	995.07	1064.4	1200.7	1091.9	1120.2	1385.3	1053.5
47	40.2	82	80.667	79.167	44	46	47	64	100	89	51	57.333	58	42.5	38.6	83.167	51.5	64.667	60.583	38.667	53.25	53.5	79.917	87.667	74.917	68.528	64.562	82	87	174.5	94.25	92.667	84.167	81.75	87.3	107	192.33	108.2	128	98.49	78	83.75	84.5	138	116.33	85.5	79.643	78.111	76.333
406.94	272.45	314.83	324.75	307.67	336.32	318.4	469.29	354.36	319.28	326.33	143.39	272.48	316.08	398.2	256.48	251.78	277.81	242.02	257.07	248.58	380.97	271.46	264.85	249.82	251.08	281.15	278.6	421.3	316.23	376.44	284.71	296.31	350.08	306.42	457.6	328.29	309.12	266.43	311.15	350.6	287.92	438.28	233.88	296.02	290.94	294.54	266.65	254.51	453.91
33.433	30.833	43.657	26.367	35.469	27.417	37.25	40.372	31.083	23.667	32.833	37.5	0	37.274	36.667	41.25	33.25	26.2	41.643	32.176	32.9	33.771	35.976	26.452	22.5	24.3	17.083	18.833	33.083	20.25	26.8	24.333	43.183	41.95	30.5	30.75	31.667	48.75	37.333	45.217	40.183	29.833	14	26.5	34.967	21.279	35.5	24.75	13.067	6.6667
0	0	0	0	0	0	0	0	0	0	0	0	0	0	0	0	0	0	0	0	0	0	0	0	0	0	0	0	0	0	0	0	0	3.5	28.4	4.6667	0	0	0	0	0	0	0	0	0	0	0	50.8	59.762	53
39.667	46	39.667	43.225	50.417	36.798	29.85	45.703	49.617	54.917	69.533	55	52.25	43.817	37.5	36.1	36.333	52.65	44	33.167	34.983	57.833	55.805	46.75	28.119	33.867	40.515	43.25	26.307	29.233	20.667	29.535	22.882	33.861	23.917	18.194	22.25	31.572	25.961	20.25	8.5833	17.81	41.5	74.908	51.25	47.607	58.583	43.1	59.917	42.143
66.361	45.583	0	0	0	0	0	0	0	0	0	0	0	0	0	0	0	0	0	0	0	0	0	0	0	0	0	0	0	0	0	0	0	0	0	0	0	0	0	74.083	125.42	143.35	204.47	167.27	190.25	200.58	196.52	181.11	211.63	163.25
184.23	178.78	185.99	170.01	208.79	193.73	195.75	221.32	226.45	195.73	190.22	183.02	219.75	251.38	282.71	310.76	356.17	275.04	293.03	255.24	283.01	306.23	290.25	273.69	363.28	356.87	413.45	319.79	289.97	152.78	293.97	287.84	284.94	276.46	241.81	270.76	347.51	374	288.44	264.17	293.09	361.73	273.66	239.74	239.56	218.86	254.75	224.77	199.41	185.7
48	33.972	71.5	69.333	62.041	66	57.774	62.2	53	58.5	53.698	48.917	63.417	54.374	48.667	39.411	53.667	39.533	51.5	51.667	32.35	43.833	42.471	53.833	51.036	47.345	42.917	39	41.617	44.95	50.083	44.867	41.667	17.552	33.476	44	29.2	35.295	45.25	48.2	47.583	36.667	38.417	43.1	57.733	42.667	43.167	50.667	44.167	36.242
132.25	134.42	162.17	101.02	125.75	121.62	120.49	133.17	136.4	196.06	116.17	170.15	143.06	155.95	116.91	101.58	167.52	118.84	159.86	137.99	121.47	147.6	175.09	219.65	188.59	199.71	169.52	156.39	163.34	142.48	169.52	199.19	212.82	168.78	143.48	164.96	132.27	213.13	189.5	203.89	181.04	159.13	149.42	98.09	173.93	173.27	133.31	166.74	149.68	20.667
1403.3	1370.6	1386.7	1658.3	1414.9	1666.1	1553.4	1442.4	1429	1336.6	1616.3	1320.8	1506.1	1407.7	1486.9	1557	1584.6	1444	1452.5	1395.5	1367.4	1331.8	1297.1	1296.7	1659.6	1340.8	1466.9	1346.6	1448.1	1334.4	1346.8	1577	1361.9	1357.5	1387.2	1425.6	1353.4	1389.9	1575.4	1398.8	1477.2	1345.4	1306.4	1304.2	1401.4	1630.7	1324	1213.7	1300.7	1341.2
350.39	253.37	312.2	303.41	332.28	334.1	313.18	346.41	338.3	360.96	352.08	316.53	323.29	314.22	293.42	269.58	272	318.69	315.18	309.73	317.1	334.14	352.41	269.07	365.59	339.91	366.14	354.7	349.29	345.95	355.74	395.14	378.66	410.68	389.04	420.99	424.58	374.59	447.96	377.92	351.51	299.44	415.39	395.79	414.07	439.38	403.22	415.04	389.47	392.34
0	0	0	0	0	0	0	0	0	0	0	0	0	0	0	0	0	0	0	0	0	0	0	0	0	0	0	0	12.5	11	0	62.593	1	36.483	108.7	23.733	0	0	0	0	0	0	0	0	0	0	116.88	153.19	129.39	147.25
161.56	129.79	145.13	157.7	190.92	178.21	178.94	181.73	229.03	264.36	179.98	212.97	173.25	184.82	162.7	169.5	185.67	157.63	238.9	211.14	185.38	223.26	219.21	218.06	217.29	246.84	202.77	182.96	174.8	164.17	191.46	202.28	209.93	144.6	162.1	177.5	180.99	173.46	221.02	270.65	180.59	186.78	212.61	188.58	198.29	218.8	226.12	189.72	174.4	178.68
104.37	99.524	84.8	100.73	117.96	93.765	100.99	126.95	126.25	108.44	106.45	102.1	95.579	86.75	142.66	114.18	110.86	95.861	93.75	104.93	83.908	97.34	90.175	106.38	107.83	122.03	135.52	100.17	77.567	59.433	97.922	79.722	58.667	64.575	45.189	73.123	85.383	82.767	76.317	63.335	69.929	56.389	77.333	84.089	63.967	72.623	94.66	113.12	97.933	105.21
0	0	0	0	0	0	0	0	0	0	0	0	0	0	0	0	0	0	0	0	0	0	0	0	0	0	0	0	0	0	0	0	0	0	0	0	0	0	0	0	0	0	0	0	0	0	0	0	0	0
208.48	343.74	257.91	271.78	254.44	219.77	220.85	207.6	343.72	250.87	250.32	275.31	220.29	245.13	234.01	371.22	261.15	209.68	213.69	246.09	247.69	231.97	323.59	297.57	287	261.38	277.38	251.66	264.77	343.53	257.46	249.65	241.39	221.04	204.81	205.72	363.76	257.77	262.14	262.03	244.39	169.66	236	331.41	260.27	248.32	230.13	211.24	213.66	239.6
102.83	97.111	97.571	103.5	99.821	104.52	131.3	122.08	133.67	107.35	81.167	62.75	81.5	74.57	105.15	116	103.7	96.174	121.9	89.375	122.05	125.75	121.17	140.49	113.67	115.58	114.86	92.983	107.3	115.2	125.5	107.92	95	122.3	93.633	115.5	124.08	101.58	114.93	102.13	103.17	92.481	103.47	118.1	129.57	129.04	114.21	88.917	99.483	126.33
196	198.51	228.37	201.63	252.36	235.4	262.35	232.43	214.42	236.12	222.25	233.11	221.31	206.43	204	222	351.75	256.17	208.04	160.1	203.5	210.63	174.24	210.03	205.43	161.5	158.82	151.12	219.44	162.26	183.5	216.58	210.6	163.33	203.79	178.89	219.25	196.52	192.58	186.62	161.5	167.17	189.48	184.2	207.57	189.35	203.36	171.75	173.33	154
177.7	182.26	144.41	197.93	187.83	216.65	198.68	208.02	269.87	300.99	255.49	187.29	155.65	142.44	168.75	181.54	156.64	111.8	147.79	159	126.64	138.88	118.6	118.81	174.88	99.967	4.3333	0	0	61.881	167.89	231.69	208.01	197.09	140.45	149.21	179.57	188.6	227.54	199.34	164.09	200.2	191.43	208.07	242.35	222.31	201.63	189.56	193.69	165.68
0	0	0	0	0	0	0	0	0	0	0	0	0	0	0	0	0	0	0	0	0	0	0	0	0	0	0	0	0	0	0	0	0	0	0	0	0	0	0	0	0	0	0	0	0	0	0	0	0	0
47.167	51.333	45.517	63.543	43.6	40.794	52.148	65.129	37.733	43.256	75.45	51.383	51.833	36.517	79.341	81.2	77.156	78.775	95.949	78.002	74.217	82.872	77.333	74.183	83.935	81.174	80.2	65.967	57.711	53.399	46.807	39.533	44.524	39.55	46	48.667	51.889	50.711	70.83	37.967	40.502	39.667	91.347	63.75	66.84	98.15	81.403	69.612	75	62.313
40.333	36.75	32	20.633	42.725	52.5	43.224	52.55	57.467	46	53.583	41.5	53.5	58.2	87.833	81.9	93.833	70.433	76.986	81.833	87.75	62.583	75.667	64.5	76.167	65.333	75.367	67.9	72.917	66.886	61.441	68.833	73.333	77.7	62.167	63	51.043	76.45	54.35	55.258	67.005	64.083	42.333	36.508	61.3	57.226	42.667	55.767	48.717	30.5
39.983	34.779	40.41	44.383	41.41	38.488	61.733	47.976	43.959	28.938	47.858	39.667	43.405	41.881	46.95	41.525	61.229	55.942	53.397	41.929	35.617	30.085	37.325	38.841	59.977	61.514	48.61	44.767	74.975	44.05	56.684	39	55.426	53.533	65.526	64.633	59.336	70.476	61.3	61.174	57.548	50.976	48.849	48.076	59.675	94.333	57.376	55.872	41.972	48.1
190.95	194.49	205.01	215.25	255.83	253.24	232.31	216.05	186.41	207.98	180.21	182.31	211.04	224.78	262.31	280.77	339.6	369.81	280.8	264.96	245.68	220.02	242.68	287.33	285.5	257.53	246.17	261.95	231.72	173.75	260.86	260.01	192.17	169.15	171.01	176.49	155.23	295.61	183.66	179.8	175.65	169.59	204.4	207.55	209.41	222.11	266.8	294.26	319.43	265.99
320.54	318.25	308.2	355.7	304.77	292.04	323.94	349.18	345.79	328.45	379.01	357.22	341.45	341.86	254.71	292.94	280.28	295.21	278.28	236.56	251.64	258.62	278.48	293.16	304.09	293.57	298.26	272.55	262.35	262.42	243.36	260.3	267.07	253.4	250.5	256.44	250.02	264.23	270.81	297.87	257.92	236.38	291.28	306.37	353.18	374.55	314.86	378.3	323.02	315.38
135.73	130.22	164.99	171.29	147.76	153.24	150.11	158.86	142.47	167.11	140.57	129.42	167.05	185.47	184.36	167.74	177.69	213.84	189.74	189.41	177.13	172.08	187.92	200.91	218.99	220.84	196.59	219.82	190.58	171.76	182.26	157.82	168.96	157.96	173.83	180.5	207.81	199.06	193.4	174.29	193.12	189.08	239.37	230.16	253.95	236.76	247.28	234.9	246.09	147.5
190.07	193.66	210.33	229.43	226.72	205.93	172.8	177.05	194.69	183.3	216.4	211.34	225.07	217.58	260.83	259.66	320.3	302.75	277.44	247.85	229.91	226.13	264.63	287.08	300.02	323.61	336.65	285.32	306.89	322.57	307.23	309.1	354.72	299.8	299.38	283.09	299.37	306.54	359.39	318.09	303.38	302.55	213.36	276.08	276.24	248.15	303.26	568.28	281.97	280.51
215.99	210.52	208.75	164.49	221.43	244.78	202.13	178.86	232.97	296.25	261.75	277.33	219.7	204.74	175.26	205.42	185.61	166.23	238.21	167.14	198.16	201.87	219.72	248.05	320.31	315.05	276.95	249.97	173.82	143.63	150.49	147.85	134.3	102.34	101.49	93.137	112.08	147.56	134.12	140.69	117.12	107.81	153.25	104.8	130.48	141.51	129.28	180.17	163.85	136.36
14.611	19.633	26.182	19.5	22.917	13	24.7	24.333	14.5	30	19.75	26.517	20.086	13	17.333	9.5	14.667	20.833	21.833	23.329	23.25	17.417	16	15	21.15	25.6	13.5	18.15	14.5	11.25	29	14.889	14.7	18.1	16.417	16.333	14.167	13.5	21	9.5	15	24	26.444	14	24.214	17	11.114	16.5	26.5	13
93.75	68.917	111.88	93.145	97.583	89.883	110.44	121.12	101.08	117	117.69	124.75	148.57	118.57	111.89	105	133.61	133.8	125.83	118.18	107.8	97.798	106.58	227.83	206.57	161.31	145.42	107.44	115.77	101.84	153.83	146.28	119.52	137.73	127.88	150.78	120.4	143.97	127.13	140.32	132.64	111.94	96.568	70.308	111.67	125.58	101.58	117.07	121.13	143.85
0	0	0	0	0	0	0	0	0	0	0	0	0	0	0	0	0	0	0	0	0	0	0	0	0	0	0	0	0	0	0	0	0	0	0	0	0	0	0	0	0	0	0	0	0	0	0	0	0	0
0	0	0	0	0	0	0	0	0	0	0	0	0	0	0	0	0	0	0	0	0	0	0	0	0	0	0	0	0	0	0	0	0	0	0	0	0	0	0	0	0	0	0	0	0	0	0	0	0	0
473.09	505.84	600.39	543.76	499.29	484.68	486.25	460.61	559.57	582.16	509.29	475.99	507	463.23	504.49	591.15	692.76	585.22	521.09	493.61	507.42	567.01	669.2	657.59	636.33	564.09	519.64	549.33	555.97	460.61	551.53	632.21	572.76	533.18	521.73	885.57	1153.9	1175.6	882.29	505.39	561.91	526.05	568.13	691.27	822.62	714.17	643.93	558.1	623.06	684.72
34.867	34.467	33.5	27.917	34.133	42.2	50.559	46.11	53.972	35.833	32.517	17.033	30.833	25.244	15.733	15.5	19.208	8.6667	15	28.386	28.471	23.817	19	17.262	21	24.2	19.726	16.714	30.865	16.129	24.642	25.6	23.15	18.229	16.365	21.5	9.6564	21.414	14.325	19.667	25.5	29.833	19.643	20.544	30.333	33.5	41.833	48.417	55.228	27
659.87	1148.6	1379.2	781.42	764.2	705.63	628.86	720.53	1285	1430.8	853.47	748.36	630.34	658.1	706.68	1016.5	1229.1	751.24	656.86	640.96	675.9	716.45	1357.9	1521.8	953.51	786.78	799.51	708.19	792.49	1107.2	1259.9	829.3	709.95	707.77	669.11	291.52	243.44	237.64	237.22	568.38	566.89	543.34	784.11	1371.2	1739.7	984.5	847.56	750.61	732.05	819.52
0	0	0	0	0	0	0	0	0	0	0	0	0	0	0	0	0	0	0	0	0	0	0	0	0	0	0	0	0	0	0	0	0	0	0	0	0	0	0	0	0	0	0	0	0	0	0	0	0	0
65.833	79.8	49.5	57.6	72.825	16.167	0	0	0	0	0	0	0	0	0	0	0	0	0	0	0	0	0	0	0	0	0	0	0	0	0	0	0	0	0	35.833	87.19	61	58.233	46	65.995	43.667	92.667	100.53	83.667	89.417	84.583	115.75	98.105	91.988
115.75	133.73	154.96	162.62	171.63	160.03	146.47	156.83	145.62	144.08	155.09	153.71	131.51	130.54	218.57	184.17	174.6	152.96	185.43	183.96	188.35	217.4	201.93	220.55	223.58	206.68	206.05	223.8	144.94	138.88	111.76	136.9	123.23	92.211	91.083	135.19	141.03	164.8	156.66	169.4	142.48	130.97	195.3	203.87	178.41	161.42	175.14	157.92	127.19	146.53
893.67	847.6	896.56	813.77	1032.3	1521.3	1026.3	835.94	858.87	988.76	916.2	906.76	1609.4	1053.2	1232.5	1376.5	1895.5	1602.9	1338.2	1821.3	1367.4	1223.6	995.3	1117.3	1077.9	1139.7	1509.6	943.26	1012.2	952.13	1246.7	1106.4	1113.9	1625.8	1077.2	1168.6	1022.2	596.23	939.54	976.01	1517.5	963.04	926.6	952.07	1012.2	952.63	993.41	1474.9	970.38	927.52
59.283	50.117	56.775	66.333	54.167	59.05	67.095	63.433	52.444	81.333	80.417	65.186	53.393	49.011	52.914	54.545	53.7	55.3	75.648	73.417	74.45	64.417	72.998	69.4	78.16	80.59	101.55	89.883	88.067	62.014	39.667	87.594	69.31	51.417	51.532	62.683	63.523	74	41.321	50.073	50.476	42.856	41.167	63.948	48.086	53.308	48.683	69.448	48.429	45.75
8.9214	5.3333	11.625	5.4167	8.3667	8.75	7.5	8.119	13.625	14.336	6.3151	10.167	12.808	7.7679	7.8222	10.81	4.3929	10.25	6.1167	5.3611	20.25	12.867	5.4167	2.5905	8.0833	6.25	12.2	9.6667	7.3667	11.833	8.825	7.5	2.8333	10.444	16.242	15.143	4	8.3333	10.283	2.75	6	7.8667	15.058	25.533	16.768	15.786	22.883	32.375	13.371	20.733
747.83	757.45	832.93	774.15	820.61	878.7	832.84	849.4	789.05	858.6	794	768.56	831.94	736.11	704.35	696.78	720.91	660.8	666.7	740.2	679.51	656.36	736.89	825.8	764.55	783.47	839.76	835.39	882.73	752.64	1246.2	983.88	787.13	811.81	826.45	773.59	748.22	776.16	815.75	668.74	781.31	749.09	1168.3	868.47	772.46	748.04	735.08	715.15	696.65	1354.3
422.61	432.1	438.77	437.54	485.62	470.63	440.28	487.88	473.59	500.31	446.48	425.51	436.06	452.34	493.12	463.02	488.61	435.47	465.03	420.28	417.75	465.39	474.61	492.81	449.58	496.33	512.15	479.31	543.03	493.6	636.5	564.7	410.46	434.01	400.85	514.14	495.95	480.25	469.53	471.36	430.92	364.46	579.99	499.34	445.43	474.36	481.17	439.28	476.75	650.67
1293.2	1095.2	1326.4	1266.5	1390.7	1364.9	1297.9	1299.6	1291.7	1311	1227.1	1174.7	1219.7	1250.4	1112.8	1119.3	1237.9	1066.1	1153.4	1198.5	1004.6	1168.6	999.41	1131.9	1254.8	1291.7	1218.2	1112.3	1158	1200	634.02	1240.9	1445.3	1381	1241.8	1296.9	1454.6	1282.6	1393.6	1266.5	1239.2	1171.5	802.96	1363	1540	1467.4	1353.2	1392.8	1324.7	375.67
514.44	445.78	463.3	422.95	570.5	481.51	447.31	513.52	473.67	498.68	484.53	575.5	418.8	447.58	575.26	576.33	566.63	556.42	647.24	529.22	532.95	494.91	565.83	591.95	607.37	649.99	545.45	527.26	513.41	532.92	476.2	507.9	634.76	505.32	447.05	529.83	507.76	602.28	537.64	637.79	442.06	403.67	558.89	537.34	559.31	590.49	650.6	486.66	524.4	573.35
383.93	348.89	368.75	367.37	388.37	342.06	384.75	370.68	378.99	425.6	411.56	385.45	357.19	371.95	398.6	495.82	516.91	495.77	525.35	430.21	466.03	410.11	376.83	324.64	363.13	382.51	387.47	379.66	430.79	408.66	403.39	455.57	429.53	445.67	417.06	425.26	419.74	465	432.87	397.1	426.41	382.59	406.15	319.44	383.24	404.27	379.41	389.79	374.86	390.6
1105.9	820.41	1092.5	1118.7	1302.1	1264.3	971.4	694.43	772.54	810	771.87	647.88	770.22	690.7	765.37	822.9	893.15	766.29	645.49	686.92	724.29	685.93	737.84	859.67	780.98	737.37	696.28	678.81	672.77	623.88	701.79	786.4	671.44	692.71	629.89	689.47	742.89	1234.1	1366.9	1181.8	1213.7	1065	1399	1372.9	1478.4	1519.1	1546.1	1475.1	1357.4	1451.3
0	0	0	0	0	0	0	0	0	0	0	0	0	0	0	0	0	0	0	0	0	0	0	0	0	0	0	0	0	0	0	0	0	0	0	0	0	0	0	0	0	0	0	0	0	0	0	0	0	0
215.78	204.21	182.66	135.05	198.8	225.72	203.19	168.49	159.3	196.76	184.49	158.98	170.38	186.63	206.16	261.51	269.94	231.32	264.11	220.98	224.81	246.24	170.75	154.48	167.75	158.67	165.98	160.03	189.43	163.05	221.11	190.44	172.74	180.99	176.17	222.74	200.86	194.2	184.24	181.35	170.32	164.47	188.96	171.94	173.74	191.63	190.35	179.74	179.83	179.91
201.92	184.78	196.81	209.23	205.08	220.81	227.12	210.58	199.97	193.86	223.73	234.15	223.54	216.9	170.25	135.43	153.89	151.98	178.21	174.75	162.81	192.73	166.6	155.55	174.78	163.9	128.54	135.29	213.1	174.4	172.95	183.69	178.17	218.21	203.86	233.69	181.73	186.66	185.52	193.25	213.54	209.04	150.15	163.92	185.5	188.88	172.37	161.32	133.51	151.84
213.24	212.01	234.03	183.09	210.35	238.94	208.77	234.2	247.74	264.68	276.74	253.33	245.18	234.89	263.01	262.42	264.48	238.23	255.79	255.27	266.67	290.25	276.59	282.5	312.07	267.05	296.82	319.72	201.23	0	225.5	304.55	315.82	363.9	198.63	317.03	355.99	324.95	352.95	300.23	293.23	277.9	215.21	249.23	286.1	294.34	286.02	244.31	243.18	268.1
0	0	0	0	0	0	0	0	0	0	0	0	0	0	0	0	0	0	0	0	0	0	0	0	0	0	0	0	0	0	0	0	0	0	0	0	0	0	0	0	0	0	0	0	0	0	0	0	0	0
145.72	169.45	141.87	146.25	105.77	112.91	156.7	138.24	160.08	145.05	151.74	128.16	143.73	159.67	122.21	128.35	93.013	109.2	97.683	104.94	153.13	103.54	140.45	144.14	157.57	123.8	127.57	124.39	141.18	168.46	190.8	191.23	156.82	159.33	134.78	180.17	195.96	156.89	163.81	175.77	192.54	160.68	147.95	198.87	168.56	166.32	136.21	156.47	116.14	156.81
441.57	373.78	701.46	795.58	436.86	495.47	517.28	760.55	813.4	836.22	807.78	734.64	872.25	903.72	569.97	578.37	573.1	569.72	571.25	447.24	619.02	542.39	878.4	887.35	1073.7	1115.4	1113	1167.1	1013.2	878.63	489.46	747.45	798.5	820.42	891.28	521.35	711.97	821.59	944.79	971.84	984.63	1074.6	955.92	879.47	964.29	977.96	1351.2	1792.2	1534.2	1044.9
35.663	36.333	42.9	44.5	36.333	48.5	54.583	60.333	55.198	64.165	48.087	44.1	52.736	68.583	49.4	38.633	42	60	64.6	50.738	61	63.84	39	38.5	54.25	52.286	46	74	58.65	50.833	58.818	48.778	40	44.4	58.026	71.35	60.333	66.667	72.333	48	50.25	62.5	37.133	52.467	46.083	32.7	50	41	60.333	38.5
0	0	0	0	0	0	0	0	0	0	0	0	0	0	0	0	0	0	0	0	0	0	0	0	0	0	0	0	0	0	0	0	0	0	0	0	0	0	0	0	0	0	0	0	0	0	0	0	0	0
0	0	0	0	0	0	0	0	0	0	0	0	0	0	0	0	0	0	0	0	0	0	0	0	0	0	0	0	0	0	0	0	0	0	0	0	0	0	0	0	0	0	0	0	0	0	0	0	0	0
584.22	612.77	527.04	573.7	718.05	735.22	641.81	485.7	552.5	529.4	563.58	577.93	626.13	625.87	675.36	798.65	775.58	793.4	735.91	736.34	719.24	752.79	669.86	764.77	729.3	687.77	578.36	590.76	537.66	544.92	718.5	649.52	536.58	349.88	573.19	624.2	569.51	596.2	616.82	666.76	509.97	593.2	554.53	544.24	587.53	619.93	559.19	571.46	563.27	611.65
100.6	108.33	122.01	97.988	95.239	101.3	110.73	110.85	131.25	114.18	133.85	125.38	110.45	120.15	129.92	135.84	126.14	131.59	149.22	141.24	134.78	159.05	169.27	180	170.95	177.47	186.2	168.02	181.88	188.81	104.27	151.03	142.22	104.83	117.44	126.28	130.45	101.26	116	105.25	103.71	102.49	115.43	111.77	142.44	157.19	133.51	128.58	133	116.03
50.333	55.333	76.833	68.333	69.271	66.568	70.974	71.123	65.833	65	75.211	78.295	78.167	66.542	76.25	65	64.833	65.758	65.4	76.417	45.867	61.333	57.875	78.75	56.26	44.083	45.5	40.783	126.26	115.68	96.95	118.83	105.62	107.67	99.933	81	110.94	128.13	100.08	129.49	95.117	101.64	89.975	110.79	101.89	91	105.15	102.73	100.85	75.091
164.18	157.08	154.05	168.17	199.72	203.09	202.47	173.26	176.78	186.04	161.33	260.54	180.2	181.06	210.53	169.93	177.38	188.08	194.6	247.68	179.15	165.25	238.41	210.18	376.09	247.81	323.35	316.92	209.39	187.82	314.28	198.46	205.87	220.48	236.61	306.39	196.39	215.68	180.67	276.09	323.16	214.37	143.67	143.66	170.53	221.06	268.94	235.26	195.42	233.77
289.68	253.7	275.67	226.58	291.95	268.67	246.18	302.06	265.07	208.43	203.83	180.74	195.5	249.26	322.76	270.88	215.97	190.67	250.2	297.81	295.25	280.2	279.85	281.2	290.17	241.3	250.41	208.5	264.79	223.3	269.48	309.23	285.62	257.71	254.25	281.12	266.07	260.85	300.26	289.67	317.5	261.67	212.14	179.92	149.67	190.34	168	169	182.94	246
174.7	239.25	322	283.04	252.78	269.68	251.19	235.37	258.5	353.86	245.9	262.27	269.18	261.83	164.25	214.58	362	222.9	189.5	181	178.8	173.17	218.79	362.52	194.93	206.45	205.27	223.97	200	223.71	364.58	227.67	194.03	173.5	180.97	220.5	259.5	353.25	245.42	233.77	229.58	189.32	152.37	171.31	362.06	242.05	241.25	174.8	158.79	24
856.44	695.98	696.79	780.47	896.52	937.24	832.83	865.63	897.18	850.15	792.57	826.66	793.73	781.8	1112.8	1149	1328	1110.3	1991.6	1289.3	953.06	1042.5	956.73	930.67	870.2	978.7	878.19	871.58	1079.2	895.76	964.91	915.97	963.78	952.43	869.19	950.36	846.95	833.7	826.83	903.51	881.37	859.91	897.41	781.95	804.53	863.77	906.44	863.92	752.13	964.85
67.457	82.4	75.598	48.218	55.9	68.622	84.424	66.278	80.042	88.218	42.008	50.976	60.125	111.96	38.976	69.983	50.433	43.829	46.31	50.381	88.383	58.133	58.133	78.753	74.543	61.048	43.791	78.512	72.828	67.631	71.221	58.556	64.583	43.917	86.306	48.405	47.599	60.767	65.692	45.896	52.517	94.256	47.233	51	58.326	72.205	42.367	45.017	88.424	57.506
313.61	290.71	310.54	320.71	406.6	284.25	381.71	375.73	358.73	323.79	337.02	309.65	503	321.24	276.84	236.48	262.88	238.81	290.89	544.46	318.05	280.61	284.45	225.28	320.82	338.96	553.45	330.3	387.96	302.11	285.71	347.16	398.1	570.57	342.59	321.17	404.41	381.04	409.44	449.08	627.42	349.29	334.27	341.71	338.81	375.02	342	553.54	307.61	287.52
61.833	79	70.2	79.167	3	0	106.83	98.962	86.833	84.65	35	0	0	84.5	105.67	125.33	127.17	133.7	123.5	154.67	136.93	127	127.07	123.97	143.01	145.75	113.25	112.5	144.14	29.667	104.5	128.17	130.46	148	160	134	157.17	160.94	165.96	148.3	170.35	123.93	168.33	112.5	116.54	168.79	137.33	190.83	151.41	152.07
136.03	135.36	140.13	150.74	163.1	176.34	172.73	153.03	162.13	127.51	167.88	79.46	150.72	163.94	87.643	162.16	178.74	211.44	169.49	67.927	188.28	177.77	92.3	96.871	12.783	127.4	17.059	60.717	155.18	190.23	87.925	189.79	145.79	202.92	159.84	43.367	151.41	215.6	214.07	135.62	85.2	163.27	157.27	157.29	163.76	138.37	64.452	118.26	160.87	62.715
90.5	78	65.5	43.5	59.75	72.85	78.361	71.714	85.417	101.15	82.433	68.367	85.5	86.9	70.114	89.683	100.34	61	71.8	80.262	73.283	76.25	87.1	95.667	71.333	92.6	107.1	100.85	89.183	78.606	63.333	80.024	86.889	110.25	89	91.75	111.8	93.308	86.025	76.083	85.625	78.75	66.839	87	121.83	98.833	111.47	92.833	86.333	81.5
129.09	147.12	130.58	131.95	111.18	79.975	95.167	138.49	147.94	126.92	147.73	116.42	115.33	140.52	158.48	170.13	174.17	136.18	126.38	178.67	172.09	146.98	143.02	165.18	178.91	161.67	127.05	167.82	238.96	199.69	201.8	241.13	176.97	209.5	142.75	207.87	189.49	212.2	215.01	189.21	183.43	188.67	169.3	137.47	174.22	164.88	155.52	153.85	172.08	145.03
283.61	240.47	281.17	270.81	276.18	295.49	287.85	277.17	282.19	310.38	336	300.71	294.13	292.52	283.09	405	421.86	446.95	181.29	218.02	406.73	342.12	369.59	388.6	432.85	445.38	392.85	353.15	396.83	391.12	386.75	376.14	364.7	414.16	343.29	330.51	394.97	390.09	445.2	390.45	320.37	314.66	327.86	324.07	345.55	358.6	329.78	372.28	402.09	323.44
747.16	720.71	860.83	841.49	1450.5	845.35	791.78	815.36	915.38	951.14	955.86	1688.9	898.56	877.83	990.8	902.76	1048.1	1191.4	234.66	764.59	1094.8	1101.2	1041.5	1057.7	1199.4	1886.2	1225.9	1119.9	1143.2	1043.6	1119.1	1162.1	1751.7	1157.8	1027.9	1038.7	996.13	1075.7	1174.4	1815.4	1053	969.05	1017.3	919.63	940.86	1145.8	1784.2	1049	978.75	912.89
148.52	104.7	125.58	137.32	123.2	123.23	140.55	132.77	145.97	126	119.77	92.908	137.79	118.6	102.25	90.5	88.936	84.42	86.893	91.767	109.53	89.483	91.667	110.87	112.61	107.67	101.22	115	89.65	77.083	81.611	85.156	85.75	74.417	58.1	85.333	80.733	73.929	90.434	79.517	59.833	73.967	130.6	126.02	135.04	142.69	105.83	133.92	141	122.66
0	0	0	0	0	0	0	0	0	0	0	0	0	0	0	0	0	0	0	0	0	0	0	0	0	0	0	0	0	0	0	0	0	0	0	0	0	0	0	0	0	0	0	0	0	0	0	0	0	0
0	0	0	0	0	0	0	0	0	0	0	0	0	0	0	0	0	0	0	0	0	0	0	0	0	0	0	0	0	0	0	0	0	0	0	0	0	0	0	0	0	0	0	0	0	0	0	0	0	0
150.5	135.16	128.33	132.2	185.63	171.33	138.25	155.33	168.76	180.1	151.25	166.05	162.2	129.25	112.5	100	112	101.17	132.17	110.67	82.667	96.167	123.19	133.1	130.33	162.5	160.32	133.25	113.83	154.33	156.65	176.27	147.5	146	149.67	163.6	138.95	127	129.83	159.3	195.31	140.99	155.25	152.33	123.27	135.67	188.05	149.82	150	161.75
103.77	91.355	107.24	77.094	100.13	117.98	108.46	114.1	105.01	98.283	110.15	134.08	96.841	93.266	128.91	118.44	116.8	105.76	95	145.21	118.67	108.54	144.39	128.73	167.02	159.43	143.81	137.43	144.08	115.62	144.15	132.36	114.13	136.42	104.32	138.3	133.48	126.42	106.58	127.11	137.2	95.876	88.019	79.462	82	117.84	126.7	89.908	85.683	99.321
408.26	705.64	438.75	432.82	429.7	468.53	372.17	438	784.28	508.43	440.34	384.34	397.5	401.02	411.4	685.6	394.42	417.41	376.53	356.28	355.86	429.47	737.01	481.74	480.4	457.92	426.16	390.6	469.31	713.88	467.95	454.21	387.64	432.58	427.86	426.76	686.43	445.88	414.57	461.89	500.26	409.7	509.07	747.97	504.01	425.06	403.88	416.9	397.75	471.22
0	0	0	0	0	0	0	0	0	0	0	0	0	0	0	0	0	0	0	0	0	0	0	0	0	0	0	0	0	0	0	0	0	0	0	0	0	0	0	0	0	0	0	0	0	0	0	0	0	0
50.367	44.75	60.083	57.417	63.402	52.461	51.75	46.6	48.45	54.367	58.158	60.25	40	61.75	84.667	62.833	73.833	69.625	76.75	54.667	59.208	60.143	75.542	75.641	76	48.6	68.367	58.917	39.476	42.101	49.167	105.03	41.2	37.167	45.375	37.958	37.4	43.5	35.667	30.783	39.1	40.643	36.567	45.944	56.426	68.951	48.917	50.262	40.667	55
374.52	328.91	336.06	658.93	624.56	4.25	0	262.06	353.78	366.77	404.21	341.35	352.39	345.62	386.9	413.07	430.24	378.34	405.41	422.24	386.83	399.71	394.81	416.68	408.5	294.58	3.6667	422.58	354.9	140.85	277.48	0	0	0	0	256.74	299.18	313.13	358.05	287.2	289.44	296.18	288.11	366.7	260.09	249.29	246.61	251.28	233.36	295.4
135.45	141.3	145.28	157.57	162.93	236.19	163.03	144.33	138	176.78	144.89	170.35	165.44	148.45	216.58	182.13	150.64	165.72	167.99	179.98	183.15	175.41	173.53	232.63	194.98	229.74	192.34	221.71	163.57	148.38	174.86	161.12	183.65	176.34	138.45	163.3	161.58	168.72	153.48	168.7	177.63	180.5	155.52	153.97	182.42	166.03	193.15	162.78	188.96	181.7
53.717	37	44	58.2	65.1	61.75	48.2	46.293	71.033	52	49.533	64.717	65.041	70.583	45	31	43.125	39	45	55	46.6	57	51	47.833	47.25	55	54.25	41	73.083	98.867	102.1	91.35	113.5	102.17	73.25	94.5	69.5	61.405	72.75	80.4	73.833	59.75	47.242	39.81	60.333	39.619	38.1	38.917	45.5	43.556
135.36	135.05	134.93	133.15	145.09	150.58	140.9	139.59	169.39	125.48	137.63	167.24	146.73	154.43	147.86	147.81	150.05	158.12	159.21	135.13	153.43	140.81	154.04	163.04	193.94	202.65	182.21	173.27	114.52	125.62	157.24	107.19	130.18	152.55	163.18	143.37	152.56	212.21	201.12	153.09	185.3	164.97	133.69	143.91	122.85	148.63	162.09	140.33	126.33	143.28
78.231	69.278	57.619	71.5	53.5	61.929	80.967	110.73	96	88.658	102.06	79	96.702	84.985	71.706	60.79	66.133	70.619	53.543	41.817	63.133	49.669	55.7	60.293	64.56	62.367	63.117	71.8	49.9	52.667	59	73.556	76.682	63.853	73.583	67.533	82.5	103.07	67.686	81.321	82.167	77.41	73.256	74.552	67.476	79.788	70.458	93.708	79.167	71.687
114.28	119.09	125.27	118.8	131.03	171.88	133.33	109.52	127.44	149.72	124.6	121.76	141.57	149.78	126	142	140.33	106.6	120	125.03	117	114.83	140.42	116.35	134.68	151.92	166.68	180.29	158.9	141.97	145.68	161.58	201.67	203.33	188.83	172.54	152.8	163.53	168.22	157.2	164.78	160.52	155.63	145.57	142.07	183.58	146.83	164.77	138.25	115.08
902.78	761.65	755.27	797.95	824.24	846.93	877.48	870.16	875.77	780.38	840.12	697.08	779.25	815.58	725.78	784.4	793.77	723.33	707.6	662.35	753.62	693.17	766.62	747.42	772.78	776.33	696.75	676.75	813.93	831.85	965.23	1393.3	1455.8	840.42	802.42	764.17	888.5	852.6	785.33	777.83	873.58	755.61	726.23	753.17	828.97	861.33	845.5	792.65	741.77	800.67
786.05	733.04	844.5	924.51	887.91	945.6	993.45	1053.9	938.25	837.36	855.74	838.36	799.95	796.12	955.33	1038.2	1245.6	1194.5	1192.8	1144.1	895.39	967.96	848.17	812.86	982.31	1033.5	1088.3	1013.5	1017.1	769.19	917	970.51	933.92	1057.6	937.11	972.35	843.08	925.51	1031.4	996.6	997.45	968.38	1026.1	1010	1051.8	1029.8	914.9	874.73	854.77	922.99
38.5	41.976	45	44.833	40.167	53.083	36.549	44.433	26.208	57.571	44.5	34.595	33.528	41.793	50.812	40.722	46.233	25	35.843	48.2	73.65	53.15	56.645	46.869	65.817	65.2	68.583	62	55.667	47	50	54.933	55.7	61.857	79.214	85.048	109.33	81.8	91.917	71.317	83.25	60.333	42.964	40.5	49.333	49.486	40.2	34.742	32.274	39.45
329.86	284.58	315.7	292.87	293.42	304.11	277.4	289.55	222.66	301.64	298.76	307.06	304.19	284.49	250.32	280.26	335.05	300.94	234.37	220.72	260.5	251.31	259.56	243.03	294.7	293.07	308.78	320.57	295.33	303.36	339.93	388.41	334.93	331.4	360.01	344.74	375.58	344.47	406.64	303.98	363.11	376.37	282.15	238.58	264.35	288.23	258.74	244.46	280.53	272.93
39	32.5	27	30	35	56	60.5	57	57	76	77	94	71	51	47.5	73	53	56	39	71	46	51	50.111	44	68	53	58	48	92	58	63	81	86	98	67	102	62	103	79	85	73	80	62	56	53	38	48	46	51	43
320.62	325.47	291.02	300.42	288.45	363.15	328.18	336.46	323.66	289.73	288.99	276.96	309.26	308.43	355.9	283.12	315.34	268.39	266.67	282.25	291.12	321.26	311.54	337.11	363.92	343.9	286.67	342.35	356.24	295.33	309.81	298.58	296.76	310.2	257.42	346.61	317.44	202.6	161.91	293.77	268.01	246.19	355.24	265.67	305.52	324.99	271.71	288.58	282.28	368.93
131.81	141.81	137.65	142.8	139.28	154.24	137.49	171.56	216.56	187.77	133.86	125.75	139.05	134.5	99.371	99.256	200.05	139.55	191.31	156.42	181.81	188.89	329.99	422.86	243.3	167.42	136.5	127.58	156.31	118.79	176.45	207.29	200.39	226.39	236.03	206.36	221.39	204.87	202.46	213.35	222.99	218.44	272.67	237.32	215.65	255.63	211.8	244.63	257.59	248.3
0	0	0	0	0	0	0	0	0	0	0	0	0	0	0	0	0	0	0	0	0	0	0	0	0	0	0	0	0	0	0	0	0	0	0	0	0	0	0	0	0	0	0	0	0	0	0	0	0	0
26.452	17.429	17.422	21.917	30.667	35.5	35.167	17.9	21.5	33.333	26	43.9	38.343	36.571	39	31	41.5	41.167	24.5	34.667	34	48	43	33	43	24	33.125	47	6	12	0	0	0	0	0	0	0	0	0	0	0	0	0	0	0	0	0	0	0	0
33.319	34.317	31.986	35.24	39.694	34.625	27.367	40.411	39.7	37.277	37.308	26.661	29.283	30.76	50.208	42.158	40.883	36.543	55.742	40.454	65.305	39.721	47.005	62.237	65.43	59.552	63.717	56.508	66.893	71.95	84.233	90.017	60.708	62.524	69.105	71.433	78.092	66.381	75.839	41.333	97.137	89.217	52.341	65.539	53.667	61.667	48.276	57.292	50.917	51.197
12544	12154	12801	12917	12779	13633	12608	12834	13194	13185	12996	12712	13422	12433	12100	11759	11713	10622	10941	11086	10992	11503	11882	11817	12236	12483	12511	11915	12569	12063	12029	12904	12422	12573	12259	12440	12540	12412	13900	12460	12548	11697	12718	12351	12882	13238	12106	12149	11532	11850
1278.5	1331	1249.2	1316.4	1330.1	1248.7	1275.4	1303.8	1527.2	1383.4	1330.8	1298.9	1304.4	1240.4	1296.5	1555.8	1318.4	1184.7	1186.9	1187	1225.1	1309.8	1408.3	1261.6	1441.3	1437.7	1412.7	1356.6	1548.8	1508.5	1310.1	1389.4	1337.6	1357.6	1334.1	1444.9	1610.6	1412.5	1449.8	1412.6	1418.2	1357.1	1480	1608.9	1530	1555.6	1521.4	1407.3	1442.7	1417.1
106.2	122.92	135.33	105.5	111.6	105.75	96	105.17	153	158	131.25	136.3	132.89	120.3	119	106	114	89.667	93.857	110	101.67	143.5	150.22	158	179	170.5	181.7	167.17	156	146	141.67	162.75	176.13	154.5	151.42	165.67	155.33	153.73	135.5	130	170.67	157.75	167.25	170	155.5	154.83	150.5	142.5	129	163.08
195.42	197.6	212.78	161.85	197.92	203.67	213.16	185.74	202.58	196.81	210.64	205.01	188.45	218.91	224.97	204.86	174.65	207.42	213.61	207.4	197.04	194.14	197.98	197.34	161.47	180.38	159.77	192.01	189.18	163.34	179.04	190.98	204.55	201.5	199.83	162.08	165.5	189.91	213.14	166.85	204.88	220.12	168.39	193.28	211.07	186.87	186.72	157.94	206.38	179.06
132.87	106.64	118.68	132.48	185.42	162.48	137.29	126.09	106.25	134.12	156.41	141.08	121.16	133.34	133.02	168.61	153.91	129.04	133.35	141.73	145.99	145.76	148.49	136.73	162.04	142.09	144.3	127.18	115.35	118.69	116.78	144.76	142.28	138.86	118.38	97.655	105.02	146.56	138.27	131.56	108.93	106.13	139.75	154.13	152.06	141.55	151.43	112.83	159.19	150.83
30.394	35.457	42.189	54.958	43.208	46.25	41.5	43.628	39.567	40.5	31.083	27.7	32.186	28.983	54.664	45.524	58.692	68.452	53.583	60.667	67.936	47.429	72.833	61.167	69.867	79.917	67.842	40.933	28.871	27.414	30.2	37.406	24.533	29.9	42.95	10.533	37.206	26.981	40.246	26.433	43	15.488	31.39	38	35.893	50.167	48.824	36.933	36.145	38.667
150.51	93.343	177.67	148.81	174.5	170.72	147.92	154.75	150.92	199.67	189.14	174.48	167.76	135.94	192.46	233.42	200.33	198.05	240.4	255.78	261.19	225.61	203.86	242.53	258.25	264.84	243.32	267.39	174.01	143.77	177.7	192.13	173.24	152.6	164.56	152.4	140.02	143.45	155.21	154.67	176.66	145.59	206.93	181.47	203.91	250.83	212.04	224.3	246.32	206.32
26.4	24.333	15	27.393	24.714	37.083	35.5	18.833	23.333	36	27.125	30.891	29.25	41.833	22	18	30.333	16.179	24	28.833	22.333	26.5	30.714	39.05	30.143	35.25	19.333	18.25	23	39	29	36.033	26	32.2	32	44.375	63	45.5	39	40.667	48.333	28.833	50.822	83.475	71.048	80	70.917	69.417	74.5	58
1214.9	1113.7	1328.6	1524.4	1527.3	1595.2	1337	1290	1310.7	1441.8	1457.3	1285.9	1285.6	1212.5	1261.8	1349.1	1419.7	1341	1342.2	1295.4	1305.7	1355.4	1344.2	1464.7	1592.8	1396	1373.6	1179.4	1299.5	1148.6	1357	1632.8	1244.9	1211	1135.4	1167.5	1251.3	1288	1605	1288.6	1224.9	1173.8	1203.3	1182.1	1301.8	1531.4	1180.5	1233.5	1130.9	1127.9
32.331	43.75	43.75	39.761	45.083	31	34.667	35.2	45.5	46.333	53	38.6	44.975	46.333	33.467	31.167	38.567	53.167	48.833	57.825	63.01	54.656	46.4	42.738	35.405	41.286	35.533	26.25	39	45.333	56.167	61.5	47.667	61.9	67.145	61.25	60.583	45.75	52.5	67.6	74.5	111.91	55	41.633	65.5	75.5	59.801	72.167	57.333	54.5
88.542	76.917	74.583	80.607	98.476	117.93	118.4	154.77	161	149.3	205.32	180.53	179.67	153.84	123.17	118.3	137.3	127.43	138.16	120.57	104.87	112.81	128.21	145.95	167.32	179.24	157.08	103.36	123.99	124.67	116.24	120.89	96.05	93.467	102.23	109	143.47	156.45	139.45	111.6	124.09	118.94	147.67	138.58	117.52	155.33	124.68	140.87	122.09	142.26
157.08	158.88	145.94	160.32	183.79	165.6	154.58	160.95	159.2	156.29	169.16	161.79	139.87	146.32	139.55	148.69	199.02	200.32	184.86	117.42	133.17	145.58	125.03	151.77	170.73	163.79	175.94	172.33	177.45	155.22	140.36	150.81	179.18	152.98	155.8	141.22	195.76	166.42	162.4	182.24	237.72	194.69	160.5	153.2	146.19	153.88	184.33	141.64	147.82	146.63
102.54	92.336	100.7	102.23	92.424	96.071	106.95	101.08	102.4	102.47	94.46	91.75	157.82	96.526	83.377	60.767	74.383	62.756	71.2	66.321	63.779	69.806	66.759	64.617	88.367	69.233	61.192	60.325	54.962	69.722	60.75	69.11	90.956	66.577	60.021	73.055	79.876	79.483	70.408	83.762	81.744	74.662	76.45	66.95	84.533	80.26	69.96	82.812	68.21	66.036
83.379	70.683	75.285	72.533	69.635	98.2	81.868	59.283	67.209	72.12	54.695	58.361	25.026	79.208	76.867	83.298	73.55	67.239	67.333	56.8	85.858	98.869	83.556	59.683	65.426	58.642	65.175	91.261	62.069	61.534	64.956	69.306	60.011	60.789	53.117	59.607	74.347	69.9	99.007	95.62	74.933	90.563	79.833	113.86	83.117	73.401	74.2	96.186	97.667	96.283
195.79	153.45	190.48	162.67	170.55	208.62	190.18	172.39	171.53	234.17	195.77	198.09	208.02	194.32	210.68	245.23	219.1	235.06	206.62	186.78	194.93	205.61	229.97	214.08	214.73	203.57	216.13	216.17	213.47	187.71	209.23	212.34	179.54	211.31	164.64	167.84	175.98	188.87	183.4	222.14	272.99	288.56	274.45	289.89	262.4	233.38	247.36	279.06	247.05	280.87
91.533	74	101.62	106.29	116.8	90.833	108.63	113.3	127.21	110.78	116.4	129.1	123.05	129.16	120.5	111.67	145.01	96.917	110.17	135.62	126.48	137.64	141.66	134.8	131.33	145.52	112.58	143.83	129.52	107.9	116.12	152.26	133.4	143.61	126.9	164.62	149.6	140.36	130.2	156.78	151.15	146.23	147.52	160.33	136.35	138.75	128.74	139.83	163.69	158.57
113.99	131.94	123.6	128.65	136.86	119.31	161.65	149.06	147.52	140.15	143.57	136.83	153.86	139.98	130.2	125.19	122.94	108.19	146.78	116.68	138.39	164.33	131.65	128.48	145.95	142.13	128.74	166.66	171.4	147.69	141.81	141.49	127.53	114.64	127.81	152.76	187.78	132.84	157.55	145.41	162.31	127.58	112.26	107.76	105.18	145.46	141.14	145.52	135.51	121.63
104.37	118.86	89.5	95.452	110.75	114.83	114.49	121.7	119.28	99.95	131.71	102.61	122.55	115.34	115.1	119.9	68.2	68	81.113	96.557	90.325	92.35	106.3	114.08	142.83	120.92	102.92	91.967	111.57	94.625	88.656	129.07	98.333	106.08	84.083	103.75	125.35	111.96	110.21	114.8	87.683	68.783	102.31	92.667	114.13	85.433	93.128	88.18	67.25	103.29
512.32	495.91	537.93	564.29	585.81	633.22	623.1	545.25	706.57	752.57	765.03	785.09	674.86	556.93	612.63	653.92	717.6	737.36	720.99	716.33	715.8	789.38	647.45	680.76	796.53	766.4	724.38	622.83	575.36	548.17	587.95	619.49	628.53	619.55	612.15	594.54	295.01	456.35	545.9	589.02	665.6	620.01	536.36	570.11	662	550.28	599.05	595.26	509.26	492.96
0	0	0	0	0	0	0	0	0	0	0	0	0	0	0	0	0	0	0	0	0	0	0	0	0	0	0	0	0	0	0	0	0	0	0	0	0	0	0	0	0	0	0	0	0	0	0	0	0	0
144.15	131.08	136.5	129.6	152.25	147.93	153.53	139.79	170.61	165.71	146.93	132.19	176.54	168.29	191.03	178.89	167.7	148.2	136.73	139.03	178.81	185.4	170.88	191.88	174.67	164.69	182.92	158.66	124.24	151.2	141.94	187.18	193.54	160.56	151.64	147.43	151.59	163.8	168.27	178.03	257.84	203.1	119.39	130	171.3	177.47	185.97	172.58	151.51	141.35
544.39	495.94	525.05	531.84	526.3	552.24	650.76	526.98	544.28	572.22	550.91	568.38	626.08	737.29	510.9	455.93	470.32	474.17	440.54	492.58	689.2	484	446.5	456.27	511.94	514.05	520.25	727.85	389.63	388.43	421.59	428.27	448	439.75	610.69	463.36	481.43	461.33	417.03	415.84	431.59	564.71	455.72	468.56	465.51	403.9	427.29	549.21	688.76	470.95
1131.6	1138.3	1111.3	1084.4	1209.1	1192.2	1182.4	1042.3	1124.4	1130.5	1110.7	1165.1	1078.2	964.93	1125.1	1182.7	1313.4	1210.2	1149.2	1152.6	1103.3	1122.2	1076.5	1255.4	1315.9	1290	1305.8	1227.9	1144.5	1030.4	1099.1	1120	1104.4	1091.7	1011.5	1042.1	1263.5	1174.6	1124.3	1210	1237.5	1105.1	1057.9	1088.4	1113.6	1093.8	1115	1143.2	981.29	1020
362.5	346.03	385.65	347.68	378.18	417.83	405.55	399.46	523.92	446.59	442.07	436.76	463.44	460.21	384.23	370.45	470.74	397.48	354.18	364.12	441.63	370.36	374.41	360.65	399.26	383.77	412.05	401.59	404.03	382.63	382.05	407.1	414.95	393.41	379.6	361.18	418.84	389.55	382.34	443.99	513.86	536.57	567.85	525.55	578.97	565.52	531.86	525.29	535.67	507.56
78.364	58.714	63.667	77.35	73.5	60.65	64.25	73.506	66.1	82.333	85.033	64.042	74.286	77.133	48	71.25	63.167	77.083	78.917	66.533	72.8	79.583	78.667	71.5	71.5	59.756	85.45	76.95	91.333	75.183	79.5	72.942	94.411	78	82.652	96.321	107.33	84.2	96.167	85	90.567	73.9	80	92.383	95.431	99.257	93.75	76.083	122.28	76.833
424.51	474.36	460.99	494.74	544.48	513.69	479.92	484.46	477.53	485.03	503.91	457.37	483.06	481.73	717.28	904.86	1055.2	682.13	592.68	604.04	578.87	616.21	522.62	576.2	579.36	650.56	561.41	527.61	520.52	433.32	499.46	518.85	443.1	510.27	496.09	534.53	508.64	509.21	474.51	504.47	506.18	497.89	541.02	540.04	655.9	613.79	540.55	486.65	527.42	504.6
571.65	762.03	573.18	526.87	602.99	644.27	603.55	543.85	575.96	591.75	481.37	577.6	592.55	513.28	699.03	739.34	906.81	758.54	642.6	661.36	699.69	705	731.58	691.72	741.24	814.42	742.86	699.6	689.44	647.93	687.01	839.49	699.7	1195.8	1241.3	765.31	659.7	672.71	700.6	698.65	722.13	703.19	689.2	662.07	715.28	717.72	739.79	700.57	711.6	634.3
536.25	384.21	353.18	393.53	380.53	357.24	452.55	572.93	373.5	348.75	370.14	364.92	363.53	426.86	496.32	332.62	361.24	314.01	302.9	306.82	312.59	444.61	325.63	278.2	283.33	292.8	283.63	359.19	547.07	367.67	330.85	365.15	303.69	338.91	332.07	538.06	363.47	400.44	390.34	395.65	392.91	387.84	459.39	236.08	265.8	291.64	256.58	252.08	369.65	502.4
47.195	58.144	66.5	52.667	54.674	44.844	59.292	57.694	38.386	10.167	51.733	53.685	41.083	41.922	48.738	44.964	54.643	47.733	62.583	36.733	39.433	36.75	51.685	38.717	39.3	51.3	53.417	52.097	56.454	50.768	35.41	53.361	47.485	35.19	34.583	52.036	48.833	39.345	33.026	35.805	33.167	23.733	26.778	40.616	11.033	48.16	29.293	37.893	31.239	44.502
688.64	405.71	843.88	832.19	854.42	823.74	778.86	754.22	875	883.36	798.99	767.76	809.62	739.88	795.49	805.32	900.31	862.97	789.16	728.27	702.52	737.92	713.57	678.23	808.62	882.22	878.23	802.32	895.6	827.99	888.39	993.56	920.85	101.51	0.5	820.94	847.55	860.9	989.46	893.46	883.99	891.28	860.88	898.22	879.28	834.28	807.85	802.35	856.59	772.26
165.56	149.08	184.07	178.54	163.94	179.75	174.08	169.1	164.63	161.98	160.68	174.23	145.12	163.55	138.28	147.5	225.92	200.42	129.5	137.27	133.87	131.5	155.64	142.5	177.05	133.67	148.28	138.22	111.63	111.13	159.83	170.89	173.35	152.4	139.73	136.51	152.21	136.6	148.88	162.52	147.63	131.68	122.47	129.56	160.15	230.58	328.39	824.55	445.55	187.49
125.74	179.35	137.56	156.23	138.88	150.72	142.4	117.16	151.5	156.83	150.75	179.33	148.08	156.26	81.786	84.126	97.917	75.167	95.51	89.542	111.81	88.211	91.35	107.54	122.5	103.7	109.5	116.86	69.625	79.55	91	95.122	62.083	88.15	85.906	85.657	122.45	101.87	125.21	102.5	78.419	81.75	136.71	175.79	137.43	175.33	141.04	142.76	124.96	122.19
81.494	91.905	90.067	84.19	114.75	113.4	93.4	90.069	122.88	122.55	104.4	115.9	89.383	89.848	114.12	163.83	148.62	137.43	170.42	166.04	155.27	125	150.13	128.92	171.74	182.11	163.87	173.33	134.09	126.83	116.11	96.237	105.38	109.06	92.412	115.55	118.51	119.98	116.7	131.19	97.541	131.38	116.35	100.93	115.71	142.11	147.26	100.08	112.19	80.717
437.48	477.47	489.43	493.71	529.98	477.09	469	545.97	525.35	485.78	481.1	476.22	525.07	467.25	566.09	524.07	603.82	534.62	519.34	533.91	514.36	546.44	537.63	642.19	714.15	695.53	639.82	603.18	564.16	532.17	518.36	583.65	570.87	507.26	503.14	573.12	615.16	611.68	600.08	585.43	561.96	590.79	518.16	592.64	516.32	578.93	614.89	530.31	499.47	482.58
544.49	582.99	785.75	783.56	581.58	581.29	577.21	599.24	580.99	801.74	584.27	600.3	603.67	596.89	562.47	629.67	912.69	721.1	660.03	593.97	666.08	596.19	649.73	823.13	651.06	732.31	760.06	686.44	698.86	707.73	1043.6	744.37	795.86	820.77	735.59	743.05	845.97	971.47	762.94	708.2	689.12	687.27	606.74	663.61	863.4	598.82	639.23	664.11	630.45	625.14
608.59	625.17	602.34	582.53	619.61	673.52	694.26	617.46	746.28	745.18	680.52	626.14	608.92	667.12	771.27	820.99	830.48	729.58	793.1	825.6	804.32	809.46	863.18	879.7	1011	1030.8	966.49	829.4	660.93	653.25	703.65	699.88	693.51	647.66	626.98	691.85	741.58	749.85	685.63	759.54	753.85	693.61	763.61	687.22	750.18	781.33	763.91	794.52	773.6	770.05
193.59	189.96	102.98	15.043	240.96	271.88	208.5	233.13	195.78	212.61	223.37	197.61	206.98	202.66	230.61	222.84	315.45	241.57	239.22	278.54	232.71	216.38	206.3	197.6	206.23	230.89	189.7	212.03	208.47	216.58	71.115	224.01	219.9	298.54	241.89	219.24	139.43	215.32	243.78	275.1	257.66	238.17	276.76	298.78	293.33	284.46	281.87	235.78	277.69	278.8
140.86	113.56	135.12	144.76	160.9	157.01	119.55	124.91	140.35	156.32	143.3	147.13	151.42	133.49	169.25	166.06	175.3	158.54	180.22	154.4	140.33	164.87	166.7	186.7	188.31	209.3	183.55	155.99	146.82	155.09	149.38	145.16	162.77	171.05	131.32	127.53	153.53	170.82	156.87	164.86	166.68	136.19	155.9	146.75	148.5	156.28	167.66	142.34	127.29	136.04
942.45	873.63	975.47	980.29	1033.1	1019.4	1057.2	1016.7	1114.9	1085.1	967.14	983.95	956.58	927.81	1127.3	1050.7	1023.6	938.54	979.54	876.45	1046	1110.7	1065.2	1044.4	1198	1129.9	1104.4	1160.1	1003.9	931.16	1030.6	1170.8	1103.3	1331.7	1775	1260.8	1200.4	1138.5	1158.5	1125	1155.3	1091.2	997.33	984.77	1119.4	1132.1	995.05	1089.4	1042	1052.5
0	0	0	0	0	0	0	0	0	0	0	0	0	0	0	0	0	0	0	0	0	0	0	0	0	0	0	0	0	0	0	0	0	0	0	0	0	0	0	0	0	0	0	0	0	0	0	0	0	0
316.14	285.44	301.33	330.59	341.43	346.13	365.4	249.98	358.1	380.17	329.22	301.78	242.68	327.7	375.86	391.74	434.27	416.07	375.33	368.9	372.91	414.09	423.91	512.14	441.3	420.93	407.82	462.17	349.23	300.71	325.52	346.74	298.69	309.79	328.98	356.09	326.04	351.16	324.7	327.67	307.15	279.42	378.38	322.87	341.77	362.72	284.13	318.13	332.15	338.59
687.73	701.81	833.31	1017.7	820.73	744.88	712.6	757.62	781.63	760.38	767.48	750.28	781.91	716.58	660.52	723.85	858.55	760.56	682.46	603.31	689.04	679.37	693.35	629.75	750.92	747.86	697.34	648.46	790.76	658.15	745.28	681.78	471.41	448.4	420.11	422.97	451.03	471.96	469.26	498.36	458.78	464.02	491.43	482.21	588.1	570.35	552.92	515.49	596.14	596.52
1256.9	1221.9	1346.7	1577.6	1308.3	1206	1165.9	1461.4	1319.4	1354.2	1247.7	1247.8	1240.4	1131.4	1173.1	1207.3	1322.8	1027.9	1114.8	1047.3	1093.8	1259.5	1121.3	1092.1	1133.3	1245.7	1101.9	978.71	1202.8	1078	1193.7	1314.5	1273.2	1225.1	1133	1349	1309.7	1375	1215.4	1279.7	1314.8	1187	1316	1297.9	1237.4	1285.5	1258.5	1117.2	1084.7	1290.3
1588	1533.1	1746.4	2205.2	1652.7	1758	1547.4	1414.2	1822	1719.8	1566.7	1542.9	1559.2	1401.7	1535.8	1677.8	1966.6	1668.6	1579.9	1608.5	1532	1671.1	1604	1534.8	1653.2	1745.8	1541.8	1407.1	1787.4	1560.3	1757.1	1879.6	1688.3	1737.3	1634.8	1807.1	1799.2	1714	1792.2	1867.3	1763.4	1521	1734.5	1651.8	1710.3	1739.8	1618.2	1546	1423.7	1770.8
370.16	512.76	432.51	385.89	426.9	437.41	437.45	416.2	474.95	525.98	459.17	436.91	437.88	479.18	490.81	533.1	552.96	505.2	489.34	517.69	615.48	583.17	550.54	554.08	649.63	656.23	552.77	547.95	502.1	477.04	535.67	622.6	510.86	630.65	621.57	476.29	512.71	515.74	497.92	553.06	606.58	537.52	545.97	555.78	610.32	580.77	556.85	588.56	599.21	590.34
46.788	49.367	61.856	72.833	57.917	69.968	80.792	60.733	75.167	70.117	54.5	38.667	66.452	66.5	42.578	31.45	49.25	31.667	43.417	27.25	42.7	36.667	53.75	48.2	39.092	54.75	29.333	33.182	39.5	46.75	52.033	58.567	63.833	44.867	45.087	44.952	51.092	48.231	55.564	59.643	57.556	60.867	23.167	24.722	32.417	39.583	31.417	44.233	31.5	27.667
164.52	184.08	187.38	201.31	250.49	214.58	239.56	254.27	271.52	204.43	236	209.69	206.21	213.78	201.8	197.11	162.63	176	172.97	200.82	211.29	187.67	208.15	201.44	202.17	231.6	182.8	181.77	185.99	182.75	195.56	235.06	178.4	179.87	179.08	163.53	174.81	186.54	175.24	192.37	212.46	179.03	149.42	162.71	175.96	150.3	147.36	203.86	168.2	137.4
995.24	900.48	933.14	990.86	1036	1071.8	1006.9	1002	1012	1102.2	1026.2	1062.1	1070.4	1019.9	1133.3	1110.8	1273.9	1124.7	1036.5	1064.6	1154.1	1139.1	1061.8	1065.1	1209.3	1169.9	1133.9	1097.9	1030.2	1001.4	1054.9	1151.1	1049	994.44	988.17	1010.8	1133.5	1083.8	1035.2	1030.3	1034.6	977.22	897.34	954	1118	1022.3	982.39	947.4	961.26	955.76
61.017	60.167	86.333	87.95	85.357	77.333	76.607	60.75	71.683	82.652	75.867	82.342	68.643	69.654	67.299	67.393	55.357	76.783	57.333	49.333	59.283	67	56.75	83.833	78.875	65.067	75.75	80.023	109.3	86	71.083	83.06	80.365	97.067	80.917	71.375	79.571	69.5	94.905	89.968	91.567	101.14	57.517	74.433	79.083	75.78	31.417	43.71	52	65.1
395.54	409.32	413.77	32	450.76	414.33	377.48	439.76	466.11	447.77	435	441	463.28	451.64	547.32	636.21	743.22	702.48	705.2	723.5	860.9	576.77	563.02	573.04	561.53	563.97	525	449.2	548.21	532.32	492.79	581.55	541.66	542.31	488.14	520.88	519.9	510.92	550.03	541.49	524.36	458.46	443.43	465.84	467.78	501.95	496.15	455.89	465.14	475.2
787.24	792.03	831.67	47.194	874.85	861.08	880.59	763.45	820.53	886.12	835.05	849.32	835.21	835.73	903.48	956.26	1015.1	870.75	984.37	2075.7	1047.7	895.6	901.54	937.46	853.61	960.25	915.09	822.16	936.91	808.03	891.3	919.05	826.31	799.56	774.08	862.91	808.08	821.41	984.35	870.28	879.85	832.84	828.52	772.11	816.78	807.58	819.49	833.25	760.18	764.82
591.93	555.95	620.03	31.264	598.2	589.97	604.37	601.79	648.27	617.65	658.24	656.59	572.31	593.71	698.78	732.89	790.37	678.97	680.83	1013.8	687.66	660.24	755.62	702.34	790.38	784.46	712.23	631.9	703.95	621.76	651.03	764.49	701.82	594.77	557.7	696.14	700.19	659.78	649.12	737.48	728.62	613.7	596.89	615.14	627.67	724.96	715.05	577.86	552.46	656.99
163.74	153.19	196.76	324.94	180.97	136.13	135.17	169.85	159.62	217	250.68	153.98	181.71	186.7	170.93	118.42	147.15	172.9	152.13	57.671	0	186.1	232.92	345.02	535.78	316.16	341.62	331.99	199.78	277.39	303.82	343.05	153.96	157.98	145.81	148.82	152.02	218.58	280.64	170.02	164.46	148.14	146.19	165.22	184.82	327.5	150.91	149.23	114.6	147.58
1413.8	1299.5	1372.6	1544.7	1484.2	1567.9	1502	1455.7	1508.4	1545.3	1492	1520.7	1507.2	1563	1794.7	1763.3	1926.4	1720.2	1652.8	1687.9	1817.5	1674	1783.1	1571.7	1485.9	1644.6	1418.8	1376	1556.4	1220	1449.7	1732.4	1519.9	1543.5	1428.7	1491.3	1701.5	1594.2	1737.8	1707	1647.5	1509.7	1462.4	1455.1	1463.5	1501.2	1404.3	1335.2	1308.4	1354
0	0	0	0	0	0	0	0	0	0	0	0	0	0	99.286	98.5	77	117.4	69	68.125	71	86	79	98.143	93.333	91.575	79.5	56	106	94.75	102.67	100	85.667	102	102.17	77.317	81.875	102	117	114.05	111.73	107.67	60.048	60.917	79.5	49	47.393	63	57.167	53.833
115.1	122.72	147.15	138.02	162.31	220.5	139.96	123.2	151.33	147.92	148	161.37	231.71	167.71	254.5	247.26	255.33	217.17	269.53	314.05	190.56	264	244.78	219.6	282.35	280.57	300.67	272.62	223.06	187.49	202.38	267.58	224.81	340.2	205.21	229.14	212.82	218.59	232.04	245.76	332.69	268.98	187.79	205.36	206.8	256.15	207.04	276.15	174.54	181.85
524.39	519.35	572.54	635.69	672.92	696.49	684.9	730.53	789.03	701.89	640.62	694.9	672.66	640.76	785.93	774.2	770.74	721.59	696.46	865.31	870.55	740.06	739.4	751.8	835.92	632.3	586.15	628.33	581.89	758.65	592.99	718.84	636.48	660.01	721.75	676.6	720.07	763.82	702.58	704.17	742.56	698.25	693.36	693.41	751.83	776.35	732.82	700.48	726.47	688
1324.5	1276.5	1431.6	1345.5	1429.8	1503.7	1454.5	1394.2	1581.7	1560.2	1451.2	1554.8	1498.3	1506	1670.1	1767.7	1841	1803.1	1498.4	1593	1690.5	1623.3	1789.8	1975.9	2182.8	1965.1	1846	1666.8	1755	1569.3	1718	1879.8	1659.6	1719.1	1598	1649.2	1676.3	1743.1	1772.8	1725.8	1803.6	1644.2	1559.4	1535.6	1666.8	1804.7	1637.1	1529	1421	1448.4
817.43	841.99	960.76	1084.8	918.1	1042.6	1065.5	962.36	1029	1039.1	1014.4	935.06	904.28	963.8	1071.9	1135.2	1150.4	1009.9	981.91	990.1	1053.8	1104.6	1118.7	1131.8	1303.9	1298.7	1252.8	1159	1147.7	1012.3	1129.7	1158.9	1038	1037.2	1030.2	1098.4	540.88	840.68	1081.8	1096.8	1106.2	1073.6	1018.8	943.47	1046	1025.3	963.33	957.46	996.68	913.73
55.083	48	54.5	70.95	49.7	51	47.917	48.6	60.625	67.333	64.167	62.625	52.667	73.833	43.091	36.643	63.1	46.433	30.562	47	48.562	20.417	38.333	28.833	32	29.55	38	51.083	37.452	43.5	42.25	56.25	45.775	38.667	40.167	35.9	54.167	41.5	50.167	69.369	51.85	46.167	44	39.25	32.5	26.619	48.5	35.389	29	36.833
0	0	0	0	0	0	0	0	0	0	0	0	0	0	0	0	0	0	0	0	0	0	0	0	0	0	0	0	0	0	0	0	0	0	0	0	0	0	0	0	0	0	0	0	0	0	0	0	0	0
14.927	7	11.583	6.8833	10.1	9.5	12.667	9.0667	20.161	3.75	7.6143	8.55	3.8333	6.225	9.5065	10.5	6.9	8.3167	13.25	5.3333	10.556	5.0833	10.2	3.3333	9.4333	11.617	4	6.2955	9.6586	5.125	4.4	7.8214	7.573	2.3333	8.0667	5.1	3.5833	6.5	6.4	9.3833	4.8333	7.3333	6	8.75	5.25	10.952	4.5	7.5444	12.667	7.1136
1119.2	1016.2	1016.2	1039.4	1081.2	1130.4	1118.2	1107.5	1239.6	1175.4	1132.4	1168.4	1136.1	1118.6	1107.2	1094.1	1123	1066.4	1006.4	935.66	1082.2	1157.4	1090.6	1071.8	1156.7	1236.7	1129.5	1104.4	1098.2	1039.7	1145.7	1238.6	1140.7	1169	1129.7	1248.8	1297.9	1258	1304.8	1365.4	1323.4	1221.5	1070.1	1021.9	1093.8	1069.3	1130.6	1063.1	1058	956.72
615.17	602.98	715.3	625.91	633.92	659.3	727.15	673.43	735.86	722.38	671.28	692.16	706.86	748.48	616.39	648.86	690.52	604.2	571.73	543.91	557.07	628.19	556.22	632.36	638.19	651.25	574.67	607.41	652.72	622.21	692.49	735.72	686.14	736.84	698.14	720.47	741.18	759.29	795.91	852.27	738.19	712.82	575.49	574.31	615.12	642.74	697.04	620.06	655.96	609.72
0	0	0	0	0	0	0	0	0	0	0	0	0	0	0	0	0	0	0	0	0	0	0	0	0	0	0	0	0	0	0	0	0	0	0	0	0	0	0	0	0	0	0	0	0	0	0	0	0	0
1081.9	1055.3	1099.1	1219.2	1095.7	1281.8	1622.1	1143	1189.6	1228.2	1187.9	1235.3	1241	1631.4	1447.2	1542.6	1764.5	1588.3	1456.3	1450.3	1901.6	1532.8	1525.6	1476.7	1605	1676.1	1585.7	1908.1	1380.4	1286.7	1254.9	1344.1	1297.7	1328.3	1710.6	1260.7	1327.7	1416.2	1264.9	1381	1480.2	1877.3	1335.6	1419.1	1407.1	1381.7	1311.3	1421.6	1695.3	1310.2
252.59	259.2	306.89	350.14	319.27	336.96	336.31	307.52	314.29	346.35	332.98	380.79	352.87	356.85	331.95	330.48	343.87	290.45	291.18	296.04	332.25	305.53	373.77	351.15	394.43	341.06	394.31	393.6	496.38	417.48	141.18	197.22	451.33	497.21	456.22	428.92	465.64	467.92	491.77	482.92	475.96	484.09	433.43	427.52	446.86	442.68	420.61	444.32	394.95	364.84
456.06	440.1	433.54	465.48	448.18	457.42	452.78	457.16	453.39	463.46	436.93	439.04	505.18	470.31	377.88	381.23	505.75	433.8	317.25	351.76	381.05	371.79	392.02	370.83	425.79	435.03	413.79	495.94	676.2	597.43	593.19	685.24	495.75	531.65	430.89	441.88	464.97	439.59	439.93	418.5	443.07	431.23	435.04	428.4	476.35	462.23	423.69	413.43	440.92	386.23
255.81	277.38	311.37	306.99	314.36	373.83	335.74	348.43	359.24	369.75	330.85	326.63	335.39	367.94	433.43	434.82	472.89	422.04	431.95	431.75	432.04	394.56	381.72	486.03	500.48	520.52	392.34	418.9	455.04	413.75	520.95	442.35	470.88	436.58	452.79	463.39	448.63	456.39	386.67	460.79	518.77	531.02	463.5	442.94	452.76	435.97	413.93	417.92	402.77	428.88
355.05	349.02	367.24	349.94	359.34	390.39	375.13	360.82	365.54	374.09	333.57	400.35	413.32	388.09	361.53	404.87	474.43	389.35	389.18	380.3	403.5	369.88	404.68	390.86	395.85	372.21	349.69	384.1	407.89	383.99	387.08	408.81	395.89	411.68	408.75	396.73	403.89	378.99	424.93	408.59	415.83	407.85	409.2	353.68	395.46	399.91	365.4	367.39	340.81	376.98
158.47	164.51	191.98	182.92	195.61	193.33	183.45	193.51	202.5	189.56	173.4	177.17	207.04	170.27	188.37	203.27	223.69	200.73	170.17	181.54	215.44	208.07	219.35	190.84	197.79	209.49	211.09	172.21	196.05	163.66	194.58	181.55	187.41	201.11	178.51	174.07	177.07	183.1	174.17	199.22	210.72	161.97	164.61	177.93	215.3	191.11	195.18	272.2	213.43	169.92
79.5	84.5	90.778	83.917	114.25	121.3	139	134	136.67	127.88	93	91.2	87.5	101	106	91.083	87	82.333	65.75	57	87.333	98.5	77	78.667	118.58	90	104.4	85.667	108.5	96.344	156.5	163.33	149	149.32	117.5	117	111.5	122	105.67	109	110.5	113	62.857	105	101.5	85.667	71.75	49.5	75.9	79
18.967	14.283	25.005	42.9	20.869	40.608	32.9	22.111	17	42.617	21.111	21.133	22.105	8.1333	28.792	25.5	33.533	35.067	26.717	38.091	30.567	23.5	15.167	17.819	16.833	24.75	13.833	18.5	41.136	33.542	22.311	22.168	43.75	40	23.543	22.75	21.733	26.194	34.864	37.905	31.676	39.181	31.75	31.2	38.617	25.417	27	47.72	45.167	45.993
91	111.62	160.42	133	153.67	153.07	146	129	133	150.12	120.5	134.5	134.96	128.5	155.17	161.42	176.83	164.67	138.75	147	172.1	141.5	165.7	169	174	210	198.67	190.67	132.5	109.06	100	132.67	109	113.67	125	123	135.31	160.33	129.33	131	141.5	126	186	151	133.83	172.25	185.75	177.5	171.6	170
0	0	0	0	0	0	0	1	1	1.4167	5	3	1	4.25	4	10	9	4.4	5	0	13	19.5	14	13	12	14	18	5	21	18	13	14	19	20.2	21	19.25	14	13	10	10.5	18	9	8	11	13	18.5	14	10	8	9
750.08	704.8	797.27	765.29	809.42	1036.6	872.03	815.27	970.94	997.3	922.16	965.58	1018.9	886.07	921.62	1009.8	1061.1	945.24	959.31	1036.7	965.23	928.87	1030.8	1074.2	1070	1051.8	1143.6	1004.8	747.14	711.06	726.78	902.1	847.65	941.86	781.03	821.61	830.74	801.41	740.09	857.28	1008	900.23	869.1	874.66	891.66	859.98	861.27	1024.9	884.25	844.14
450.95	461.23	516.38	211.05	468.65	436.33	517.06	602.9	595.55	629.71	554.62	577.32	530.31	511.16	568.19	644.18	593.7	607.53	511.76	531.78	571.56	617.73	635.2	562.78	631.78	587.92	635.88	598.53	603.75	555.62	602.09	673.77	739.57	632.96	583.98	558.04	602.8	602.26	604.01	573	648.74	558.23	702.64	628.95	669.34	720.77	652.6	621.04	668.22	649.78
0	0	0	0	0	0	0	0	0	0	0	0	0	0	0	0	0	0	0	0	0	0	0	0	0	0	0	0	0	0	0	0	0	0	0	0	0	0	0	0	0	0	0	0	0	0	0	0	0	0
1479.7	1513.6	1573.3	1654	1584.7	1707.5	1708.6	1493.9	1684.5	1706.2	1537.6	1594.7	1604.4	1525.7	1749.7	1807.7	1704.2	1709.1	1602.1	1612.2	1629.8	1691.9	1722.2	1744.6	1885.4	1855.8	1816.9	1596.2	1584.4	1536.6	1592	1629.2	1672	1518.8	1510.9	1498.3	1602.3	1623.2	1733.6	1729.5	1647.5	1559.7	1607.8	1512.8	1723.8	1720.2	1689.4	1650.6	1552.3	1443.8
107	94.5	108.5	107.83	93	110.67	105	96.064	89.333	95.25	91	61.667	97.333	113.75	121	106.14	125.83	109.25	108.5	124.33	126.67	113	106.91	80.067	146.42	145.25	119.33	109.75	207.33	171	155	196.17	188.83	180	190	193.33	196.17	184.56	190.33	198	180.5	168.97	174.67	155.44	142.5	149	127.37	148.11	173.82	153
0	0	0	0	0	0	0	0	0	0	0	0	0	0	0	0	0	0	0	0	0	0	0	0	0	0	0	0	0	0	0	0	0	0	0	0	0	0	0	0	0	0	0	0	0	0	0	0	0	0
0	0	0	0	0	0	0	0	0	0	0	0	0	0	0	0	0	0	0	0	0	0	0	0	0	0	0	0	0	0	0	0	0	0	0	0	0	0	0	0	0	0	0	0	0	0	0	0	0	0
118.51	128.2	123.22	102.08	129.94	113.07	106.3	119.19	144.37	138.54	142.08	129.46	154.31	119.73	98.333	103.25	115.46	117.3	114.4	105.11	90.583	127.73	119.62	138.77	130.06	125.71	151.58	123.85	151.53	141.92	122.52	160.23	145.63	146.77	141.19	128.58	150.86	166.64	179.33	152.39	164.83	138	153.12	135.26	146.35	143.85	162.18	182.76	159.35	158.33
31.571	24.667	26.617	33.268	45.5	58.619	34.167	30.2	34.286	34.952	28.893	35.583	28.333	32.15	15	32.667	39	33	23	28	30.333	18	21.333	22	39	27.5	35.417	25.833	29.667	29.273	42	47.5	29.44	31.567	33.4	35	28.5	48.7	30.119	31.05	28	50.143	43.792	33.333	43.5	45	37.876	33.492	37.333	31.9
78.667	105	94.425	83.536	109.65	91.417	93.042	101	96.425	103.5	90.25	82.7	84.089	86	87	89.333	121	70	98	95	84.667	112	80.8	97	105.67	85	85	85.75	60.667	67.25	78	77	92	84	102.5	84.167	77.188	87.667	88.5	94.15	75.933	68.083	66	65.5	113.47	125.74	95.879	74.15	84	85.333
0	0	0	0	0	0	0	0	0	0	0	0	0	0	0	0	0	0	0	0	0	0	0	0	0	0	0	0	0	0	0	0	0	0	0	0	0	0	0	0	0	0	0	0	0	0	0	0	0	0
0	0	0	0	68.55	63.06	81.625	49.3	67.042	69.917	94.833	78.3	79.333	66.667	61.333	68.583	58.111	58.5	49.5	27.5	52.333	75.417	46.75	45.5	37.333	41.75	58.867	56.833	83.333	55.25	62.2	54.833	64.867	60.733	63.722	61.517	60.467	74	88.167	79.45	94.767	80.417	56.667	79.074	83.45	78.094	88.071	94.1	68.433	63.417
281.67	310.83	278.05	306.45	323	331.8	284.5	287.55	341	305.42	296.11	181.08	259.26	233.85	233.67	217	232	141	225.06	233.5	111.5	245	162.75	221	260.5	276.83	177.5	199.83	235	222	238	213.5	214.06	236.6	171	223.25	317.43	298	159.67	192	218.17	178	336	314.67	219	269	257.17	234.5	209	231
0	0	0	0	0	0	0	0	0	0	0	0	0	0	0	0	0	0	0	0	0	0	0	0	0	0	0	0	0	0	0	0	0	0	0	0	0	0	0	0	0	0	0	0	0	0	0	0	0	0
685.8	660.14	760.54	819.95	794.45	812.58	892.62	747.52	888.35	851.85	822.28	782.03	788.75	799.38	727.31	764.3	810.03	769.45	741.31	750.26	831.38	824.86	819.67	666.6	892.14	854.23	826.85	880.01	755.79	623.58	637.36	775.76	652.63	654.39	712.44	683.71	681.03	667.68	710.64	695.66	725.71	760.98	790.14	751.4	854.07	803.86	784.81	864.42	910.57	833.18
0	0	0	0	0	0	0	0	0	0	0	0	0	0	0	0	0	0	0	0	0	0	0	0	0	0	0	0	0	0	0	0	0	0	0	0	0	0	0	0	0	0	0	0	0	0	0	0	0	0
18.491	15.75	13.5	9.2	13.283	18.333	12.452	5.9583	28.048	25.933	30.219	19.683	11.5	16.775	13.137	16	11	10	15.188	7.5238	8.6385	16.167	19.3	21.667	18.555	22	10	12.667	15.556	20.542	14.683	14.036	17.296	7.6111	4.4	9.25	11.083	12.643	14.85	23.517	7.0833	14	8	12	5.65	10.393	13.591	2.6667	0	7.1364
102.1	97.256	108.08	113.64	138.58	149.61	129.65	138.97	157.75	155.86	144.79	166.37	155.77	146.37	193.54	164.81	172.05	167.75	138.61	1.4444	0	0	85.943	121.3	155.57	147.8	149.42	115.57	117.28	149.02	143.57	163.7	152.35	167.56	138.68	128.27	189.9	153.07	139.01	150.63	160.48	162.03	169.11	170.43	184.46	185.04	169.64	160.19	156.05	139.99
215.77	206.93	273	321.2	299.49	252.62	264.28	251.94	249.54	239.48	254.06	220.82	270.29	256.22	301.56	254.9	293.31	241.54	228.7	336.47	376.12	389.54	281.87	224.86	270.71	253.01	217.56	251.97	266.58	278.51	270.03	283.71	320.4	351.82	282.32	282.78	224.54	260.7	281.4	323.96	334.82	302.69	229.23	241.28	218.73	238.38	223.55	250.48	210.75	223.68
231.46	246.04	291.94	299.41	307.31	280.69	338.01	290.05	276.53	357.14	354.54	364.69	371.56	340.15	335.98	351.96	313.13	301.5	302.46	268.95	326.83	309.07	255.2	289.77	322.62	325.62	326.64	299.41	337.6	276.59	262.84	282.01	296.29	279.6	271.77	264.82	275.66	276.02	270.14	333.58	283.03	301.99	272.07	294.56	295.94	301.8	314.98	301.93	296.98	299.21
0	0	0	0	0	0	0	0	0	0	0	0	0	0	0	0	0	0	0	0	0	0	0	0	0	0	0	0	0	0	0	0	0	0	0	0	0	0	0	0	0	0	0	0	0	0	0	0	0	0
585.19	593.38	607.23	570.48	580.6	605.62	531.34	568.97	640.91	633.84	593.37	597.51	591.57	609.1	581.77	563.62	660.54	503.96	519.27	525.67	513.28	577.53	597.95	547.56	597.64	577.48	593.34	586.72	600.16	511.49	628.04	613.43	550.78	607.15	507.06	578.09	630.42	622.17	634.72	597.33	577.95	621.42	525.68	547.77	511.93	551.8	539.98	542.96	458.78	573.01
573.82	588.62	581.11	593.25	636.18	649.47	623.62	592.92	510.16	579.95	635.02	618.42	620.11	621.29	569.62	503.03	513.79	442.6	449.39	493.3	508.09	558.48	521.11	494.08	544.91	556.19	527.71	478.44	652.42	622.04	616.7	649.86	621.42	693.93	626.28	635.37	604.87	646.63	638.76	559.07	634.43	559.39	541.76	528.52	556.22	571	539.7	530.59	494.62	564.9
1180.3	1184.4	1230.6	1259.9	1359.4	1380.4	1317.6	1261.7	1492.5	1902	2073.3	2048.8	1909.1	1845.7	1747.6	1840.5	1422	1198.2	1141.2	1139.2	1169.4	1173	1197.8	1150.8	1369	1367.9	1342.9	1337.7	1416.8	1254.6	1337	1536.6	1325.3	1412.7	1389.5	1476.7	1499.8	1448.9	1476.3	1591.5	1612.1	1420.5	1288.4	1315.7	1331.6	1322.4	1259.9	1313.7	1243.1	1237.6
155.98	125.1	128.23	140.88	173.22	171.33	167.87	172.12	158.55	132.45	161.25	170.2	197.92	171.17	138.67	159.25	147.83	156.5	167.7	196.87	145.33	135.53	103.63	148.33	170.75	140.04	120.5	108	179.55	111.67	152.73	153.27	140.37	185.43	163.52	127.69	142.33	154.4	171.69	142.01	143.33	125.64	124.52	133.8	154.62	137.15	131.96	163.63	167.7	176.67
5.5152	2.25	5.5833	7.2667	3.75	0	0	0	0	0	0	0	0	0	0	0	0	0	0	0	0	0	0	0	0	0	0	0	0	0	0	1	8.0429	6.5556	4.8667	6.75	7.6667	10.976	2.25	9.7333	5.5	6.5	5.5	4.6667	3.2619	3	2.8853	1	0	0
181.66	202.5	148	174.5	157	180	179	196.33	183	198	183.5	161	157.83	184.67	156	157.86	164	143.55	134	155.42	160	172	156.5	173	176.08	180	186.33	179.8	158.58	147.33	152.6	152	155.67	167.47	139	169.08	166.5	185.3	158.83	144.5	188	170.5	110	131.5	110	152.75	146	114	122.13	133.5
123.67	143.25	151.97	189.94	157.72	186.17	177.8	155.03	166.18	235.57	354.77	202.96	204.33	218.75	219.61	182.58	169.13	169.12	123.78	93.152	114.23	108.92	103.93	124.01	183.3	129.45	125.93	127.68	165.11	138.66	170.9	206.34	140.43	173.98	141.12	152.65	153.22	170.67	215.07	163.35	164.72	188.72	105.71	136.82	186.44	190.85	128.99	121.26	100.51	107.29
35.31	28.1	36.875	28.5	17.717	25.183	45.224	30.625	28.583	26.536	19.229	18.5	31	37.75	16.333	19.05	13.4	10	12	4.5	4.6667	7	7.7667	8	7.5	19.667	23.083	22.5	33.167	10.091	14	25.5	19.333	21	28.667	13	15.7	18.5	25.667	37.733	46.75	25.95	10	25.667	18.833	18.75	16.944	20.819	14.192	21
133.5	106.48	105.85	110.09	136.88	109.33	114.03	125.29	119.04	100.52	92.638	101.83	86.893	79.617	73.167	67.283	80.9	70.667	71.111	64.5	49.25	50.197	68.067	65.383	76.333	49.667	62.05	87.167	112.03	110.89	110.89	125.94	129.25	140.36	110.4	117.2	129.13	152.13	155.92	164.53	138.2	131.62	134.18	97.866	113.05	120.22	112.26	113.69	130.93	153.05
1262.1	1237.4	1294.6	1524.8	1277.9	1264.1	1296	1264.1	1370	129.92	0	0	0	0	4.1944	9.0345	967.57	1518.2	1257.9	1283.5	1261.6	1258.4	1210.9	1162	1484.9	1308	1179.5	1176.6	1271.5	1223.2	1380.2	1604.3	1265.2	1301	1276.2	1245.4	1396.2	1531	1681.9	1525.6	1444	1343	1201.4	1221.1	1240.9	1573.5	1317.6	1222.7	1178.7	1060.8
164.58	155.08	171.48	201.87	191.85	192.48	206.93	200.89	197.53	197.75	231.98	221.35	194.48	180.79	207.13	198.62	189.94	211.56	218.79	237.37	214.67	213.61	271.3	230.48	257.87	258.95	307.74	321.97	285.93	282.1	237.78	231.17	186.28	204.34	210.21	166.87	208.54	195.68	232.37	219.99	227.03	206.24	236.68	191.62	281.61	242.8	260.89	249.6	202.14	206.35
19	11	9	11.75	9	7	4	9	5.5	7	10	5	6.3333	12.5	28.476	35.167	18.4	33.533	24.833	23.9	19	17.333	35.5	36.7	44.7	38.1	33.967	30.81	29	29	24.167	38.889	30	42.5	26.5	32.3	39	52.25	44.333	50.333	49.271	45	28.833	38.611	53.15	46.5	28	33.25	38.25	26.571
1244.9	1270.9	1360.1	1343	1256.3	1332	1367.5	1294.5	1302.6	1864.8	1915.1	1645.8	1833.3	1748.8	1833.8	1813.6	1512.7	1356.3	1324.6	1236	1314.5	1342.6	1360.6	1403.8	1567.9	1552.1	1531.9	1437.1	1384.6	1356.5	1351.2	1474.6	1391	1418.6	1382.1	1399.1	322.04	1.2	1127.8	1455.8	1469.9	1353.8	1313.2	1255.9	1360.6	1361.7	1335.3	1411.6	1309.8	1316.8
584.08	570.28	577	552.36	588.33	605.39	616.41	617.82	637.93	708.59	615.43	598.11	592.94	610.61	666.89	576.75	600.54	625.27	557.54	612.28	563.94	635.59	615.43	648.86	739.01	678.75	629.07	689.73	642.34	651.57	670.8	715.77	656.5	710.23	635.06	667	1508	1810.8	890.47	658.29	652.11	596.17	659.57	666.71	738.45	731.11	729.86	729.5	661.28	754.94
65.433	66.858	56.923	80.408	78.833	78.33	98.692	102.64	78.594	87.492	92.783	109.97	93.369	81.308	114.03	111.45	131.48	116.06	90.884	92.139	90.595	90.333	104.7	79.25	94.395	108.83	96.419	101.12	68.726	86.926	110.02	116.28	97	97.806	175.85	300.3	96.902	100.33	89.208	103.82	98.315	89.507	130.92	96.717	93.321	93.056	99.98	95.85	110.22	100.6
9.8333	45.75	47.858	51	54.408	54	44.667	47.875	50.357	30.2	35.627	38.5	43	35.833	32	11.5	21.5	20.658	27.333	25.5	17	29.958	20.833	15.867	29.667	30	28.25	22	33.133	25	31.357	34	36.583	38.641	23.7	31	32.5	23	27.909	34.667	27.667	26.262	35.467	21.758	29.197	32.5	28.833	17.233	28.978	8.7143
96.29	102.02	105.95	139.15	179.02	77.644	0	135.18	201.03	167.88	151.26	135.67	134.45	166.28	130.35	140.02	135.09	125.35	126.33	134.95	145.47	137.21	146.06	122.42	150.73	127.08	135.87	136.37	96.088	87.087	70.867	121.47	120.41	70.362	85.133	91.711	96.207	102.89	103.15	100.2	86.036	111.28	142.34	146.93	139.64	194.72	157.17	136.48	144.51	129.99
14.267	8.8333	12.35	16.7	14.617	12.75	15.631	5.375	22.798	13.233	10.583	19.464	8.1429	15.317	11.386	16	12.6	10.1	11.567	5.8095	10.677	13.333	11	16.3	11.512	21.633	5.75	13.6	13.023	12.286	13.219	11	19.224	9.1667	6.7	4.8667	4	9.081	7.7708	12.567	4.5	4.5	11.75	13.083	21.171	12	10.405	6	17	9
15	18	20	25.25	31	30	30	26	33.5	29	15	20	21.667	31.5	80.524	75.833	88.6	59.067	71.167	51.1	50	61.667	80.5	74.3	67.3	66.9	68.033	66.19	32	23	24.833	30.111	36	29.5	30.5	30.7	27	25.25	28.667	32.667	30.729	43	35.167	64.389	46.85	52.5	44	41.75	51.75	34.429
418.65	388.13	419.88	440.93	447.01	525.17	504.7	495.35	534.35	548.15	513.99	507.39	463.69	490.43	488.55	560.35	574.24	561.06	586.46	588.52	627.95	592.01	583.41	648.79	684.49	593.98	609.18	623.96	501.56	485.07	432.91	557.97	473.04	536.58	514.35	530.44	726.54	738.95	598.14	586.85	589.25	540.39	563.98	559.91	622.32	641.87	627.6	628.19	630.88	562.16
18.25	16.333	18.183	12.15	16.294	9.3864	5.1429	3.1667	4.125	4.1429	1	8.1833	5	8.5	9	14.667	25.033	34.417	22.335	25.352	38.1	40.65	20.944	33.463	34.11	26.642	42.312	54.983	91.705	82.2	49.661	47.431	52.372	45.119	48.558	50.767	52.218	44.619	61.34	52.065	47.483	36.878	34.75	38.598	36.992	39.271	28.817	38.376	37.5	30.682
670.84	693.38	764.22	774.35	815.81	998.9	1019.2	897.42	813.16	816.47	809.13	705.49	732.28	670.03	817.74	745.95	863.94	742.76	730	721.54	648.5	820.64	784.19	842.68	834.5	819.24	814.16	738.3	785.91	700.56	773.74	819.5	739.24	747.24	706.13	756.84	845.85	839.68	919.32	840.23	783.55	736.54	850.31	893.29	895.88	808.14	871.37	876.54	803.83	889.72
511.75	467.83	536.98	564.67	608.03	674.31	692.09	623.26	610.45	571.56	576.58	533.88	584.74	587.5	734.48	1129	1565.5	1233.3	679.6	634.83	622.87	656.96	636.37	586.33	630.3	653	653	618.26	593.37	559.75	636.09	613.57	549.84	614.87	648.22	621.8	669.07	551.15	678.49	598.2	657.17	650.41	580.41	589.55	584.41	588.54	608.17	573.04	574.08	533.47
179.41	195.21	210.5	213.98	201.75	108.03	0	143.69	205.28	190.67	186.1	168.35	183.44	183.55	178.05	137.7	162.69	138.26	164.25	177.52	165.7	162.81	182.66	213.18	241.46	225.05	173.8	180.21	151.4	139.42	139.82	159.11	161.62	159.63	163.53	149.47	154.24	149.9	129.58	134.58	152.98	151.63	151.82	173.42	156.56	144.58	119.65	141.02	137.63	141.67
854.06	782.66	886.04	918.81	1109.6	1206.2	1365.1	1109.9	968.65	975.52	962.14	900.56	873.59	854.37	938.15	967.56	1018	921.79	899.73	875.81	862.4	912.8	948.25	960.97	1007.5	1124.8	988.69	967.51	1003.1	969.9	940.42	1154.7	1039.4	984.72	901.6	966.77	1009.7	974.88	1013.7	1047.7	922.2	1013.6	1044.1	999.64	1068.1	1032.3	1057.8	1030.6	968.06	1030.7
105.39	100.11	84.917	94.667	103.15	140.15	133.83	115.57	124.34	125.62	125.08	146.77	137.43	126.12	143.41	132.5	161.03	149.25	141.34	136.27	166.12	153.83	174.42	161.33	161.88	115.46	125.79	117.65	146.12	135.85	113.02	170.54	151.42	115.83	143.58	133.94	160.94	141.17	141.77	133.4	167.43	149.27	144.78	145.27	157.56	152.02	153.13	136	126.7	116.92
79.05	114.25	94.763	93.69	116.72	116.88	92.495	120.53	123.09	120.63	100.81	97.6	94.477	84.325	62.956	63	76.417	59.875	67	38.452	56.317	56.522	76.083	41.5	64.367	74.917	63.25	38.333	94.667	87.367	82.91	76.956	77.05	82.9	75	85.667	106.2	96.057	114.34	102.59	92.345	79.806	91.75	117.21	95.375	97.333	108.53	97.683	90.183	99.857
178.94	135.26	156.1	180.48	163.89	168.78	180.59	171.58	155.92	182.48	219.25	176.7	162.47	177.07	194.87	191.72	217.62	214.35	156.79	168.64	215.03	211.28	185.34	198.03	204.86	204.44	217.82	169.21	180.23	156.19	162.7	178.27	189.89	198.14	206.04	186.32	177.57	168.14	172.23	167.88	192.05	184.07	167.86	191.58	199.55	180.82	182.4	152.11	177.93	192.9
388.93	260.59	269.53	265.79	260.89	328.02	300.87	431.75	270.29	287.32	248.12	288.68	294.98	275.69	366.23	226.85	224.86	225.95	230.21	226.56	218.41	376.83	248.35	259.98	249.37	262.36	235.32	246.71	377.24	228.43	224.2	213.1	233.02	225.13	274.95	373.96	246.16	273.36	225.17	246.56	238.67	235.07	369.11	217.52	229.62	259.41	241.89	231.33	249.17	384.98
290.31	280.7	356.69	340.97	359.69	391.46	370.61	338.72	393.74	425.23	383.35	379.36	389.54	361.19	265.61	247.2	310.07	285.59	267.14	220.48	284.9	295.09	249.06	243.35	307.5	322.24	301.4	285.63	308.25	309.11	310.88	330.53	323.48	321.01	317.95	321.39	289.34	363.26	298.86	297.55	314.41	291.69	337.64	350.77	374.84	333.48	351.34	413.73	398.03	343.15
375.87	292.38	334.25	395.03	363.06	353.48	364.21	339.59	388.68	403.65	415.3	390.25	389.94	416.03	252.93	280.24	276.01	257.91	229.3	239.3	299.13	300.82	274.14	273.04	317.3	325.28	308.16	280.75	351.97	315.76	322.46	389.06	343.34	383.71	350.9	356.08	353.23	384.41	360.66	387.63	415.15	388.95	370.51	331.07	351.62	327.92	337.22	372.34	367.36	325.09
45.5	25	46.75	27.75	48.683	65.667	50	43.167	51.25	38.786	37	29.6	36.333	35.5	37.683	32.083	46.571	44.667	34.5	39.6	55.583	31	32	31.667	37.667	36.833	26.85	43.967	64.75	57.076	53.333	85.917	67.833	70.5	68.167	76.583	66.167	70.028	74.161	54.383	94.25	66.467	42.333	57.8	62.773	58.067	51.889	65.675	69.81	63.5
33	37	34	29	22	28	32	41	29.5	26	41	33	38	26	38	50	36	48	32	40	37	38.8	37.5	31	48	38	49	25	42	36	38	56	42	53	48	44	36	45	50	46	31	24	33	40	37	31.75	30	27	22.5	14
72.833	67.375	71.733	71.767	102	93.033	99.529	98.55	145.08	101.9	92.31	95.44	93.017	84.024	64.792	79	84.917	81.333	90.958	46.833	80.5	68.233	75.083	49.75	75.6	61.883	71	60.167	98.607	78.333	90.525	105.67	92.283	114.75	108.87	86.333	101.22	115.93	94.643	108.13	120.9	92.719	105.45	93.157	126.02	92.198	93.1	97.929	125.64	117.43
36.167	30	38.866	46.273	31.35	36.782	50.886	72.129	58.8	62.842	53.914	23.945	37.368	42.625	64.444	74.917	56.533	62.756	59.408	68.948	69.952	61.563	77.019	53.633	57.15	78.483	67.433	69.059	44.333	54.026	60.297	43.883	54.978	61.933	80.933	74.048	60.362	60.498	74.631	83.466	101.33	56.835	72.676	58.95	67.519	74.352	74.922	83.94	70.624	76.767
168.29	150.84	180.97	168.66	175.95	142.65	159.62	167.4	202.38	188.23	162.96	164.42	151	164.31	210.78	171.11	276.4	285.33	267.74	254.23	220.29	205.5	222.41	251.38	233.84	228.69	227.24	201.88	188.17	134.85	122.05	163.95	175.26	151.91	141.61	137.68	177.55	180.17	157.74	147.82	182.23	171.53	164.79	185.59	204.03	220.7	225.93	184.94	191.98	198.96
98.907	76.167	79.479	87.829	78.2	93.031	78.483	65.592	101.11	87.231	78.181	73.214	71.725	65.639	76.1	112.32	137.12	135.41	129.23	124.74	105.33	109.77	128.59	128.73	107.02	135.49	125.78	135.17	99.167	84.996	94.711	95.922	71.599	92.96	101.08	94.633	129.35	113.64	90.878	76.626	122.39	101.87	159	167.77	161.28	139.83	147.69	164.69	148.1	153.92
0	0	0	0	0	0	0	0	0	0	0	0	0	0	0	0	0	0	0	0	0	0	0	0	0	0	0	0	0	0	0	0	0	0	0	0	0	0	0	0	0	0	0	0	0	0	0	0	0	0
0	0	0	0	0	0	0	0	0	0	0	0	0	0	0	0	0	0	0	0	0	0	0	0	0	0	0	0	0	0	0	0	0	0	0	0	0	0	0	0	0	0	0	0	0	0	0	0	0	0
476.27	398.75	452.76	429.58	470.16	467	421.08	450.22	529.74	534.52	516.72	512.72	514.55	496.17	526.94	508.41	495.81	517.05	510.44	474.15	468.45	477.38	476.06	424.88	505.83	494.33	447.08	472.84	498.15	482.85	544.87	522.07	510.79	516.74	537.75	513.28	549.91	546.52	536.77	555.46	576.08	541.47	552.48	539.35	521.65	470.58	489.28	486.29	477.34	522.74
0	0	0	0	0	0	0	0	0	0	0	0	0	0	0	0	0	0	0	0	0	0	0	0	0	0	0	0	0	0	0	0	0	0	0	0	0	0	0	0	0	0	0	0	0	0	0	0	0	0
71.113	54.378	74.526	62.9	57.5	9.3333	0	0	0	0	0	37.875	40.833	50.083	33.25	29.76	42.533	39.667	41.65	75.833	30.983	30.35	29	15.5	20.702	28.65	35	31.467	21.5	26	38.556	46.167	73.967	42.083	28.667	30.967	23.5	17	25.167	29.306	39.022	32.833	30.833	30	21.517	28.417	20.786	23	14.267	29.5
48.016	33.35	32.783	23.034	40.217	22.786	25.061	22.571	36.525	31.308	40.083	31.798	29.136	34.791	26.05	30.176	20.429	21.565	19.833	14.867	25.974	27.75	19.983	22.867	25.254	30.825	26.167	17.2	35.179	40.024	49.333	51.563	34.5	28.978	41.65	44.7	43.917	39.2	46.045	51.567	20.917	39.977	29.667	21.283	26.797	14.54	26.165	25.922	19.892	18.733
140.82	126.45	140.75	145.65	135.33	119.5	183.6	116.17	150.46	151.89	145.61	146.7	173	217.78	112.98	116.51	129.92	138.67	156.7	144.92	209.79	119.78	129.78	125.55	158.98	139.06	142.58	171.75	119.23	125.62	123.34	152.72	131.19	148.78	184.58	152.45	146.58	153.28	155.54	144.37	159.86	190.57	149.3	140.02	150.17	153.5	152.33	187.2	191.28	118.48
301.49	242.18	278.75	266.02	286.07	283.8	306.93	299.52	362.7	332.87	354.49	354.22	345.76	404.3	378.24	392.92	435.43	384.32	384.01	337.05	410.18	371.56	392.57	443.59	387.5	423.65	371.16	360.09	350.57	289.86	309.22	333.76	314.15	355.87	335.11	323.13	369.04	343.47	341	360.21	382.06	354.4	309.76	316.59	290.77	296.16	323.63	336.53	300.2	324.73
163.49	403.77	261.44	150.5	149.97	222.39	375.68	581.41	578.74	517.58	463.04	492.11	403.94	420.52	365.53	337.57	334.37	300.67	331.58	309.75	341.92	319.68	338.61	297.2	329.63	356.26	324.88	333.6	444.14	343.85	388.99	401.81	483.07	402.34	392.6	495.62	478.5	175.07	159.98	164.53	153.7	145.37	173.62	208.92	233.09	247.92	227.03	177.81	216.43	189.02
215.46	221.75	210.71	205.07	237.38	253.33	246.81	214.24	273.17	261.8	251.26	252.85	226.08	225.16	186.16	218.08	200.92	198.32	242.35	216.58	211.13	215.01	195.92	200.02	228.21	214.37	217.8	217.07	199.68	197.86	212.1	226.68	220.61	224.34	239.54	206.75	244.24	229.95	253.59	216.4	213.47	242.53	216.68	238.85	239.23	263.47	242.43	281.67	246.33	241.28
11	8	19	10	11	2	13	9	5.2	7	0	16.5	9	17	23	25	21	21	19	27.5	16	14	25	52	35	24	28	15	13	13	23	20	14	23	25	14	17	15	24	13	30	18	23	17	12	18	15	15	16	20.125
492.18	476.79	491.45	517.44	514.07	456.15	486.3	500.01	576.49	527.59	547.42	518.35	487.84	490.95	490.93	466.68	525.92	484.29	508.9	447.57	490.98	461.03	520.49	554.6	567.47	585.51	515.11	487.29	526.04	488.87	499.48	567.34	490.91	457	516.11	551.46	572.17	588.16	575.4	594.71	514.3	541.69	569.65	554.64	569.47	604.02	571.1	621.13	560.22	526.45
40.964	29.969	48.862	39.776	40.75	41.906	45.357	55.603	31.176	32.406	53.528	58.873	43.414	46.611	53.575	48.119	43.619	43.55	41.933	45.734	46.948	47.512	49.576	43.717	55.992	65.242	44.029	45.254	55.692	46.693	52.833	65.892	76.929	77.85	65.224	60.967	57.683	49.721	68.874	58.604	66.655	67.348	34.133	24.994	36.931	44.787	48.436	41.769	30.275	52.392
123	124	123	129	120	157	132	137	119.3	138	130	167	137	134	153	150	171	127	112	152	131	119.2	135.8	124	159	99	154	165	146	148	154	184	162	139	159	167	161	190	150	213	169	161	101	137	138	124	150	118	125.5	110.88
210.91	226.06	230.49	190.91	241.23	245.22	219.09	207.47	198.06	268.47	234.25	210.09	260.21	258.5	179.27	211.74	198.18	172.68	156.8	181.61	204.73	186.4	167.71	213.71	213.39	211.83	230.42	219.05	236.33	220.35	275.49	242.01	238.78	259.39	253.97	233.18	256.32	227.88	219.81	277.21	272.72	265.73	267.72	285.1	263.94	270.57	244.87	270.58	236.57	264.62
100.82	95.642	91.362	87.028	94.814	112.99	121.36	115.3	98.073	96.911	103.54	112.95	102.02	117.78	91.58	69.966	116.51	85.629	98.127	78.206	67.966	90.261	109.8	102	112.29	105.47	120.63	104.39	98.95	82.389	81.349	99.412	75.883	101.71	88.543	124.53	86.439	85.167	109.39	107.98	108.94	95.831	59.276	52.939	60.758	74.373	76.893	82.924	77.843	67.216
0	0	0	0	0	0	0	0	0	0	0	0	0	0	0	0	0	0	0	0	0	0	0	0	0	0	0	0	0	0	0	0	0	0	0	0	0	0	0	0	0	0	0	0	0	0	0	0	0	0
421.01	410.4	444.65	458.29	409.99	477.52	431.53	427.42	431.1	448.65	459.58	454.03	488.02	399.9	413.08	368.32	407.31	394.86	376.71	396.86	395.43	376.28	389.08	426.79	463.16	466.9	442.28	415.92	433.36	391.11	422.12	454.25	408.72	427.73	375.41	413.94	460.38	452.22	445.75	452.32	517.26	465.41	403.24	417.73	389.08	392.1	326.34	349.11	345.07	378.88
676.97	646.06	655.54	710.65	722.4	808.87	784.16	801.56	764.27	785.59	775.16	784.71	726.88	738.45	868.02	825.97	759.08	763.84	733.55	698.89	810.81	828.14	809.14	727.95	853.92	887.11	895.8	853.06	804.72	729.12	783.36	789.16	741.14	762.04	708.84	739.13	736.82	775.52	771.46	774.72	795.97	706.49	637.46	603.91	632.09	703.66	641.88	633.56	604.85	681.39
597.26	590.57	595.48	699.79	631.87	690.08	657.6	687	683.06	788.02	726.89	708.35	740.88	699.02	727.67	723.12	690.93	676.48	674.55	667.24	743.24	774.79	697.8	715.42	881.22	820.84	780.6	796.94	743.23	652.98	787.39	767.23	719.56	720.56	747.1	692.42	743.13	675.77	683.91	732.25	740.94	677.24	691.67	716.05	694.87	726.2	670.73	672.39	637.9	663.21
0	0	0	0	0	0	0	0	0	0	0	0	0	0	0	0	0	0	0	0	0	0	0	0	0	0	0	0	0	0	0	0	0	0	0	0	0	0	0	0	0	0	0	0	0	0	0	0	0	0
222.74	265.68	292.21	279	311.23	305.11	317.49	264.74	336.42	300.84	366.63	322	315.97	274.72	328.99	352.31	337.5	343.6	342.76	312.65	342.27	337.12	330.3	346.79	368.63	343.36	324.6	303.86	291.67	288.32	274.47	323.88	317.06	321.14	300.98	262.45	311.3	298.09	292.32	308.84	305.31	320.44	268.46	325.99	304.67	294.76	297.84	307.96	346.48	308.51
3481.3	3211.2	3455.5	3284.6	3503.5	3705	3469.5	3294.7	3420.6	3433	3314.2	3316.6	3338.2	3240.6	3206.7	3309.1	3366.1	3178.3	3127	3200.8	3177	3179.1	2691.7	2479.6	2621.5	2736.5	2729.6	2507.8	2627.6	2416.9	2735.8	2908.4	2957.5	2967	2786.6	2952.6	2579.7	2445	2756.8	2499.7	2765.9	2605.9	2520	2447	2481.5	2522.7	2494.6	2594.7	2619.6	2583.1
0	0	0	0	0	0	0	0	0	0	0	0	0	0	0	0	0	0	0	0	0	0	0	0	0	0	0	0	0	0	0	0	0	0	0	0	0	0	0	0	0	0	0	0	0	0	0	0	0	0
1948.7	1779.8	1812.3	1775.8	2018.9	1889.9	1826.5	1817.9	1801.6	1857	1672.1	1904.4	1828.2	1660.1	1711.8	1616.7	1599.4	1522.9	1690.7	1559.9	1588.1	1617.1	1387.3	1275.7	1363.9	1586.2	1389.7	1340.3	1519.8	1398	1468.8	1570.2	1663.9	1610.2	1489.3	1455.4	1503	1434.2	1505.4	1640.2	1448.3	1404.8	1371.9	1343.1	1408.3	1331.2	1415.7	1403.4	1340.5	1281.7
0	0	0	0	0	0	0	0	0	0	0	0	0	0	0	0	0	0	0	0	0	0	708.19	1180.9	1221.9	1287.7	1246.4	1230.8	1316.3	1181	1305.7	1334.9	1477.2	1369.5	1259.2	1376.3	1471.7	1475.7	1494.3	1519.3	1556.2	1493.2	1370.3	1292.9	1408.9	1375.1	1361.7	1390.3	1319.5	1327.4
867.67	845.41	897.12	866.96	889.47	915.32	966.69	977.67	937.5	822.92	865.52	811.25	831.15	812.86	868.18	846.67	810.23	768.38	780.64	778.5	809.43	879.75	913.89	953.48	898.22	903.3	850	992.67	967.58	912.24	988.85	955.96	949.82	915.83	998.5	993.81	956.63	920.38	962.97	942.05	883.67	889.35	1053.9	945.83	910.98	962.15	1005.7	964.03	899.35	880.57
172.55	210.82	210.69	223.28	218.44	215.29	218.61	225.43	214.69	199.16	205.82	240.89	223.84	203.46	227.89	183.22	209.41	191.41	198.4	186.27	209.6	192.93	168.55	140.35	149.38	146.14	172.3	161.34	190.01	166.66	201.28	212.94	231.5	221.32	254.47	219.81	241.34	211.73	181.57	198.5	233.45	191.37	194	136.06	158.55	174.61	178.57	201.73	192.37	174.45
60	55.5	53	52	56.167	52	59.75	71	70	65	70	66	65	56	67	84	74	64.833	74	66	48	58	45	64.5	57	62	46	59	52	45	44	41	50	49.5	33	48	46	45	49	52.667	40	34	45	61	61.5	63.9	78.3	86.5	113.49	97.333
54.583	57.4	45.75	59.25	59.533	49.682	67.814	69.667	76	72.5	92.833	101.5	66.179	65.167	78.067	97.5	84.167	64.617	86.857	84.5	101.9	95.25	102.44	95.024	92.283	87.7	17	0	0	48.333	79.15	73.125	68.85	57.767	75	72.519	72.369	65.367	51.033	65.754	66	76.2	49.444	66.169	52.02	42.85	39.333	35.967	39.65	61.429
78.202	91.778	95.854	90.448	86.076	94.526	85.016	85.281	94.788	99.976	64.055	0	68.359	79.895	64.003	60.532	78.643	55.012	66.743	62.611	64.838	69.746	61.832	56.045	69.747	73.353	63.63	84.493	120.23	98.502	94.628	106.73	96.39	85.944	19.25	79.652	111.45	98.558	116.72	111.33	143.55	97.326	63.272	72.417	80.039	81.274	88.136	87.733	87.795	71.155
69.589	72	70.167	69	69.7	70.893	90.167	78.633	75.083	70	101.81	103	103.25	107.32	103.83	102	125.33	125	101.53	109.17	91.875	65	95.2	87.5	96.167	131.5	106.53	97	136.67	101.38	132.19	131.5	152.22	140.04	135.83	152.5	140	149.5	148.6	138.75	125.58	124.5	106.8	122.93	116.33	153.5	119	126.58	123.57	142.42
151.58	128.3	107.27	122.12	128	129.75	162.07	154.62	114.5	158.44	150.64	158.22	177.22	158.49	110	141.43	108.66	151.25	151.94	164.83	142.32	117.17	140.86	167.67	149.5	160.25	110.63	125.82	67.5	53.995	30.5	49	48.433	44.75	0	0	0	0	0	0	0	0	0	0	0	0	0	0	0	0
75.133	79.833	103.94	112.63	86.75	108.03	78.5	71	89.574	82.028	77.5	124.33	70.069	66.343	60	53	61	79	62.405	48.333	51	46.45	42.717	83.033	81.1	68.348	70.143	49.245	102.67	124.26	157.44	125.83	123.14	112.48	106.75	125.85	130.48	162.01	205.08	152.66	118.8	105.86	108.34	99.475	114.28	150.67	112.45	118.15	114.37	129.21
257.17	263.97	286.53	237.67	228.03	253.25	279.42	259.05	253	302.14	314.5	306.19	272.45	257.49	285.75	261.23	246.8	285.75	322.56	318.67	300.85	378.83	334.58	266.67	231	238.5	254.37	240.85	296.67	319.43	290.33	334.58	340.9	284.15	146.5	328.67	239	211.25	141.75	299.2	162.17	304.95	28.167	16.333	24	12	0	0	0	0
85.917	138.2	130.08	153.75	150.39	124.92	136.83	120.46	117.88	127.5	109.63	108.21	98.502	108.39	123.17	87.75	121.75	98.225	109.61	104.4	100.33	93.486	105.44	114.37	126.36	141.62	122.98	119.17	83.367	81.248	84.731	99.457	86.579	82.179	78.367	72.724	72.35	96.133	100.82	110.12	105.15	94.117	111.12	78.921	90.653	51.889	0	0	0	0
83.5	65	92.858	50.7	54.917	88.25	74.833	84.75	80.943	82.333	67.119	76.967	79.25	54.183	46	41	25.5	22.5	37.8	31.667	31.5	60.833	66.5	57.167	88.5	73.75	54.083	58.228	97.5	76.733	2	0	0	58.083	76.75	100.64	85.5	88.208	76.833	64.694	85.1	79.333	95.607	78.25	78.833	71.4	92.583	90.583	92.952	79.402
0	0	0	0	0	0	0	0	0	0	0	0	0	0	0	0	0	0	0	0	0	0	0	0	0	0	0	0	0	0	0	0	0	0	0	0	0	0	0	0	0	0	0	0	0	0	0	0	0	0
101.15	72.935	87.231	82.846	78.018	91.651	77.333	102.05	85.352	79.41	81.152	92.06	56.587	71.867	81.777	56.6	78.225	70.892	73.033	63.536	64.75	60.869	70.952	63.311	94.983	100.67	84.833	89.277	101.05	57.45	65.19	71.026	79.933	72.867	54.8	65.083	80.183	80.25	79.845	61.75	80.65	74.608	44.35	45.479	53.744	97.769	78.117	106.18	98.625	76.376
0	0	0	0	0	0	0	0	0	0	0	0	0	0	0	0	0	0	0	0	0	0	0	0	0	0	0	0	0	0	0	0	0	0	0	0	0	0	0	0	0	0	0	0	0	0	0	0	0	0
429.88	400.53	396.95	452.78	485.82	506.95	467.67	533.56	566.84	457.55	447.63	428.08	444.46	414.83	340.5	323.38	385.02	354.23	355.53	329.23	342.93	359.83	346.85	351.29	401.23	441.47	370	371.47	395.23	315.81	381.74	335.02	379.36	410.55	369.36	382.76	342.59	340.33	362.23	330.13	319.48	325.36	424.13	347.28	409.43	421.53	359.25	413.44	393.25	378.21
101.14	91.142	87.217	113.77	137.6	124.61	124.14	120.28	121.73	120.55	96.667	84.057	75.135	72.244	122.34	110.62	106.22	109.67	114.47	124.77	129.39	140.54	156.03	143.12	130.7	126.2	130.81	143.57	137.83	86.191	90.55	109.58	110.95	103.98	96.226	92.917	78.792	91.25	88.75	113.03	118	123.33	127.93	94.774	117.53	117.27	136.58	187.86	164.99	150.11
376.61	369.24	350.82	415.03	525.15	521.18	459.67	485.54	453.13	446.81	249.83	306.53	263.51	186.56	262.61	251.87	261.27	272.9	316.25	424.39	486.06	538.83	481.44	356.03	270.49	294.17	430.52	444.02	365.85	261.2	281.7	329.55	350.43	308.31	373.08	346.06	333.17	277	325.73	309.24	326.14	297.27	354.11	331.67	362.54	360.34	410.77	529.54	556.29	537.89
41	20	46	48	45.333	44.25	48.167	37	47.167	46	62.667	59	45.667	50	65	82.083	138.5	194.33	108	77	59.917	78.25	86	87	85	92	69	50.9	71	68.333	75.625	65	85.5	62.7	43.833	73.5	77.25	48.25	57.167	78.917	66.333	71.3	38.583	58	64	60.083	71	56.5	77	75.5
247.27	231.2	238.71	225.5	235.01	278.3	262.44	232.47	270.96	255.25	249.23	252.73	230.92	223.08	201.25	85.583	131.91	273.88	72	54.8	33.583	47.583	163.81	229.7	230.66	231.54	241.59	220.1	263.12	237.63	343.58	348.26	396.42	356.94	380.89	279.84	242.76	178.21	217.37	190.04	216.91	208.5	78.7	124.34	184.18	136.46	128.11	124.25	127.2	148.31
0	0	0	0	0	0	0	0	0	0	0	0	0	0	0	0	0	0	0	0	0	0	0	0	0	0	0	0	0	0	0	0	0	0	0	28.875	60.633	63.333	49.167	71	74.892	59.476	55.533	56.821	66.867	159.83	158.08	69.033	56.333	50.667
129.92	140.66	178.24	169.82	187.65	224.26	176.78	201.29	196.79	178.17	153.92	183.37	168.82	163.83	224.89	188.13	174.2	167.1	187.09	170.02	196.78	187.62	162.75	201.37	178.01	222.83	218.17	241.96	203.65	160.8	184.72	196.45	200.74	176.33	164.67	175.78	180.33	178	216.37	218.43	172.53	155.23	239.21	264.81	259.53	268.27	244.9	212.68	251.96	254.58
39	39	40	36	36.333	42.75	41.833	43	44.833	47	51.333	52	48.667	41	61	57.65	44	51.258	52	47	58.667	36.5	52	41	56.25	64	62.5	39.7	47	34.667	47.875	46	48.333	45.8	62.167	44.5	44.75	55.667	48.333	74.583	64	72.2	62.5	78.321	63.857	79.833	78.5	130.46	85.25	63
0	0	0	0	0	0	0	0	0	0	0	0	0	0	0	0	16	29	28.5	25	28.75	27.5	31	15	16	16	14	13.8	13	12	12	15	29.5	9.2857	17	32.5	17	11.417	17.833	28	28	17.5	6.6667	7	8	8.8333	9.5	5.5	10	9
0	0	0	0	0	0	0	0	0	0	0	0	0	0	0	0	0	0	0	0	0	0	0	0	0	0	0	0	0	0	0	0	0	0	0	0	0	0	0	0	0	0	0	0	0	0	0	0	0	0
17	25.167	25.667	33.5	38.2	32	21.167	36	41.667	43	35	32.5	39.417	38.2	54.667	58	53	38.5	35.5	44	54.333	41	36	28.5	36	28	47	32.667	60.143	58.5	60.5	89	93.917	77.764	78	76	117.5	71.333	78.667	53.5	46.625	59.5	58.25	67.036	71	75.5	69.5	41.5	36.75	37
0	0	0	0	0	0	0	0	0	0	0	0	0	0	0	0	0	0	0	0	0	0	0	0	0	0	0	0	0	0	0	0	0	0	0	0	0	0	0	0	0	0	0	0	0	0	0	0	0	0
0	0	0	0	0	0	0	0	0	0	0	0	0	0	0	0	0	0	0	0	0	0	0	0	0	0	0	0	0	0	0	0	0	0	0	0	0	0	0	0	0	0	0	0	0	0	0	0	0	0
0	0	0	0	0	0	0	0	0	0	0	0	0	0	0	0	0	0	0	0	0	0	0	0	0	0	0	0	0	0	0	0	0	0	0	0	0	0	0	0	0	0	0	0	0	0	0	0	0	0
4	9.8333	3.3333	9	11.583	10	8.8333	9	4.3333	13	14	10.5	3.25	9.6	9.8333	6	1	22.4	24.636	16	23.333	22.5	16	27	37.5	37	36.5	26.333	4	3	7.5	9.5	18.25	7.2	10	8	9.5	7	4	8	12.5	6.5	8.5	30.5	25.5	26.25	23	20	17	4.5
0	0	0	0	0	0	0	0	0	0	0	0	0	0	0	0	0	0	0	0	0	0	0	0	0	0	0	0	0	0	0	0	0	0	0	0	0	0	0	0	0	0	0	0	0	0	0	0	0	0
0	0	0	0	0	0	0	0	0	0	1	0	3	8.2	16	9	7.3333	0	1	0	0	0	0	0	0	0	0	0	0	0	0	0	0	0	0	0	0	0	0	0	0	0	0	0	0	0	0	0	0	0
114	100	117	89.5	102.55	114	93	99	119	99	102	101	116	122	79.5	80	84.667	101.8	97.364	84	91	74	86	85.5	96.25	91	96.5	88	59.857	49.5	45	54	66	72.75	51	58	49	67	68	74	58.875	32	136	113	130.5	134.25	130	131	111	127.5
[truncated: 300 more columns]
