# Supplementary material for: Identifying multiscale spatio-temporal patterns in human mobility using manifold learning
Source: PeerJ Comput Sci. 2020 Jun 15;6:e276. doi: 10.7717/peerj-cs.276 (PMC7924485; doi:10.7717/peerj-cs.276)
Supplement: Supplemental Information 1 [file peerj-cs-06-276-s001.zip › Supp/Data/CSV/Data_Y1.csv]

14.69
14.765
14.747
14.791
14.752
14.756
14.777
14.794
14.774
14.765
14.75
14.762
14.778
14.744
14.787
14.759
14.755
14.751
14.742
14.777
14.77
14.738
14.761
14.765
14.756
14.749
14.781
14.774
14.764
14.793
14.754
14.78
14.768
14.748
14.775
14.797
14.772
14.792
14.784
14.744
14.735
14.767
14.742
14.777
14.792
14.734
14.73
14.747
14.774
14.739
14.744
14.777
14.79
14.726
14.745
14.734
14.782
14.77
14.776
14.779
14.753
14.762
14.768
14.773
14.731
14.721
14.742
14.79
14.714
14.717
14.772
14.721
14.732
14.715
14.724
14.733
14.804
14.745
14.761
14.718
14.727
14.775
14.79
14.722
14.718
14.716
14.733
14.784
14.712
14.721
14.725
14.734
14.715
14.718
14.729
14.708
14.712
14.758
14.717
14.72
14.806
14.716
14.747
14.694
14.706
14.69
14.699
14.694
14.767
14.673
14.789
14.736
14.82
14.646
14.626
14.749
14.609
14.744
14.82
14.746
14.673
14.742
14.91
14.719
14.565
14.931
14.531
14.906
14.621
14.485
14.864
14.632
14.481
14.654
14.743
14.46
14.453
14.813
14.584
14.591
14.451
14.878
14.444
14.445
14.526
15.003
14.502
14.44
14.434
14.442
14.421
14.937
14.418
14.427
14.439
14.412
14.421
14.411
14.417
14.47
14.789
14.433
14.403
14.42
14.415
14.4
14.66
14.403
14.515
14.998
14.618
14.332
14.29
15.144
15.119
14.886
15.061
14.691
14.291
14.235
14.958
14.605
14.181
14.644
14.168
14.796
14.563
14.167
15.295
15.089
14.433
14.168
14.917
14.507
14.939
14.394
14.346
15.049
14.964
14.949
14.954
14.95
14.966
14.937
14.954
14.419
14.755
12.473
14.934
14.841
15.249
14.176
14.014
15.064
14.559
12.397
14.258
12.951
14.336
12.357
14.119
12.961
13.871
13.915
15.014
15.199
14.534
14.68
14.413
14.63
14.271
14.881
14.07
14.087
12.826
14.772
15.142
12.503
14.126
15.426
14.478
14.803
14.178
12.632
14.694
14.447
14.649
14.905
14.391
15.056
15.1
12.42
14.6
13.721
15.006
15.117
15.293
13.912
14.546
14.803
14.009
13.039
14.309
12.571
14.408
14.885
14.631
13.138
15.156
12.979
14.74
12.446
14.852
15.012
15.072
14.481
12.82
14.714
14.805
12.806
15.492
14.258
14.339
15.273
15.703
13.679
14.509
16.018
14.705
15.884
14.929
14.258
14.077
12.869
13.762
14.461
14.608
12.98
14.552
12.722
14.85
14.12
14.697
12.546
14.116
14.701
14.691
14.705
15.41
12.672
15.374
15.955
15.393
16.044
13.594
12.822
13.701
14.633
12.381
15.675
15.073
16.049
14.306
14.407
14.327
14.35
13.7
16.204
15.271
14.97
14.504
14.026
14.875
15.922
14.561
13.908
12.847
13.859
12.464
15.26
14.771
12.514
12.683
12.772
14.691
15.142
16.084
12.91
14.125
14.9
13.767
15.022
14.058
15.456
16.096
14.397
13.66
15.346
15.188
12.784
15.82
14.205
12.581
14.713
14.825
12.865
14.438
14.36
14.617
16.326
16.122
12.999
12.929
13.918
15.588
13.856
12.679
14.267
14.569
14.652
16.44
12.486
15.485
13.973
15.723
13.993
15.887
15.222
15.022
16.157
13.721
14.429
12.454
15.394
12.747
14.656
12.804
12.797
14.495
12.824
12.802
12.806
15.635
12.791
15.61
15.628
15.623
15.644
13.885
15.599
15.626
13.068
15.636
15.62
14.728
14.436
15.812
15.625
15.618
15.602
14.907
15.628
14.255
12.942
15.136
15.422
12.879
12.653
12.594
13.68
14.078
15.277
13.782
14.569
15.073
14.173
14.479
13.927
14.328
16.043
15.588
12.557
16.245
13.715
16.229
14.997
15.769
14.152
15.686
14.058
14.747
14.245
12.691
14.421
14.831
16.554
13.632
14.283
12.513
15.222
14.548
14.505
15.443
15.129
12.706
13.764
13.85
12.622
13.855
14.869
12.901
15.534
15.031
12.841
15.052
16.436
14.374
14.722
14.788
12.808
13.742
14.044
12.646
12.919
14.605
14.148
15.136
14.43
13.649
12.72
12.749
12.832
15.481
14.339
15.634
14.576
16.481
16.134
14.776
15.922
12.581
14.009
14.918
15.034
16.379
14.296
12.506
13.736
14.852
12.936
13.887
14.037
15.787
13.612
14.509
13.911
14.85
12.686
13.738
14.786
14.39
13.77
12.711
14.8
16.141
15.215
15.678
14.334
14.198
16.3
12.533
14.91
12.856
13.638
15.082
16.471
15.437
13.837
14.692
14.541
15.029
14.484
12.956
14.172
14.293
15.579
13.936
14.085
15.246
14.397
12.696
14.889
13.667
12.559
12.813
12.781
16.484
16.488
16.246
13.766
13.733
12.597
13.772
16.198
14.767
13.017
16.298
13.953
14.52
12.533
12.46
13.314
14.353
14.133
14.121
13.246
13.875
16.01
14.222
13.604
15.078
16.402
16.396
13.773
16.484
14.61
13.02
16.472
16.454
12.643
12.575
14.896
16.238
16.476
14.032
13.943
13.699
14.252
16.434
15.174
14.398
15.385
14.754
13.623
13.18
13.055
16.154
13.285
12.478
14.457
13.008
14.731
16.524
13.081
13.594
12.827
12.936
13.991
13.762
15.182
13.216
14.564
16.085
15.345
12.771
12.708
12.727
12.501
13.005
14.087
13.845
14.83
14.099
12.873
14.117
14.126
12.593
13.947
16.226
13.239
14.335
15.574
12.519
13.375
14.028
13.321
13.793
12.623
15.788
16.512
16.508
13.684
14.468
15.324
13.057
13.074
15.364
12.771
14.202
15.35
12.56
13.999
14.834
16.589
12.823
12.883
12.63
15.644
16.321
13.81
15.082
13.972
14.717
14.626
16.496
12.864
14.369
12.59
14.081
12.903
12.661
15.616
14.258
14.724
15.927
16.548
14.813
15.205
14.067
13.926
15.476
13.294
16.237
14.688
12.714
15.697
16.414
12.827
14.568
13.786
15.426
12.929
13.899
16.501
14.134
13.45
14.356
15.464
12.752
14.017
14.296
13.839
13.92
12.82
15.203
14.166
14.799
15.387
15.413
15.39
12.736
16.186
16.513
14.208
14.122
13.003
16.653
14.968
15.455
15.892
13.205
12.8
16.456
12.884
14.574
14.451
16.587
13.982
16.638
12.893
13.401
15.563
14.068
12.889
12.896
12.907
12.866
12.892
16.166
12.902
12.928
12.885
12.894
12.901
14.318
12.872
16.515
13.899
16.635
12.732
14.211
13.099
12.687
12.837
12.942
15.292
13.806
16.542
13.307
14.602
12.76
14.825
13.426
14.138
15.78
13.986
16.633
13.959
16.461
13.99
12.887
15.975
16.572
14.605
14.186
12.71
13.938
13.336
14.458
16.351
16.492
12.793
14.15
14.09
13.689
14.392
15.035
13.845
16.542
15.662
12.821
16.569
14.238
14.335
13.332
12.698
16.275
16.447
14.493
14.673
14.392
14.007
16.586
13.949
13.074
13.878
14.509
14.072
14.228
16.495
14.443
12.917
12.724
15.292
16.609
13.794
14.184
15.004
13.56
16.453
14.869
13.855
13.495
15.648
12.79
13
16.553
14.082
14.456
16.412
12.906
15.755
16.307
14.159
13.494
13.977
13.154
13.624
16.573
15.599
13.038
12.741
16.394
16.356
13.104
13.199
16.485
14.59
13.827
14.049
15.918
13.568
12.931
15.085
12.894
16.464
12.725
16.226
16.26
12.81
16.057
13.154
13.124
13.149
13.902
16.392
12.892
12.743
16.152
13.212
13.065
16.321
15.956
16.2
13.711
13.649
16.038
16.31
13.038
14.03
12.775
15.246
14.223
16.128
13.2
13.876
13.031
12.755
15.771
13.283
16.173
16.064
13.524
16.031
13.942
12.944
12.83
13.328
16.069
13.268
16.032
13.829
13.6
12.751
13.658
12.988
13.124
16.033
15.299
13.4
14.641
13.495
16.096
15.977
14.109
12.885
13.776
15.997
15.132
15.745
13.725
13.885
16.095
12.913
15.944
12.814
13.505
15.902
13.625
13.564
16.128
13.397
13.849
15.323
15.919
15.815
13.602
13.549
15.861
16.044
13.416
15.768
15.84
13.86
13.451
15.843
15.717
13.944
13.803
15.565
15.757
15.992
15.646
13.373
15.938
15.668
15.46
15.616
15.595
15.593
15.809
14.113
13.849
15.558
13.312
15.681
15.656
15.639
15.412
15.5
13.716
14.111
15.47
15.383
15.578
13.272
12.675
13.168
15.332
15.328
12.794
15.249
15.488
15.391
15.173
15.195
15.221
14.903
14.031
14.664
13.638
15.093
15.309
15.261
15.271
13.84
12.659
13.515
14.008
12.584
14.351
12.739
14.287
12.647
12.486
15.14
12.556
13.099
15.05
15.079
14.995
12.489
14.221
14.165
15.075
14.029
13.011
13.754
15.007
12.636
12.455
15.03
14.204
13.377
15.032
15.019
14.283
12.408
14.893
12.963
13.425
14.976
14.739
14.904
14.9
14.885
14.903
14.143
12.511
14.286
14.723
14.834
14.837
12.666
13.707
14.479
12.559
14.418
12.508
14.716
12.951
14.816
13.998
12.833
12.657
12.398
14.768
12.786
14.316
13.448
14.71
12.648
13.601
14.456
12.55
12.822
14.46
14.472
14.44
14.567
14.685
12.558
12.576
12.554
12.526
13.162
12.56
14.342
13.243
12.421
14.101
13.148
12.41
13.124
12.748
12.47
13.416
12.885
13.116
12.881
12.98
13.256
12.488
12.691
12.744
13.379
12.649
12.485
13.153
12.477
12.967
12.815
12.485
12.566
13.062
12.658
12.465
