# Supplementary material for: Identifying multiscale spatio-temporal patterns in human mobility using manifold learning
Source: PeerJ Comput Sci. 2020 Jun 15;6:e276. doi: 10.7717/peerj-cs.276 (PMC7924485; doi:10.7717/peerj-cs.276)
Supplement: Supplemental Information 1 [file peerj-cs-06-276-s001.zip › Supp/Data/CSV/Data_TFTouba.csv]

8153	7350	7064	6776	6589	6283	6051	6248	6208	6015	6080	6018	5970	5723	5872	5430	4778	4884	5837	5927	5736	5969	6078	5919	5952	5930	5809	5702	5831	5772	5964	5917	5833	5828	5793	5974	5690	5621	5598	5940	5719	5560	5994	6091	6217	6292	6189	6038	5891	6166
34	30	32	28	27	34	29	38	21	27	30	24	22	30	19	19	15	22	26	22	20	26	31	25	25	29	25	29	24	23	38	30	20	34	25	30	28	24	40	27	38	30	33	33	30	32	32	35	35	25
38	37	31	30	44	37	31	27	28	31	36	33	36	33	34	26	26	25	31	32	27	37	26	38	33	34	33	31	31	23	38	27	35	28	33	32	29	28	23	28	23	32	29	32	35	24	19	20	27	38
8	6	9	9	14	8	12	8	9	11	10	11	6	7	10	12	10	12	18	11	13	12	13	6	11	14	14	2	6	11	12	12	12	7	11	9	13	10	12	10	13	13	10	9	6	7	4	13	10	9
40	48	49	50	41	44	48	50	41	35	35	54	52	48	37	34	33	33	37	36	41	46	32	47	38	47	41	44	33	35	31	28	13	28	28	35	31	40	39	32	31	35	46	31	35	36	26	36	39	36
35	27	29	26	32	28	34	26	25	29	24	19	25	31	25	13	21	25	23	25	26	14	20	21	19	16	19	22	21	18	24	24	26	25	30	25	24	29	33	25	27	31	13	21	19	10	22	21	27	25
14	19	18	20	18	27	17	14	11	13	11	14	14	14	12	8	10	14	8	14	19	10	16	11	15	13	14	13	11	9	8	18	10	11	15	17	16	16	20	9	16	16	15	15	14	14	8	14	16	11
3	7	8	2	8	7	6	7	4	8	6	5	5	2	2	3	5	7	9	8	7	5	3	5	6	9	3	5	4	4	5	2	3	4	3	3	3	1	3	4	5	4	4	1	2	4	5	2	0	4
43	32	36	45	39	41	38	41	31	30	30	37	34	44	26	28	24	22	31	32	27	26	25	19	27	27	19	21	29	30	28	32	31	25	30	24	27	29	29	30	28	24	31	29	25	37	31	37	36	27
35	28	27	32	40	24	35	35	37	32	37	38	31	35	27	21	17	20	23	30	35	21	22	21	26	23	30	28	21	25	26	24	20	18	26	21	19	27	24	28	30	19	24	25	21	29	19	27	34	28
0	0	0	0	0	0	0	0	0	0	0	0	0	0	0	0	0	0	0	0	0	0	0	0	0	0	0	0	0	0	0	0	0	0	0	0	0	0	0	0	0	0	0	0	0	0	0	0	0	0
21	24	24	19	20	20	24	24	20	21	19	25	20	20	19	11	11	12	14	13	15	9	12	15	16	18	15	22	10	11	16	8	19	14	15	9	16	14	13	11	16	16	19	19	21	24	22	25	19	23
23	19	23	16	15	23	13	21	22	14	14	22	18	15	14	13	10	16	16	13	13	19	13	20	17	23	19	12	17	17	18	21	28	19	20	17	14	20	22	19	16	19	13	11	18	18	23	19	20	16
25	13	16	18	15	16	18	17	15	19	19	15	15	18	9	15	8	16	11	20	21	18	15	22	10	16	20	18	20	19	14	13	17	13	13	14	14	14	17	6	11	13	16	19	18	14	16	17	16	14
19	17	13	10	14	16	12	19	21	15	13	12	14	18	23	19	8	15	16	16	16	17	12	14	15	14	18	21	21	10	13	22	19	13	22	16	13	13	17	19	20	20	9	10	8	8	8	13	11	14
14	15	20	11	13	21	15	15	18	15	13	14	16	11	13	16	6	17	16	17	14	13	11	11	9	10	8	15	15	16	11	12	8	11	11	11	10	13	15	13	19	16	5	13	13	16	19	16	16	13
18	28	15	17	18	22	14	14	18	14	11	8	17	15	6	8	10	10	12	6	12	8	9	11	12	10	11	10	13	8	15	11	17	15	12	11	13	13	19	11	14	11	13	11	7	11	15	11	17	11
30	33	42	27	34	28	37	26	25	25	23	24	30	34	24	23	21	18	29	33	24	20	31	29	22	27	31	25	25	28	27	20	24	22	16	21	17	21	21	18	25	25	20	29	23	25	25	23	32	31
8	13	11	8	12	12	13	7	6	2	7	10	4	6	9	10	3	5	7	11	6	7	9	5	9	10	6	12	5	9	10	8	11	6	8	3	9	7	7	9	10	12	7	10	13	10	5	9	8	11
35	27	22	22	31	30	28	28	23	20	22	20	27	24	16	18	13	17	12	16	24	13	22	19	18	21	15	24	21	29	23	29	26	24	23	18	28	28	34	25	27	33	19	15	19	20	16	25	22	20
40	34	51	33	27	39	37	38	35	33	28	33	32	44	40	29	27	35	29	26	40	34	36	37	28	40	33	32	38	40	41	30	30	39	27	27	41	32	35	39	33	36	29	22	27	33	30	34	35	30
18	10	10	11	5	8	8	8	10	3	8	6	12	9	17	13	10	15	14	15	19	12	18	19	22	14	15	14	12	6	8	15	10	14	18	14	9	6	12	15	12	13	8	14	12	16	16	15	14	7
28	24	29	29	28	30	33	33	23	27	21	19	25	25	31	26	25	32	30	27	32	22	30	24	23	29	30	37	20	25	20	18	22	16	17	22	25	20	28	19	24	34	28	31	36	32	20	36	30	31
23	18	10	14	14	16	20	23	18	14	24	21	24	29	14	11	6	14	18	15	18	10	15	15	12	13	21	20	12	18	16	15	9	14	13	17	9	17	15	16	19	18	15	21	17	13	17	20	24	15
20	25	19	12	20	17	29	19	19	18	19	21	15	22	29	21	23	22	28	28	26	24	28	24	29	27	30	24	28	19	17	22	26	30	27	26	24	24	21	19	23	26	22	21	26	14	22	20	19	18
28	37	39	41	25	31	22	26	24	27	39	32	18	18	23	29	24	19	29	23	20	27	22	32	23	26	29	21	22	27	25	30	27	15	18	30	27	26	29	22	28	23	21	16	23	22	18	22	17	23
18	24	21	18	25	15	26	17	17	17	18	17	15	18	13	15	20	13	13	13	12	12	14	9	11	17	21	16	18	16	16	20	15	12	16	15	18	25	21	18	18	23	10	19	20	21	16	18	25	15
11	16	15	15	19	15	16	10	11	10	13	10	9	15	15	9	12	6	9	8	7	18	10	19	14	12	15	14	18	19	24	21	12	13	18	15	15	21	23	19	24	28	18	11	9	10	16	12	13	12
41	33	36	34	34	24	39	29	32	20	28	33	33	37	21	24	17	26	31	29	31	29	32	27	22	26	25	33	27	27	20	23	31	22	18	31	26	23	28	30	26	33	27	21	26	30	17	25	27	26
25	26	24	14	26	17	23	27	22	18	14	13	26	25	21	25	17	30	22	17	18	19	15	23	29	20	24	25	14	10	14	16	20	20	13	15	22	14	21	20	23	25	26	21	24	24	26	19	25	15
19	13	21	19	20	21	23	12	17	15	15	14	12	15	13	12	16	20	11	16	12	15	14	13	14	14	19	15	14	14	20	17	16	16	17	16	14	11	17	17	19	21	21	8	13	11	11	13	15	9
21	13	13	13	12	16	15	14	16	6	13	12	14	23	10	21	12	17	18	21	23	13	12	15	17	16	19	15	15	13	15	18	21	17	13	19	17	15	21	17	21	23	15	16	11	19	16	13	13	11
42	52	43	38	37	42	42	34	33	43	28	34	29	42	36	34	26	26	39	41	52	36	38	30	29	37	39	47	41	36	31	32	45	35	38	41	42	41	48	41	45	48	52	41	45	39	50	59	67	54
27	30	21	24	24	24	21	22	18	24	24	18	21	14	29	28	18	13	22	28	16	20	24	18	24	21	18	19	19	14	13	15	13	23	18	20	17	16	19	20	20	11	18	24	32	38	35	35	32	42
33	27	40	25	30	26	48	39	26	32	36	29	32	36	31	20	18	25	25	33	39	24	17	25	20	33	27	37	40	39	28	33	29	22	21	29	21	27	31	41	34	25	17	27	29	21	20	32	30	14
13	4	9	9	7	4	6	8	7	8	8	5	11	7	7	9	4	7	5	4	5	4	4	5	4	4	6	7	7	5	5	7	9	11	11	8	11	8	9	5	8	12	14	12	14	12	14	12	18	16
19	22	16	17	12	15	16	12	13	18	11	15	17	12	17	14	19	17	16	17	19	20	16	19	27	18	13	17	0	0	10	16	11	15	16	15	17	14	15	0	18	19	17	12	23	27	24	24	25	19
14	21	16	23	23	27	25	20	24	18	19	23	23	17	20	15	18	11	19	15	14	11	20	20	22	22	18	15	34	24	33	31	39	26	30	40	29	32	30	21	38	37	21	28	29	19	27	22	19	21
39	36	43	22	39	36	45	31	37	38	24	26	38	30	39	22	22	36	30	39	36	25	40	28	33	38	44	32	28	29	35	16	1	13	23	17	22	30	33	43	10	8	17	27	29	27	28	27	36	36
33	18	23	16	28	19	18	16	13	16	23	13	17	11	17	15	15	9	18	13	12	21	24	15	20	18	14	17	19	17	17	26	16	20	26	22	17	22	18	21	21	10	22	21	15	17	26	16	16	10
9	16	10	16	9	16	14	9	17	18	12	19	14	12	5	10	9	6	7	8	6	7	9	7	8	8	5	8	12	11	10	10	12	9	10	11	13	14	14	10	15	11	12	10	9	8	8	10	12	6
24	14	15	16	19	13	12	13	14	16	12	13	18	18	15	14	9	15	18	13	15	9	6	11	14	10	20	12	12	15	10	14	13	13	11	17	17	15	12	13	12	19	11	11	10	12	10	13	18	16
10	6	7	10	9	10	12	5	6	7	7	4	6	10	7	5	3	10	8	6	4	6	11	8	10	10	8	7	16	11	5	7	12	9	9	11	9	13	11	11	5	8	8	7	5	9	7	12	6	6
45	50	43	55	40	50	35	52	47	34	35	43	40	51	38	41	28	38	40	53	51	40	50	48	37	37	36	40	33	35	34	37	46	40	37	43	30	41	47	40	44	54	38	37	38	43	39	42	44	47
16	17	22	20	29	22	28	20	18	23	14	25	18	26	24	18	17	15	17	21	18	19	18	20	28	19	25	25	24	20	28	26	25	27	16	26	28	23	27	18	32	25	14	20	20	19	21	29	26	19
8	10	15	11	7	10	10	11	9	12	11	9	10	10	5	3	11	9	10	9	10	9	9	14	15	9	11	8	17	10	14	15	13	16	14	16	17	16	14	10	15	15	9	9	9	10	6	15	10	10
21	15	19	26	28	13	25	14	25	26	20	21	28	25	26	25	15	16	18	23	24	25	20	22	26	25	27	24	19	20	15	26	20	15	20	24	23	18	27	18	21	28	18	15	23	24	29	21	21	23
22	21	32	26	28	24	24	16	20	16	19	14	26	29	22	15	15	15	15	24	20	19	18	16	20	18	22	24	20	23	24	29	20	22	16	22	14	22	27	18	19	20	20	22	22	20	12	23	15	14
20	21	21	20	27	21	24	26	20	22	18	22	0	0	0	0	9	11	13	20	19	21	21	20	18	21	14	22	13	18	16	20	10	15	11	1	11	16	18	12	15	15	18	18	20	20	17	18	19	23
15	11	7	6	13	16	5	5	8	7	6	6	8	5	6	10	3	10	8	9	8	8	6	8	6	8	11	5	3	1	9	4	4	5	5	6	6	7	8	7	9	3	5	7	8	7	9	10	8	8
64	54	51	47	34	55	42	40	51	46	42	52	49	43	37	42	31	36	44	38	39	29	28	34	44	40	36	30	33	44	38	34	36	32	31	31	42	37	43	40	48	35	44	37	38	45	40	43	39	41
57	55	47	52	49	47	35	45	37	42	53	36	58	56	75	47	46	38	56	60	49	53	54	47	50	55	50	57	45	39	43	48	28	35	42	43	39	42	39	45	35	38	49	53	43	50	42	49	48	38
0	0	0	0	0	0	0	0	0	0	0	0	0	0	0	0	0	0	0	0	0	0	0	0	0	0	0	0	0	0	0	0	0	0	0	0	0	0	0	0	0	0	0	0	0	0	0	0	0	0
5	10	3	6	6	4	4	10	11	14	11	14	8	4	3	5	3	0	4	5	6	6	6	8	8	7	8	4	3	9	6	8	7	7	6	9	10	8	9	5	10	6	4	7	10	9	8	8	9	8
33	26	23	31	28	29	34	24	23	19	26	18	28	23	22	26	16	21	20	26	28	22	22	11	16	17	20	20	13	16	20	16	25	19	21	12	19	21	16	28	27	23	26	22	13	15	20	22	20	27
0	0	0	0	0	0	0	0	0	0	0	0	0	0	0	0	0	0	0	0	0	0	0	0	0	0	0	0	0	0	0	0	0	0	0	0	0	0	0	0	0	0	0	0	9	2	4	1	3	4
20	23	17	20	17	17	17	13	20	18	20	22	12	16	13	17	15	16	13	23	23	24	22	19	19	17	16	18	10	15	15	15	17	12	12	13	12	11	14	19	14	9	21	19	14	14	19	21	22	19
35	20	29	21	26	24	22	22	24	21	18	21	29	26	31	28	19	29	32	39	29	30	37	32	33	32	33	33	21	18	28	23	22	29	26	25	21	27	28	15	23	23	17	19	22	24	22	27	17	20
10	7	9	6	7	7	9	4	8	6	8	9	10	8	8	8	5	3	5	4	10	4	5	4	3	4	7	7	3	5	5	7	4	1	7	2	5	4	7	6	5	6	10	4	5	3	7	7	4	9
16	13	14	16	12	13	21	10	11	12	13	11	10	12	16	14	12	12	14	13	15	12	10	12	15	20	16	13	14	17	11	11	9	12	15	10	10	14	15	8	9	9	9	12	12	15	5	9	12	12
49	31	30	32	41	37	30	38	29	36	31	28	35	35	22	22	20	26	29	31	33	29	28	22	18	35	25	43	38	37	38	36	35	39	31	33	30	37	32	34	37	37	30	22	30	33	35	35	47	27
3	4	2	5	4	3	4	3	2	3	1	3	1	5	2	3	4	4	3	6	4	5	5	3	1	0	0	3	4	1	3	8	2	3	5	2	3	4	4	2	9	4	2	3	3	4	10	5	7	5
36	22	28	30	24	32	37	22	22	20	14	29	22	28	33	21	26	18	30	23	34	19	27	14	23	15	26	34	33	19	34	26	24	19	35	26	23	27	32	24	27	28	23	19	20	26	26	25	27	23
4	6	6	11	8	9	7	5	9	7	12	6	11	10	2	8	10	14	9	11	8	14	5	9	7	6	12	7	13	17	14	14	9	13	14	16	13	5	15	10	10	15	11	15	17	10	9	15	16	9
63	45	51	58	32	33	38	45	52	40	42	44	39	32	34	44	31	31	37	40	31	37	40	31	33	32	41	27	34	26	41	37	25	31	32	28	34	36	35	27	33	50	37	26	34	29	27	33	32	26
8	12	8	11	11	9	7	5	10	12	10	9	12	5	7	8	5	6	3	12	3	13	7	11	5	8	14	7	5	8	9	13	11	9	8	6	6	5	6	6	8	9	4	9	12	10	13	7	3	7
6	17	21	6	22	18	24	4	1	20	27	22	27	27	23	16	18	13	19	19	17	12	17	19	12	15	12	15	16	15	14	18	11	17	14	13	12	13	17	17	14	16	11	21	20	22	25	21	17	26
25	13	19	18	12	22	18	17	17	20	15	18	18	17	13	10	12	16	12	15	12	10	9	15	13	19	14	16	16	17	19	15	14	18	7	11	8	19	16	18	16	17	11	12	12	11	10	13	19	11
28	18	19	22	23	17	18	18	14	16	15	14	13	16	20	13	9	18	13	13	11	19	18	19	14	25	18	11	26	22	21	16	20	19	21	16	23	20	19	23	20	15	11	12	17	23	22	21	14	21
14	11	12	10	8	17	11	13	8	14	11	13	10	10	15	8	9	9	11	8	16	12	9	10	14	11	13	12	17	23	13	20	16	16	22	13	19	16	13	16	13	17	7	9	9	10	12	12	15	11
0	0	0	0	0	0	0	0	0	0	0	0	0	0	0	0	0	0	0	0	0	0	0	0	0	0	0	0	0	0	0	0	0	0	0	0	0	0	0	0	0	0	0	0	0	0	0	0	0	0
11	13	24	13	12	11	8	6	17	20	15	17	17	14	4	13	5	5	9	11	14	6	8	7	2	7	11	10	8	12	11	14	9	11	9	12	12	10	8	10	5	16	7	11	5	11	12	10	6	4
21	17	16	20	15	17	15	11	12	11	9	11	11	9	9	13	13	13	17	18	13	24	15	14	16	8	16	13	16	9	16	15	11	10	16	9	12	16	16	18	15	12	12	10	12	7	11	10	11	15
30	32	28	28	35	34	31	24	30	26	28	31	32	35	28	14	20	23	26	25	25	27	23	27	30	35	26	36	36	21	27	22	30	29	31	26	27	25	35	33	29	32	34	23	25	25	27	31	31	26
30	29	27	32	28	20	18	24	14	20	17	19	22	18	21	16	16	21	20	21	17	15	24	19	21	25	23	14	14	21	27	25	19	20	17	17	28	17	20	20	22	20	20	23	25	19	21	29	23	23
34	29	31	30	33	34	27	27	26	27	27	24	34	25	22	20	23	25	22	20	29	19	24	21	20	19	26	27	23	25	23	18	24	24	28	24	26	20	23	23	20	26	22	24	20	16	16	21	26	20
28	30	26	27	23	29	26	26	27	24	31	27	25	19	21	21	16	20	19	20	14	18	20	14	16	18	14	16	17	20	24	24	19	18	22	25	13	15	13	16	18	21	25	22	22	16	20	18	21	16
20	9	11	14	13	16	5	8	9	7	6	7	11	6	6	7	3	10	2	2	7	5	7	6	6	6	4	4	5	6	4	8	8	8	5	4	2	4	7	10	11	10	7	5	4	6	5	5	4	3
46	58	48	40	44	56	51	34	37	41	46	36	44	47	30	31	25	36	36	33	42	29	28	30	33	35	34	31	27	36	30	39	34	36	28	30	38	40	49	34	35	43	32	34	30	41	30	34	42	30
25	25	35	23	22	26	30	19	24	16	17	26	20	12	18	21	13	14	19	25	17	18	16	23	15	17	24	14	25	25	19	29	19	28	27	24	24	25	19	25	22	28	18	21	23	26	19	26	19	13
21	27	17	17	14	18	22	22	16	20	19	25	16	23	18	14	15	14	21	21	19	13	25	9	18	12	14	17	17	20	21	25	23	21	21	21	24	20	21	20	20	24	14	19	14	21	18	22	29	23
0	0	0	0	0	0	0	0	0	0	0	0	0	0	0	0	0	0	0	0	0	0	0	0	0	0	0	0	0	0	0	0	0	0	0	0	0	0	0	0	0	0	0	0	0	0	0	0	0	0
0	0	0	0	0	0	0	0	0	0	0	0	0	0	0	0	0	0	0	0	0	0	0	0	0	0	0	0	0	0	0	0	0	0	0	0	0	0	0	0	0	0	0	1	3	5	2	3	3	4
0	0	0	0	0	0	0	0	0	0	0	0	0	0	0	0	0	0	0	0	0	0	0	0	0	0	0	0	0	0	0	0	0	0	0	0	0	0	0	0	0	0	0	0	0	0	0	0	0	0
14	17	16	18	13	19	18	9	16	13	14	14	15	14	12	8	7	8	13	7	17	13	17	13	8	15	15	9	14	11	13	10	16	13	12	19	17	15	12	6	15	7	19	19	22	15	15	14	15	19
60	40	47	53	39	46	35	47	44	44	44	46	49	38	47	40	22	29	41	46	45	52	52	44	50	39	50	41	48	46	47	41	43	40	46	49	38	37	29	35	45	39	40	43	38	51	34	42	31	46
8	3	3	3	5	4	4	2	5	6	2	6	5	2	4	3	1	4	3	4	6	2	2	4	1	6	7	4	4	5	6	6	8	4	8	7	3	6	4	9	6	4	7	5	5	4	7	2	4	2
20	21	20	21	19	13	17	13	16	15	15	17	21	18	14	14	14	18	15	15	16	11	12	21	11	16	22	24	18	15	14	17	13	18	18	17	17	14	16	8	10	13	19	12	21	20	18	19	16	15
21	13	19	19	19	16	16	13	15	18	14	0	0	12	16	14	7	14	13	13	19	14	16	14	17	17	17	15	14	9	11	15	5	11	10	9	14	10	13	9	12	11	9	12	9	9	6	8	8	10
11	5	10	6	9	10	6	9	9	9	8	13	6	6	8	9	5	9	7	8	13	6	4	12	7	5	8	11	8	9	9	9	4	11	6	9	6	9	10	10	10	8	5	12	11	19	8	12	16	9
27	23	27	23	13	24	25	12	18	17	15	15	20	23	24	26	18	14	18	26	32	22	34	25	22	26	22	30	23	27	23	21	18	22	18	26	21	26	22	21	28	20	28	25	30	29	27	29	31	26
36	31	25	27	25	27	28	24	17	28	26	13	25	29	29	22	20	23	19	27	29	26	19	22	21	29	24	31	29	25	33	33	27	17	26	25	27	24	23	32	27	26	28	26	22	23	20	24	23	21
32	31	32	23	34	34	37	33	29	30	32	21	28	28	19	19	17	14	28	20	17	15	23	17	23	20	21	21	28	23	23	24	30	26	23	30	34	26	25	22	24	23	15	17	19	15	24	21	22	16
21	22	27	22	18	23	25	20	22	22	22	20	22	25	17	20	22	17	19	18	26	20	18	16	15	15	17	14	21	16	13	21	19	16	15	13	20	19	22	16	22	25	19	23	17	17	14	23	19	16
5	6	7	8	3	4	2	4	1	3	3	5	6	6	3	4	5	4	2	5	5	5	2	4	1	4	3	0	3	1	2	5	3	4	4	5	3	3	4	4	3	4	2	1	2	4	8	6	6	5
28	29	18	25	25	31	21	21	14	16	28	24	32	29	19	15	10	13	19	16	13	21	18	18	17	17	15	19	21	20	22	19	22	20	16	23	13	24	26	22	20	25	17	17	17	16	9	19	27	14
17	19	20	15	18	19	15	19	16	17	8	9	13	15	20	12	9	8	15	16	16	18	16	16	16	22	13	12	21	11	13	18	21	20	23	17	14	15	17	14	26	20	16	19	12	13	10	11	10	11
14	15	6	13	10	11	15	7	12	9	5	7	9	11	8	14	14	11	14	12	16	14	13	9	10	14	15	18	9	5	9	6	5	5	7	4	7	10	10	7	13	7	7	7	11	10	11	9	12	9
19	16	15	14	15	23	14	13	14	16	11	13	14	15	12	13	10	17	14	15	19	18	15	16	17	14	12	20	18	12	8	10	9	12	9	9	14	14	14	19	13	11	22	17	16	20	20	20	13	22
19	17	18	22	20	20	12	13	10	19	15	13	18	9	11	13	6	9	12	9	15	11	13	13	16	6	17	12	9	13	14	14	9	8	11	6	8	10	13	8	15	7	17	14	10	11	19	17	15	20
17	18	13	14	10	13	10	12	10	12	13	10	15	10	12	14	7	4	11	11	17	13	13	10	9	9	8	10	15	16	15	14	12	15	14	14	14	16	18	15	11	15	23	13	18	16	18	21	15	13
10	13	18	15	21	14	15	7	9	10	10	19	13	12	6	10	8	6	14	11	9	11	10	11	9	9	14	14	10	14	9	15	14	19	12	15	20	19	12	16	12	13	11	9	8	17	11	15	19	12
11	18	19	12	12	10	9	11	9	7	5	7	8	7	14	14	14	16	11	15	15	11	10	7	16	11	10	15	10	15	7	16	10	16	14	21	19	20	20	12	15	21	9	12	12	14	13	17	13	15
10	7	10	13	19	19	21	18	5	11	14	9	17	13	17	7	13	5	12	15	8	8	16	11	10	8	10	13	13	13	7	8	11	14	7	11	12	18	13	12	14	11	10	7	10	14	13	23	13	15
32	24	20	24	25	24	27	21	22	15	25	21	16	22	11	13	4	15	15	17	12	16	16	16	9	18	14	16	19	18	19	18	15	16	21	13	14	21	14	14	17	20	16	16	19	23	16	11	22	16
23	25	17	17	0	1	0	13	17	21	17	21	14	24	14	18	9	12	18	18	26	18	13	14	13	17	17	11	20	19	14	14	19	21	18	20	18	17	23	16	21	22	26	26	26	21	28	28	28	21
25	24	12	24	18	34	29	20	11	13	8	17	17	22	20	16	19	11	21	27	24	17	32	18	22	13	16	15	15	16	17	15	18	18	13	17	8	12	21	14	19	18	18	18	15	21	20	28	17	22
17	19	11	19	17	16	20	20	15	13	8	11	13	12	19	11	10	10	11	16	17	14	21	14	16	15	13	18	10	11	10	15	10	6	9	6	8	11	10	14	12	15	12	14	12	13	9	11	11	11
28	26	25	23	22	20	20	14	21	15	19	18	22	28	16	18	13	15	17	18	15	18	8	12	18	19	14	16	17	10	13	14	13	11	9	13	9	11	10	12	19	11	21	18	19	18	10	12	13	21
5	6	7	3	3	5	1	4	3	3	2	5	4	2	6	5	3	6	4	6	5	4	3	7	4	4	4	5	3	2	5	4	3	2	5	3	4	2	5	4	2	1	0	1	2	1	6	1	3	3
14	8	9	10	15	17	14	13	12	10	8	10	12	15	9	6	10	9	8	16	11	14	17	11	14	15	9	11	12	11	16	16	12	14	12	6	9	15	10	15	13	11	15	17	13	15	19	15	18	16
58	51	35	57	48	52	50	38	50	39	50	46	37	44	58	80	70	39	37	52	43	53	41	32	52	58	52	36	39	29	48	50	41	43	42	51	42	44	46	41	46	45	58	50	51	60	41	53	53	55
12	12	13	8	15	17	19	11	13	14	15	9	13	13	13	11	5	13	13	15	17	10	7	11	9	10	20	16	11	7	10	5	11	6	7	11	7	17	11	8	13	9	17	11	15	17	21	19	16	12
16	11	10	9	10	11	13	13	14	11	11	13	9	8	14	6	5	7	13	12	13	9	9	16	15	14	16	16	17	17	21	14	18	13	12	17	20	20	16	15	21	19	16	12	18	9	14	14	13	21
5	6	8	3	5	3	4	4	3	3	7	5	4	4	7	3	2	3	2	2	6	3	6	4	2	7	6	7	3	3	7	5	3	1	5	6	4	6	3	4	5	3	11	8	9	8	8	8	9	6
17	13	19	21	12	20	14	14	14	12	15	14	18	14	19	23	14	9	25	17	14	15	15	17	21	18	18	20	11	25	20	12	15	12	13	11	17	18	20	13	22	19	17	13	18	11	16	19	14	12
11	7	7	9	9	8	7	6	9	8	12	8	8	11	15	12	7	4	13	11	13	11	8	12	8	4	7	11	8	7	7	10	5	9	9	7	9	9	13	10	7	12	8	15	9	7	12	11	12	12
27	19	19	23	12	9	21	15	14	17	14	14	12	18	19	15	18	19	24	15	15	14	14	14	14	18	19	14	17	14	15	15	17	14	13	11	10	13	21	11	23	17	11	17	15	15	15	17	20	12
18	20	18	26	18	21	13	21	14	20	14	20	19	15	13	15	6	18	16	14	13	17	14	16	25	14	15	12	25	24	17	17	18	16	17	18	17	16	18	17	19	16	13	12	14	20	17	18	21	19
23	26	21	26	17	26	24	25	16	16	25	21	20	23	29	28	25	23	22	22	26	24	20	19	20	22	22	15	19	15	13	22	18	20	15	14	19	18	25	24	17	23	15	24	21	25	19	22	18	11
15	15	14	20	23	19	13	23	20	14	20	14	27	18	16	20	7	14	9	17	14	9	11	16	17	17	24	19	25	22	20	23	12	13	18	18	15	22	16	17	17	21	17	13	13	17	17	20	16	14
15	13	8	9	13	6	14	9	9	11	8	3	7	6	9	14	14	7	8	7	9	12	8	9	12	10	11	10	8	9	14	9	8	12	11	11	6	7	7	13	12	12	8	6	10	7	13	15	10	10
46	39	37	49	46	42	44	41	47	40	40	41	43	44	30	23	14	20	27	31	33	34	29	31	33	33	37	34	27	39	48	37	35	35	39	38	30	34	28	32	32	32	31	25	24	24	28	27	32	36
13	7	7	7	7	16	18	9	9	10	11	12	9	9	6	9	10	12	16	13	16	6	5	4	4	9	8	16	10	11	9	9	13	15	9	8	9	10	9	8	4	11	16	13	9	8	12	13	12	10
28	35	32	24	23	38	51	20	31	28	25	28	31	28	36	29	19	15	37	27	26	24	29	36	30	34	42	39	37	35	32	29	28	35	32	40	31	35	26	36	47	40	27	25	25	18	23	27	39	27
0	0	0	0	0	0	0	0	0	0	0	0	0	0	0	0	0	0	0	0	0	0	0	0	0	0	0	0	0	0	0	0	0	0	0	0	0	0	0	0	0	0	0	0	0	0	0	0	0	0
14	12	14	18	8	11	10	9	12	13	14	14	14	13	30	9	9	2	16	28	17	21	13	18	22	19	20	21	13	8	15	11	11	10	9	12	11	13	10	9	14	8	12	12	9	14	9	12	20	15
0	0	0	0	0	0	0	0	0	0	0	0	0	0	0	0	0	0	0	0	0	0	0	0	0	0	0	0	0	0	0	0	0	0	0	0	0	0	0	0	0	0	0	0	0	0	0	0	0	0
13	27	17	13	23	26	15	17	16	14	15	12	17	13	20	26	17	18	25	20	14	15	14	20	21	25	23	12	23	20	17	26	26	26	19	32	22	24	18	22	25	12	10	17	21	16	17	22	15	15
21	16	12	9	20	13	12	13	13	17	20	14	13	18	18	18	12	9	18	26	15	13	12	18	19	9	24	16	17	16	15	10	15	20	19	20	18	24	15	20	17	19	18	9	15	22	17	11	21	22
0	0	0	0	0	0	0	0	0	0	0	0	0	0	0	0	0	0	0	0	0	0	0	0	0	0	0	0	0	0	0	0	0	0	0	0	0	0	0	0	0	0	0	0	0	0	0	0	0	0
22	31	22	19	22	29	25	21	20	20	20	19	25	12	29	26	22	18	28	22	23	18	16	26	32	26	19	22	21	18	18	31	21	20	33	39	22	28	21	33	26	21	20	22	34	27	20	31	17	15
45	47	43	42	44	48	46	36	49	36	33	37	47	48	36	47	39	30	40	48	32	50	32	36	45	50	46	41	34	37	47	49	39	46	37	57	40	47	48	46	40	49	41	50	49	40	41	50	51	44
20	15	15	11	16	18	10	10	13	9	14	13	7	8	9	13	8	9	6	3	9	13	11	8	8	7	8	5	7	6	9	11	9	9	9	16	9	10	4	9	6	5	14	19	12	17	19	13	6	13
64	53	66	53	59	61	57	47	49	47	46	53	50	55	41	62	48	51	53	43	49	43	43	49	44	42	47	52	50	48	45	50	45	49	38	50	47	54	51	45	48	47	42	50	47	48	48	54	54	48
30	25	25	33	35	32	41	37	35	27	28	35	40	38	26	27	28	29	33	37	30	29	33	31	30	31	27	28	37	30	27	31	34	30	33	35	30	26	31	34	33	34	31	45	33	48	32	33	41	40
0	0	0	0	0	0	0	0	0	0	0	0	0	0	0	0	0	0	0	0	0	0	0	0	0	0	0	0	0	0	0	0	0	0	0	0	0	0	0	0	0	0	0	0	0	0	0	0	0	0
2	4	5	7	6	5	4	4	7	4	5	4	4	2	3	2	5	5	1	7	2	2	1	0	4	3	1	1	2	1	5	2	3	1	5	6	5	2	6	5	0	1	3	7	2	5	0	1	2	6
44	50	49	25	52	50	43	39	27	41	48	35	38	24	35	46	32	24	45	37	21	41	38	53	35	40	35	27	58	49	48	38	48	46	47	56	49	46	24	45	30	23	47	42	58	27	42	48	30	34
206	233	208	215	226	241	221	248	239	238	226	235	248	198	280	270	178	165	209	228	189	239	213	217	222	229	257	204	217	225	189	231	191	215	210	219	224	236	194	233	246	182	209	208	190	234	204	239	204	191
23	20	30	24	25	24	17	25	21	31	18	24	29	22	16	24	14	21	25	21	17	24	24	24	21	24	26	18	17	19	27	27	18	17	13	20	26	23	19	22	19	18	30	24	23	31	29	28	25	26
11	9	12	11	12	9	11	7	6	10	8	7	7	5	5	1	4	8	9	6	6	6	3	4	2	2	3	9	10	8	9	12	4	13	11	6	8	6	4	4	10	14	7	6	9	9	11	10	15	5
17	24	21	25	17	25	26	27	23	21	24	22	23	22	23	22	13	20	21	29	21	30	26	19	22	17	22	25	19	17	28	23	19	20	14	15	22	22	14	19	19	13	24	31	31	24	26	33	24	27
40	49	40	48	40	48	38	49	45	36	50	38	44	43	52	40	31	30	31	34	43	37	41	29	39	31	34	33	28	23	34	46	30	39	25	40	25	29	30	44	39	35	29	37	35	32	41	22	30	35
0	0	0	0	0	0	0	0	0	0	0	0	0	0	0	0	0	0	0	0	0	0	0	0	0	0	0	0	0	0	0	0	0	0	0	0	0	0	0	0	0	0	0	0	0	0	0	0	0	0
33	47	41	34	26	41	41	37	33	47	40	23	34	34	26	48	36	44	36	34	41	43	31	32	30	26	38	28	31	34	40	31	22	33	31	26	34	28	31	38	36	29	38	36	43	37	38	39	39	40
144	140	123	140	157	176	163	155	128	141	134	132	157	139	134	155	110	102	138	137	122	124	143	140	148	122	150	147	126	125	145	144	115	131	125	169	163	176	143	138	148	117	109	107	112	131	111	142	134	121
16	21	16	13	15	16	12	15	12	12	13	17	17	16	15	8	11	10	10	15	15	12	11	16	13	9	15	15	18	11	14	18	17	13	10	17	13	10	10	13	15	14	11	12	18	13	11	13	14	15
0	0	0	0	0	0	0	0	0	0	0	0	0	0	0	0	0	0	0	0	0	0	0	0	0	0	0	0	0	0	0	0	0	0	0	0	0	0	0	0	0	0	0	0	0	0	0	0	0	0
49	48	37	41	32	36	44	37	36	30	48	26	39	36	28	34	22	25	35	30	33	28	26	35	33	37	37	33	40	39	46	24	48	42	48	44	40	41	34	34	41	40	34	37	39	32	31	53	44	34
52	47	32	20	50	58	53	48	43	44	42	43	43	46	36	33	25	34	42	44	50	44	35	37	44	38	47	38	47	51	49	39	38	40	45	40	43	38	36	40	36	43	35	33	32	35	38	33	45	27
12	8	13	11	10	13	12	16	11	11	6	9	4	7	9	23	15	14	29	21	18	12	8	9	19	13	16	10	9	10	14	6	13	16	10	12	11	15	20	17	11	14	11	11	10	11	13	12	9	13
33	39	43	45	33	32	36	33	26	28	29	27	29	23	28	31	15	29	34	39	29	22	30	25	28	30	34	26	29	27	27	26	25	26	15	24	21	20	21	26	30	21	30	24	29	22	29	31	26	33
65	58	81	76	66	74	57	51	61	47	55	52	61	50	69	61	40	43	49	55	41	58	52	57	54	53	41	58	56	45	66	63	51	58	53	65	55	59	53	64	53	50	59	42	55	56	30	51	48	52
0	0	0	0	0	0	0	0	0	0	0	0	0	0	0	0	0	0	0	0	0	0	0	0	0	0	0	0	0	0	0	0	0	0	0	0	0	0	0	0	0	0	0	0	0	0	0	0	0	0
37	49	36	43	41	40	40	23	36	50	36	26	25	23	40	21	19	30	29	26	30	28	26	26	30	25	21	25	30	21	32	25	31	22	25	23	19	31	24	23	30	30	19	21	23	18	31	31	32	25
70	72	75	67	71	96	82	75	63	76	79	65	78	72	59	72	50	71	61	69	72	61	63	52	59	71	73	62	58	48	62	55	49	67	50	63	59	54	66	62	67	63	70	75	71	68	69	67	71	67
66	52	46	42	40	36	29	39	40	37	35	55	48	34	46	45	48	29	54	40	39	54	39	52	61	46	38	36	35	47	32	45	37	42	36	44	35	36	30	37	35	31	48	44	45	33	48	46	43	45
14	28	24	23	9	20	18	23	18	27	25	22	14	24	19	20	15	19	20	20	24	23	25	25	13	20	30	19	22	13	22	16	28	20	21	18	14	23	24	23	25	26	13	22	32	23	27	21	19	23
0	0	0	0	0	0	0	0	0	0	0	21	33	24	26	23	19	23	25	22	0	20	27	39	31	33	33	28	29	36	17	24	26	0	18	31	27	31	28	1	26	23	35	26	38	31	35	25	26	18
982	912	888	852	838	877	844	794	783	739	784	753	797	801	770	813	705	743	823	819	796	761	768	738	781	780	820	764	767	741	755	781	762	747	713	743	734	753	780	749	800	795	725	738	692	742	742	752	732	764
43	35	25	29	25	30	23	30	33	28	34	32	22	30	41	35	36	36	39	40	44	40	39	42	43	45	31	45	38	32	40	33	31	38	30	36	36	37	40	30	32	38	33	30	27	31	33	31	31	43
27	22	25	24	31	25	22	24	25	20	26	23	21	20	24	26	16	16	22	29	23	23	26	23	23	25	30	26	20	24	28	35	28	27	22	28	29	27	21	36	21	26	25	23	23	21	26	23	25	22
60	61	56	63	61	48	62	58	56	53	47	55	50	42	39	36	36	35	46	50	47	47	40	39	47	42	42	54	51	42	44	38	43	52	56	38	47	41	45	39	45	52	49	42	48	57	56	35	42	53
0	0	0	0	0	0	0	0	0	0	0	0	0	0	0	0	0	0	0	0	0	0	0	0	0	0	0	0	0	0	0	0	0	0	0	0	0	0	0	0	0	0	0	0	0	0	0	0	0	0
42	43	38	37	37	45	47	34	35	44	30	26	32	40	29	28	21	29	32	26	33	25	24	30	19	25	23	29	27	28	32	31	31	36	37	25	29	32	40	34	42	30	27	32	32	29	31	39	16	28
8	5	9	6	12	11	8	9	11	5	8	9	9	8	14	10	6	16	6	6	3	6	8	8	11	3	15	8	3	7	5	6	10	7	5	9	7	7	7	11	11	8	7	11	5	10	10	16	8	6
22	15	28	18	18	22	21	20	17	23	16	23	22	16	24	22	17	27	22	25	24	19	21	20	22	18	24	22	22	14	22	20	23	25	24	27	28	24	26	22	18	22	18	14	13	21	16	23	25	27
34	27	21	23	24	26	27	20	31	22	30	15	18	13	12	25	14	18	19	16	21	15	13	13	14	8	14	9	18	17	13	14	16	27	27	9	18	20	14	23	14	22	23	19	28	27	21	27	24	27
0	0	0	0	0	0	0	0	0	0	0	0	0	0	0	0	0	0	0	0	0	0	0	0	0	0	0	0	0	0	0	0	0	0	0	0	0	0	0	0	0	0	0	0	0	0	0	0	0	0
3	4	3	2	2	4	2	0	0	3	5	0	1	2	3	1	0	2	1	1	4	3	3	1	1	1	2	1	1	0	2	2	0	3	1	3	1	0	2	2	4	1	1	1	6	2	0	5	1	3
32	30	31	20	30	25	28	28	32	24	23	23	28	28	20	16	14	23	23	24	18	18	25	21	20	21	16	19	15	19	19	21	16	23	19	22	22	23	18	17	20	26	21	19	17	23	17	17	25	13
0	0	0	0	0	0	0	0	0	0	0	0	0	0	0	0	0	0	0	0	0	0	0	0	0	0	0	0	0	0	0	0	0	0	0	0	0	0	0	0	0	0	0	0	0	0	0	0	0	0
10	8	14	19	16	17	22	18	18	31	16	18	21	23	11	17	9	7	14	23	12	12	11	13	18	24	34	11	9	22	12	17	15	11	9	30	10	21	7	16	10	13	13	8	9	20	17	9	11	8
9	2	10	9	11	12	9	9	10	9	3	12	7	12	4	11	6	6	7	6	5	7	8	8	6	14	12	8	4	10	6	11	10	4	7	9	3	6	6	9	7	6	5	6	0	8	9	2	6	2
0	0	0	0	0	0	0	0	0	0	0	0	0	0	0	0	0	1	0	0	0	0	0	0	0	0	0	0	0	0	0	0	0	0	0	0	0	0	0	0	0	0	0	0	0	0	0	0	0	0
60	62	52	63	77	87	70	39	53	56	47	51	68	65	71	78	92	72	54	56	53	54	45	57	70	44	57	58	36	32	70	62	46	50	49	49	59	71	52	49	51	42	42	62	44	56	41	59	53	49
14	13	8	12	9	11	13	7	7	10	12	9	11	10	19	17	13	11	13	21	13	15	17	16	16	17	19	21	10	8	11	13	12	18	11	13	11	12	10	10	5	16	15	11	12	13	14	13	15	9
3	5	10	3	5	3	7	5	2	4	3	5	3	2	3	5	6	4	3	5	3	5	4	3	2	3	2	5	3	4	1	5	5	2	8	3	4	5	3	2	6	7	3	3	0	1	3	2	2	2
8	10	14	9	9	8	10	11	11	8	9	13	13	16	6	8	4	7	6	6	9	9	7	9	9	5	12	9	13	16	13	12	14	10	13	6	7	6	11	4	13	10	10	10	17	13	9	15	8	6
4	9	6	5	4	6	7	5	14	13	7	6	5	2	6	12	19	15	21	15	8	5	8	9	6	4	5	3	4	6	2	5	5	4	4	6	4	9	10	2	3	3	6	5	11	6	8	9	7	10
2	1	7	7	4	4	7	5	6	2	2	3	5	3	5	4	8	7	8	8	5	9	6	5	9	5	4	7	6	5	8	4	4	2	2	4	3	9	2	5	4	0	4	3	2	3	4	2	5	6
49	47	43	48	43	38	50	36	41	41	41	31	44	34	24	22	25	12	33	31	37	38	28	37	33	32	42	36	37	33	38	30	32	24	37	43	39	24	27	47	26	32	42	31	40	42	38	40	41	36
11	7	7	7	6	2	3	3	8	5	7	4	4	6	6	9	10	8	6	8	11	6	7	5	12	4	9	6	3	4	5	7	5	3	4	6	4	6	4	6	8	10	5	7	5	3	9	8	6	4
51	60	56	58	58	73	60	55	45	46	55	50	55	41	44	39	39	39	48	60	36	34	50	40	52	52	45	39	50	36	53	43	49	55	52	48	51	53	44	47	48	60	55	44	47	41	45	43	43	45
17	12	12	14	15	19	17	23	10	14	18	10	11	14	15	12	12	15	19	15	15	11	10	12	10	13	15	14	5	9	14	10	6	5	15	7	5	10	11	10	13	13	9	5	10	7	9	9	10	11
0	0	0	0	0	0	0	0	0	0	0	0	0	0	0	0	0	0	0	0	0	1	2	5	3	4	11	5	0	2	3	1	4	1	2	3	2	2	0	3	2	2	2	2	3	4	3	7	3	0
10	16	14	13	7	11	9	8	11	13	15	15	12	12	16	16	12	10	15	18	14	16	9	9	12	15	13	16	11	12	12	16	19	10	19	21	10	13	16	17	11	21	11	17	16	21	16	19	15	22
25	21	21	26	24	53	39	40	43	44	35	37	38	19	25	24	11	15	30	30	31	39	31	43	30	21	34	36	26	33	41	37	28	24	29	33	27	22	30	34	49	33	27	36	28	28	28	35	35	40
14	14	14	12	18	23	15	12	10	14	8	3	10	1	7	13	9	4	9	5	8	12	6	15	13	10	16	8	5	18	18	11	23	11	8	14	4	6	6	17	22	13	6	9	16	24	24	16	25	22
0	0	0	0	0	0	0	0	0	0	0	0	0	0	0	0	0	0	0	0	0	0	0	0	0	0	0	0	0	0	0	0	0	0	0	0	0	0	0	0	0	0	0	0	0	0	0	0	0	0
18	21	22	13	20	14	20	13	15	11	13	7	14	13	9	7	8	9	9	8	15	11	6	11	8	14	7	7	20	18	21	14	13	14	17	17	14	18	22	20	18	16	8	10	6	10	13	13	15	17
13	10	11	10	9	9	7	4	9	7	5	6	9	6	16	12	14	24	12	15	9	19	38	133	109	34	25	20	12	19	12	15	10	12	6	8	7	10	5	14	19	19	10	8	6	7	7	6	6	4
1	0	0	1	2	0	1	0	1	2	0	1	0	1	2	2	1	0	0	0	0	0	0	0	0	0	0	0	0	0	1	1	0	1	0	0	0	0	0	1	1	2	0	1	2	3	2	3	2	2
701	651	622	726	805	599	569	629	773	829	684	35	28	24	66	120	214	194	42	36	31	32	32	30	28	32	21	15	24	20	14	16	28	19	19	18	14	22	15	16	18	14	31	25	24	26	15	27	13	30
9	5	2	5	3	4	5	7	3	4	4	6	1	3	3	3	7	7	9	7	4	3	3	2	4	10	5	8	6	2	1	4	4	3	7	5	5	2	3	3	1	1	3	2	2	2	3	6	4	4
2	3	1	2	1	1	3	3	2	4	0	2	3	1	2	1	1	1	1	1	1	2	2	1	3	2	2	1	1	0	1	2	1	1	3	2	1	3	1	2	0	0	0	0	3	1	0	1	1	2
0	0	0	0	0	0	0	0	0	0	0	0	0	0	0	0	0	0	0	0	0	0	0	0	0	0	0	0	0	0	0	0	0	0	0	0	0	0	0	0	0	0	0	0	0	0	0	0	0	0
11	12	15	13	17	15	8	11	9	6	3	9	20	20	35	59	158	124	46	21	27	19	21	17	18	25	23	19	13	21	11	11	7	4	16	12	11	11	20	24	15	13	23	21	18	24	18	19	26	13
528	471	529	477	580	631	533	548	536	542	485	547	554	485	677	841	986	793	637	581	524	526	516	469	517	601	589	534	533	493	564	550	536	548	519	556	519	534	506	519	534	530	489	454	471	444	448	473	477	456
42	38	42	54	42	29	30	28	31	27	30	19	26	13	37	67	154	129	36	39	26	39	21	21	24	28	27	23	18	19	32	27	32	34	33	33	33	27	25	22	36	31	42	31	30	22	33	34	34	40
1	0	2	0	0	0	0	0	0	3	19	8	13	23	85	128	223	190	59	37	28	27	26	18	20	31	25	20	17	14	20	16	12	17	14	22	20	20	19	19	12	12	15	11	7	19	14	15	7	13
320	261	294	310	313	331	308	266	310	264	305	318	279	244	293	311	281	229	281	255	213	257	236	283	236	284	282	237	302	283	305	308	280	253	272	303	258	273	256	243	303	257	250	271	292	267	232	271	256	256
28	33	31	23	13	20	20	17	16	22	17	21	19	16	63	153	318	218	40	29	22	13	21	23	15	14	13	11	11	12	16	22	17	14	15	10	12	17	16	13	21	21	21	18	20	19	12	14	21	20
28	28	28	31	30	25	17	22	29	29	25	27	26	24	62	134	204	142	51	41	26	31	36	29	30	40	29	29	29	18	24	24	26	27	21	20	16	24	20	23	23	19	18	21	18	25	23	25	20	22
5	13	12	13	9	17	16	14	8	11	11	15	19	12	6	5	7	11	8	13	7	6	8	11	6	7	14	9	14	10	11	5	12	6	9	14	9	17	7	10	14	8	9	9	11	8	9	10	11	9
38	38	35	35	30	23	31	29	17	25	19	20	27	33	30	34	57	51	47	35	27	24	26	25	26	27	27	20	19	14	19	20	20	24	19	22	20	17	31	21	25	25	36	26	20	29	25	29	23	25
7	7	4	5	6	4	3	2	5	6	4	5	5	7	7	8	6	9	5	7	9	6	3	9	7	9	5	4	3	3	3	3	3	2	2	1	3	3	2	4	4	3	2	1	1	2	3	0	3	2
0	0	0	0	0	0	0	0	0	0	0	0	0	0	0	0	0	0	0	0	0	0	0	0	0	0	0	0	0	0	0	0	0	0	0	0	0	0	0	0	0	0	0	0	0	0	0	0	0	0
7	4	2	4	2	5	4	3	5	4	5	5	8	4	3	5	7	8	7	3	7	3	2	6	5	8	6	5	5	5	2	1	4	4	2	2	2	3	4	2	4	5	2	0	1	2	2	0	1	1
28	10	24	21	23	21	22	15	21	21	18	16	28	16	22	18	15	11	19	11	13	5	9	19	14	21	11	8	12	15	19	16	22	18	16	18	20	13	18	22	24	13	30	20	25	24	19	27	32	16
0	0	0	0	3	3	1	4	3	2	2	0	3	2	0	0	1	1	0	0	0	2	0	0	0	0	1	2	3	3	2	2	3	2	2	3	4	3	3	2	5	4	3	4	1	3	2	1	4	2
6	3	4	6	4	3	6	5	7	4	6	6	6	5	6	5	6	2	3	10	4	5	6	6	7	6	4	6	6	6	6	13	6	7	9	7	6	6	7	8	8	7	11	4	4	6	4	2	7	7
13	16	10	17	15	15	11	21	12	15	13	17	11	11	10	14	13	20	14	12	15	12	21	16	13	12	14	9	11	9	17	12	12	14	18	16	13	13	15	8	11	9	13	17	10	9	7	11	12	9
17	7	10	10	5	7	9	12	6	11	9	12	10	11	4	4	6	6	4	0	7	9	7	4	6	4	2	2	4	1	3	1	4	4	3	2	7	3	5	1	4	7	5	6	6	10	3	5	8	6
29	21	21	23	22	24	20	18	20	18	18	22	20	16	26	26	26	26	29	35	23	30	30	21	25	23	28	24	22	23	17	21	28	28	31	30	22	21	26	16	22	27	24	26	21	21	18	18	22	25
7	6	15	13	9	10	7	10	7	9	5	8	6	6	11	8	13	7	6	9	7	7	10	12	13	10	11	8	8	11	11	6	6	5	9	7	6	9	6	13	5	4	4	3	5	3	4	4	7	6
27	26	29	23	25	25	26	27	25	20	19	20	15	18	19	21	15	21	17	22	26	16	17	13	19	20	22	21	24	20	28	29	26	25	26	27	27	25	23	24	25	26	33	34	31	24	29	24	26	28
0	0	0	0	0	0	0	0	0	0	0	0	0	0	0	0	0	0	0	0	0	0	0	0	0	0	0	0	0	0	0	0	0	0	0	0	0	0	0	0	0	0	0	0	0	0	0	0	0	0
10	13	15	14	13	11	12	11	14	13	16	8	11	13	5	8	7	11	8	11	8	6	7	7	8	9	10	11	9	10	12	9	8	12	10	11	19	7	15	11	11	8	4	5	5	7	7	6	3	6
12	8	8	9	14	8	7	4	9	7	7	9	8	4	1	6	5	7	7	9	5	4	6	8	7	8	11	9	4	9	7	6	7	9	7	10	9	7	8	8	8	10	12	10	9	11	12	12	8	8
8	8	9	14	11	13	11	12	14	5	7	13	19	14	13	16	12	13	16	19	10	21	16	22	14	11	15	17	13	12	16	10	15	18	19	24	18	16	14	12	9	18	12	16	15	14	21	20	22	16
0	0	0	0	0	0	0	0	0	0	0	0	0	0	0	0	0	0	0	0	0	0	0	0	0	0	0	0	0	0	0	0	0	0	0	0	0	0	0	0	0	0	5	5	5	8	8	6	7	4
35	30	27	27	24	26	26	21	16	28	21	24	22	23	18	16	17	11	14	0	18	14	19	14	17	19	18	23	24	27	23	21	26	24	15	27	27	23	21	23	26	21	22	21	16	18	25	21	14	22
21	22	22	14	18	28	24	26	25	19	17	21	19	21	28	34	24	20	30	32	24	26	25	22	19	25	25	23	27	23	26	25	25	27	27	30	25	24	25	20	31	30	19	30	24	23	23	21	30	27
13	14	13	10	17	24	25	18	16	21	32	9	11	10	19	19	18	17	23	16	12	18	20	15	18	15	32	14	9	16	22	18	9	9	11	5	9	7	14	12	15	16	25	8	14	8	12	13	23	17
13	14	10	10	9	12	14	5	7	9	13	9	11	9	5	7	5	8	11	7	6	5	7	10	9	8	8	5	10	9	8	15	9	12	9	10	8	5	9	10	11	12	15	12	11	11	13	15	15	17
0	0	0	4	22	27	23	20	14	26	21	22	25	18	14	20	24	11	25	19	13	17	22	24	22	25	18	14	30	24	32	36	30	25	30	23	26	35	21	19	36	32	21	25	21	24	23	24	36	24
30	20	24	27	23	19	28	14	22	22	15	21	17	21	21	14	13	19	26	21	22	19	20	17	16	17	15	18	21	26	13	21	18	22	15	20	22	15	21	21	25	21	27	28	22	23	24	27	28	20
0	0	0	0	0	0	0	0	0	0	0	0	0	0	0	0	0	0	0	0	0	0	0	0	0	0	0	0	0	0	0	0	0	0	0	0	0	0	0	0	0	0	0	0	0	0	0	0	0	0
3	7	6	1	2	3	4	5	6	1	1	2	1	1	4	6	2	6	5	6	4	1	6	3	2	5	5	2	2	3	4	6	5	2	2	5	4	6	4	4	5	2	2	2	4	3	4	3	1	2
3	2	1	4	1	1	1	0	1	0	0	1	1	5	11	9	5	2	4	7	4	4	2	8	7	4	3	4	1	1	1	3	3	2	2	2	2	3	2	6	5	3	4	1	2	0	0	3	3	3
17	15	15	16	11	16	16	9	9	14	14	14	20	19	15	17	16	17	15	13	18	12	16	16	15	17	12	13	13	11	11	15	14	19	11	16	19	12	16	14	16	15	7	10	9	8	17	13	10	8
5	2	2	1	6	1	3	5	4	3	5	2	1	0	6	4	0	5	6	7	4	4	5	4	4	5	4	1	5	4	5	4	2	6	8	4	9	3	6	3	6	5	5	5	6	6	4	5	2	3
3	1	1	1	2	1	1	3	1	1	0	1	0	0	2	1	1	1	3	1	1	2	2	2	2	1	0	1	1	0	3	0	0	1	0	2	0	0	1	0	0	0	0	0	0	0	0	0	1	0
58	51	40	55	39	40	36	42	37	26	32	45	46	33	38	48	33	35	56	51	41	41	29	28	47	37	46	48	42	41	39	50	47	51	40	42	42	42	46	42	55	53	47	32	33	50	46	51	45	38
10	6	3	4	11	9	7	10	10	9	9	10	8	9	8	7	8	12	13	11	11	6	8	10	4	9	8	9	4	6	7	7	6	7	6	7	6	5	6	9	8	9	9	2	3	10	12	10	8	4
11	13	7	7	9	11	11	7	8	11	9	9	10	7	8	9	6	9	6	10	6	6	8	6	9	10	8	8	8	9	11	5	7	8	9	9	7	9	6	8	9	8	5	6	6	6	8	8	11	4
25	27	23	22	24	21	18	15	20	15	19	22	20	26	21	17	14	14	16	20	17	27	22	14	18	17	20	19	20	19	17	13	18	17	16	15	15	16	10	22	16	14	12	11	12	10	12	13	11	10
5	4	3	5	8	6	3	4	5	9	1	2	1	2	2	1	0	1	1	1	2	2	4	2	3	1	1	5	1	4	2	3	0	3	7	3	4	1	2	5	1	1	6	3	5	2	5	8	8	7
3	1	2	2	3	3	2	4	2	0	1	1	1	1	2	3	3	3	2	1	1	1	3	2	3	3	3	6	1	1	2	3	3	1	2	0	2	3	3	3	3	1	2	2	1	2	3	2	3	6
9	9	5	5	6	10	1	3	4	3	3	5	9	6	9	12	4	7	9	12	9	11	6	8	8	13	23	7	8	11	12	13	8	7	7	9	7	20	8	8	20	11	5	7	3	6	9	20	16	6
21	29	35	29	23	23	22	15	17	20	28	24	26	17	19	25	24	23	23	21	26	23	16	22	22	21	18	18	20	24	23	21	14	13	16	21	20	23	20	21	23	23	17	18	15	15	15	15	17	14
1	2	2	4	5	2	4	3	4	3	4	4	3	1	4	2	3	3	3	5	2	1	2	4	3	4	1	2	2	4	2	5	1	2	1	4	0	1	1	5	7	2	5	3	4	4	4	4	4	7
16	17	13	13	5	3	9	3	3	2	1	5	6	2	5	4	4	4	5	5	3	3	9	3	4	3	5	9	4	7	15	9	13	8	8	8	5	5	9	5	9	11	6	8	9	4	0	0	0	0
0	0	0	0	0	0	0	0	0	0	0	0	0	0	0	0	0	0	0	0	0	0	0	0	0	0	0	0	0	0	0	0	0	0	0	0	0	0	0	0	0	0	0	0	0	0	0	0	0	0
5	0	4	2	0	0	4	0	2	4	1	3	2	2	2	3	5	10	4	5	3	3	6	6	4	1	5	5	2	3	2	2	3	2	4	2	3	3	2	2	2	6	4	2	1	5	7	7	2	5
0	0	0	0	0	0	0	0	0	0	0	0	0	0	0	0	0	0	0	0	0	0	0	0	0	0	0	0	0	0	0	0	0	0	0	0	0	0	0	0	0	0	0	0	0	0	0	0	0	0
0	0	0	0	0	0	0	0	0	0	0	0	0	0	0	0	0	0	0	0	0	0	0	0	0	0	0	0	0	0	0	0	0	0	0	0	0	0	0	0	0	0	0	0	0	0	0	0	0	0
0	0	0	0	0	0	0	0	0	0	0	0	0	0	0	0	0	0	0	0	0	0	0	0	0	0	0	0	0	0	0	0	0	0	0	0	0	0	0	0	0	0	0	0	0	0	0	0	0	0
34	36	31	28	30	29	27	36	23	22	17	23	30	32	25	30	25	23	25	33	30	38	29	33	27	32	35	26	36	33	31	19	33	33	29	33	36	34	33	27	29	21	32	26	20	23	22	17	29	23
1	0	2	0	2	1	1	0	1	2	2	2	2	0	1	1	2	1	2	2	2	1	1	1	1	0	0	2	1	2	2	4	2	2	2	1	0	2	2	3	1	2	1	2	1	2	3	3	2	1
0	0	0	0	0	0	0	0	0	0	0	0	0	0	0	0	0	0	0	0	0	0	0	0	0	0	0	0	0	0	0	0	0	0	0	0	0	0	0	0	0	0	0	0	0	0	0	0	0	0
7	9	8	9	9	6	7	5	3	3	4	5	4	3	1	3	3	4	4	2	1	3	1	4	3	1	3	4	2	3	5	6	5	7	4	5	2	4	3	4	7	3	6	4	7	5	5	5	6	7
4	3	3	4	3	4	3	3	1	4	2	3	1	2	0	3	1	1	1	4	2	1	1	1	1	1	2	2	2	7	2	5	6	5	3	3	2	2	3	4	4	3	1	2	7	4	7	9	5	4
33	21	22	32	24	21	22	39	23	19	23	24	25	20	31	27	14	21	22	22	17	35	19	19	17	24	16	22	22	21	27	24	24	18	16	21	25	23	23	18	24	24	12	19	19	20	18	16	18	34
0	0	0	0	0	0	0	0	0	0	0	0	0	0	0	0	0	0	0	0	0	0	0	0	0	0	0	0	0	0	0	0	0	0	0	0	0	0	0	0	0	0	0	0	0	0	0	0	0	0
15	13	11	10	9	8	10	10	9	6	4	4	6	2	13	16	10	12	13	21	15	15	8	17	14	12	15	15	14	16	11	10	12	13	9	9	12	10	12	17	11	11	7	9	8	8	11	8	13	8
10	5	8	7	10	8	3	5	6	8	7	7	5	9	7	9	6	5	6	8	11	9	9	7	5	7	5	6	5	6	6	5	9	13	5	6	5	5	9	6	8	6	5	3	2	7	8	3	6	6
14	10	8	9	12	8	9	9	6	8	10	10	8	8	6	7	7	11	9	9	7	5	7	6	10	6	7	4	8	9	10	10	8	8	7	4	5	6	9	7	9	10	3	7	6	5	6	12	11	11
10	9	10	12	7	12	12	9	8	9	9	8	9	11	1	3	4	1	3	0	0	5	6	4	2	3	6	3	6	6	10	3	4	6	7	6	4	4	5	7	7	6	4	3	7	3	4	3	4	4
12	10	11	16	8	8	9	12	9	14	12	12	8	11	5	8	8	8	5	11	6	6	8	6	4	7	7	7	6	7	11	8	5	7	9	6	4	5	6	9	9	11	6	7	8	9	10	8	5	2
6	7	5	6	9	10	5	3	5	6	5	6	7	8	5	5	6	6	10	10	8	8	6	6	5	6	4	6	6	6	6	5	9	5	3	5	5	4	7	8	6	5	3	3	5	3	4	4	2	4
12	9	5	10	6	9	11	9	8	9	6	11	7	9	9	6	5	7	8	11	9	3	3	7	6	7	7	4	8	11	17	17	15	15	16	13	21	18	12	11	16	14	10	11	9	7	6	9	7	4
13	9	5	8	11	10	13	9	7	12	8	14	10	12	12	15	7	8	10	8	14	8	10	5	7	8	12	10	10	11	13	10	9	11	18	14	9	9	7	11	8	14	8	15	9	11	7	12	10	5
8	10	7	5	9	6	5	12	5	4	7	9	5	7	7	7	7	7	5	7	7	4	9	8	10	6	5	6	1	4	6	8	4	5	5	4	6	5	6	3	4	4	4	0	4	2	3	1	4	2
21	35	22	21	19	21	20	13	12	19	12	20	17	21	7	11	17	12	21	14	6	6	11	14	11	19	15	8	14	11	8	7	14	14	17	16	16	17	20	7	18	15	9	12	9	8	9	7	13	10
8	10	8	5	8	12	6	6	3	9	5	8	5	4	6	4	4	5	3	5	5	5	9	8	6	7	7	6	2	2	3	5	3	2	1	1	2	3	4	0	3	3	4	4	4	6	5	4	3	4
15	14	13	15	10	12	8	11	8	9	13	10	12	11	19	19	12	21	18	19	20	16	15	16	12	20	23	16	19	15	15	24	20	18	11	15	23	18	22	17	23	19	18	18	16	18	16	24	21	15
3	5	5	7	9	5	8	3	5	2	4	4	5	2	2	2	1	2	2	2	3	2	2	2	1	1	3	4	5	4	3	7	2	6	4	6	6	4	8	4	4	2	3	2	1	3	1	2	4	3
39	29	33	40	37	41	43	35	30	22	40	33	42	31	32	35	39	35	31	38	33	41	24	24	43	35	38	38	34	30	22	34	32	27	22	31	30	31	33	26	44	29	31	24	28	21	32	29	40	27
7	9	12	11	10	11	13	14	12	12	10	13	10	13	11	10	11	9	8	6	9	13	12	12	13	12	12	7	10	14	16	12	15	13	13	15	12	10	10	10	12	16	10	13	9	9	8	12	11	9
0	0	0	0	0	0	0	0	0	0	0	0	0	0	0	0	0	0	0	0	0	0	0	0	0	0	0	0	0	0	0	0	0	0	0	0	0	0	0	0	0	0	0	0	0	0	0	0	0	0
1	3	4	5	5	3	4	6	7	5	7	6	5	8	3	4	5	5	7	5	6	4	9	3	7	7	7	4	8	2	7	4	7	2	6	6	6	5	4	5	3	4	5	6	1	5	4	7	13	7
14	14	10	9	11	10	12	5	14	9	7	6	10	9	7	17	12	12	11	10	7	11	6	10	6	10	7	9	6	10	12	10	7	9	12	10	10	13	12	10	24	21	5	4	4	4	11	12	8	9
2	2	2	3	1	3	3	3	1	3	4	1	3	4	2	1	2	4	1	2	3	3	3	3	2	3	1	2	2	1	2	2	3	3	8	5	2	7	2	1	3	2	5	5	4	0	2	2	3	2
0	0	1	6	1	2	1	1	1	2	3	4	1	2	3	3	2	2	2	3	5	3	1	2	3	2	3	2	1	1	1	4	1	1	1	2	3	3	4	2	3	1	1	1	2	1	3	2	4	1
0	0	0	0	0	0	0	0	0	0	0	0	0	0	0	0	0	0	0	0	0	0	0	0	0	0	0	0	0	0	0	0	0	0	0	0	0	0	0	0	0	0	0	0	0	0	0	0	0	0
11	12	12	8	11	13	10	15	8	10	10	7	7	14	14	12	16	14	12	11	11	11	14	17	15	15	11	8	7	8	7	9	15	8	4	8	5	7	7	8	13	14	2	1	3	2	2	2	3	4
5	9	7	6	7	8	6	10	7	8	9	8	8	5	5	4	4	7	5	5	1	6	5	5	5	6	8	7	9	8	9	6	7	6	3	8	8	9	6	11	5	6	4	8	6	7	5	5	5	6
1	2	2	1	4	3	2	0	2	2	1	1	0	1	1	3	0	3	2	3	1	3	2	2	3	3	2	2	1	1	4	2	1	4	2	3	2	2	1	1	2	4	2	2	1	1	2	1	0	1
0	2	3	1	2	1	2	0	0	3	4	2	1	1	1	1	0	1	1	1	1	2	4	1	3	0	2	1	0	1	0	1	0	1	1	1	1	0	1	2	1	1	2	1	1	1	2	2	2	0
11	8	6	9	5	9	11	10	8	9	11	9	12	6	6	11	8	14	11	13	9	9	11	18	10	10	16	12	9	10	7	4	6	7	5	8	11	8	9	7	13	7	4	3	10	7	10	8	4	5
26	27	27	22	28	23	25	19	23	19	21	24	21	18	31	34	26	30	34	30	24	24	15	12	20	21	24	18	16	17	19	21	27	16	18	19	21	24	11	18	16	17	20	22	21	19	21	20	14	22
3	7	2	3	5	4	2	3	5	2	7	2	5	4	10	7	3	3	9	10	9	11	11	10	8	9	6	9	10	13	10	7	8	10	7	8	6	6	12	5	6	6	8	6	7	8	7	4	6	4
8	6	7	5	7	5	4	8	6	5	4	5	4	2	10	7	5	7	10	8	11	7	11	6	6	8	5	6	3	3	2	1	3	4	4	4	3	3	3	2	2	2	4	5	3	5	6	3	4	8
0	0	0	0	0	0	0	0	0	0	0	0	0	0	0	0	0	0	0	0	0	0	0	0	0	0	0	0	0	0	0	0	0	0	0	0	0	0	0	0	0	0	0	0	0	0	0	0	0	0
438	400	393	413	404	388	337	346	343	345	323	308	345	362	376	348	311	313	381	368	358	365	377	392	376	381	373	362	405	395	401	390	396	403	389	405	394	374	360	410	396	411	337	364	365	364	356	378	363	348
11	6	12	7	7	10	8	15	9	4	13	5	6	10	6	9	8	10	3	9	5	12	6	5	9	7	11	12	9	13	14	9	12	12	13	8	7	11	14	8	7	10	11	10	5	9	9	5	8	5
24	20	16	15	20	16	18	17	18	18	17	19	16	18	15	16	15	17	22	15	26	23	17	17	13	19	17	9	19	18	19	21	20	16	13	9	9	15	19	23	16	18	14	12	13	11	15	17	14	9
11	9	18	5	9	10	8	6	8	13	6	12	4	5	8	4	10	10	2	8	6	6	6	11	7	13	4	8	11	8	15	15	14	19	13	7	11	12	20	12	19	13	15	10	14	12	17	10	12	11
4	1	2	3	3	3	2	4	5	3	3	3	1	3	2	0	2	1	1	3	1	1	0	2	3	2	2	3	3	2	3	3	5	2	1	1	4	4	3	2	2	0	2	3	3	2	4	3	3	3
14	14	11	8	11	9	10	11	11	13	10	8	8	6	5	5	6	10	12	9	8	6	10	9	8	10	10	11	8	8	6	3	8	8	7	6	4	5	7	5	2	6	11	6	9	7	5	12	12	10
3	2	4	2	2	2	1	1	0	1	2	0	0	2	3	2	3	2	5	4	3	1	0	2	1	1	3	2	1	1	3	2	2	4	1	1	1	1	0	1	0	2	1	1	1	1	1	2	2	3
13	9	11	10	10	9	9	13	10	10	14	10	6	7	11	12	13	11	15	9	14	15	17	13	12	15	19	8	3	7	9	11	10	10	7	7	7	7	8	7	10	10	7	6	7	5	7	8	8	6
11	7	11	10	11	11	9	7	9	4	4	9	7	6	7	6	4	7	4	8	7	4	8	4	6	6	5	7	6	7	9	10	8	10	12	8	11	11	15	5	11	8	4	6	6	3	2	8	5	2
6	11	14	8	5	7	7	6	5	4	5	1	5	4	7	10	4	6	6	7	8	6	7	9	6	6	10	7	11	9	10	4	8	8	11	10	9	16	12	6	6	7	5	8	7	9	4	12	10	10
5	4	4	2	1	1	3	3	1	4	0	2	0	4	2	3	4	5	5	2	3	3	2	4	3	5	3	2	3	4	2	3	4	3	5	2	3	4	2	2	3	2	3	1	3	2	3	2	2	2
11	9	10	11	10	9	9	8	11	12	13	9	9	4	5	8	7	2	7	5	5	3	3	5	4	8	5	8	6	8	11	11	10	11	5	13	12	10	13	14	15	8	8	10	12	17	14	16	13	17
4	3	4	3	4	2	3	2	1	3	3	3	3	2	2	3	2	2	2	2	2	2	2	3	2	2	2	0	3	3	2	3	2	4	2	2	3	4	3	3	3	2	0	1	2	2	4	1	2	1
5	1	4	5	3	3	5	4	0	1	2	3	1	2	2	4	7	4	9	5	4	3	5	3	3	3	3	4	3	2	2	1	3	4	1	2	2	3	5	1	1	2	2	3	2	4	5	6	3	2
7	8	8	6	4	6	7	8	10	7	8	5	6	5	7	8	7	7	5	4	6	5	8	5	4	5	3	4	9	7	10	5	8	9	9	6	9	9	8	5	10	9	5	9	10	8	6	11	8	6
0	0	0	0	0	0	0	0	0	0	0	0	0	0	0	0	0	0	0	0	0	0	0	0	0	0	0	0	0	0	0	0	0	0	0	0	0	0	0	0	0	0	0	0	0	0	0	0	0	0
3	4	5	1	1	3	2	3	3	5	2	5	5	3	2	2	0	3	1	3	1	2	1	1	4	3	1	3	2	2	3	5	4	3	2	5	4	6	4	5	4	2	7	5	9	9	7	9	9	6
11	11	11	15	11	10	7	7	8	11	7	5	3	6	11	8	7	12	12	11	6	9	6	9	9	10	8	11	8	15	12	11	12	9	9	15	13	16	11	16	14	10	13	10	7	7	10	10	7	10
61	43	40	45	59	45	50	41	45	28	45	52	52	49	50	38	46	34	49	47	44	37	42	36	49	64	53	54	62	50	65	67	56	43	52	55	57	54	56	52	59	60	47	37	43	34	47	46	52	38
14	9	10	18	9	14	14	9	9	6	13	9	11	14	7	12	5	9	9	14	9	7	5	8	8	12	8	3	6	6	10	8	7	7	3	9	11	10	11	4	9	11	7	8	6	12	6	7	12	7
20	21	13	20	15	14	23	17	16	20	19	25	17	13	14	20	13	19	16	20	16	14	16	21	20	20	19	13	12	18	10	17	19	26	19	19	14	13	25	3	18	23	13	17	11	18	21	18	13	18
29	20	28	21	21	30	21	24	27	23	25	15	25	23	17	19	21	30	13	20	16	18	22	17	22	21	19	19	23	25	26	17	21	18	21	19	22	22	19	11	23	18	16	16	13	24	18	25	26	17
3	6	4	4	3	6	6	3	6	5	3	1	3	2	1	1	1	1	3	3	1	4	5	4	0	2	2	0	0	1	1	0	0	1	1	1	1	3	2	1	0	1	1	1	2	2	0	0	0	0
0	0	0	0	0	0	0	0	0	0	0	0	0	0	0	0	0	0	0	0	0	0	0	0	0	0	0	0	0	0	0	0	0	0	0	0	0	0	0	0	0	0	0	0	0	0	0	0	0	0
0	0	0	0	0	0	0	0	0	0	0	0	0	0	0	0	0	0	0	0	0	0	0	0	0	0	0	0	0	0	0	0	0	0	0	0	0	0	0	0	0	0	0	0	0	0	0	0	0	0
57	43	46	37	38	44	50	48	36	40	45	43	36	43	41	58	39	50	47	56	33	45	37	34	39	39	40	35	54	49	47	56	54	46	54	52	64	51	53	54	56	49	35	35	36	47	47	39	42	46
21	12	14	12	14	14	13	15	13	14	11	11	13	8	12	15	18	14	19	17	19	13	7	10	14	17	11	18	17	21	17	14	14	24	15	26	15	16	14	18	19	16	21	14	13	19	13	17	14	20
21	18	16	22	11	16	15	12	13	10	10	11	14	16	24	24	17	21	19	26	26	25	20	21	24	28	28	19	18	15	19	13	20	21	20	20	20	26	17	16	18	18	13	20	19	14	22	19	19	15
7	7	6	6	7	4	6	4	6	7	4	5	5	5	2	2	3	3	3	1	1	2	3	5	2	4	2	2	3	3	4	3	4	5	3	2	4	2	3	5	3	2	5	2	4	3	5	2	4	3
9	2	5	7	7	7	5	5	0	2	4	3	5	6	7	11	5	3	3	0	4	6	4	0	4	5	6	9	6	7	6	5	5	6	5	3	6	6	6	3	6	9	4	3	4	4	1	5	4	1
6	1	2	1	1	3	2	1	2	2	4	2	2	1	5	2	5	5	5	2	3	4	2	5	5	3	1	5	5	6	2	6	4	5	1	6	4	2	2	3	4	0	1	1	1	1	3	1	4	3
1	1	2	1	3	3	2	1	1	0	0	0	1	1	2	1	1	1	1	1	0	1	1	1	1	1	2	0	0	0	0	2	0	0	3	1	1	0	0	1	1	1	0	1	2	1	1	2	1	1
2	2	0	1	3	1	3	3	0	1	2	1	1	3	0	0	0	1	2	0	1	0	0	0	0	0	0	0	0	0	0	0	1	0	0	0	0	0	0	1	0	0	0	0	0	0	0	0	0	0
20	13	17	39	13	12	19	16	13	23	26	14	20	18	13	26	17	15	23	21	18	24	24	13	42	34	18	17	10	10	34	17	21	16	15	24	6	5	10	13	17	26	25	24	15	36	16	23	21	16
31	35	39	35	32	28	26	18	33	27	31	35	34	32	29	24	22	27	25	26	32	32	34	33	44	36	34	38	33	36	33	26	33	28	35	29	35	25	27	33	29	25	27	32	38	37	46	35	31	35
16	9	13	11	13	15	18	10	13	13	11	12	10	14	13	12	16	9	16	14	10	11	10	11	14	13	17	11	11	8	10	11	12	11	13	12	11	12	6	10	11	12	14	14	10	12	10	14	15	8
6	5	4	6	7	5	6	6	3	5	5	3	5	6	6	6	6	5	8	8	6	11	7	8	2	4	7	6	4	3	6	3	4	5	6	4	3	3	1	4	7	3	11	7	9	11	10	12	8	5
31	30	33	27	32	31	23	27	28	30	28	34	28	29	22	25	22	27	34	26	29	26	29	35	27	23	32	31	25	29	36	34	23	28	28	28	26	27	26	27	29	24	32	32	36	29	34	27	24	28
26	28	19	22	22	19	21	19	20	14	27	19	22	27	19	25	18	16	11	15	25	27	23	18	19	22	23	23	26	27	32	28	30	31	27	24	26	25	21	24	31	32	21	21	22	26	26	24	25	16
0	0	0	0	0	0	0	0	0	0	0	0	0	0	0	0	0	0	0	0	0	0	0	0	0	0	0	0	0	0	0	0	0	0	0	0	0	0	0	0	0	0	0	0	0	0	0	0	0	0
8	7	5	5	3	2	0	6	2	2	8	2	3	5	8	7	7	12	8	7	9	4	7	7	9	5	5	5	8	4	6	7	7	6	5	4	7	9	3	11	9	4	5	6	6	6	7	5	6	6
14	13	12	10	13	9	14	8	11	10	13	12	9	10	5	4	5	5	6	7	6	4	6	6	7	9	35	15	11	9	12	18	14	11	8	8	12	9	17	8	10	16	9	16	15	13	16	11	15	13
8	4	6	5	6	1	5	5	7	5	5	7	8	7	10	12	11	6	10	8	9	8	7	7	10	5	6	8	4	7	6	4	10	6	7	5	6	8	7	4	5	5	5	8	6	5	4	1	6	6
24	25	18	21	20	10	19	20	14	20	16	16	23	17	22	19	21	20	16	21	17	19	27	21	24	19	25	20	18	17	17	20	22	19	18	18	16	22	24	20	14	25	21	23	22	26	25	18	18	23
9	4	5	7	7	5	10	9	10	4	5	8	5	8	3	4	7	4	4	5	0	7	4	2	3	3	4	6	10	5	8	10	7	10	10	9	5	8	11	9	10	7	5	8	6	5	9	6	9	8
2	1	1	0	4	2	4	3	1	0	0	2	8	1	3	5	3	2	6	2	2	1	2	1	3	3	1	1	1	0	1	1	2	3	1	2	6	2	2	0	0	6	2	0	0	3	4	3	1	2
15	19	15	15	6	12	17	9	12	7	8	8	8	15	11	10	5	9	8	14	13	6	11	12	11	15	17	14	6	4	6	4	6	11	12	8	9	4	9	11	6	15	12	6	7	8	8	6	8	10
15	10	9	9	14	12	10	6	12	13	15	12	13	14	5	8	6	4	5	12	9	5	3	9	6	14	6	5	6	11	18	8	5	5	6	2	4	9	6	15	7	6	8	13	14	5	13	14	11	11
22	15	22	15	17	26	23	17	14	19	15	18	22	16	19	24	15	18	27	19	26	22	27	28	18	27	18	16	20	18	20	22	24	28	34	27	24	17	20	24	33	28	20	21	21	17	17	21	17	15
10	12	9	4	9	7	6	6	7	9	9	8	7	7	2	1	2	3	3	5	3	3	1	2	2	3	2	1	7	4	8	6	6	6	6	3	5	4	5	7	4	4	4	4	1	2	3	3	6	2
13	15	13	15	12	9	12	13	12	12	10	14	15	14	25	25	24	22	21	25	20	24	22	24	28	22	22	14	14	20	16	24	18	15	14	9	14	18	17	17	24	30	22	16	19	17	20	16	16	18
1	3	2	3	2	2	0	0	1	0	1	1	1	1	0	1	2	0	1	4	4	1	0	1	1	1	2	1	2	2	2	1	2	1	3	3	3	1	3	2	1	2	3	2	0	0	0	0	0	0
1	4	3	9	2	4	6	3	4	5	3	4	7	5	4	4	3	6	4	5	3	6	5	2	3	7	24	4	3	2	11	8	7	9	7	6	4	4	6	2	13	10	4	4	5	9	9	6	6	5
4	7	2	1	7	4	5	5	2	2	3	4	3	4	6	3	10	5	7	9	5	9	7	3	4	4	4	6	4	7	4	7	5	7	2	3	6	3	5	5	4	6	2	4	3	1	4	6	7	6
4	2	5	4	3	3	0	1	1	2	1	1	2	2	1	0	0	0	0	0	2	3	2	1	1	0	2	2	2	3	0	2	3	2	0	1	1	3	0	1	0	1	4	1	4	1	1	1	2	1
3	3	2	2	4	3	4	3	4	5	3	3	5	2	4	4	5	5	7	4	4	2	3	2	2	3	1	3	1	1	2	0	2	3	3	1	1	2	0	1	2	1	2	3	1	3	3	4	2	2
1	2	2	2	2	2	2	2	4	5	3	2	2	5	5	5	3	3	3	6	6	3	4	4	4	3	3	4	1	0	0	1	1	1	2	1	1	1	2	0	1	1	3	3	5	6	6	4	5	6
32	39	33	26	25	22	32	25	28	29	18	25	22	30	32	28	34	31	27	29	24	16	37	27	40	48	28	27	21	27	25	25	22	16	11	20	21	34	29	18	32	27	14	15	10	17	18	21	22	21
0	0	0	0	0	0	0	0	0	0	0	0	0	0	0	0	0	0	0	0	0	0	0	0	0	0	0	0	0	0	0	0	0	0	0	0	0	0	0	0	0	0	0	0	0	0	0	0	0	0
0	0	0	0	0	0	0	0	0	0	0	0	0	0	0	0	0	0	0	0	0	0	0	0	0	0	0	0	0	0	0	0	0	0	0	0	0	0	0	0	0	0	0	0	0	0	0	0	0	0
4	2	3	3	3	2	2	1	3	3	2	0	1	2	5	3	6	5	4	7	5	5	5	7	5	5	5	6	3	4	7	6	2	3	5	5	6	5	4	6	4	2	1	2	2	0	2	3	3	3
1	2	3	1	1	3	3	4	1	2	0	2	1	1	1	1	0	0	1	2	2	2	1	0	1	1	4	1	2	4	1	2	2	2	0	1	0	0	0	0	0	0	1	2	3	4	3	2	0	3
4	8	5	5	6	3	5	3	4	3	2	4	4	5	5	3	1	3	3	9	2	5	2	8	1	2	2	1	2	5	3	10	3	5	2	5	2	3	2	3	5	2	3	4	2	4	4	3	2	5
9	8	16	8	6	11	12	11	13	10	11	9	10	14	6	2	6	4	7	5	8	7	3	0	6	10	6	6	8	11	12	10	15	10	8	14	12	10	11	12	7	11	12	10	11	12	6	10	12	8
5	5	5	6	4	6	2	3	5	8	3	5	6	4	9	6	7	10	6	6	3	11	11	5	3	4	6	4	4	1	6	4	2	6	3	8	6	2	5	4	5	7	2	4	7	7	7	3	3	10
11	4	5	5	6	5	5	4	5	5	5	3	5	3	2	3	3	4	3	2	10	4	4	6	6	7	7	5	5	6	10	7	5	13	8	7	7	10	6	8	6	8	5	9	9	8	7	7	8	9
24	13	18	20	13	17	16	15	12	19	14	16	16	15	25	47	46	46	41	29	19	27	19	25	26	29	20	19	16	24	23	20	25	18	18	21	20	17	19	20	26	22	17	17	22	13	11	17	18	19
4	5	5	6	7	9	11	4	5	3	4	4	2	4	3	8	5	2	4	6	5	7	12	3	3	7	9	5	8	9	9	7	8	11	8	7	6	10	12	9	11	6	5	9	6	8	6	5	6	7
0	0	0	0	0	0	0	0	0	0	0	0	0	0	0	0	0	0	0	0	0	0	0	0	0	0	0	0	0	0	0	0	0	0	0	0	0	0	0	0	0	0	0	0	0	0	0	0	0	0
5	4	4	4	5	3	5	3	2	3	4	4	4	3	7	4	4	5	5	3	4	4	4	4	4	2	4	3	2	1	1	1	2	1	2	0	1	3	1	1	2	2	6	7	4	4	4	4	3	3
15	8	5	15	13	18	12	15	11	7	12	11	10	15	8	9	13	17	18	12	15	11	5	11	10	5	25	9	16	8	6	10	10	10	7	5	7	12	14	6	15	12	8	12	13	22	10	9	13	12
7	7	6	10	6	8	7	9	5	6	9	5	4	6	2	5	6	3	9	6	8	6	5	3	5	8	6	5	7	5	3	5	4	2	4	3	6	4	4	4	4	6	7	8	9	11	13	15	8	6
0	1	1	0	0	0	0	0	0	1	2	1	1	1	1	1	2	4	0	0	1	0	0	0	1	0	0	0	1	0	0	3	1	1	1	1	1	1	3	0	1	0	2	2	2	3	2	3	2	2
1	2	0	10	3	8	4	6	6	8	10	5	7	6	5	2	8	7	4	0	5	6	2	4	5	5	3	7	4	8	6	3	4	6	7	7	7	5	8	7	6	5	4	3	5	8	5	4	5	7
0	0	0	0	0	0	0	0	0	0	0	0	0	0	0	0	0	0	0	0	0	0	0	0	0	0	0	0	0	0	0	0	0	0	0	0	0	0	0	0	0	0	0	0	0	0	0	0	0	0
394	325	352	333	320	328	300	307	292	290	286	317	310	284	267	261	244	258	264	273	265	254	262	253	267	291	276	281	277	264	301	314	296	290	297	288	281	287	286	299	308	291	284	283	290	295	293	309	287	290
0	0	0	0	0	0	0	0	0	0	0	0	0	0	0	0	0	0	0	0	0	0	0	0	0	0	0	0	6	13	20	15	13	9	8	9	15	12	16	11	7	15	7	9	8	9	17	14	13	4
8	10	9	4	4	6	4	2	8	5	8	6	4	4	1	6	6	4	3	2	3	3	2	0	4	6	4	7	2	4	3	8	8	6	6	3	5	4	2	5	3	4	6	5	6	5	5	12	2	6
3	4	3	5	5	4	3	4	3	3	4	1	5	4	1	2	3	1	1	3	2	2	0	0	1	1	1	1	3	3	5	2	3	3	3	2	4	3	3	3	2	3	3	2	4	4	3	6	2	5
16	13	7	13	9	17	9	5	7	9	15	8	8	8	12	8	6	9	12	9	11	11	12	10	13	8	7	11	4	7	13	4	8	11	14	11	9	8	11	5	10	9	8	10	8	9	9	11	7	9
13	15	10	15	13	13	15	10	12	9	11	10	11	5	7	5	4	9	6	10	7	5	4	7	6	7	8	5	5	5	9	9	2	10	5	3	7	3	5	7	5	8	6	10	9	7	8	8	8	10
0	0	0	0	0	0	0	0	0	0	0	0	0	0	0	0	0	0	0	0	0	0	0	0	0	0	0	0	0	0	0	0	0	0	0	0	0	0	0	0	0	0	0	0	0	0	0	0	0	0
6	3	4	1	2	1	0	2	3	2	1	1	1	1	4	3	3	4	4	4	5	3	2	2	1	2	5	3	3	2	2	2	2	2	3	1	1	2	2	2	1	1	0	1	0	1	2	3	3	1
10	6	7	6	5	1	0	3	5	5	8	3	6	7	7	12	7	11	11	9	12	7	11	12	11	7	9	13	1	3	4	4	5	3	2	3	4	2	4	2	1	2	4	6	8	7	6	4	10	4
0	0	0	0	0	0	0	0	0	0	0	0	0	0	0	0	0	0	0	0	0	0	0	0	0	0	0	0	0	0	0	0	0	0	0	0	0	0	0	0	0	0	0	0	0	0	0	0	0	0
0	0	0	0	0	0	0	0	0	0	0	0	0	0	0	0	0	0	0	0	0	0	0	0	0	0	0	0	0	0	0	0	0	0	0	0	0	0	0	0	0	0	0	0	0	0	0	0	0	0
0	0	0	3	0	0	0	0	0	0	0	0	0	0	2	7	3	2	4	1	2	2	3	5	3	1	0	1	4	0	1	1	2	2	1	4	4	4	0	2	3	1	5	5	3	5	2	1	2	5
6	5	6	7	7	7	5	7	3	5	8	7	4	11	5	13	10	9	12	9	6	2	9	7	5	4	5	5	11	5	9	11	7	7	5	6	7	13	6	5	8	10	8	5	6	5	5	4	1	7
11	8	6	2	7	3	5	12	6	9	3	11	8	5	10	9	12	12	12	9	6	10	7	1	7	8	7	4	6	5	8	10	6	11	4	5	8	9	5	12	11	9	5	7	9	12	13	10	9	5
1	4	3	2	2	3	2	4	1	2	4	4	5	3	3	3	2	3	4	2	4	4	1	2	7	3	2	2	3	4	5	6	5	1	3	2	3	7	6	3	7	7	4	3	3	3	2	3	2	4
22	25	16	17	16	18	16	16	18	14	22	18	18	19	11	17	14	11	18	15	20	19	15	14	22	21	22	18	17	13	15	13	12	15	17	20	11	20	9	17	10	20	17	17	17	17	19	17	22	20
4	3	2	5	5	8	7	6	3	3	7	3	6	2	5	3	3	3	4	4	6	4	3	5	8	5	6	5	6	9	8	8	10	4	9	7	9	7	10	10	11	14	10	6	9	16	11	9	13	3
14	11	8	13	11	10	9	11	8	4	6	8	11	11	11	7	6	9	9	4	8	7	7	6	9	12	4	5	9	7	7	9	7	10	4	6	6	10	8	5	5	3	4	6	9	9	9	7	9	8
5	1	1	3	6	9	16	11	3	4	7	6	7	4	9	25	25	19	15	6	0	2	3	3	3	3	2	4	6	4	7	6	3	3	4	3	4	4	6	6	5	3	2	3	0	0	0	1	1	1
2	0	2	2	3	1	0	1	2	3	0	1	2	0	0	0	0	0	0	0	1	0	1	1	1	3	1	4	1	2	3	0	1	3	3	4	4	3	2	1	1	3	2	4	2	2	2	2	3	3
2	7	4	2	3	2	6	6	4	8	6	4	5	4	1	0	0	0	0	1	2	1	1	1	1	3	0	3	6	4	8	6	3	4	5	5	4	3	2	3	3	3	3	6	5	7	7	4	12	4
13	14	14	9	12	11	12	7	9	10	9	12	12	8	4	10	8	9	8	10	9	6	13	10	8	6	5	9	8	10	9	14	4	9	9	9	8	11	14	11	13	7	9	9	11	16	6	9	11	13
14	10	14	15	14	11	9	8	15	11	9	9	12	13	8	7	7	14	10	13	7	9	5	6	5	13	5	8	8	7	8	9	6	6	8	6	4	7	11	7	7	14	11	6	10	6	8	10	10	7
16	14	15	13	13	24	11	9	12	10	15	13	13	8	19	14	14	5	18	23	16	15	15	13	8	14	20	7	10	12	8	9	10	10	9	10	11	18	11	11	11	8	12	18	6	8	12	18	14	10
26	19	18	18	22	16	15	16	12	14	19	23	15	19	16	32	39	40	30	17	22	19	24	18	18	19	20	19	27	17	22	24	21	11	18	11	24	14	19	13	18	14	12	19	23	16	21	17	16	21
10	7	5	7	8	8	8	4	6	4	6	4	4	8	6	4	2	5	3	4	8	4	5	8	7	7	13	9	7	4	4	12	4	1	4	3	3	4	1	4	15	10	4	5	5	10	7	6	3	8
22	16	8	12	8	7	10	20	11	8	12	12	10	10	13	14	20	12	13	10	12	9	14	20	11	9	9	6	17	11	14	14	25	15	7	10	9	8	9	7	20	17	15	18	9	15	19	13	18	13
5	9	10	9	9	10	14	13	13	10	10	9	13	18	15	30	47	46	15	20	9	16	7	10	10	12	11	14	9	10	9	7	15	12	11	10	7	16	8	7	12	12	8	11	15	13	11	7	7	7
1	4	4	4	2	2	1	2	3	5	2	1	3	0	3	1	2	2	1	3	2	2	4	9	3	1	1	2	6	2	2	4	2	1	2	1	1	2	3	7	3	4	2	3	3	1	3	4	4	4
17	13	9	17	8	11	17	16	15	18	10	9	17	14	7	6	12	4	6	12	7	6	13	12	10	6	7	10	9	12	15	15	10	15	10	7	10	7	11	19	13	13	7	13	14	18	15	14	14	16
2	1	3	3	0	2	2	3	3	4	3	0	2	2	1	1	1	0	1	0	0	1	2	1	0	0	1	0	0	2	1	0	0	0	1	1	1	1	0	0	1	2	2	3	0	1	1	1	3	2
4	2	2	1	2	2	7	4	3	2	3	1	1	4	0	4	4	6	5	3	3	3	0	3	5	4	4	0	4	0	2	5	1	2	3	1	2	2	3	2	6	6	3	2	6	5	4	1	2	1
1	0	2	3	2	0	0	1	0	1	2	0	3	2	4	4	2	3	6	3	4	1	3	3	1	4	1	1	6	4	6	4	2	2	4	2	3	5	4	3	3	2	2	3	2	3	2	6	5	1
445	419	360	406	396	384	334	355	380	300	374	350	355	328	406	482	593	551	390	418	387	374	395	365	445	415	402	386	364	321	381	376	341	354	302	353	361	334	321	283	359	341	358	336	348	379	379	337	316	333
10	5	7	8	12	11	7	5	6	6	7	5	8	8	3	4	5	4	2	5	4	3	3	8	3	0	2	6	7	7	9	9	5	10	12	12	9	6	5	4	7	10	5	2	8	9	6	7	3	4
10	8	5	7	8	5	6	7	6	4	8	6	3	5	6	6	9	10	8	7	6	14	4	9	12	11	8	8	10	9	8	7	5	5	8	4	12	6	5	9	8	12	4	3	4	3	3	4	3	4
3	5	6	2	5	4	6	6	5	5	2	5	6	4	2	4	2	5	4	5	4	6	4	5	3	2	2	8	4	1	2	6	3	1	2	2	6	4	3	2	4	2	5	3	6	4	5	5	6	7
24	31	35	20	18	20	27	22	23	21	19	21	20	16	17	21	26	18	19	15	20	9	16	14	13	16	19	13	18	27	21	18	20	18	22	22	25	28	22	24	19	21	15	22	17	18	22	24	19	22
22	15	21	18	17	17	19	10	14	15	13	21	14	15	16	14	19	10	13	17	14	15	20	22	15	14	17	24	16	17	12	18	13	18	16	17	14	9	17	17	14	21	14	15	13	16	13	13	13	12
26	22	17	16	13	22	17	15	16	15	15	19	13	20	19	12	8	12	12	19	19	14	16	13	9	11	12	15	12	5	8	12	14	12	13	12	11	12	11	11	20	11	12	14	13	15	16	10	13	12
3	0	5	5	4	4	0	3	1	5	1	3	0	1	0	1	6	5	1	3	3	2	5	2	1	5	2	0	1	0	3	2	1	2	2	3	2	1	2	2	3	1	2	4	2	3	3	3	2	6
9	11	10	11	13	9	9	7	8	7	9	4	6	4	10	6	5	6	13	8	11	15	8	11	14	13	11	6	7	10	10	11	11	8	9	9	8	7	8	10	7	7	5	7	7	9	10	7	11	11
44	38	41	49	55	35	33	37	32	38	36	32	37	30	24	22	26	36	33	37	32	20	32	16	22	27	38	28	24	22	27	25	24	28	24	28	21	19	13	25	27	25	26	36	33	32	37	27	33	36
29	22	23	29	26	20	29	31	16	21	29	18	20	22	21	24	31	28	27	26	25	23	21	15	23	27	25	28	12	18	19	10	12	22	18	14	20	17	20	18	14	17	23	28	24	18	18	13	18	19
2	2	3	3	0	1	3	2	1	1	2	2	1	0	1	3	1	3	1	1	0	2	1	4	1	3	3	3	2	4	2	1	1	2	4	1	1	2	1	0	1	0	2	0	2	2	0	1	0	1
3	1	1	1	1	1	1	1	2	2	0	0	0	1	0	1	4	1	1	2	3	2	0	0	2	1	1	1	0	1	0	1	0	0	0	1	0	1	2	0	0	1	2	1	1	1	1	0	2	0
0	0	0	0	0	0	0	0	0	0	0	0	0	0	0	0	0	0	0	0	0	0	0	0	0	0	0	0	0	0	0	0	0	0	0	0	0	0	0	0	0	0	0	0	0	0	0	0	0	0
7	6	8	8	7	3	9	10	10	5	8	6	6	9	10	8	12	5	9	4	10	5	3	4	7	3	4	7	4	6	3	4	2	5	4	4	8	6	4	5	5	8	5	4	5	5	6	5	5	5
54	40	43	46	48	49	36	30	30	42	43	53	38	42	32	42	31	47	43	41	32	29	36	34	33	36	47	30	35	23	32	33	26	32	30	39	35	31	27	32	32	36	35	27	36	28	40	29	27	25
0	0	0	0	0	0	0	0	0	0	0	0	0	0	0	0	0	0	0	0	0	0	0	0	0	0	0	0	0	0	0	0	0	0	0	0	0	0	0	0	0	0	0	0	0	0	0	0	0	0
4	5	6	4	2	6	7	2	5	2	4	2	4	9	9	1	5	3	5	8	5	5	6	5	4	7	8	4	2	3	4	3	2	2	3	2	0	4	3	3	4	3	1	4	2	3	5	4	5	5
15	25	22	27	24	30	19	24	24	20	22	24	28	17	11	12	14	12	13	17	14	18	17	20	15	17	26	15	16	18	14	19	23	22	20	15	17	16	20	20	16	11	12	13	18	9	9	19	14	15
7	5	5	3	4	1	3	1	4	1	2	3	4	3	1	2	1	1	0	1	1	3	3	2	2	1	2	3	3	1	0	4	3	0	0	1	5	2	1	2	1	1	2	2	3	3	4	3	2	5
5	6	10	4	4	3	3	4	1	3	5	6	2	4	3	2	1	1	3	3	3	3	2	4	2	5	2	2	4	5	2	3	5	4	4	2	3	5	3	4	4	4	3	4	8	5	7	3	5	5
13	10	9	12	7	9	13	6	13	6	8	4	9	9	5	7	10	5	7	11	8	12	7	16	11	7	6	6	8	6	8	13	5	8	3	7	3	3	2	7	8	7	13	11	9	10	6	9	8	11
25	27	33	27	31	34	29	22	35	24	27	19	18	24	26	29	19	24	30	18	24	22	16	18	28	23	18	24	39	33	37	34	36	35	31	30	36	31	33	27	30	35	30	25	34	35	35	36	48	44
23	28	14	18	23	30	26	21	17	15	21	21	17	18	20	14	15	18	21	21	22	25	27	23	20	27	21	21	22	12	26	20	22	19	9	18	16	21	21	14	17	13	26	29	27	24	20	29	24	26
3	2	4	4	5	5	5	2	2	3	1	4	2	4	4	1	4	6	7	5	4	3	3	2	3	7	5	6	1	3	3	1	2	2	1	3	2	2	7	1	4	3	5	2	4	3	4	1	4	2
12	12	8	15	10	12	15	6	9	6	12	12	12	16	11	11	13	9	5	9	13	7	13	11	13	8	10	14	6	6	15	25	5	6	8	8	5	7	16	18	9	10	11	6	9	4	13	17	19	9
4	3	4	7	7	3	10	3	6	5	4	5	1	5	3	6	2	4	5	7	6	6	4	8	6	6	15	11	4	7	9	7	14	8	10	8	9	13	9	8	7	12	7	12	12	5	6	6	8	5
5	7	6	4	6	7	9	8	10	7	13	13	8	4	5	14	6	1	12	12	8	3	14	15	10	11	9	6	12	6	8	10	5	6	7	8	8	11	7	7	14	11	7	6	5	7	3	6	6	2
16	15	16	13	13	17	11	6	13	12	10	8	11	7	7	9	10	12	7	7	8	11	9	7	8	9	14	13	10	10	11	12	9	12	10	10	10	13	8	14	11	9	13	15	22	16	13	14	15	17
5	2	4	6	3	3	2	1	5	5	3	7	4	5	5	7	2	3	5	4	5	2	4	6	3	4	3	2	1	3	2	2	1	0	0	2	2	2	2	0	1	2	5	7	5	3	6	3	4	7
2	0	1	2	0	2	0	0	0	1	0	1	0	0	1	0	0	0	0	2	5	1	2	2	3	0	0	1	2	3	3	1	1	0	1	1	2	0	1	0	2	2	1	3	4	3	3	1	2	1
4	4	6	3	4	2	8	5	5	2	5	4	2	5	3	3	0	3	3	3	5	3	7	2	10	3	3	2	4	4	7	7	6	7	6	6	5	6	5	3	5	7	3	4	5	3	6	3	4	3
3	3	3	1	1	1	3	4	3	3	5	2	2	4	3	5	4	3	3	4	6	4	4	5	4	3	5	8	3	3	2	5	2	3	3	3	3	1	2	4	3	2	3	3	3	3	4	3	2	3
4	2	4	4	3	3	5	1	3	2	6	4	7	3	2	3	1	2	3	2	4	2	3	4	3	4	4	4	6	3	7	6	5	7	5	5	4	6	3	3	4	2	4	7	7	6	7	7	6	9
3	5	6	1	1	1	1	2	4	3	3	3	4	3	3	4	3	2	5	5	3	5	3	2	3	5	2	1	3	7	3	7	4	4	4	6	6	4	3	1	4	3	2	2	3	0	4	4	2	2
10	7	8	11	11	8	6	6	8	5	10	9	3	4	5	11	5	6	9	7	8	5	11	17	9	7	8	10	8	10	8	12	8	6	5	6	10	9	3	12	11	6	3	5	9	12	10	6	9	10
26	18	35	23	17	32	22	20	26	34	27	17	24	13	18	38	32	23	20	24	20	24	19	30	25	21	24	23	21	17	29	19	21	18	28	25	22	22	21	18	19	24	30	19	16	12	16	15	20	11
19	7	7	10	7	11	7	11	4	6	4	8	4	10	12	10	7	8	6	10	11	8	13	9	9	9	10	15	5	4	5	7	6	6	4	6	5	5	3	5	3	5	8	7	5	5	2	4	4	9
10	12	9	13	16	15	14	11	8	18	9	11	7	10	5	14	14	15	14	13	15	7	6	9	16	18	16	11	7	11	10	11	7	11	9	6	9	5	3	9	18	6	10	6	7	12	12	10	5	9
24	21	15	19	12	14	8	11	14	11	19	18	12	11	18	21	17	28	32	23	19	22	21	12	28	20	28	17	16	16	15	13	15	18	10	15	14	20	13	23	18	21	13	20	15	17	15	15	14	12
14	11	11	16	15	20	14	13	9	9	0	0	8	16	19	22	14	11	17	16	18	18	9	16	11	13	15	14	10	14	10	20	11	5	4	15	14	14	15	10	16	14	14	14	12	9	16	16	11	16
11	14	13	8	6	3	12	8	8	9	7	7	6	7	9	7	7	9	7	7	14	8	7	6	7	9	6	5	5	10	6	8	7	4	4	8	8	9	3	7	4	5	9	4	8	12	13	13	15	9
16	15	15	17	20	14	13	15	13	10	18	16	13	16	11	10	6	7	11	20	20	19	6	1	5	19	20	14	18	21	21	21	22	19	25	19	17	20	23	23	23	24	17	15	17	15	22	20	25	19
22	10	16	14	15	13	13	15	8	9	12	14	6	19	19	10	8	9	14	9	13	19	12	12	13	8	13	15	12	7	14	11	16	17	9	10	6	6	7	9	18	8	11	8	12	6	13	10	11	16
7	8	5	9	7	8	9	4	9	5	5	5	7	3	7	9	3	10	9	7	6	7	6	9	4	7	7	5	5	7	8	4	3	4	3	1	3	5	4	7	2	4	3	5	5	3	7	7	8	6
5	4	0	1	3	2	2	2	3	0	5	6	3	4	5	6	4	6	9	6	3	11	5	7	7	5	3	2	8	7	4	12	9	6	5	6	7	9	3	7	5	2	6	5	4	6	4	5	7	7
0	1	3	2	3	3	5	2	5	3	2	2	1	1	3	2	1	2	2	2	4	4	3	5	1	2	2	4	7	8	7	8	9	6	7	8	4	6	7	8	10	8	2	1	3	4	5	1	5	7
14	18	12	13	9	11	12	13	12	9	9	9	8	9	7	3	4	3	6	8	7	10	4	6	7	8	7	11	11	6	12	5	6	12	8	9	9	9	5	4	6	8	10	9	7	9	3	7	12	9
0	0	0	0	0	0	0	0	0	0	0	0	0	0	0	0	0	0	0	0	0	0	0	0	0	0	0	0	0	0	0	0	0	1	1	3	2	3	2	0	0	0	1	1	2	3	1	1	1	1
21	8	20	21	25	21	18	17	17	22	15	22	22	16	21	18	12	19	17	19	18	12	16	13	14	14	18	13	11	14	13	11	11	3	13	13	8	15	13	12	14	13	10	13	15	10	13	9	13	9
3	2	6	6	1	1	1	3	5	2	7	2	1	3	1	5	6	5	5	1	0	2	0	2	4	2	5	5	7	4	3	5	6	3	5	4	3	5	3	2	4	4	7	5	8	8	9	9	6	7
0	0	0	0	0	0	0	0	0	0	0	0	0	0	0	0	0	0	0	0	0	0	0	0	0	0	0	0	0	0	0	0	0	0	0	0	0	0	0	0	0	0	0	0	0	0	0	0	0	0
588	538	540	567	553	507	484	484	476	460	493	482	491	481	568	660	813	833	650	618	558	584	600	636	601	570	548	531	511	513	536	515	500	488	502	520	497	472	527	479	494	505	476	461	475	472	442	462	480	461
4	6	4	6	1	2	4	5	6	1	5	6	2	10	3	4	4	3	5	3	5	3	4	5	2	6	7	1	4	7	6	9	8	6	11	7	5	6	3	4	12	6	8	10	6	11	15	9	11	12
0	0	0	0	0	0	0	0	0	0	0	0	0	0	0	0	0	0	0	0	0	0	0	0	0	0	0	0	0	0	0	3	3	4	3	5	4	1	3	0	0	2	3	3	1	1	1	0	0	4
68	71	46	64	61	74	48	52	59	36	40	60	72	41	67	70	70	60	62	54	49	46	41	41	58	54	45	53	55	42	77	61	53	36	33	48	50	46	39	35	48	30	49	40	44	45	47	60	53	55
4	4	1	2	4	5	3	4	2	1	1	2	2	1	2	1	2	0	1	1	2	1	2	1	0	1	3	2	1	2	2	2	0	3	2	1	2	3	0	0	4	1	5	4	3	6	3	4	5	3
9	6	5	7	5	4	5	3	2	5	6	5	4	4	4	7	8	9	8	8	7	9	8	6	5	5	5	5	8	8	5	7	6	7	7	4	4	8	5	4	5	7	4	2	4	3	4	5	5	5
0	0	0	0	0	0	0	0	0	0	0	0	0	0	0	0	0	0	0	0	0	0	0	0	0	0	0	0	0	0	0	0	0	0	0	0	0	0	0	0	0	0	0	0	0	0	0	0	0	0
0	0	6	18	14	17	19	25	25	21	22	22	18	16	27	29	31	20	17	25	20	17	26	21	23	26	31	20	36	21	26	25	13	30	19	24	26	24	21	29	22	14	15	28	26	28	34	22	14	22
1	2	1	4	2	1	2	2	2	1	1	2	0	0	1	1	0	0	0	1	0	0	0	0	0	1	0	0	1	2	3	0	1	2	3	2	1	1	1	1	1	4	2	1	0	0	0	1	1	1
12	17	11	12	6	8	9	5	6	9	8	6	4	7	8	6	4	7	7	12	12	7	10	5	6	5	4	5	7	7	6	7	6	8	6	8	4	5	5	9	6	8	8	6	5	7	7	5	7	8
1	1	0	2	1	0	1	0	3	3	0	1	2	1	0	0	0	1	1	1	2	1	0	0	1	0	0	0	1	1	1	2	3	3	3	3	3	2	2	1	2	2	1	3	2	2	1	1	1	1
1	2	3	3	1	2	4	3	2	2	2	2	2	1	2	1	1	0	2	2	2	1	2	2	1	2	3	2	1	1	2	1	1	1	2	1	0	2	0	1	1	1	2	2	1	1	0	0	2	2
35	23	28	29	34	33	29	29	34	18	32	18	18	24	35	44	52	48	29	25	25	24	39	23	28	30	40	32	31	33	46	41	25	31	25	32	24	33	27	27	24	27	20	23	18	37	43	39	35	24
4	6	3	6	6	4	13	4	4	5	4	4	8	16	4	7	9	13	11	9	10	6	6	9	9	7	14	8	7	6	5	9	9	4	9	0	5	4	9	6	7	6	5	6	4	5	4	0	0	3
22	19	20	20	23	31	16	18	20	14	15	20	20	24	23	16	16	17	15	22	20	17	21	13	15	25	30	16	18	14	15	22	14	13	11	18	14	21	16	16	20	18	9	15	15	14	14	29	25	21
31	36	21	38	26	33	30	24	31	23	42	28	25	23	28	50	64	57	43	32	31	28	30	16	21	20	21	21	27	25	33	38	22	22	25	30	23	22	16	27	32	34	23	23	21	27	19	27	17	23
11	14	9	8	16	15	12	8	8	11	15	11	10	10	18	23	11	20	15	16	15	19	14	10	15	16	17	9	14	9	12	11	23	14	10	10	13	23	14	17	17	16	12	10	14	15	9	9	13	15
6	3	2	3	3	3	3	1	1	2	4	2	0	0	3	7	3	2	3	5	4	4	4	4	2	4	4	3	7	3	9	6	5	7	7	3	4	5	6	4	7	5	2	3	3	4	3	6	3	2
0	0	0	0	0	0	0	0	0	0	0	0	0	0	0	0	0	0	0	0	0	0	0	0	0	0	0	0	0	0	0	0	0	0	0	0	0	0	0	0	0	0	0	0	0	0	0	0	0	0
17	21	22	12	17	18	18	19	20	20	16	10	17	19	14	8	5	20	10	12	16	17	18	14	14	17	11	14	21	21	18	18	25	22	20	22	14	25	28	18	24	27	19	14	11	15	20	15	19	20
3	5	5	4	4	2	2	3	3	2	0	3	4	3	0	3	3	1	3	1	2	2	4	1	4	2	1	1	3	2	3	4	2	3	3	3	1	3	2	3	2	4	3	6	3	1	4	4	5	4
2	2	6	3	5	6	4	3	3	3	6	4	1	0	1	1	3	2	2	1	1	1	2	3	0	1	2	1	4	0	4	3	4	0	5	4	1	4	1	4	2	1	2	4	8	6	0	5	4	3
61	65	56	44	60	51	39	48	38	41	45	42	48	35	35	44	57	45	32	33	36	41	59	37	43	21	15	23	31	18	45	38	23	20	18	31	19	22	24	29	27	30	33	15	32	35	31	35	32	35
0	0	0	0	0	0	0	0	0	0	0	0	0	0	0	0	0	0	0	0	0	0	0	0	0	0	0	0	0	0	0	0	0	0	0	0	0	0	0	0	0	0	0	0	0	0	0	0	0	0
9	7	7	4	9	10	9	11	8	4	5	4	5	9	7	5	4	5	3	10	8	0	12	6	6	6	9	12	14	7	10	2	5	9	7	8	7	13	9	8	8	7	5	7	6	6	12	20	10	9
0	0	0	0	0	0	0	0	0	0	0	0	0	0	0	0	0	0	0	0	0	0	0	0	0	0	0	0	0	0	0	0	0	0	0	0	0	0	0	0	0	0	0	0	0	0	0	0	0	0
5	4	6	4	5	7	4	7	4	3	4	3	7	4	3	6	4	5	7	6	9	5	3	7	1	5	4	3	3	1	2	5	3	1	3	3	2	2	2	3	4	1	5	3	3	5	4	7	5	7
112	86	85	84	94	128	81	101	86	66	117	101	106	89	110	168	119	120	99	124	90	93	77	101	97	117	143	115	93	90	134	127	101	90	73	84	79	103	70	92	101	99	91	75	67	91	95	102	74	70
9	8	12	9	11	9	12	9	7	9	6	14	13	10	3	6	1	7	9	4	6	5	7	7	6	4	6	4	6	8	5	6	2	2	2	4	1	4	4	2	2	5	4	4	7	6	9	5	4	7
8	7	6	10	5	4	9	5	4	3	7	2	4	4	7	7	10	14	9	13	12	7	13	12	13	14	10	13	6	10	12	11	6	7	8	9	6	7	9	4	8	7	9	14	9	17	16	13	13	7
82	67	81	68	57	68	62	46	49	54	74	70	123	37	56	76	104	52	41	56	50	46	47	66	55	62	74	46	53	44	69	67	59	46	44	62	58	42	60	62	55	49	32	47	64	54	44	50	39	51
0	0	0	0	0	0	0	0	0	0	0	0	0	0	0	0	0	0	0	0	0	0	0	0	0	0	0	0	0	0	0	0	0	0	0	0	0	0	0	0	0	0	0	0	0	0	0	0	0	0
6	0	2	1	1	1	1	0	3	1	2	0	4	2	0	0	0	1	0	2	0	2	2	1	1	0	1	3	0	0	1	0	0	0	2	1	0	1	0	0	0	1	0	0	1	0	0	0	1	0
11	13	12	7	4	5	6	5	8	3	10	8	6	4	11	7	4	12	7	3	7	5	8	6	6	7	14	14	6	8	13	7	6	5	7	10	7	11	6	6	6	5	6	7	11	11	9	11	9	6
8	12	15	10	8	10	14	3	9	6	14	10	9	8	3	3	6	9	6	5	5	3	7	3	9	5	5	7	3	7	7	5	6	5	5	3	7	11	9	8	9	13	5	6	4	7	11	8	10	6
8	5	3	2	4	4	5	5	4	5	3	2	5	5	6	6	3	3	6	3	7	5	7	7	3	7	3	4	3	3	5	5	2	6	6	6	3	4	4	4	1	2	4	5	4	4	2	4	4	5
7	8	5	6	4	7	4	6	6	9	6	4	5	0	4	7	9	6	6	6	8	6	9	5	8	7	5	11	10	11	10	7	9	10	8	14	12	8	10	9	10	9	7	10	6	6	10	12	7	5
4	7	5	8	17	3	6	5	4	2	6	3	6	2	3	7	4	9	8	9	6	3	10	14	4	9	7	7	8	6	7	9	5	9	2	2	2	5	0	5	6	0	6	6	8	7	3	5	5	6
10	4	6	7	8	7	9	7	4	5	5	4	4	0	8	2	3	0	2	2	0	0	1	4	2	2	2	0	3	2	5	4	2	1	2	4	2	1	4	5	5	4	1	3	4	5	5	3	5	4
0	0	0	0	0	0	0	0	0	0	0	0	0	0	0	0	0	0	0	0	0	0	0	0	0	0	0	0	0	0	0	0	0	0	0	0	0	0	0	0	0	0	0	0	0	0	0	0	0	0
5	6	2	10	3	9	4	3	6	2	4	5	1	3	5	6	3	3	5	5	4	3	4	5	6	2	5	6	5	3	5	7	4	5	1	5	4	1	3	7	5	7	4	3	4	6	6	4	5	6
4	2	5	2	5	5	4	5	7	5	5	3	5	2	4	7	5	2	7	3	4	9	4	6	6	4	7	4	5	5	2	7	4	2	4	3	4	4	2	6	4	5	1	4	7	4	3	5	6	5
2	3	3	0	1	0	0	4	3	2	2	0	1	2	2	1	1	1	3	3	1	3	0	1	1	1	0	0	3	4	3	4	4	2	1	3	2	2	3	3	2	5	3	4	3	5	5	2	4	4
3	3	3	2	3	3	2	3	3	2	2	2	1	3	5	4	3	2	5	1	0	2	2	0	3	2	3	1	0	1	0	0	0	0	1	0	0	2	3	0	2	4	0	1	0	0	0	1	1	2
15	10	12	15	10	11	17	10	6	9	10	14	4	7	7	12	8	14	10	15	9	13	12	9	12	8	9	9	4	5	6	6	6	7	7	8	4	10	7	6	5	7	5	5	9	6	7	7	6	6
7	9	14	9	8	11	8	10	15	8	13	12	11	13	5	5	8	11	4	13	10	15	15	9	11	11	11	6	6	13	10	9	7	6	10	9	8	5	5	7	12	11	6	13	12	12	10	9	9	9
0	0	0	0	0	0	0	0	0	0	0	0	0	0	0	0	0	0	0	0	0	0	0	0	0	0	0	0	0	0	0	0	0	0	0	0	0	0	0	0	0	0	0	0	0	0	0	0	0	0
10	4	3	7	5	4	7	8	5	5	4	2	4	7	10	5	2	4	5	5	10	9	4	12	9	7	8	9	9	7	8	5	12	7	12	9	21	15	9	6	12	1	8	4	7	8	4	7	8	16
0	0	0	0	0	0	0	0	0	0	0	0	0	0	0	0	0	0	0	0	0	0	0	0	0	0	0	0	0	0	0	0	0	0	0	0	0	0	0	0	0	0	0	0	0	0	0	0	0	0
8	8	8	7	5	7	11	6	4	5	5	4	5	7	5	1	3	1	6	7	2	4	1	6	5	4	2	4	4	2	2	7	3	4	4	3	4	5	4	2	3	3	1	3	5	6	5	4	5	5
10	10	7	4	9	5	6	7	4	6	8	8	8	8	10	11	6	6	12	6	10	4	15	12	10	5	12	14	8	4	6	7	5	10	9	4	7	7	11	7	10	7	11	8	10	7	12	11	9	11
210	185	153	203	128	180	118	187	145	130	163	162	191	148	169	192	228	218	158	153	127	151	156	165	171	171	158	113	155	119	187	159	147	153	92	149	134	122	103	140	140	139	142	130	123	145	134	142	145	128
11	12	7	7	7	13	9	9	8	9	11	11	13	8	15	11	15	16	14	21	13	11	15	7	9	11	17	13	8	14	16	15	14	12	8	10	14	26	13	11	19	12	0	0	5	5	10	18	13	6
1	3	4	4	2	1	1	2	2	1	2	3	3	0	2	3	4	2	1	4	3	4	3	3	1	1	4	1	0	3	0	2	1	2	1	0	0	0	1	0	1	0	1	2	2	3	4	2	4	1
0	0	0	0	0	0	0	0	0	0	0	0	0	0	0	0	0	0	0	0	0	0	0	0	0	0	0	0	0	0	0	0	0	0	0	0	0	0	0	0	0	0	0	0	0	0	0	0	0	0
198	157	204	188	189	176	157	160	148	148	134	172	160	151	163	180	240	205	167	147	135	156	158	164	194	175	374	121	118	84	108	112	101	109	87	133	88	104	109	82	120	91	102	90	95	129	108	138	111	132
7	4	5	6	2	4	7	7	6	3	14	11	6	7	9	12	8	9	11	8	4	6	10	7	21	8	6	6	8	6	3	8	7	5	6	3	6	8	6	5	7	6	7	3	6	6	3	4	7	5
9	16	14	11	7	6	7	7	11	7	9	11	8	6	6	8	5	5	4	8	2	3	7	2	5	1	2	4	6	9	6	6	5	4	3	3	4	3	3	2	5	4	8	8	4	9	10	10	2	12
23	32	28	22	28	31	26	20	22	30	24	20	19	19	17	18	18	20	24	30	23	18	21	20	23	19	14	23	30	25	19	31	25	21	29	17	23	24	23	19	31	31	20	20	25	20	24	27	26	16
0	0	0	0	0	0	0	0	0	0	0	0	0	0	0	0	0	0	0	0	0	0	0	0	0	0	0	0	0	1	0	1	0	0	1	1	0	0	0	1	0	1	0	0	0	0	0	0	0	0
3	3	5	5	8	5	3	8	7	7	4	5	4	6	5	4	4	2	5	6	5	4	2	4	3	6	6	2	5	5	5	4	0	3	3	0	2	4	3	6	4	5	6	3	2	2	0	2	3	2
90	0	0	0	0	0	0	0	0	0	0	0	0	0	0	0	0	0	0	0	0	0	0	0	0	0	0	0	0	0	0	0	0	0	0	0	0	0	0	0	0	0	0	0	0	0	0	0	0	0
3	3	3	3	2	1	2	3	3	3	1	5	3	4	2	3	2	1	3	2	1	4	0	3	4	5	5	2	4	5	2	3	4	1	2	2	2	3	4	3	4	2	3	1	4	2	4	4	6	4
6	7	8	7	7	6	4	6	6	5	2	5	5	3	12	13	10	11	17	18	20	12	11	11	16	12	10	14	9	6	17	9	8	8	5	9	7	9	10	7	7	8	9	8	7	14	13	10	9	7
4	3	9	5	8	6	8	2	4	6	9	7	4	3	6	3	4	11	9	8	3	12	3	4	7	9	3	4	7	5	3	6	8	8	4	6	7	4	8	7	6	9	3	7	7	5	5	7	7	6
11	8	7	8	8	5	5	5	8	3	6	3	6	7	11	8	12	14	10	12	9	11	7	8	11	4	7	7	3	5	4	10	2	8	5	0	3	4	4	4	6	8	8	9	10	3	6	9	6	11
14	12	6	11	13	8	5	4	4	8	5	10	8	8	3	3	3	8	6	9	9	9	8	6	6	8	1	5	4	8	10	11	4	6	14	4	6	9	9	10	7	9	3	3	1	3	3	3	2	4
3	7	3	1	2	0	1	4	10	2	1	5	5	2	5	17	5	3	7	5	4	5	13	5	10	7	2	6	4	9	7	6	2	3	2	1	2	4	1	1	2	1	1	7	4	2	3	6	6	5
19	14	12	12	13	11	15	16	10	10	15	8	13	9	12	8	15	13	11	9	8	13	8	6	4	8	9	7	19	17	13	21	22	6	9	13	16	9	13	14	15	16	11	9	12	10	8	4	7	16
35034	29952	31064	33090	32028	30752	28178	29132	29198	28478	30212	30372	29388	27340	31198	30490	31980	28166	30520	32012	29052	30638	32282	31602	34686	34838	32800	28858	31098	29158	35514	32880	31600	31328	31500	33790	31658	30482	29880	31412	30676	28570	32308	32912	35290	35716	34142	33528	31754	32446
2	3	2	6	1	2	2	1	4	3	3	2	4	4	2	2	0	2	1	1	2	2	2	3	5	2	0	3	2	2	2	2	2	2	2	1	1	1	3	1	3	2	1	1	1	0	1	1	0	0
5	7	4	8	8	4	6	7	8	6	3	4	9	6	10	7	7	5	8	7	11	9	14	10	8	12	10	13	9	7	10	11	8	7	7	12	9	7	10	6	12	5	6	3	8	7	11	13	9	10
295	327	281	264	278	321	291	288	296	246	278	323	242	250	281	284	259	208	267	290	202	246	261	299	301	311	308	204	242	212	272	300	231	232	248	301	257	228	180	265	373	169	305	279	278	307	251	215	224	261
5	5	7	5	2	6	3	2	4	5	6	6	10	4	9	10	3	4	4	5	6	3	5	1	4	4	2	5	2	5	6	3	6	3	7	4	5	5	5	5	3	5	5	3	8	6	10	8	6	7
16	10	13	13	11	11	7	10	12	7	8	11	11	7	8	8	3	3	12	4	11	8	4	7	9	10	7	6	13	8	6	9	13	8	5	9	8	6	7	8	7	7	11	15	12	9	7	9	11	7
4	1	3	2	3	1	2	0	1	0	2	1	1	3	1	0	2	2	2	2	2	1	0	1	0	0	2	0	4	5	3	3	3	6	2	7	4	3	7	3	3	4	4	5	3	3	2	2	6	4
726	699	673	689	671	645	596	613	612	598	555	634	592	520	623	653	662	592	631	601	546	535	599	596	644	653	634	546	549	592	639	595	589	553	605	676	627	567	473	560	583	547	550	525	536	557	511	541	451	480
18	10	8	8	6	15	11	9	8	11	4	12	13	8	10	6	7	11	10	9	9	17	12	12	10	17	15	13	13	10	8	10	7	13	15	11	14	9	15	11	11	11	16	11	12	14	10	10	12	12
19	27	11	15	8	15	10	28	22	19	24	18	14	15	14	25	19	15	14	18	7	14	21	28	15	18	16	10	9	13	17	16	10	15	8	14	10	21	20	9	18	14	14	22	14	17	14	17	18	9
6	7	10	6	6	9	9	7	8	6	11	6	5	5	5	6	7	7	6	6	5	9	6	6	6	8	5	2	7	6	4	7	8	6	5	7	7	7	4	5	11	5	9	5	9	9	7	8	8	9
4	3	0	2	2	2	2	6	4	3	2	1	3	1	0	0	1	4	3	2	0	4	5	5	7	5	2	0	2	4	1	9	3	5	2	4	10	6	2	3	10	12	4	6	6	3	7	6	3	3
4	3	5	7	6	8	5	4	4	5	5	7	4	3	3	2	2	3	4	4	4	2	2	2	1	4	3	1	3	3	3	6	3	3	2	3	2	3	6	4	3	5	4	0	4	3	3	0	3	1
0	0	0	0	0	0	0	0	0	0	0	0	0	0	0	0	0	0	0	0	0	0	0	0	0	0	0	0	0	0	0	0	0	0	0	0	0	0	0	0	0	0	0	0	0	0	0	0	0	0
21	20	15	18	19	16	17	15	21	18	18	22	12	15	17	12	11	14	14	17	18	16	15	15	12	11	12	11	17	18	20	15	11	17	15	20	16	15	15	21	16	15	17	17	13	22	17	19	19	21
688	554	603	619	600	526	471	493	447	463	474	455	406	455	490	482	566	486	460	502	448	465	502	467	505	686	610	509	582	460	592	560	442	462	510	489	526	456	466	545	497	481	538	516	472	396	424	365	339	356
5	7	4	3	0	0	1	1	0	0	2	0	0	0	6	3	3	0	2	0	1	2	1	1	3	1	0	1	1	1	1	0	0	1	0	1	2	0	0	1	1	0	0	1	1	1	1	2	2	1
1	0	3	3	2	2	4	2	5	2	3	2	2	3	3	0	2	0	0	0	0	0	0	0	1	3	5	4	2	1	2	2	3	3	2	3	1	2	2	2	2	3	2	3	5	5	2	2	1	2
0	0	0	0	0	0	0	0	0	0	0	0	0	0	0	0	0	0	0	0	0	0	0	0	0	0	0	0	0	0	0	0	0	0	0	0	0	0	0	0	0	0	0	0	0	0	0	0	0	0
7	12	9	8	4	10	5	9	9	7	6	6	6	3	7	7	4	3	3	3	7	3	3	4	4	5	5	5	3	3	6	4	6	4	4	4	3	4	0	7	5	6	5	5	5	5	8	8	5	8
21	23	16	30	20	23	21	21	24	18	20	20	15	22	16	23	20	15	25	13	25	21	18	26	19	24	21	12	11	16	18	21	20	17	16	19	17	16	20	15	18	23	18	14	21	20	23	21	22	14
13	9	17	16	15	13	16	11	14	12	12	12	14	18	13	9	9	11	18	16	8	14	9	11	13	15	16	15	6	5	16	11	18	14	10	12	6	21	17	9	16	17	11	13	8	9	12	19	11	16
45	44	28	30	47	32	24	22	41	26	31	56	38	31	50	51	53	52	57	50	37	43	56	35	65	74	52	28	43	28	42	44	25	42	27	40	53	73	25	27	51	41	44	38	40	30	45	22	28	50
1	0	0	1	2	0	0	0	0	0	0	0	0	0	1	2	3	3	0	1	1	2	4	1	2	0	1	2	1	0	1	3	2	1	1	1	0	2	1	2	2	1	0	1	0	1	1	1	0	1
4	4	6	9	6	6	9	6	5	1	4	4	5	8	6	8	37	21	5	9	8	4	6	4	13	6	9	8	7	7	8	5	1	6	5	6	6	2	7	7	6	3	5	7	7	5	10	5	7	0
0	0	0	0	0	0	0	0	0	0	0	0	0	0	0	0	0	0	0	0	0	0	0	0	0	0	0	0	0	0	0	0	0	0	0	0	0	0	0	0	0	0	0	0	0	0	0	0	0	0
7	5	8	1	3	5	4	6	9	4	4	2	2	5	5	1	2	2	5	3	4	6	3	6	4	1	3	5	7	7	6	5	7	8	4	6	4	6	6	6	5	4	9	6	12	11	10	12	11	11
1	3	2	0	1	2	4	3	1	4	2	4	3	2	3	0	1	0	1	2	1	1	0	1	0	1	1	1	3	2	3	2	2	2	1	2	2	2	2	4	2	2	2	2	2	2	2	1	0	3
2	0	3	4	1	2	0	1	0	1	2	0	1	2	1	3	1	2	3	1	1	1	1	1	2	2	3	4	2	2	3	2	3	1	1	2	5	1	2	3	0	2	1	2	1	3	2	2	3	1
8	13	14	13	11	8	12	10	13	19	8	10	13	10	20	17	17	12	13	23	13	16	16	19	19	15	18	16	10	7	11	10	9	5	10	11	7	12	7	13	17	8	10	17	20	24	17	15	20	13
9	3	5	5	5	6	5	7	5	6	5	4	7	8	6	10	8	8	6	3	13	0	8	7	10	15	18	9	6	5	8	7	8	8	10	8	6	5	5	5	5	7	10	12	10	12	12	8	11	14
7	3	3	5	6	4	1	2	6	3	6	5	5	8	6	6	11	4	6	3	3	6	6	4	7	7	11	2	6	4	9	4	6	3	6	4	4	7	8	4	2	2	8	10	13	9	8	8	10	8
12	2	10	9	6	9	19	9	5	12	9	5	8	8	5	3	3	6	6	6	2	9	2	5	9	10	7	5	4	0	10	13	8	5	4	10	10	7	5	8	5	8	11	5	9	7	6	5	6	9
5	3	2	4	5	5	5	5	3	5	4	3	3	1	5	7	4	7	3	1	3	8	3	1	9	1	4	4	3	1	5	5	4	7	5	4	2	5	6	2	4	1	2	4	3	3	5	1	4	3
158	7	7	5	4	4	2	6	4	5	5	6	4	4	4	2	4	4	5	2	3	2	2	3	3	6	5	4	3	4	5	3	1	3	5	5	3	3	3	5	4	1	3	3	4	6	2	4	3	4
664	532	625	749	730	742	681	714	760	691	709	744	706	699	777	764	911	732	775	810	740	813	727	773	818	821	893	743	776	703	811	817	875	777	757	752	758	726	729	702	744	676	758	800	840	885	894	927	822	855
13	13	9	9	8	10	9	9	10	13	10	8	11	12	9	10	3	9	22	8	12	4	6	4	8	11	9	7	13	14	14	17	14	10	6	14	27	18	14	9	12	15	11	17	12	15	25	20	18	12
7	7	5	6	4	7	5	3	6	9	6	8	2	7	6	4	5	3	6	4	3	1	0	2	1	2	4	4	4	2	5	4	1	1	2	3	3	2	4	3	3	4	3	5	4	6	4	1	3	1
1	1	1	1	1	2	1	2	2	0	0	2	0	3	0	0	1	0	1	1	2	2	1	1	1	0	1	0	1	0	1	1	2	1	1	1	0	0	0	2	0	1	1	0	3	1	2	2	1	0
2	0	1	1	1	2	1	2	1	1	2	4	2	1	2	0	1	1	0	0	0	0	1	0	0	0	0	0	1	2	1	0	2	1	1	1	1	1	1	1	1	1	2	1	2	2	4	3	3	3
6	1	0	3	9	6	6	5	8	6	8	7	7	6	2	3	3	6	5	3	5	7	3	2	4	7	11	4	4	4	4	5	8	4	3	3	2	1	5	2	5	6	2	2	3	4	1	4	5	7
34	35	35	34	32	32	29	36	33	30	39	39	31	38	29	20	12	16	17	15	18	19	20	29	26	19	16	17	15	19	21	22	20	16	21	28	23	22	15	17	16	17	20	15	23	19	22	22	20	13
4	2	1	4	5	2	4	2	2	0	6	3	4	3	4	4	4	1	4	4	5	4	6	4	2	4	2	2	1	3	4	2	4	3	1	1	4	5	2	2	5	4	4	2	6	6	2	3	3	4
20	23	16	19	17	15	15	12	15	7	9	11	13	15	15	11	12	9	13	12	15	16	12	8	17	16	18	14	13	17	15	17	9	22	11	12	13	11	10	16	19	17	17	26	21	18	16	15	23	18
6	9	5	8	6	5	6	7	10	12	10	7	8	8	3	11	6	9	8	8	8	6	8	9	8	9	8	7	3	4	6	4	7	4	3	3	3	4	2	4	6	1	12	12	10	9	9	9	7	11
5	6	7	4	9	5	8	7	3	3	6	4	6	7	3	3	3	3	5	5	6	3	6	9	7	6	3	4	3	4	3	3	4	5	5	3	5	3	2	5	5	4	5	2	6	3	2	6	6	7
13	14	17	14	17	12	14	12	13	11	10	16	10	12	23	22	26	26	29	23	23	20	22	22	20	22	22	22	18	17	16	17	18	13	20	11	11	17	16	14	14	15	17	17	16	18	16	15	18	11
3	3	1	2	3	2	0	1	2	2	3	1	0	2	1	3	2	1	2	1	2	1	2	0	3	1	1	1	1	0	3	0	4	1	1	0	0	2	1	0	2	1	1	3	4	3	2	3	2	1
10	8	10	11	8	15	11	7	15	14	14	5	11	10	21	22	23	17	18	31	24	23	24	21	20	22	18	15	12	18	10	8	11	10	10	14	9	16	10	12	7	8	20	22	12	23	14	15	13	31
4	3	2	3	2	2	3	2	3	3	5	6	2	1	5	6	3	2	6	2	3	5	5	2	4	3	4	2	2	3	3	3	0	2	2	1	5	5	1	3	1	1	4	5	4	3	6	6	4	5
11	6	8	8	5	8	1	8	5	10	5	5	6	4	7	4	3	3	6	5	7	7	6	4	7	10	6	3	8	5	6	5	5	4	6	4	6	6	5	9	9	5	6	2	1	4	5	3	5	1
4	6	6	2	5	7	8	6	4	3	5	6	10	6	12	7	10	8	12	10	7	10	6	4	3	5	4	6	8	8	9	12	11	11	8	12	4	8	8	12	6	8	7	9	5	11	12	10	7	8
34	20	18	34	21	26	30	49	14	17	21	22	21	16	27	22	19	20	16	17	18	39	39	25	24	30	29	27	33	18	21	12	43	15	13	21	15	34	22	17	22	17	36	19	19	22	15	21	23	28
5	4	4	2	3	3	1	5	5	3	1	3	3	1	5	4	6	4	5	7	5	7	6	5	7	8	7	5	1	4	1	1	0	1	3	2	0	1	4	2	1	1	1	2	5	5	4	5	2	1
2	2	1	1	1	1	1	1	1	0	1	0	0	1	4	4	2	4	6	2	3	3	5	3	5	5	6	3	2	3	5	7	4	6	5	4	6	4	3	2	3	5	2	2	2	2	3	2	4	5
0	0	0	0	0	0	0	0	0	0	0	0	0	0	0	0	0	0	0	0	0	0	0	0	0	0	0	0	0	0	0	0	0	0	0	0	0	0	0	0	0	0	0	0	0	0	0	0	0	0
14	10	9	15	15	19	19	16	20	13	10	9	16	9	11	10	10	11	12	17	8	16	12	11	12	9	19	9	7	7	14	6	9	8	9	7	10	11	8	4	14	8	10	7	7	8	6	18	13	12
20	25	20	20	16	20	31	11	17	17	10	14	18	28	12	10	8	12	18	18	22	12	15	21	14	16	15	26	15	13	15	16	11	13	9	18	13	15	17	16	16	25	15	12	14	13	10	18	25	13
6	8	4	2	3	6	9	5	3	1	5	2	1	5	3	2	2	2	3	4	7	4	5	5	6	3	4	4	6	7	2	10	6	10	10	9	9	5	9	8	9	7	3	6	7	4	6	6	10	3
10	7	12	10	12	12	10	11	9	11	9	8	8	12	3	2	3	6	5	2	2	2	2	4	2	3	1	4	6	3	5	5	6	4	7	6	4	5	8	6	4	6	9	11	12	8	9	9	9	8
0	0	0	0	0	0	0	0	0	0	0	0	0	0	0	0	0	0	0	0	0	0	0	0	0	0	0	0	0	0	0	0	0	0	0	0	0	0	0	0	0	0	0	0	0	0	0	0	0	0
8	4	6	4	4	1	4	4	5	5	6	7	4	2	5	4	4	4	1	4	6	3	4	5	4	3	3	3	3	3	3	5	4	2	5	4	5	1	3	4	3	3	0	0	0	2	2	2	0	4
13	6	7	6	8	6	6	11	7	10	8	9	6	6	2	6	5	3	4	3	7	2	7	7	5	5	6	4	4	4	5	4	6	4	4	11	24	26	18	4	3	2	5	15	6	6	11	4	9	5
4	3	2	0	5	4	3	2	4	3	4	4	4	2	3	1	1	1	0	3	3	2	2	0	5	1	3	4	6	4	6	2	7	5	6	5	3	3	3	6	4	6	3	7	6	4	7	4	3	4
38	11	13	23	17	27	26	22	21	23	14	15	26	20	34	27	35	36	13	28	23	25	16	22	27	23	27	18	26	14	29	18	28	44	20	14	27	33	25	18	22	23	19	17	24	34	35	29	32	34
0	0	0	0	0	0	0	0	0	0	0	0	0	0	0	0	0	0	0	0	0	0	0	0	0	0	0	0	0	0	0	0	0	0	0	0	0	0	0	0	0	0	0	0	0	0	0	0	0	0
0	0	0	0	0	0	0	0	0	0	0	0	0	0	0	0	0	0	0	0	0	0	0	0	0	0	0	0	0	0	0	0	0	0	0	0	0	0	0	0	0	0	0	0	0	0	0	0	0	0
16	11	10	8	10	14	8	10	6	10	10	7	7	12	8	3	13	8	7	9	4	8	7	8	6	8	5	5	9	5	6	10	6	7	14	10	13	18	15	11	9	7	10	11	11	8	6	7	12	9
13	11	12	12	11	12	13	9	13	6	10	16	13	8	10	7	10	8	8	11	7	7	6	7	9	7	7	7	8	8	7	8	4	7	6	9	5	4	8	11	8	6	8	5	3	4	8	9	9	7
29	30	18	24	17	26	23	31	18	14	25	20	14	23	27	23	26	23	20	20	19	16	17	18	16	14	17	19	23	21	21	24	19	24	14	15	19	24	22	18	18	20	21	12	23	19	21	19	23	18
19	23	19	13	23	11	22	17	13	20	15	11	15	15	10	14	20	13	13	11	13	14	17	9	13	13	9	11	16	17	16	18	18	13	19	17	19	16	19	20	18	21	14	13	15	11	18	21	17	15
25	20	20	25	21	14	20	19	20	20	18	15	13	15	22	30	21	20	23	27	17	25	22	21	20	19	19	20	16	21	19	20	19	19	19	13	12	23	18	22	10	19	25	29	20	22	17	19	27	22
32	21	32	27	25	17	32	26	15	23	18	20	25	20	29	22	16	21	25	23	15	22	24	25	30	25	22	32	25	32	17	24	20	24	19	29	18	20	13	18	29	20	23	13	29	24	29	24	26	29
6	2	5	5	8	8	4	6	7	6	3	6	3	7	8	2	5	6	5	5	4	5	6	5	4	6	3	3	3	2	0	6	4	5	5	4	4	6	6	4	4	3	4	4	4	6	4	6	4	4
9	9	8	9	9	8	6	8	4	8	7	7	5	5	5	6	9	9	10	9	10	6	9	9	7	11	9	8	13	9	16	9	11	12	10	19	9	15	11	8	13	14	5	7	6	2	4	3	4	4
29	36	28	33	46	37	46	39	48	37	47	36	57	39	36	30	54	50	41	49	25	40	38	53	54	49	30	36	44	38	34	51	33	34	27	32	27	24	29	40	42	36	37	36	31	43	46	37	43	45
2	1	4	1	3	2	2	1	3	2	3	1	0	2	0	0	0	1	0	1	1	0	0	1	1	0	0	2	0	4	0	3	1	1	2	4	1	2	2	2	0	2	3	0	0	0	1	3	3	2
9	6	3	5	4	5	3	4	4	3	3	6	6	4	6	3	7	4	5	6	5	7	3	6	2	8	5	4	8	7	6	3	7	5	6	5	10	4	4	11	6	3	4	3	4	3	1	5	1	2
12	14	12	11	12	12	8	13	13	11	13	15	11	9	10	10	15	7	6	5	9	7	9	7	8	3	5	5	6	6	3	6	2	3	1	4	6	3	4	3	4	5	8	9	7	9	6	5	7	5
20	15	22	19	16	13	21	7	11	15	10	13	11	12	12	13	13	14	7	15	11	17	9	23	15	18	12	6	15	15	12	11	13	16	17	7	16	13	13	22	16	11	16	7	17	11	23	17	14	16
12	10	9	9	7	5	9	6	5	8	8	5	8	6	3	7	4	8	6	7	5	4	4	5	8	8	9	6	6	4	8	5	4	5	4	5	4	5	2	3	8	6	12	11	10	8	8	8	11	9
2	5	3	2	6	3	1	8	0	5	2	1	3	0	4	1	5	1	3	3	3	1	2	2	2	3	5	4	4	2	1	4	7	4	3	2	8	5	2	5	2	4	1	1	4	3	5	6	6	0
39	41	45	36	34	40	42	43	33	38	45	32	28	36	26	28	30	36	36	34	31	32	31	34	35	37	40	35	40	38	40	38	37	42	43	41	36	39	41	43	48	45	32	43	41	45	38	32	44	37
13	15	12	17	13	12	14	11	5	13	16	15	10	6	18	12	13	9	13	12	15	15	20	7	10	16	14	9	11	10	15	8	10	14	11	14	11	16	10	10	14	14	12	12	14	19	11	14	12	11
15	17	14	33	19	22	14	19	17	18	22	15	19	15	12	12	10	15	12	21	12	23	17	13	21	18	17	13	14	20	18	19	13	15	13	22	15	22	12	12	17	11	18	12	13	31	22	17	19	11
10	8	5	6	4	6	9	6	7	4	7	3	6	6	7	5	3	5	5	7	5	5	2	9	8	7	9	4	9	3	9	9	8	8	9	9	10	8	8	10	4	6	10	4	7	8	11	9	9	11
25	17	19	15	16	25	19	26	18	23	20	14	21	21	27	16	53	33	22	25	27	24	27	29	32	30	29	49	10	11	25	17	23	20	16	18	11	12	20	10	10	21	19	21	21	26	24	24	29	36
0	0	0	0	0	0	0	0	0	0	0	0	0	0	0	0	0	0	0	0	0	0	0	0	0	0	0	0	0	0	0	0	0	0	0	0	0	0	0	0	0	0	0	0	0	0	0	0	0	0
5	5	4	8	3	5	4	4	2	2	4	3	6	3	5	3	3	5	4	3	5	4	6	2	2	4	2	3	3	3	5	3	4	1	2	7	3	1	3	2	3	2	2	1	0	1	2	2	0	2
0	0	0	0	0	0	0	0	0	0	0	0	0	0	0	0	0	0	0	0	0	0	0	0	0	0	0	0	0	0	0	0	0	0	0	0	0	0	0	0	0	0	0	0	0	0	0	0	0	0
1	2	1	1	1	2	3	3	2	2	1	1	0	0	1	2	0	2	3	0	0	1	0	0	1	0	0	1	1	0	1	1	1	0	0	0	1	0	1	1	0	1	0	1	4	0	0	1	0	1
7	7	7	13	8	4	7	6	8	7	10	11	13	12	5	8	16	8	14	9	7	9	7	10	12	10	8	10	13	8	9	13	16	14	14	15	15	14	17	10	12	13	12	11	10	9	12	9	7	12
9	6	6	10	7	12	10	11	10	9	8	5	10	5	10	9	8	8	10	7	11	11	9	7	9	9	8	10	8	9	10	8	13	10	7	9	8	10	8	6	12	8	7	5	10	7	10	8	10	10
9	9	6	2	4	6	7	3	7	5	7	8	7	10	3	10	12	9	10	3	6	8	13	9	2	9	14	8	3	4	1	5	5	6	7	7	4	4	13	6	8	5	9	3	10	9	9	14	11	10
10	4	5	7	6	9	6	6	5	4	5	5	4	4	7	8	4	5	4	8	4	5	2	5	5	4	6	4	11	8	8	8	8	10	9	4	3	4	6	4	9	8	8	3	5	5	5	5	9	9
20	16	11	24	22	23	23	25	29	21	23	14	19	11	17	31	20	24	22	27	23	28	27	15	24	11	28	30	12	11	11	16	16	10	9	13	7	20	10	13	8	11	13	11	11	16	14	15	11	13
9	1	6	4	3	3	6	5	10	3	4	8	7	5	2	5	2	3	4	6	7	6	9	10	7	5	7	6	3	6	9	4	10	7	2	7	7	10	8	3	6	4	4	7	8	4	8	7	6	7
10	11	11	9	8	12	10	12	11	10	9	12	11	11	12	14	3	11	8	8	12	9	7	12	11	11	11	8	5	7	6	6	3	8	8	9	9	8	10	8	6	8	10	6	14	7	7	4	9	9
32	25	24	27	21	22	27	26	28	27	21	25	20	16	25	23	17	19	27	22	27	23	26	26	25	24	25	23	22	26	14	24	20	24	27	24	24	24	20	16	20	21	28	24	31	25	26	21	24	20
3	4	5	3	4	5	4	5	4	5	3	3	2	2	4	4	3	1	1	2	2	5	5	3	5	6	4	6	5	7	5	5	5	7	4	2	6	3	3	3	3	6	2	4	4	4	5	5	5	3
4	2	2	4	2	2	3	2	5	2	3	2	2	2	3	3	6	3	5	1	2	1	1	2	3	3	3	3	5	4	4	3	4	4	3	5	2	4	4	2	5	5	4	4	4	2	3	5	5	3
0	0	0	0	0	0	0	0	0	0	0	0	0	0	0	0	0	0	4	10	5	5	10	2	3	7	6	5	8	3	10	8	8	7	7	7	8	6	4	3	8	3	5	5	11	7	7	5	6	4
9	16	16	14	14	11	17	17	18	6	11	9	12	16	7	17	18	12	11	17	16	18	12	9	13	14	12	13	15	16	13	12	10	13	16	10	13	13	18	17	12	11	9	11	15	12	10	13	11	11
10	12	6	21	8	10	14	8	8	10	17	2	13	8	8	7	5	6	7	8	7	6	9	7	13	4	13	12	11	6	11	4	12	15	7	9	11	14	12	13	14	9	8	9	5	11	7	4	13	5
9	3	7	6	7	11	7	6	9	9	3	7	9	5	2	3	6	4	3	6	4	7	2	5	4	4	5	8	11	8	6	4	5	4	8	4	3	5	5	5	4	7	4	4	4	7	3	3	4	2
5	5	2	6	0	1	4	6	1	2	2	2	4	0	4	15	15	9	5	4	3	2	2	2	3	8	7	6	4	5	6	5	6	1	2	4	3	4	0	6	2	5	3	1	7	3	2	0	4	4
1	1	3	3	1	2	0	0	1	1	0	0	0	0	2	2	0	2	1	2	4	2	0	1	1	0	0	1	0	5	1	1	1	1	1	1	1	3	2	4	1	1	3	3	0	1	2	1	2	3
7	6	5	5	3	5	6	5	6	4	5	3	7	5	3	6	2	5	3	5	4	3	8	3	7	5	6	1	5	4	6	9	7	7	9	4	3	4	4	3	9	9	5	4	2	1	2	8	2	5
2	4	1	2	3	3	1	2	2	3	4	4	4	3	5	3	3	5	4	4	5	4	2	6	4	7	2	4	6	4	5	4	3	4	6	4	6	7	4	4	6	4	3	2	3	3	2	2	6	4
34	30	22	26	22	28	30	29	23	20	23	26	24	24	19	20	18	21	26	19	15	24	23	23	22	15	19	20	16	24	23	23	20	23	29	18	26	14	25	23	23	21	20	23	34	25	26	26	29	25
14	12	19	19	12	11	12	9	13	11	11	10	12	7	10	5	3	4	3	6	5	5	6	8	5	8	13	14	8	6	9	5	8	4	6	9	11	8	7	7	9	7	18	17	13	13	12	13	11	12
1	1	0	0	1	0	4	1	0	0	1	1	0	2	2	2	4	3	2	3	2	3	3	4	2	1	3	1	0	0	0	0	0	0	1	0	1	1	0	0	0	0	0	1	0	1	1	2	1	1
2	1	2	3	4	0	3	0	2	4	1	5	1	2	0	2	3	5	5	3	5	3	7	3	3	6	2	5	1	1	1	1	3	2	2	3	1	4	1	2	0	3	0	1	0	2	2	3	3	2
24	24	21	22	15	14	15	21	18	24	24	17	19	20	34	22	24	22	22	28	24	15	20	31	24	16	27	25	24	17	17	22	16	24	24	28	24	15	20	16	16	18	16	30	19	24	19	17	20	19
2	3	2	4	4	2	2	5	1	2	3	4	1	1	5	2	7	4	5	2	3	5	6	3	4	1	3	3	3	1	1	7	5	3	0	5	3	2	3	5	2	1	6	3	1	3	3	3	2	5
15	16	15	33	26	21	20	24	19	16	19	20	15	10	24	15	10	15	23	19	24	21	15	19	19	23	21	19	14	12	14	24	18	21	15	22	25	13	13	16	13	17	27	13	18	18	26	40	27	25
24	25	29	24	31	23	24	24	25	14	22	15	15	29	24	22	11	22	34	21	25	23	32	23	24	21	22	23	23	18	10	14	22	15	16	18	13	19	13	22	13	18	27	19	21	18	21	19	16	26
2	0	1	1	1	2	0	0	2	0	0	0	2	0	1	0	0	2	3	1	3	2	1	2	3	3	1	2	1	2	0	1	1	1	1	1	2	1	2	3	0	1	3	0	2	0	0	3	3	2
25	19	23	22	19	26	20	14	19	26	21	23	20	12	19	18	12	17	15	20	15	20	20	22	18	21	13	15	9	10	16	22	10	11	8	10	11	12	10	13	12	12	12	15	13	15	18	14	17	18
16	14	10	10	15	14	11	13	13	12	12	16	10	7	16	18	11	14	18	19	21	17	21	14	23	18	19	16	10	10	13	12	8	12	10	9	9	9	10	11	10	12	18	19	18	21	17	18	19	11
6	6	6	4	3	5	7	4	6	7	4	2	4	3	1	5	3	4	7	7	6	6	7	6	4	5	5	6	3	6	3	3	3	6	4	7	5	8	6	3	5	5	4	2	1	4	6	2	5	5
11	2	2	4	6	1	2	3	4	5	4	3	3	5	5	5	5	8	2	3	5	2	3	5	4	7	6	3	4	5	5	4	2	2	1	3	3	5	4	2	5	2	2	7	4	3	2	2	2	3
12	10	11	6	6	3	3	4	8	11	8	5	9	9	7	2	4	4	5	6	2	5	8	4	3	4	5	3	5	4	4	5	6	7	10	5	7	4	3	5	8	7	7	7	9	6	7	6	3	2
7	6	10	10	7	8	8	4	5	3	8	7	5	8	6	2	4	5	6	6	4	4	3	4	3	8	4	7	3	5	10	6	8	10	7	9	6	9	8	5	10	8	5	4	3	3	1	5	4	3
21	12	9	9	8	13	16	10	11	11	14	16	11	13	7	11	7	9	16	9	15	10	14	12	12	14	9	22	5	3	8	5	11	12	15	9	14	15	18	11	16	11	10	7	9	10	11	5	19	8
6	9	8	11	11	9	10	8	7	7	7	9	7	7	5	9	8	8	11	8	11	10	9	8	8	6	7	9	6	6	4	5	2	5	6	9	6	6	5	3	6	3	8	6	9	8	8	9	6	5
3	2	5	2	3	2	2	1	1	1	2	0	1	2	2	2	6	2	4	2	3	6	6	3	4	3	4	2	2	4	1	3	2	2	0	4	3	3	0	0	4	0	4	2	7	4	5	3	2	4
0	0	0	0	0	0	0	0	0	0	0	0	0	0	0	0	0	0	0	0	0	0	0	0	0	0	0	0	0	0	0	0	0	0	0	0	0	0	0	0	0	0	0	0	0	0	0	0	0	0
7	5	6	9	4	3	5	5	7	11	5	5	4	4	1	3	2	3	1	0	2	1	2	2	0	2	3	1	3	5	6	2	1	1	1	3	2	1	3	2	2	4	4	1	2	1	1	2	1	2
10	8	13	7	13	7	8	7	3	4	8	5	5	9	6	7	3	6	6	8	9	6	10	9	10	10	11	13	8	11	7	9	10	10	13	8	9	8	8	7	12	7	6	3	7	4	7	7	7	10
0	0	0	0	0	0	0	0	0	0	0	0	0	0	0	0	0	0	0	0	0	0	0	0	0	0	0	0	0	0	0	0	0	0	0	0	0	0	0	0	0	0	0	0	0	0	0	0	0	0
5	2	2	6	3	5	3	1	3	2	3	4	2	3	5	2	4	5	7	5	6	3	3	7	6	6	5	4	6	5	4	2	3	3	4	3	4	3	6	7	5	2	6	7	5	7	6	9	7	5
9	9	6	9	8	9	6	12	11	7	6	7	5	7	8	8	8	5	7	6	8	9	10	6	10	11	5	9	6	8	7	9	9	9	7	12	12	5	5	5	12	9	8	6	4	8	1	3	4	7
20	19	24	14	17	17	18	17	21	9	14	19	12	20	14	11	10	11	15	13	20	10	17	12	20	13	16	7	11	9	8	8	14	7	12	8	8	14	9	12	9	12	12	10	12	10	7	19	7	12
21	20	22	23	28	23	25	25	20	24	21	21	23	21	22	24	12	18	17	26	22	16	14	22	20	15	22	21	10	14	20	15	11	15	15	16	16	15	14	14	16	16	15	16	17	16	17	15	16	19
7	7	7	9	8	5	9	8	6	8	9	5	7	7	6	7	8	8	9	6	10	9	10	11	12	10	10	9	14	13	14	15	12	17	17	10	14	9	8	11	11	14	10	8	8	7	4	6	9	5
10	7	10	10	7	7	6	6	9	4	5	5	5	7	3	4	2	6	4	10	7	7	3	5	0	5	3	4	3	2	4	3	2	2	5	5	4	9	4	2	4	2	2	1	4	6	4	8	4	4
61	44	56	47	37	47	51	55	43	42	36	43	44	43	37	49	53	57	53	62	63	54	45	38	42	39	44	60	31	29	34	32	41	38	29	34	34	37	44	29	23	56	29	37	52	42	34	56	55	47
2	4	1	2	1	3	1	1	2	1	4	1	0	2	5	4	4	4	8	2	5	4	4	2	3	4	3	4	1	2	1	2	1	2	0	1	2	1	1	3	2	2	2	5	2	4	0	2	2	3
3	4	3	4	4	1	3	2	2	2	1	4	1	3	2	3	1	3	3	2	3	2	1	2	2	2	2	2	1	2	1	0	0	1	1	1	0	1	1	1	1	2	2	1	1	1	2	0	2	1
55	39	37	53	44	51	92	51	50	36	50	48	54	90	57	52	42	50	53	61	70	58	40	38	57	59	73	82	40	39	32	33	40	29	36	42	43	59	86	29	41	61	64	40	37	51	51	55	82	44
6	8	8	8	5	4	1	4	3	6	3	3	5	7	5	3	6	6	9	7	6	7	7	4	7	6	2	4	4	3	3	6	5	4	4	3	5	5	4	3	5	3	7	8	9	10	9	8	8	10
6	4	2	3	5	4	1	3	4	6	5	6	6	3	6	4	1	5	6	5	3	6	3	3	2	4	4	3	4	4	2	2	5	5	2	4	5	3	4	5	2	4	7	1	0	3	1	2	2	3
0	0	0	0	0	0	0	0	0	1	0	0	0	0	0	0	0	0	0	0	0	0	0	0	0	0	0	0	0	0	0	0	0	0	0	0	0	0	0	0	0	0	0	0	0	0	0	0	0	1
1	4	4	4	2	3	2	4	5	4	3	7	5	6	4	3	3	2	3	4	3	3	5	5	4	4	2	3	5	2	3	3	5	3	7	2	3	7	6	4	2	2	1	2	1	1	2	0	2	3
15	8	8	9	18	17	13	8	9	10	9	10	11	11	8	11	9	11	9	7	15	11	9	9	6	11	9	8	8	7	14	14	16	10	10	12	12	9	11	13	12	11	11	8	7	9	7	7	3	11
12	12	3	8	3	8	1	7	6	4	5	4	7	2	8	5	5	7	2	9	9	5	13	5	15	5	11	6	11	10	16	8	10	7	11	7	3	5	7	5	6	12	14	14	11	13	3	15	27	12
6	9	6	8	4	7	9	8	5	5	8	10	8	5	4	6	5	3	6	3	4	6	7	5	7	6	2	8	9	10	9	6	8	8	6	9	7	8	8	8	9	7	9	6	10	13	10	9	12	13
3	0	2	2	2	1	4	2	3	2	1	1	2	1	3	3	3	4	4	2	4	5	5	5	2	4	3	5	0	0	2	1	2	0	1	2	1	0	0	0	1	1	5	1	5	3	4	5	2	3
2	1	1	0	0	0	0	1	1	1	1	0	0	0	3	6	1	4	1	4	3	4	4	4	5	4	3	3	1	2	1	1	2	2	1	1	1	1	2	3	1	1	1	1	1	2	0	1	1	1
5	7	6	5	4	6	7	8	10	2	6	7	6	3	8	5	7	6	10	7	10	12	10	8	8	8	12	7	10	12	19	8	11	13	12	10	7	10	9	11	10	10	8	8	5	7	7	8	10	9
4	3	0	1	3	2	0	0	0	0	3	1	5	0	2	2	2	3	0	2	0	3	1	0	3	1	2	2	2	1	2	0	2	2	1	4	5	6	6	1	2	3	2	4	3	2	1	1	4	1
0	0	0	0	0	0	0	0	0	0	0	0	0	0	0	0	0	0	0	0	0	0	0	0	0	0	0	0	0	0	0	0	0	0	0	0	0	0	0	0	0	0	0	0	0	0	0	0	0	0
13	14	11	7	9	12	9	13	10	10	9	8	9	10	6	7	3	6	6	9	8	8	7	4	6	8	5	5	3	6	7	10	8	8	3	8	6	7	4	6	14	10	14	13	9	11	8	9	6	11
17	15	18	18	15	14	12	13	13	11	15	10	10	10	12	12	6	14	10	21	11	10	12	9	16	13	14	11	18	14	17	12	13	21	12	12	17	11	16	18	16	14	12	8	9	15	9	14	15	12
0	0	0	0	0	0	0	0	0	0	0	0	0	0	0	0	0	0	0	0	0	0	0	0	0	0	0	0	0	0	0	0	0	0	0	0	0	0	0	0	0	0	0	0	0	0	0	0	0	0
0	6	13	15	13	15	14	12	16	9	8	10	7	11	12	12	14	11	12	15	9	9	14	15	9	9	17	10	15	10	2	13	9	12	8	7	3	0	0	12	15	10	0	0	8	7	9	0	0	8
11	7	2	8	7	5	8	5	4	9	6	8	6	4	11	21	15	18	6	10	7	12	5	8	7	5	6	2	6	4	9	8	4	10	5	6	4	8	6	3	6	1	10	9	10	7	10	10	10	7
8	9	5	7	7	6	8	6	5	8	8	3	6	7	7	6	3	1	4	6	7	7	2	7	4	7	4	6	11	9	8	7	9	7	7	10	9	9	8	8	4	8	8	5	5	4	7	4	7	8
0	0	0	0	0	0	0	0	0	0	0	0	0	0	0	0	0	0	0	0	0	0	0	0	0	0	0	0	0	0	0	0	0	0	0	0	0	0	0	0	0	0	0	0	0	0	0	0	0	0
6	4	3	8	8	6	1	6	5	4	4	12	5	8	6	5	3	4	6	6	3	6	6	5	5	4	4	4	9	9	3	5	10	5	4	4	7	6	6	5	12	7	2	5	4	4	3	6	4	7
3	2	1	1	0	0	1	1	0	1	3	2	1	0	2	4	2	2	2	5	3	5	3	3	3	4	3	5	1	3	3	7	1	3	5	2	1	0	1	2	4	2	3	1	2	1	1	2	2	1
12	11	7	19	11	11	11	10	13	11	24	6	12	13	4	9	7	8	6	6	5	10	5	12	16	7	12	9	10	9	11	9	8	13	8	12	10	10	6	11	12	8	10	8	10	7	9	6	8	11
8	5	3	4	6	6	1	7	3	6	6	6	6	5	3	4	1	4	2	4	3	1	3	3	6	3	4	0	0	3	4	2	5	4	4	4	5	7	6	4	4	5	9	8	7	8	6	4	7	10
0	1	3	3	2	6	2	0	2	1	1	0	1	2	0	1	0	2	0	0	0	0	2	1	1	0	0	1	1	2	0	0	1	1	1	1	0	1	3	1	1	2	2	0	3	3	4	3	3	4
11	10	14	27	29	43	28	12	7	11	9	7	5	8	8	4	5	4	10	4	4	5	8	5	7	5	10	9	6	7	4	7	4	5	4	5	7	5	6	5	5	4	8	12	8	10	9	12	10	13
4	4	5	6	7	5	2	3	1	5	2	7	5	3	5	2	5	4	3	3	5	3	3	4	3	1	2	3	3	2	5	8	5	4	5	2	3	4	4	2	2	5	4	6	6	5	7	6	6	4
24	16	7	0	0	0	0	0	0	0	0	0	0	0	5	0	0	0	0	0	0	0	0	19	36	31	19	25	10	12	16	20	7	15	11	7	12	15	15	16	17	12	20	37	30	20	29	21	18	14
0	6	9	8	5	7	5	10	8	6	13	9	13	9	9	12	4	7	8	10	4	6	7	4	7	7	6	8	6	0	4	6	5	4	3	7	7	2	1	7	5	4	4	4	5	4	3	5	2	1
4	5	1	3	4	8	3	3	2	1	3	1	2	1	4	2	2	1	3	0	4	4	2	1	2	3	2	4	6	3	7	4	3	3	7	6	9	8	5	2	5	5	2	3	2	3	3	4	5	4
17	16	5	9	15	15	11	11	11	13	14	8	11	13	25	14	16	26	13	14	17	20	15	15	18	19	12	18	17	18	25	15	27	19	18	17	16	13	13	14	17	17	21	13	16	11	18	7	0	13
0	0	0	0	0	0	0	0	0	0	0	0	0	0	0	0	0	0	0	0	0	0	0	0	0	0	0	0	0	0	0	0	0	0	0	0	0	0	0	0	0	0	0	0	0	0	0	0	0	0
5	2	8	4	7	2	6	6	4	5	3	10	6	12	6	7	5	4	8	7	10	6	5	5	7	4	6	9	5	7	4	4	7	5	5	5	6	6	5	10	3	7	3	2	4	5	2	2	10	5
6	11	9	10	9	7	6	5	8	4	5	6	4	6	5	5	12	5	8	7	11	6	8	7	8	5	7	9	7	7	4	9	8	10	2	4	7	6	5	4	8	8	3	6	4	2	5	4	3	4
11	13	11	14	14	12	13	9	10	12	7	9	8	7	6	10	4	7	8	6	4	7	7	4	4	7	3	4	8	6	6	6	6	7	7	6	11	7	7	7	2	7	8	9	9	14	13	11	11	11
11	9	11	7	5	5	10	11	7	8	4	5	9	9	3	6	7	5	8	6	7	5	6	5	7	7	5	4	11	11	8	8	10	12	9	14	15	11	8	10	10	13	9	5	5	8	6	5	7	2
9	5	5	10	9	3	6	5	5	7	4	5	4	8	3	3	5	4	3	2	5	4	4	4	6	3	3	5	6	5	4	6	6	5	7	4	7	7	7	7	5	5	6	5	5	8	8	6	9	5
9	5	7	6	12	5	9	4	5	9	7	7	6	5	10	15	9	13	10	9	13	6	11	6	10	14	12	9	9	22	10	13	11	10	13	6	9	15	8	11	10	11	21	20	15	15	11	23	21	13
0	2	1	2	1	0	1	0	1	1	1	1	0	2	0	0	3	1	3	4	3	1	0	1	1	2	1	1	0	0	0	0	0	0	0	0	0	1	0	1	1	0	3	2	2	3	1	2	3	0
0	0	0	0	0	0	0	0	0	0	0	0	0	0	0	0	0	0	0	0	0	0	0	0	0	0	0	0	0	0	0	0	0	0	0	0	0	0	0	0	0	0	0	0	0	0	0	0	0	0
3	2	2	0	0	2	0	0	0	2	1	1	3	1	0	1	0	1	0	2	2	0	0	1	2	2	2	1	0	0	1	0	0	0	1	1	1	1	1	1	1	0	3	0	0	2	3	1	1	2
15	13	10	10	8	10	8	6	6	9	7	10	10	11	10	16	12	18	14	15	14	12	16	12	12	8	10	12	10	7	5	3	8	10	9	7	8	7	10	7	3	5	7	6	8	10	7	10	10	4
15	13	10	12	14	11	10	18	6	12	10	10	10	10	13	13	7	11	12	7	14	15	7	9	15	16	8	6	9	14	16	15	8	21	12	13	11	13	18	16	21	8	13	16	16	18	11	18	16	12
0	0	0	0	0	0	0	0	0	3	3	1	3	4	2	1	2	2	2	2	1	1	5	2	4	4	1	0	3	3	5	3	3	7	4	8	6	5	4	3	3	5	2	2	2	4	1	2	3	2
2	7	5	6	3	10	7	7	6	2	5	5	2	4	5	5	3	2	1	1	2	1	1	3	3	1	7	2	6	9	8	7	5	5	8	5	6	7	8	5	5	4	5	5	6	6	8	16	10	6
1	3	4	4	3	3	3	2	2	1	2	3	2	1	4	0	0	0	0	0	0	0	0	0	0	0	0	0	0	0	0	0	0	0	0	0	0	0	0	0	0	0	0	0	0	0	0	0	0	0
0	1	1	0	0	0	2	1	1	2	1	1	2	1	2	3	2	1	1	1	0	0	2	1	1	1	1	0	1	2	1	3	3	4	3	3	2	5	4	3	3	3	3	3	1	4	4	4	2	1
11	12	17	11	16	13	11	12	21	21	15	17	11	17	13	19	15	16	20	16	15	11	14	16	11	11	13	10	17	20	21	21	20	24	20	19	13	12	18	21	19	20	15	9	13	13	11	12	8	15
0	0	0	0	0	0	0	0	0	0	0	0	0	0	0	0	0	0	0	0	0	0	0	0	0	0	0	0	0	0	0	0	0	0	0	0	0	0	0	0	0	0	0	0	0	0	0	0	0	0
3	4	5	6	5	3	4	4	5	6	6	5	3	4	4	4	3	4	2	3	1	5	3	5	3	4	3	0	0	2	1	0	0	2	1	1	1	0	3	1	2	1	2	4	3	3	4	6	5	4
9	8	6	9	6	9	9	11	6	5	9	9	5	8	6	4	3	8	8	6	5	6	4	7	7	9	8	5	9	3	5	3	9	5	1	4	5	4	7	6	6	8	12	10	11	16	11	7	11	12
1	3	1	3	2	4	1	2	2	0	3	2	5	2	3	3	2	2	2	5	3	1	2	1	1	3	2	2	2	0	1	2	3	4	3	2	2	1	1	1	5	3	5	3	4	4	3	2	4	5
0	2	1	3	2	2	4	2	3	2	1	2	1	2	2	4	1	1	2	2	3	0	2	3	1	4	4	3	0	1	2	1	0	0	1	2	1	0	0	1	2	2	6	5	4	3	5	3	3	3
7	3	5	5	4	4	4	7	3	4	3	5	3	5	2	3	3	4	1	3	0	2	3	3	2	2	4	3	2	5	2	3	4	3	3	5	4	3	1	3	4	6	4	3	2	6	6	7	5	6
2	1	3	1	1	1	2	2	2	1	3	0	3	4	1	0	1	2	1	5	8	5	5	3	2	3	2	2	6	6	4	4	4	5	4	3	3	4	2	5	4	4	2	3	2	3	2	1	2	2
0	1	0	1	1	0	0	2	0	0	1	1	0	0	1	0	1	1	1	0	0	0	1	1	0	0	1	1	0	0	0	0	0	0	0	0	0	0	0	0	0	0	1	0	0	1	0	0	0	0
0	0	0	1	1	0	1	1	0	1	0	0	0	0	0	4	7	6	1	1	0	0	1	1	1	2	1	0	0	0	0	0	0	0	0	0	0	0	0	0	1	0	0	0	0	0	0	0	0	1
0	0	0	2	0	0	0	0	0	2	0	1	0	0	1	0	1	0	0	0	0	1	0	0	0	1	0	1	1	0	0	3	2	2	1	3	2	4	2	2	0	2	2	2	2	2	2	2	4	3
10	9	7	7	4	5	8	6	7	8	7	7	6	5	5	8	7	13	7	9	9	9	11	8	13	9	10	10	7	4	11	8	8	11	6	8	6	8	7	9	11	8	8	5	3	5	6	7	5	1
0	0	1	0	1	0	0	0	0	1	0	0	1	0	2	0	0	1	0	1	1	0	3	0	3	1	1	3	0	1	1	0	2	1	2	1	1	1	2	1	1	1	0	0	0	1	1	0	1	0
0	0	0	0	0	0	0	0	0	0	0	0	0	0	0	0	0	0	0	0	0	0	0	0	0	0	0	0	0	0	0	0	0	0	0	0	0	0	0	0	0	0	0	0	0	0	0	0	0	0
20	18	12	19	8	10	12	20	10	19	13	14	15	14	16	12	9	14	16	17	16	13	12	18	17	16	14	17	6	16	9	16	11	8	10	12	6	5	11	8	7	11	14	11	17	11	11	12	10	15
18	10	15	18	23	16	21	10	12	17	24	18	15	11	11	15	11	13	21	16	19	20	13	11	15	16	14	14	13	12	22	16	20	24	18	18	22	17	12	22	12	12	16	16	19	14	22	24	22	25
10	6	7	9	22	2	7	10	8	3	7	12	7	9	8	3	6	6	9	6	7	6	11	5	9	13	7	9	8	8	6	9	7	5	10	10	12	8	10	4	8	6	3	4	8	11	17	5	2	9
6	4	9	8	5	7	4	5	6	7	8	5	8	6	7	5	5	9	10	3	4	5	6	4	7	6	4	4	2	3	6	3	2	4	3	6	4	4	2	3	4	2	1	1	2	4	5	2	2	2
0	0	0	1	1	1	1	1	1	1	0	0	0	0	1	1	0	1	2	0	0	0	0	0	0	0	0	0	3	3	2	3	4	1	0	0	1	2	1	2	1	2	0	0	0	1	1	2	2	0
12	13	18	21	11	9	12	10	8	8	29	10	10	10	16	15	15	10	15	17	13	15	13	13	19	18	14	12	20	15	29	17	12	16	12	24	18	17	15	17	16	12	23	13	15	18	17	16	19	22
2	10	9	3	0	4	2	3	5	9	3	6	3	3	5	9	9	3	3	3	4	3	8	10	8	7	5	4	2	2	0	3	3	4	4	3	6	4	4	2	3	1	5	7	5	4	2	6	6	4
7	3	3	2	5	4	6	2	6	2	4	4	3	4	6	2	7	5	9	5	2	4	9	5	4	4	5	8	3	3	3	4	1	3	3	5	5	4	4	2	4	2	4	2	3	1	3	1	2	4
0	1	0	0	0	0	0	0	0	0	0	0	0	0	2	0	2	3	2	2	2	4	3	1	2	1	1	2	3	3	2	3	2	1	1	1	2	2	1	3	1	2	3	1	2	0	2	3	2	0
4	4	0	1	2	3	3	4	3	1	4	0	3	2	9	3	8	7	5	7	5	5	6	4	4	5	3	4	4	0	6	3	5	1	5	3	2	3	2	6	3	3	4	3	5	5	4	4	5	4
6	7	17	11	10	9	5	7	6	10	6	5	8	7	7	10	20	11	13	9	8	7	12	7	14	10	11	8	7	6	7	2	0	1	6	10	0	0	0	10	0	0	8	9	9	8	10	8	10	8
0	0	0	0	0	0	0	0	0	0	0	0	0	0	0	0	0	0	0	0	0	0	0	0	0	0	0	0	0	0	0	0	0	0	0	0	0	0	0	0	0	0	0	0	0	0	0	0	0	0
9	10	5	6	7	9	4	7	7	6	11	5	6	8	7	8	4	3	3	6	2	7	5	8	6	5	4	6	4	5	4	2	5	3	3	5	5	3	4	6	4	3	5	7	5	12	8	6	6	6
4	1	2	2	2	4	3	2	4	2	4	3	4	4	3	1	2	3	2	3	4	6	4	2	1	2	2	4	3	5	2	3	4	2	3	1	4	4	2	3	5	4	3	2	4	3	4	4	6	1
7	6	6	3	8	3	3	3	4	6	6	3	3	2	2	3	5	4	8	3	5	5	4	3	2	4	4	3	2	4	5	3	2	4	3	4	4	1	7	4	3	4	3	4	3	3	2	5	4	2
12	7	8	3	3	6	5	5	5	3	4	5	4	5	0	5	9	10	13	10	9	9	8	8	5	3	5	5	8	7	5	4	10	9	9	4	9	10	7	6	5	4	5	4	4	7	8	2	3	3
0	0	0	0	0	0	0	0	0	0	0	0	0	0	0	0	0	0	0	0	0	0	0	0	0	0	0	0	0	0	0	0	0	0	0	0	0	0	0	0	0	0	0	0	0	0	0	0	0	0
10	8	17	4	8	12	8	10	8	8	8	13	8	11	8	12	7	4	6	13	11	9	11	13	14	8	21	11	7	7	7	2	5	5	4	9	7	12	5	8	6	4	11	9	15	11	11	16	14	9
0	0	0	0	0	0	0	0	0	0	0	0	0	0	0	0	0	0	0	0	0	0	0	0	0	0	0	0	0	0	0	0	0	0	0	0	0	0	0	0	0	0	0	0	0	0	0	0	0	0
14	8	12	10	5	11	10	12	10	11	10	7	8	8	3	6	4	4	6	4	4	5	5	10	4	11	7	3	9	10	6	7	6	5	3	5	14	5	8	8	7	5	7	7	5	7	10	7	10	9
5	4	4	5	4	3	5	2	3	4	3	3	2	2	1	1	2	2	4	2	7	4	1	3	3	1	6	2	6	3	4	2	2	5	4	8	3	1	1	1	5	0	5	2	3	10	16	19	14	2
26	27	28	35	24	29	21	30	22	20	25	25	29	27	30	27	20	20	32	26	19	18	19	22	21	20	21	23	28	23	29	31	21	28	22	24	27	21	23	30	29	36	13	10	19	13	19	13	17	17
10	5	6	6	9	7	6	3	6	5	7	8	8	11	9	6	9	6	9	8	7	5	5	8	4	7	2	10	5	7	7	12	9	7	10	7	11	6	7	7	7	8	3	4	1	2	7	1	4	6
10	11	11	10	11	11	11	9	8	8	9	11	7	6	8	5	5	5	3	3	6	7	3	5	6	6	5	5	12	8	5	8	8	6	6	2	4	8	8	9	3	10	10	12	7	11	10	10	12	6
16	16	14	12	7	11	10	9	15	12	10	5	8	9	6	6	12	10	5	6	5	10	11	11	6	5	5	6	10	10	9	8	6	6	8	5	9	11	11	10	8	8	10	5	11	12	8	6	6	9
2	2	2	9	6	4	3	5	2	3	4	3	4	4	4	2	5	2	5	2	5	6	4	8	7	7	8	13	10	9	5	5	7	4	6	5	6	9	9	5	4	3	3	4	5	2	5	3	9	7
13	13	18	8	20	14	17	11	13	16	11	21	12	16	8	11	8	18	11	12	14	16	13	16	17	9	22	17	16	13	12	7	9	11	13	15	14	14	21	10	9	13	13	9	19	25	16	17	19	14
11	13	12	17	15	12	17	9	15	11	10	13	9	15	8	13	12	13	11	13	14	12	15	14	15	10	12	13	15	19	18	15	20	20	14	12	14	15	11	14	14	9	12	16	8	15	17	15	11	20
16	15	24	11	13	11	10	15	12	10	8	9	11	10	9	12	10	10	13	9	9	13	12	11	12	10	12	8	10	10	14	16	9	12	11	9	12	13	13	11	10	10	9	10	17	10	9	15	14	10
10	11	11	10	11	9	12	7	8	11	10	10	14	9	13	14	13	11	16	12	15	12	12	17	13	14	14	15	11	11	20	17	15	16	16	12	16	25	9	11	14	11	10	17	12	13	16	20	22	22
27	24	27	22	19	29	10	16	21	19	20	22	22	18	20	14	10	13	20	18	23	26	15	25	21	18	17	12	29	19	27	18	32	13	9	21	18	15	16	23	21	20	16	21	21	6	0	0	0	1
2	0	6	2	3	2	2	0	0	1	1	2	0	2	3	2	7	8	6	6	7	3	5	1	1	3	4	5	1	2	1	0	2	3	4	1	1	2	4	2	1	1	7	4	5	6	9	7	6	5
18	17	9	14	17	4	11	12	11	11	11	8	17	10	13	11	9	10	9	9	9	10	15	11	12	15	7	7	11	6	11	11	14	8	9	9	9	10	9	11	9	9	5	12	8	11	16	11	9	6
10	10	10	9	10	11	14	11	9	10	11	11	11	9	11	7	9	8	10	11	11	10	13	11	12	14	14	12	7	3	4	6	6	1	5	3	6	3	3	3	5	8	9	8	11	7	6	8	6	11
11	7	5	10	10	7	11	7	8	6	8	7	5	6	6	8	10	6	7	7	10	6	6	8	8	9	9	9	5	4	8	6	6	1	8	5	6	3	4	6	8	6	6	6	7	11	10	4	5	9
15	8	13	12	8	16	14	12	11	13	10	11	10	15	11	10	8	5	9	5	4	11	14	9	9	12	7	11	9	9	4	8	11	12	11	10	5	8	9	10	7	11	9	12	9	12	13	8	10	12
8	8	13	8	10	13	12	6	6	11	9	11	10	8	9	12	8	9	12	18	8	7	5	7	8	13	5	8	3	6	7	6	8	7	8	7	7	8	6	4	9	15	7	9	4	8	5	5	6	8
5	7	5	6	9	6	6	7	4	9	8	6	4	10	10	7	7	8	8	7	8	7	9	6	6	9	8	11	11	6	5	6	10	8	7	11	8	5	7	9	9	12	8	6	5	4	7	4	6	4
14	9	8	15	12	10	12	12	14	9	10	11	13	13	10	7	7	10	8	9	6	7	10	12	12	7	7	12	10	12	9	14	12	7	7	9	7	8	20	11	8	12	13	9	10	13	11	14	6	10
4	4	1	4	3	3	1	2	1	2	3	5	3	3	3	1	2	2	1	2	1	1	3	3	5	1	2	1	3	2	4	3	5	2	3	3	1	2	1	2	3	4	6	3	4	2	4	4	3	2
12	11	10	11	7	7	4	7	7	7	6	6	4	0	1	0	3	2	1	5	2	3	3	2	4	2	2	3	5	8	5	8	5	4	6	9	9	10	4	7	7	6	11	11	9	17	22	28	20	9
5	6	5	4	8	6	4	7	9	6	3	4	4	2	6	8	8	14	9	10	12	4	6	4	7	8	8	6	6	10	10	8	7	6	8	9	8	12	6	6	7	6	7	1	3	6	3	4	6	5
0	8	6	4	1	4	2	3	3	3	2	1	2	1	1	2	3	0	2	2	1	2	2	1	0	0	0	0	0	2	3	1	2	2	2	0	1	3	1	1	2	2	1	2	0	1	1	3	2	3
2	1	2	0	0	0	1	1	0	2	2	0	0	2	1	2	1	1	3	2	1	3	0	0	0	0	0	0	0	0	0	0	0	0	0	0	2	0	0	0	0	0	0	2	0	1	1	0	0	0
3	1	0	2	2	3	2	1	3	2	2	2	1	3	1	1	1	1	2	2	1	2	1	0	1	0	0	0	3	4	2	3	2	1	3	3	2	1	0	5	2	5	4	2	5	4	4	5	4	3
6	4	4	4	7	7	4	4	7	8	6	5	7	5	3	1	2	3	7	6	4	4	5	4	3	2	3	4	3	4	3	3	4	5	2	6	5	2	5	5	2	8	8	4	4	1	6	4	8	3
1	1	1	2	2	6	3	0	0	0	1	0	2	0	1	2	1	2	1	2	3	1	4	3	2	4	2	2	1	1	2	2	3	5	3	4	3	5	1	2	3	2	4	3	5	4	4	4	4	2
0	0	0	0	0	0	0	0	0	0	0	0	0	0	0	0	0	0	0	0	0	0	0	0	0	0	0	0	0	0	0	0	0	0	0	0	0	0	0	0	0	0	0	0	0	0	0	0	0	0
12	9	14	20	11	10	10	11	10	5	9	10	10	9	3	1	4	7	4	4	5	5	5	4	9	5	6	4	11	12	10	5	12	9	9	12	6	9	10	8	9	9	5	5	7	8	4	6	6	8
5	4	6	6	7	5	5	2	3	2	4	4	4	5	4	5	2	3	4	3	3	1	1	1	3	2	5	1	3	0	1	3	3	3	3	0	0	3	3	5	4	6	5	3	7	2	0	1	6	3
8	11	11	10	11	10	12	11	7	4	9	8	12	8	13	10	14	9	10	10	17	6	13	10	11	15	17	10	8	11	10	9	10	7	4	8	8	8	7	11	12	10	15	14	16	16	16	19	20	18
2	3	3	3	1	2	2	2	4	2	3	1	1	1	2	2	1	2	2	2	2	2	2	2	1	0	3	4	3	4	3	2	0	1	5	2	3	4	5	2	2	0	3	1	4	4	3	3	1	2
4	5	4	7	3	3	5	4	6	5	1	4	5	3	5	4	7	8	8	3	8	6	8	8	5	5	7	5	7	7	7	4	4	6	7	3	6	5	6	7	2	7	5	7	8	11	2	9	10	8
9	5	3	4	8	2	6	6	5	6	5	7	4	7	5	5	5	5	6	4	4	3	3	4	6	4	6	6	5	6	3	5	5	6	4	7	9	8	12	9	11	6	2	2	5	7	6	3	7	4
4	2	2	2	4	5	6	3	2	0	4	5	4	5	4	3	1	3	2	3	2	2	3	3	3	0	1	6	5	3	2	2	0	0	0	3	0	0	0	2	4	3	4	4	9	11	11	12	10	9
4	3	3	2	1	0	1	0	1	1	1	1	0	0	0	0	0	0	1	1	2	2	2	4	2	2	3	3	1	2	2	2	0	1	3	1	1	3	0	3	3	0	4	4	5	3	1	2	3	4
1	5	6	4	3	4	3	4	5	6	6	6	5	3	5	5	4	6	5	8	5	4	7	3	8	6	9	3	2	2	0	1	0	2	1	0	3	3	1	2	1	1	1	1	3	3	4	4	5	1
10	16	9	10	8	12	11	13	12	14	17	12	6	10	7	10	7	9	8	4	4	5	7	7	6	10	5	8	13	9	9	14	7	12	8	8	9	5	4	11	3	7	14	14	10	12	12	6	10	9
31	18	26	19	21	28	20	25	30	17	19	26	31	18	19	16	14	19	25	15	25	21	26	19	19	19	25	22	9	7	17	11	19	8	12	9	8	12	12	16	9	10	19	26	17	23	18	27	12	23
3	3	6	4	4	2	3	3	4	5	4	8	3	8	5	5	3	3	7	4	6	4	6	4	2	6	5	3	6	3	5	4	1	2	3	4	4	3	3	3	7	3	4	1	4	1	3	6	5	4
10	21	13	13	16	17	12	17	17	14	17	19	20	11	8	11	10	12	11	14	12	8	12	11	8	12	12	11	11	13	9	15	7	15	11	17	13	9	10	6	7	13	16	10	13	7	11	12	11	11
2	4	3	2	3	2	0	2	2	2	1	2	2	1	0	6	3	3	2	3	4	4	7	3	3	4	5	4	3	4	2	2	2	2	4	6	4	2	6	3	2	3	1	3	2	1	2	4	4	4
7	9	11	12	9	10	9	10	8	11	8	6	12	11	5	8	6	7	7	6	10	5	7	3	4	7	3	7	9	12	9	5	5	8	7	5	11	5	5	13	8	4	5	5	5	8	8	9	6	4
0	1	3	3	1	1	2	1	3	0	0	2	1	1	1	1	0	1	1	2	1	1	0	3	1	2	0	1	5	4	1	2	3	3	3	3	5	5	2	2	2	2	3	3	5	4	3	4	1	1
5	3	5	7	6	7	2	3	4	3	4	2	2	4	6	6	5	3	7	6	10	6	6	8	8	8	8	4	5	6	3	5	4	5	4	5	6	6	6	10	6	5	10	5	8	11	8	9	5	7
18	16	11	8	13	14	12	15	15	11	4	10	11	10	7	5	10	11	12	10	7	13	7	11	9	8	9	6	10	8	7	14	11	10	10	13	6	10	11	13	10	6	9	9	7	10	8	7	8	7
5	2	5	6	5	3	4	2	6	7	9	9	3	8	12	7	6	7	8	11	10	12	11	7	7	11	7	4	14	15	12	15	10	9	6	15	16	16	16	12	14	14	6	7	6	14	10	5	4	10
11	14	9	7	9	11	13	11	11	9	8	10	9	10	13	9	12	6	12	17	15	15	16	9	12	6	9	10	2	4	4	7	6	3	6	7	4	8	7	1	8	7	7	8	8	6	7	2	8	7
2	4	6	9	7	6	10	6	3	5	6	2	3	3	7	7	5	9	7	5	9	5	8	7	9	4	7	7	5	5	5	4	6	5	8	5	5	5	5	7	8	5	7	7	7	7	4	11	6	8
1	1	0	4	1	2	3	0	2	2	1	2	1	2	4	3	6	5	2	7	1	4	3	7	7	2	3	3	4	3	3	3	6	5	5	2	3	4	4	1	4	4	5	4	3	2	3	0	4	2
9	6	5	5	5	2	4	6	4	4	4	5	2	8	4	5	6	5	6	12	9	9	9	6	12	8	7	7	10	10	9	7	0	8	5	6	10	7	6	11	6	0	9	3	5	4	10	6	8	10
7	5	5	2	3	5	5	5	4	2	3	5	2	3	3	5	3	3	3	6	4	3	2	3	3	5	5	6	1	3	3	3	0	0	0	0	2	3	3	3	5	3	5	8	5	4	5	7	3	8
2	2	3	2	1	2	1	1	4	2	0	1	2	1	2	3	2	3	1	2	0	1	1	1	2	0	1	1	0	3	1	1	2	3	3	5	3	1	4	2	3	2	2	1	0	2	1	1	0	1
3	1	3	2	0	1	0	3	3	4	3	3	1	1	3	5	4	2	4	6	2	2	1	5	5	7	2	5	8	5	6	4	4	4	3	3	4	3	4	5	2	2	1	0	5	0	2	3	4	2
0	0	0	0	0	0	0	0	0	0	0	0	0	0	0	0	0	0	0	0	0	0	0	0	0	0	0	0	0	0	0	0	0	0	0	0	0	0	0	0	0	0	0	0	0	0	0	0	0	0
0	0	0	0	0	0	0	0	0	0	0	0	0	0	0	0	0	0	0	0	0	0	0	0	0	1	0	0	0	0	2	2	3	6	6	3	4	2	1	1	5	2	4	5	2	1	1	0	0	4
0	0	0	0	0	0	0	0	0	0	0	0	0	0	0	4	2	0	0	0	0	0	4	1	6	7	5	8	3	3	2	2	2	1	1	3	3	1	1	0	1	1	3	2	3	3	3	1	0	1
3	3	2	3	4	5	6	3	3	4	3	0	0	0	0	0	0	0	0	2	0	0	0	0	2	0	1	0	1	3	6	5	1	4	3	2	3	2	0	4	3	1	0	0	0	2	3	2	1	5
8	6	9	6	8	6	6	5	5	5	4	4	6	4	1	8	6	7	7	7	7	8	7	10	9	9	6	8	4	2	2	2	7	5	6	6	6	8	6	3	3	3	6	5	4	2	2	3	0	3
4	4	5	3	1	4	3	2	3	0	0	2	0	0	0	2	4	0	1	2	3	1	1	3	3	2	2	2	2	7	8	6	5	11	8	5	6	5	6	9	6	5	3	6	2	1	2	2	2	2
8	12	12	8	12	7	4	15	14	12	12	11	12	13	7	5	7	6	7	6	5	7	10	8	5	7	12	12	4	5	7	7	6	7	13	10	7	7	7	5	5	7	10	5	8	8	7	6	10	9
36	31	27	29	38	35	32	34	32	35	27	38	29	29	29	24	27	20	28	28	30	33	35	33	29	22	23	27	31	35	31	35	35	35	43	33	31	24	24	28	27	32	34	29	37	34	31	29	26	37
3	2	3	1	2	3	2	4	3	4	4	3	0	3	3	3	2	1	3	2	3	2	2	3	3	4	3	4	4	4	7	5	9	5	5	8	6	3	3	6	6	4	5	3	3	2	1	3	3	3
8	7	3	4	2	5	3	3	3	7	4	4	6	4	4	3	3	3	5	2	6	6	6	4	3	5	0	0	0	2	8	5	3	4	5	9	5	4	5	8	3	4	3	4	4	2	4	2	5	6
1	0	2	2	1	4	2	2	1	2	2	1	1	1	0	1	3	6	2	4	1	0	2	5	2	1	1	2	0	2	0	0	1	2	2	2	1	2	1	0	1	1	0	1	4	2	4	4	2	1
0	0	0	0	0	0	0	0	0	0	0	0	0	0	0	0	0	0	0	0	0	0	0	0	0	0	0	0	1	3	2	5	4	5	4	6	6	5	1	5	3	3	4	3	4	2	3	5	11	5
2	1	3	3	2	6	6	4	3	3	1	5	3	2	1	2	6	4	6	5	2	2	3	3	4	5	4	3	0	3	1	3	1	0	0	0	0	2	2	1	1	3	2	2	3	3	4	0	0	3
3	0	1	1	3	2	2	1	3	4	3	1	2	2	3	4	2	2	4	3	3	3	2	2	4	6	3	2	1	1	1	0	0	2	1	2	1	1	2	1	0	0	1	0	2	3	1	1	1	0
2	1	1	1	1	1	1	1	1	1	1	1	1	1	0	2	0	1	2	2	2	0	2	0	1	1	1	1	2	3	1	1	1	2	2	2	1	1	1	2	2	1	0	0	0	0	0	1	0	0
3	2	3	4	3	2	2	5	5	6	6	4	7	5	5	5	1	2	5	3	1	5	5	4	6	3	4	5	2	1	2	6	1	3	4	1	3	3	3	2	5	6	6	4	6	4	4	3	4	5
3	2	1	1	1	1	1	1	0	1	2	1	2	3	1	1	3	2	1	1	0	1	1	0	0	1	0	1	0	0	0	1	0	0	1	0	1	0	0	0	0	0	0	0	1	2	1	0	0	1
0	0	0	0	0	0	0	0	0	0	0	0	0	0	0	0	0	0	0	0	0	0	0	0	0	1	0	1	4	0	0	0	0	0	0	0	0	0	0	0	0	0	0	0	0	0	0	0	0	0
9	7	2	3	5	6	1	1	2	0	0	0	0	0	0	0	0	0	0	0	0	0	0	0	0	0	0	0	0	0	0	0	0	0	0	0	0	0	0	0	0	0	0	0	0	0	0	0	0	0
0	0	0	0	0	0	0	0	0	0	0	0	0	0	0	0	0	0	0	0	0	0	0	0	0	0	0	0	0	0	0	0	0	0	0	0	0	0	0	0	0	0	0	0	0	0	0	0	0	0
13	8	10	13	10	7	10	7	10	9	10	7	6	11	8	4	6	8	1	5	3	5	7	6	6	3	9	6	3	3	6	6	7	4	5	4	8	10	4	5	5	5	10	8	12	6	11	8	11	6
3	3	3	4	4	4	2	5	3	4	3	2	4	4	3	3	2	2	5	4	6	6	5	1	4	7	6	5	1	2	0	1	0	0	3	0	0	1	2	0	0	0	3	3	0	3	2	2	0	4
5	10	7	8	9	15	8	14	8	9	10	9	8	8	10	6	6	9	8	9	9	13	6	9	9	10	6	11	5	7	3	4	9	8	2	2	3	5	7	5	8	5	9	7	10	10	7	13	6	8
2	2	3	1	3	1	1	0	1	2	1	0	1	1	2	1	1	1	1	2	3	2	0	1	1	2	4	2	3	2	1	0	2	3	4	0	0	0	0	2	0	0	1	0	0	0	0	2	2	2
10	9	5	3	5	6	11	5	6	4	3	10	6	7	4	4	2	7	5	5	6	2	4	6	4	5	8	7	5	2	3	3	8	5	4	3	4	4	4	0	3	3	3	3	1	2	4	5	6	2
0	4	1	2	3	0	3	3	2	3	3	3	2	3	1	2	0	0	3	0	0	3	2	2	1	0	0	1	1	3	4	3	3	8	4	1	3	4	2	1	1	2	1	0	1	4	3	2	6	0
6	6	5	2	3	5	2	4	2	3	2	4	4	2	1	2	2	4	5	3	3	4	5	4	5	3	2	2	3	3	1	4	7	4	3	2	3	5	4	3	6	8	6	4	7	5	6	6	9	4
1	0	2	1	0	0	1	0	1	1	1	0	0	1	3	1	2	0	3	2	2	3	2	2	0	0	0	0	0	0	0	0	0	0	0	0	0	0	0	0	0	0	0	0	0	0	0	0	0	0
0	0	0	0	0	0	0	0	0	0	0	0	0	0	0	0	0	0	0	0	0	0	0	0	0	0	0	0	0	0	0	0	0	0	0	0	0	0	0	0	0	0	0	0	0	0	0	0	0	0
9	8	10	16	4	1	5	4	8	9	12	4	4	5	5	4	4	12	7	5	7	6	6	11	12	5	5	4	3	3	9	4	6	5	9	9	4	4	3	5	4	3	5	3	5	6	5	7	4	4
8	8	6	8	7	8	7	4	4	7	7	8	7	6	3	5	5	2	3	6	5	2	5	4	4	2	5	10	7	6	9	6	8	9	10	8	7	7	8	8	8	9	2	3	1	4	4	5	0	1
0	0	0	0	1	1	0	1	1	0	0	0	0	0	3	2	2	1	1	0	0	1	1	1	1	1	3	1	1	4	4	4	5	4	4	4	3	3	3	5	4	3	1	1	1	0	2	1	0	0
3	4	2	6	4	3	2	2	0	0	2	3	6	3	3	3	1	4	5	5	2	4	4	1	4	3	2	5	4	4	2	2	4	3	2	5	1	5	2	7	4	5	2	4	2	2	5	5	4	5
5	6	6	2	6	1	3	5	3	2	1	4	0	2	7	13	14	24	11	12	7	10	10	11	5	10	7	6	5	5	3	5	4	5	2	4	10	4	2	6	5	6	5	8	6	4	5	4	6	3
1	0	2	2	1	0	1	1	0	2	1	2	1	0	2	3	2	0	2	2	1	3	3	3	1	3	2	1	2	2	3	0	3	2	3	1	0	2	3	1	0	2	5	1	0	1	1	0	2	1
2	3	3	2	5	0	8	2	1	3	2	0	5	10	1	4	4	4	3	2	7	5	2	2	4	3	3	7	0	0	2	2	3	1	2	2	3	3	6	2	3	6	3	5	4	5	4	5	5	7
0	0	0	0	0	0	0	0	0	0	0	0	0	0	0	0	0	0	0	0	0	0	0	0	0	0	0	0	0	0	0	0	0	0	0	0	0	0	0	0	0	0	0	0	0	0	0	0	0	0
1	1	0	1	1	1	0	0	1	1	1	1	0	0	0	1	1	0	0	1	0	0	0	1	0	0	0	1	0	1	0	1	0	0	0	1	0	2	0	1	0	0	3	3	2	2	2	3	5	5
19	19	12	12	13	22	21	14	11	16	15	14	16	23	18	24	22	15	26	24	24	22	22	23	23	22	23	19	21	12	15	16	15	13	8	11	15	15	9	14	17	19	10	12	13	19	16	13	22	18
2	0	1	1	1	0	0	1	1	2	2	1	2	1	0	0	1	2	1	1	1	0	0	0	1	0	0	1	3	5	5	5	3	2	5	5	3	3	4	5	5	3	0	0	1	2	1	1	1	2
8	6	10	7	4	5	4	9	3	7	6	2	8	6	5	2	1	3	5	6	3	3	5	2	2	2	1	5	8	8	10	9	8	9	4	6	9	3	6	7	9	11	10	6	8	4	10	7	6	9
0	0	1	0	1	0	0	1	0	1	0	0	0	0	0	0	1	0	0	0	1	1	0	0	0	0	0	0	1	1	0	1	2	1	1	0	1	1	1	0	1	1	0	1	2	2	2	0	1	0
0	0	0	0	0	0	0	0	0	0	0	0	0	0	0	0	0	0	0	0	0	0	0	0	0	0	0	0	0	0	0	0	0	0	0	0	0	0	0	0	0	0	0	0	0	0	0	0	1	2
1	1	1	1	2	1	1	1	1	0	0	1	1	1	1	2	0	0	1	0	0	1	0	0	1	1	0	1	0	0	0	1	0	0	1	1	0	0	0	0	0	0	1	1	1	1	1	0	1	0
1	0	0	0	0	0	0	0	0	0	0	0	0	0	0	0	0	0	0	0	0	0	0	0	0	0	0	0	0	0	0	0	0	0	0	0	4	4	5	0	0	0	1	1	1	1	2	2	0	0
10	9	8	9	6	6	8	7	5	5	5	4	3	5	7	4	5	4	6	5	7	5	4	4	6	6	5	8	2	4	5	4	6	6	7	5	3	3	5	3	2	2	8	4	7	5	6	7	3	3
2	1	0	0	0	1	1	1	3	2	1	2	1	1	0	1	1	2	3	2	2	1	0	1	0	0	1	0	1	1	1	1	2	1	1	1	1	1	2	1	0	0	0	1	0	0	0	0	0	0
5	5	5	4	4	5	1	6	5	9	2	6	7	5	2	3	2	5	4	3	2	2	2	4	3	1	3	2	3	2	1	3	3	1	2	3	1	1	0	3	1	1	2	0	4	3	2	2	2	0
25	21	22	15	22	21	19	13	18	15	19	16	18	12	23	21	25	19	26	23	24	20	26	21	21	21	22	20	8	19	19	18	20	24	21	23	22	20	18	20	15	17	29	26	27	30	29	26	26	27
4	3	6	7	5	5	6	6	5	4	4	4	8	7	4	3	2	3	5	3	5	6	4	4	6	4	2	4	4	5	7	5	3	5	4	8	4	7	5	4	7	7	4	4	3	4	8	5	5	4
0	0	0	0	0	0	0	0	0	0	0	0	0	0	0	0	0	0	0	0	0	0	0	0	0	0	0	0	0	0	0	0	0	0	0	0	0	0	0	0	0	1	0	0	0	0	1	0	0	2
3	3	5	4	2	2	4	2	4	4	4	4	5	3	2	5	2	1	1	2	5	3	3	2	0	3	1	2	4	4	1	2	0	0	0	2	1	0	3	1	1	0	8	7	5	3	6	5	4	5
3	2	3	4	2	2	4	1	3	1	2	2	1	1	2	2	2	1	3	1	1	2	2	3	3	2	5	2	1	1	1	1	1	3	3	1	2	2	1	1	4	1	2	2	2	2	4	3	2	5
0	0	0	0	0	0	0	0	0	0	0	0	0	0	0	0	0	0	0	0	0	0	0	0	0	0	0	0	0	0	0	0	0	0	0	0	0	0	0	0	0	0	0	0	0	0	0	0	0	0
5	9	6	4	6	6	3	8	1	4	3	4	0	4	3	7	3	5	4	2	2	2	6	3	4	3	3	4	6	3	6	3	3	5	7	8	4	7	6	3	6	5	4	7	8	5	3	7	4	2
0	0	1	0	0	2	2	1	1	1	0	1	0	0	2	2	4	2	3	2	2	2	3	5	2	5	4	2	2	4	2	2	4	1	2	2	2	1	1	1	3	3	2	0	1	1	2	3	4	3
6	4	5	4	5	4	7	4	3	4	3	2	2	3	2	3	2	3	3	1	2	2	4	4	3	2	4	1	8	7	7	4	4	5	5	4	6	1	7	5	4	2	1	1	3	5	3	5	3	4
3	1	4	4	4	4	7	5	2	6	6	5	6	7	3	4	3	1	2	4	3	3	3	4	3	2	0	0	0	4	4	3	3	3	7	6	3	2	4	4	3	3	5	9	6	4	4	3	4	2
0	0	0	0	0	0	0	0	0	0	0	0	0	0	0	0	0	0	0	0	0	0	0	0	0	0	0	0	0	0	0	0	0	0	0	0	0	0	0	0	0	0	0	0	0	0	0	0	0	0
0	2	2	2	0	0	0	3	2	1	3	3	2	3	3	1	3	1	1	3	1	2	2	3	4	2	3	1	1	1	0	1	1	2	4	2	0	1	3	4	1	3	0	1	1	1	1	0	3	2
0	0	0	1	0	0	0	0	0	0	0	0	1	0	2	1	3	1	2	2	3	2	2	3	2	2	2	1	2	0	1	2	0	2	1	1	2	2	2	0	0	1	1	1	1	2	1	1	2	1
0	2	0	0	2	0	0	2	2	0	2	2	1	3	0	1	0	4	1	0	1	0	0	0	1	0	2	1	2	4	1	1	0	3	1	2	3	2	1	3	1	3	0	1	2	1	0	1	0	0
1	5	6	3	1	2	2	2	4	2	3	1	2	3	4	5	10	3	9	4	3	7	6	5	4	5	7	8	3	2	3	3	3	1	6	1	1	2	1	3	1	1	4	4	3	5	4	5	6	4
6	4	4	6	7	5	7	7	7	7	7	11	6	7	5	3	2	5	4	5	7	3	4	4	5	3	5	3	7	7	6	4	5	6	10	4	9	6	5	5	8	6	5	5	3	3	3	5	4	4
1	0	2	2	3	1	3	0	3	4	1	1	2	1	1	3	3	5	5	2	3	4	4	3	3	3	2	3	4	4	8	7	6	3	2	6	4	2	4	3	4	2	3	3	2	7	6	2	3	4
5	9	11	9	7	3	7	8	6	9	4	4	7	8	3	3	5	4	5	3	4	5	3	6	6	7	5	7	3	2	4	3	4	1	5	1	4	2	2	2	2	4	4	4	4	3	4	6	4	2
2	5	2	5	5	7	2	3	7	3	5	5	5	2	3	2	6	2	4	7	3	4	6	3	9	4	7	4	4	3	4	2	1	5	1	1	6	0	5	2	1	1	2	3	2	2	0	4	1	4
0	0	0	1	0	0	0	0	0	0	0	0	0	0	0	0	0	0	1	0	1	0	0	0	0	1	0	0	0	0	0	0	0	0	0	1	0	0	1	0	1	1	1	1	0	1	1	1	1	0
4	3	4	4	4	3	1	2	3	3	3	2	3	4	0	0	0	2	0	0	0	0	1	1	2	2	0	0	2	1	0	0	0	0	3	2	0	0	2	3	2	0	6	1	1	2	2	1	2	1
0	0	0	0	0	0	0	0	0	0	0	0	0	0	0	0	0	0	0	0	0	0	0	0	0	0	0	0	0	0	0	0	0	0	0	0	0	0	0	0	0	0	0	0	0	0	0	0	0	0
0	0	0	0	0	0	0	0	0	0	0	0	0	0	0	0	0	0	0	0	0	0	0	0	0	0	0	0	0	0	0	0	0	0	0	0	0	0	0	0	0	0	0	0	0	0	0	0	0	0
10	11	8	11	9	9	7	9	9	10	11	10	7	7	6	9	14	18	13	15	11	8	9	10	9	10	10	12	7	7	8	5	9	17	14	14	4	3	8	9	4	8	8	9	11	7	10	7	7	8
1	0	0	2	0	0	1	0	2	3	1	0	0	1	0	0	0	0	0	0	1	0	0	0	0	1	0	1	0	0	1	0	0	0	1	0	1	1	0	1	1	0	1	0	1	0	1	1	0	2
18	18	14	13	10	9	16	12	18	16	8	8	8	9	9	13	19	14	8	13	16	13	21	23	14	11	11	12	9	10	7	7	5	5	1	0	5	5	6	13	7	7	15	19	21	15	5	9	12	10
0	0	0	0	0	0	0	0	0	0	0	0	0	0	0	0	0	0	0	0	0	0	0	0	0	0	0	0	0	0	0	0	0	0	0	0	0	0	0	0	0	0	0	0	0	0	0	0	0	0
2	2	0	0	0	0	0	0	0	0	0	0	0	0	0	0	0	0	0	0	0	0	0	0	0	0	0	0	0	0	0	0	3	2	3	2	2	1	0	0	0	0	3	2	3	2	3	2	0	3
1	3	1	2	3	2	3	6	4	2	6	5	1	1	5	6	5	8	4	6	9	6	7	5	8	4	5	6	2	2	2	3	1	3	1	2	2	1	2	0	2	3	5	3	4	4	5	2	7	5
16	10	11	8	10	24	11	8	9	9	6	10	13	11	18	15	22	19	18	23	21	20	13	15	18	15	19	16	17	17	16	23	22	12	13	15	17	22	13	25	27	16	5	11	15	11	12	17	10	10
1	1	0	1	0	1	0	1	0	0	0	0	0	0	3	2	1	2	3	1	1	1	2	1	1	0	0	2	0	0	0	0	0	0	0	0	0	0	1	0	0	2	0	0	0	1	0	1	0	0
0	0	0	0	0	0	0	1	0	0	0	0	0	0	0	0	0	0	0	0	0	0	0	0	0	0	0	0	0	0	0	0	0	0	0	0	0	0	0	0	0	0	0	0	0	1	0	0	0	0
9	15	16	17	10	10	11	7	5	5	9	6	8	10	15	14	13	10	15	13	13	9	15	21	17	13	14	17	14	5	14	17	11	8	3	9	10	12	11	21	16	13	13	11	16	15	14	22	17	25
7	9	8	13	9	8	8	9	2	5	5	10	9	5	11	7	8	8	7	7	11	11	7	7	4	12	4	11	7	9	4	6	11	8	6	8	8	8	7	11	11	9	10	8	5	6	9	7	9	8
22	19	17	20	19	26	23	19	19	18	20	14	18	16	15	13	14	12	14	16	15	15	17	12	14	16	14	11	11	23	18	18	29	22	26	20	22	20	25	13	25	23	9	27	18	28	23	23	22	8
16	10	10	6	11	5	10	7	8	6	10	9	9	6	10	6	6	5	11	7	8	9	15	10	8	11	10	4	8	11	9	6	9	11	10	8	10	7	11	11	5	8	10	9	6	10	6	8	7	5
10	7	10	7	10	8	8	9	7	8	6	6	8	7	3	4	4	6	6	8	7	7	2	6	6	7	5	4	6	5	3	9	4	7	4	3	1	5	8	7	6	7	6	3	5	6	2	9	3	9
21	20	18	16	16	14	21	17	18	18	17	16	11	13	13	10	13	17	13	16	12	12	15	9	15	17	16	17	5	9	13	9	8	12	21	19	18	24	20	11	11	6	22	21	27	24	23	21	25	25
0	0	0	0	0	0	0	0	0	0	0	0	0	0	0	0	0	0	0	0	0	0	0	0	0	0	0	0	0	0	0	0	0	0	0	0	0	0	0	0	0	0	0	0	0	0	0	0	0	0
3	4	4	3	1	4	6	3	2	3	4	3	2	3	3	4	2	4	9	6	5	6	3	1	4	2	2	4	2	3	4	5	6	2	2	2	3	2	3	5	1	2	3	5	3	2	3	5	5	3
3	3	2	4	2	3	3	4	2	2	3	4	3	2	2	3	4	1	3	1	2	5	3	2	1	4	3	3	5	3	4	6	6	6	3	4	3	4	5	4	3	2	1	1	6	3	3	2	2	5
8	7	4	3	6	4	7	4	6	4	7	3	5	6	7	5	5	4	6	5	5	3	10	6	4	6	6	6	4	0	8	5	5	7	6	10	5	4	9	7	8	5	6	5	7	5	3	2	4	6
0	0	0	0	0	0	0	0	0	0	0	0	0	0	0	0	0	0	0	0	0	0	0	0	0	0	0	0	0	0	0	0	0	0	0	0	0	0	0	0	0	0	0	0	0	0	0	0	0	0
4	5	5	5	1	3	1	3	3	1	2	3	1	2	1	3	4	5	4	3	4	2	7	6	4	5	3	5	2	2	2	1	1	3	3	1	1	2	1	1	2	1	6	6	4	7	4	6	5	4
3	2	4	8	6	5	2	5	10	9	9	8	8	7	7	8	8	8	9	9	12	9	14	20	18	16	20	18	18	23	18	22	8	18	12	17	22	18	20	6	13	24	18	15	17	15	13	16	16	16
1	1	1	3	2	2	1	3	3	3	3	2	1	1	1	1	1	1	2	1	1	1	0	1	1	1	2	4	2	2	2	2	4	2	2	5	3	1	1	2	1	3	2	0	1	0	2	1	1	2
0	0	0	0	0	0	0	0	0	0	0	0	0	0	0	0	0	0	0	0	0	0	0	0	0	0	0	0	0	0	0	0	0	0	0	0	0	0	0	0	0	0	0	0	0	0	0	0	0	0
0	0	0	0	0	0	0	0	0	0	0	0	0	0	0	0	0	0	0	0	0	0	0	0	0	0	0	0	0	0	0	0	0	0	0	0	0	0	0	0	0	0	0	0	0	0	0	0	0	0
7	5	8	4	7	3	3	7	4	3	5	6	7	6	8	12	14	19	14	13	12	11	13	9	10	9	5	7	6	7	14	7	13	10	14	13	9	9	10	10	10	10	11	8	8	10	10	10	9	4
2	2	1	2	3	2	2	0	2	1	2	3	2	2	4	4	5	4	2	4	3	5	2	4	4	2	1	3	0	7	1	3	4	1	3	1	3	2	2	0	3	2	1	0	0	1	1	4	3	1
4	2	2	3	5	3	1	0	2	3	3	2	1	1	1	0	0	0	0	0	0	2	0	0	0	0	0	0	1	3	1	1	1	0	1	1	1	1	1	0	0	1	1	1	1	1	1	1	1	1
4	2	5	2	2	5	4	3	3	3	4	7	4	3	4	4	5	3	5	1	1	1	4	3	4	2	2	4	5	2	3	1	5	5	3	4	5	3	5	2	5	8	4	4	3	3	2	2	3	3
3	3	3	3	1	4	2	4	4	1	1	3	2	3	2	3	2	1	1	3	2	3	5	3	4	1	3	4	2	2	2	2	3	2	2	3	1	3	2	2	1	2	4	3	0	3	1	6	4	6
5	3	7	6	6	5	4	5	5	4	1	2	5	4	6	4	7	7	4	6	8	7	7	5	9	5	6	8	1	2	1	2	3	3	2	3	3	1	4	3	2	1	0	2	2	0	1	1	0	1
17	15	9	13	13	11	5	7	13	11	13	7	10	12	12	17	20	18	33	20	15	17	15	11	10	7	8	12	9	9	9	10	7	14	8	6	8	3	4	12	14	11	8	14	14	16	18	12	10	16
1	1	0	1	1	1	1	1	3	1	1	1	1	1	3	1	3	1	1	2	2	3	3	3	2	2	3	3	0	0	0	0	1	0	2	2	1	1	2	1	1	4	0	0	0	0	0	0	1	0
9	4	10	10	7	7	7	10	5	4	7	8	8	5	3	2	3	4	3	3	3	4	5	5	2	4	7	2	8	5	6	11	8	6	8	9	7	10	12	5	11	7	10	8	10	8	6	14	12	8
1	0	1	2	1	0	1	1	1	2	0	0	0	0	1	2	2	2	3	2	2	2	4	4	2	2	2	1	2	3	1	2	1	2	2	2	2	2	2	2	1	3	2	1	1	1	2	3	2	2
3	2	5	3	4	2	3	4	4	5	5	2	3	6	1	3	0	5	0	0	5	3	2	0	0	3	0	0	3	3	3	6	0	4	5	3	0	1	1	6	9	6	2	4	0	1	0	1	2	0
5	2	5	1	3	2	2	2	1	2	3	1	4	2	1	1	1	0	3	1	3	0	1	3	3	2	2	2	1	0	1	1	1	1	2	0	0	0	0	0	1	0	3	3	3	3	2	2	0	2
4	5	5	3	4	1	1	0	0	3	1	2	2	1	3	4	3	3	4	6	8	5	6	6	5	1	4	4	2	2	2	0	1	3	2	2	1	3	1	4	2	3	5	3	5	3	3	6	4	2
8	8	9	8	10	9	7	9	6	9	6	8	6	7	5	5	9	10	4	5	11	7	8	9	9	6	9	8	8	5	8	6	5	6	4	8	7	7	4	7	7	6	9	5	7	5	4	5	6	8
17	19	12	18	22	15	13	12	16	12	12	21	13	15	6	16	10	12	4	8	16	16	12	12	15	22	19	15	14	16	17	17	17	14	16	16	20	17	11	17	11	17	10	13	8	16	26	14	16	13
4	4	4	4	2	3	5	4	2	4	3	5	4	6	2	1	3	2	1	1	1	2	2	2	1	2	1	0	0	0	0	1	0	0	0	0	0	0	0	0	0	0	4	2	1	2	1	1	1	2
0	0	0	0	0	0	0	0	0	0	0	0	0	0	0	0	0	0	0	0	0	0	0	0	0	0	0	0	0	0	0	0	0	0	0	0	0	0	0	0	0	0	0	0	0	0	0	0	0	0
0	0	0	0	0	0	0	0	0	0	0	0	0	0	0	0	0	0	0	0	0	0	0	0	0	0	0	0	0	0	0	0	0	0	0	0	0	0	0	0	0	0	0	0	0	0	0	0	0	0
2	3	3	1	3	2	2	2	1	1	3	1	2	3	6	5	1	3	3	4	2	2	3	5	6	5	1	3	2	4	2	1	2	1	1	1	3	1	1	1	2	1	3	1	1	2	2	1	4	3
1	3	2	2	3	4	6	1	1	2	1	2	2	2	3	3	2	3	5	4	3	3	2	5	5	3	3	3	5	3	2	2	4	4	2	1	2	1	2	2	1	1	0	1	2	1	2	1	1	2
8	9	13	9	8	11	6	11	13	7	7	4	8	6	4	6	4	4	6	3	4	6	8	6	5	4	2	4	5	5	5	2	6	7	6	7	8	9	6	6	5	3	10	7	6	7	8	7	9	8
0	0	0	0	0	0	0	0	0	0	0	0	0	0	0	0	0	0	0	0	0	0	0	0	0	0	0	0	0	0	0	0	0	0	0	0	0	0	0	0	0	0	0	0	0	0	0	0	0	0
0	2	1	2	0	1	0	1	0	1	1	0	1	2	0	0	0	0	0	0	0	1	1	0	0	0	1	1	0	1	2	2	1	0	1	0	1	1	2	1	1	1	1	3	2	3	1	2	1	3
87	78	79	100	121	0	0	66	75	77	82	83	82	91	65	92	71	43	76	59	62	71	79	80	70	70	1	69	101	38	0	0	53	83	82	89	62	64	58	87	0	0	61	115	64	64	63	61	50	70
4	4	3	4	3	4	2	1	1	0	1	1	1	0	3	2	2	3	4	3	4	3	3	1	2	3	3	4	6	4	5	5	2	5	5	6	7	6	7	4	3	1	1	2	5	3	4	4	3	3
5	3	1	1	1	1	1	1	3	3	3	3	3	1	0	0	1	1	1	0	1	0	0	0	2	0	0	0	1	2	0	0	1	1	0	0	0	0	0	0	1	1	1	1	0	1	1	1	1	1
5	6	4	2	2	3	3	2	1	1	3	3	4	3	1	0	2	1	2	3	1	1	2	2	2	2	3	2	3	4	5	2	5	4	5	8	6	5	4	4	4	5	2	2	3	3	4	5	2	1
3	2	2	4	2	1	3	0	2	2	3	3	2	1	2	3	1	0	1	0	3	1	1	2	3	2	2	2	2	2	4	3	5	1	5	1	1	5	3	2	4	3	1	1	0	5	0	1	1	0
4	1	3	6	4	7	4	4	3	3	6	4	7	5	2	3	2	1	1	4	2	2	3	1	2	2	3	3	4	3	2	2	4	2	2	3	2	3	2	6	5	2	0	2	0	0	2	0	0	1
17	15	16	19	18	16	18	16	15	16	17	18	16	19	14	15	16	18	15	19	14	16	14	16	15	14	18	8	14	16	23	28	17	23	20	14	17	21	19	21	17	14	19	19	15	11	17	15	16	14
14	19	14	17	15	14	14	15	14	15	8	15	8	9	25	14	15	13	13	11	12	18	16	13	17	14	24	18	15	14	14	15	15	15	20	14	19	13	14	13	12	18	19	20	18	19	20	22	17	17
1	1	1	1	1	1	1	2	1	1	2	2	1	1	1	0	0	0	0	0	0	0	0	0	0	0	0	0	3	2	2	3	1	2	1	3	1	1	1	2	2	1	1	1	2	3	2	1	3	1
9	8	10	8	4	7	2	8	4	7	7	6	6	9	1	3	4	1	0	5	2	4	2	4	3	4	3	1	1	2	7	3	8	4	6	7	5	3	3	8	4	6	5	8	11	7	9	7	7	4
1	1	1	0	1	1	2	1	1	1	1	0	0	0	1	1	1	1	1	0	0	1	1	1	1	1	0	0	3	3	4	2	2	2	4	3	3	2	3	2	3	2	2	1	1	1	2	2	1	1
4	8	3	6	3	4	6	3	2	1	4	2	2	2	9	5	7	6	8	4	5	8	6	7	7	6	8	6	3	6	4	4	4	2	2	1	4	2	4	2	1	2	7	4	4	5	8	5	7	5
2	3	3	0	1	2	1	0	0	4	3	1	3	2	1	2	2	2	4	4	3	4	3	8	3	0	1	0	7	3	3	4	6	4	3	3	4	5	3	2	3	4	6	3	3	6	4	1	5	2
0	0	0	0	0	0	0	0	0	0	0	0	0	0	0	0	0	0	0	0	0	0	0	0	0	0	0	0	0	0	0	0	0	0	0	0	0	0	0	0	0	0	0	0	0	0	0	0	0	0
2	1	1	1	2	1	2	1	1	2	2	2	2	3	0	1	1	1	1	0	1	1	2	0	0	2	1	2	0	0	0	0	0	0	0	0	0	0	0	0	0	0	0	0	0	0	0	0	0	0
0	0	0	0	0	0	0	0	0	0	2	1	1	1	0	0	1	0	0	0	0	1	2	0	0	0	0	1	1	1	1	1	1	2	3	2	1	3	2	1	0	0	0	1	0	0	0	0	0	0
223	215	215	202	193	203	198	197	197	193	200	193	189	188	149	141	129	150	165	148	134	149	141	158	151	154	145	132	169	169	165	176	170	178	176	169	188	175	179	171	174	171	188	192	200	199	195	194	203	205
43	40	36	34	26	27	32	32	32	34	40	33	31	29	22	23	22	18	14	16	18	22	25	24	21	23	22	21	25	17	21	22	18	23	21	16	20	23	21	18	23	17	13	16	21	20	16	17	19	24
2	3	0	1	1	1	4	4	2	2	2	3	1	3	1	3	2	2	1	1	2	2	3	1	3	4	3	2	3	5	2	5	3	4	4	4	3	2	3	4	2	2	0	1	0	0	0	0	2	0
5	5	5	2	4	4	6	3	6	3	2	2	2	2	3	2	1	1	1	1	2	2	3	2	1	4	3	3	2	1	0	2	2	1	2	2	4	1	2	0	1	0	1	3	1	1	1	1	2	2
3	2	2	3	2	3	2	1	0	0	2	1	4	2	4	4	5	4	1	5	9	5	6	7	5	5	1	4	4	1	3	1	5	3	2	7	3	2	2	2	6	5	5	5	4	4	6	2	4	3
1	0	2	4	2	0	1	1	2	0	1	2	1	1	0	1	1	2	0	1	2	1	1	1	2	3	1	1	1	0	1	0	0	1	1	1	1	1	0	0	0	1	0	0	0	1	0	0	2	1
3	4	3	2	4	4	3	1	4	3	4	3	4	1	2	2	3	4	5	1	2	1	5	2	1	3	6	2	0	1	1	1	0	1	0	2	2	1	1	2	1	0	3	4	3	5	5	3	3	5
1	1	0	0	0	1	0	0	0	0	0	0	0	1	0	0	0	1	1	1	1	0	0	0	0	0	0	0	1	1	1	1	2	0	2	3	2	1	0	1	1	1	1	0	1	1	1	1	1	1
22	18	20	23	14	18	15	19	14	16	11	19	17	16	17	20	19	20	19	22	17	23	17	19	24	19	21	16	24	22	20	19	17	21	22	22	17	17	21	21	26	20	10	16	10	20	19	15	7	12
2	3	4	3	2	2	1	2	2	3	2	2	2	2	1	3	1	0	1	1	2	1	1	2	2	1	1	0	2	1	0	0	2	2	1	2	1	1	1	3	2	1	1	2	0	0	2	3	2	1
5	0	1	3	5	3	3	3	3	4	3	1	1	1	2	3	2	2	2	2	2	2	2	2	2	1	1	1	1	1	4	1	1	1	1	1	0	4	2	3	1	1	1	1	2	1	2	4	4	1
4	2	5	4	2	3	1	4	1	2	2	2	4	2	1	3	4	3	3	3	4	2	2	2	3	3	4	5	3	4	4	4	3	2	4	4	4	3	3	1	3	6	5	5	6	3	5	4	3	6
2	2	2	2	1	2	1	0	0	0	2	1	4	0	2	1	0	2	2	1	2	4	2	1	1	1	0	2	2	0	2	0	2	1	2	0	4	0	0	0	2	0	2	3	2	0	0	1	1	2
1	1	2	2	1	1	4	4	2	3	3	6	4	4	0	0	0	1	1	0	2	2	3	2	2	2	2	2	1	1	1	1	3	1	1	2	0	3	2	1	2	3	2	3	4	2	1	4	4	5
8	4	6	9	8	6	4	7	5	6	4	3	7	8	2	6	1	3	2	3	3	3	4	1	3	5	3	4	6	4	5	4	4	4	3	4	5	7	3	4	3	3	8	5	4	3	3	8	6	6
4	3	5	2	3	3	3	3	2	3	0	3	3	4	0	1	1	0	3	3	2	1	1	0	1	2	2	3	4	3	2	4	1	2	3	5	4	3	4	2	1	2	7	7	4	4	0	2	4	4
4	2	2	4	4	3	4	3	4	2	2	3	1	2	1	3	1	2	1	2	1	1	1	3	3	2	2	1	5	5	3	1	1	2	2	3	3	1	4	6	4	0	5	4	4	5	3	5	4	5
0	1	1	1	1	1	1	3	1	3	3	2	2	1	0	0	1	1	1	0	0	0	1	2	0	0	2	0	5	1	4	3	1	2	2	1	1	1	2	0	2	3	2	3	2	1	2	2	2	1
10	11	11	8	8	9	8	6	15	9	7	9	9	4	11	10	6	8	12	8	7	9	6	4	7	9	11	10	12	10	11	7	13	5	10	9	8	10	15	9	9	8	9	7	8	8	11	11	13	9
0	0	0	0	0	0	0	0	0	0	0	0	0	0	0	0	0	0	0	0	0	0	0	0	0	0	0	0	0	0	0	0	0	0	0	0	0	0	0	0	0	0	0	0	0	0	0	0	0	0
2	4	2	1	3	1	1	1	4	3	2	2	3	3	3	5	2	3	4	2	2	2	5	5	3	5	4	2	1	7	7	7	1	5	6	10	6	6	5	7	6	3	2	2	2	4	2	2	1	3
9	4	10	9	4	6	10	12	9	7	7	5	9	11	4	6	6	10	2	6	10	7	7	7	7	8	8	7	5	8	7	8	7	6	9	8	9	7	6	8	7	8	7	7	8	7	6	6	10	8
20	12	13	15	13	10	11	10	11	11	17	12	10	12	18	15	16	20	21	14	18	15	10	16	17	13	20	20	15	13	19	17	16	21	20	14	16	13	16	14	18	20	16	15	22	17	16	14	17	19
6	7	7	6	4	7	9	9	8	11	10	8	7	7	9	6	6	5	4	6	4	8	11	10	9	11	7	7	8	10	10	9	6	12	14	10	9	10	15	6	7	8	9	10	9	8	7	8	7	6
1	1	2	0	2	1	1	0	3	4	2	2	2	1	1	1	2	1	1	1	1	1	1	2	3	3	2	2	1	0	1	0	0	0	0	0	1	1	2	0	0	1	2	3	2	5	2	1	4	2
10	12	13	15	12	15	11	11	12	13	14	12	8	11	9	11	14	11	13	8	11	8	10	10	11	12	11	9	6	5	4	2	6	7	3	5	7	4	6	5	4	5	11	13	11	10	14	14	13	12
15	16	13	12	11	14	13	12	16	9	8	10	13	19	12	15	7	8	13	14	12	11	12	12	11	12	19	11	11	15	16	11	11	9	10	10	8	12	10	9	20	26	14	7	8	10	9	9	14	11
10	8	7	7	6	8	7	11	8	5	9	5	3	11	7	7	2	5	4	3	5	5	5	3	2	4	4	4	13	6	4	6	13	6	7	6	9	3	7	8	4	7	7	5	2	3	3	5	4	6
0	1	0	1	1	1	2	1	0	0	1	0	0	1	0	0	0	0	0	0	0	0	0	1	0	0	0	0	0	0	0	0	0	0	0	1	0	0	0	0	2	0	2	1	0	1	0	0	1	0
15	7	13	15	9	11	11	9	12	10	9	11	9	9	16	20	20	17	21	22	16	20	17	13	20	24	21	15	16	22	16	20	14	16	19	14	16	13	13	15	2	0	15	19	18	14	20	16	13	21
6	3	6	3	2	7	2	3	4	5	2	6	5	5	2	2	4	3	1	4	2	1	3	3	2	3	6	4	0	2	1	2	3	1	1	3	1	2	1	1	1	2	1	2	1	2	2	8	6	3
3	2	0	2	1	1	2	1	3	3	2	3	3	4	0	2	2	1	1	1	1	1	1	1	0	1	1	1	0	3	2	1	1	3	2	2	0	2	1	1	0	2	1	3	1	1	1	1	3	1
2	4	4	3	1	2	1	0	0	2	1	1	1	3	3	1	1	2	4	4	2	3	1	2	3	3	2	2	1	2	1	2	1	2	1	1	1	0	1	1	1	1	3	1	2	2	1	1	2	1
5	10	9	11	10	8	9	11	6	5	6	9	5	4	10	6	9	8	9	9	11	7	6	5	6	8	9	10	8	9	8	6	5	3	3	6	7	6	4	6	6	4	7	9	13	15	13	9	10	10
11	12	16	15	11	13	12	11	12	12	15	13	14	12	10	11	14	8	14	10	16	12	13	18	14	10	9	13	6	13	9	11	12	8	14	6	6	7	10	13	10	15	9	9	12	9	9	8	6	6
14	9	14	18	11	17	14	13	11	11	12	11	13	13	8	13	13	11	12	8	7	14	14	11	14	14	12	11	15	10	14	13	15	9	14	9	16	14	15	16	12	12	12	13	11	14	12	18	12	15
4	5	4	1	6	6	5	6	5	3	3	3	1	5	5	2	3	4	2	3	5	4	3	2	3	1	1	4	4	2	4	2	3	1	4	2	4	3	2	2	3	3	3	6	4	4	4	6	4	3
2	3	1	2	0	1	0	0	2	0	1	1	2	0	3	1	1	3	1	1	3	5	3	4	2	2	3	0	0	0	1	0	2	3	1	3	2	1	2	3	1	3	1	2	3	1	1	4	1	0
19	17	17	18	19	17	15	11	18	13	14	12	14	9	13	9	10	9	14	19	17	10	11	12	14	18	12	16	22	22	18	18	17	26	21	13	23	18	20	20	21	25	17	16	18	16	14	12	17	13
0	0	0	0	0	0	0	0	0	0	0	0	0	0	0	0	0	0	0	0	0	0	0	0	0	0	0	0	0	0	0	0	0	0	0	0	0	0	0	0	0	0	0	0	0	0	0	0	0	0
4	3	5	1	5	1	6	1	3	5	6	4	2	1	6	5	6	5	7	6	7	9	5	6	7	5	6	6	4	2	5	7	5	6	5	4	4	4	5	6	8	5	6	5	7	6	7	4	10	7
15	15	11	19	14	13	9	11	11	15	17	12	12	19	7	8	12	10	12	10	6	6	10	13	9	6	7	7	14	15	9	9	6	9	5	6	5	4	5	16	7	4	9	10	8	11	9	6	7	12
22	25	23	33	23	16	19	17	15	15	17	16	15	12	8	16	14	8	11	17	15	16	23	23	16	11	17	14	14	14	15	14	20	21	16	23	23	15	16	20	19	13	13	15	20	15	24	15	21	20
25	24	25	26	21	35	20	26	28	27	13	18	22	20	19	18	30	25	22	17	23	26	15	21	25	25	24	22	25	20	19	23	18	21	16	25	14	27	22	13	19	29	23	28	26	23	16	26	26	24
8	9	6	7	8	8	5	8	8	6	11	8	6	9	2	4	3	2	4	5	10	4	7	9	8	3	3	6	10	9	11	9	8	8	9	7	8	13	11	10	12	7	12	10	12	11	6	11	12	7
0	2	0	1	0	1	2	1	1	1	1	1	1	2	0	0	0	0	2	0	0	0	0	0	0	0	0	0	1	0	1	1	1	1	1	2	0	1	1	0	3	1	0	0	0	0	0	0	1	0
3	3	3	3	6	6	5	1	4	2	3	4	3	5	5	3	7	4	5	6	2	5	8	7	7	7	6	4	2	3	2	1	2	2	2	2	2	2	2	2	2	2	2	5	2	3	4	4	4	3
16	22	21	19	12	10	13	15	12	11	15	18	21	13	17	20	13	18	20	23	14	19	22	17	18	19	16	16	13	14	12	13	14	16	17	16	16	14	21	12	15	14	13	19	20	17	13	14	15	17
2	2	3	2	3	3	2	1	3	1	2	1	1	3	1	2	1	1	1	1	0	1	1	0	0	0	0	0	1	2	0	0	0	0	0	0	0	2	0	0	0	0	1	1	0	0	0	2	1	0
13	8	6	1	6	5	6	8	11	5	8	13	12	12	2	10	5	6	5	11	9	6	6	9	4	5	7	8	7	5	7	8	5	6	7	7	9	7	8	6	6	4	6	6	5	5	4	8	8	9
13	18	16	1	19	22	17	13	12	13	14	10	11	11	4	5	4	8	9	14	6	6	5	3	5	13	10	7	6	15	13	10	13	12	16	12	13	16	11	6	12	14	8	11	9	10	10	11	9	9
10	3	9	1	7	6	9	8	9	8	5	11	5	7	6	6	6	6	6	12	9	8	11	5	11	8	7	7	12	9	12	8	9	15	12	8	12	7	13	12	12	13	9	5	8	8	8	8	5	5
4	6	3	8	3	6	3	2	2	2	2	3	4	4	1	1	4	3	3	1	0	3	4	1	3	4	9	4	5	3	3	2	2	2	3	1	1	2	2	2	4	1	3	4	6	5	2	4	3	4
24	20	26	28	26	20	15	19	16	21	17	17	23	18	16	15	8	20	21	18	17	22	24	22	12	15	12	15	33	30	32	33	35	27	23	31	30	29	35	28	24	24	27	18	18	22	20	18	28	23
0	0	0	0	0	0	0	0	0	0	0	0	0	0	3	2	2	2	2	3	3	1	3	3	3	3	4	2	1	0	0	0	0	0	0	1	0	1	1	1	0	1	0	0	0	0	1	0	0	0
1	0	2	4	2	3	2	3	3	3	3	2	5	5	2	3	7	5	5	2	4	2	5	6	4	3	2	2	3	4	5	6	5	5	1	4	1	3	4	2	3	3	4	5	3	3	5	5	6	3
10	10	6	9	9	7	10	3	11	9	5	6	6	2	9	6	6	8	7	9	8	9	7	2	9	8	2	8	8	9	9	13	11	9	15	13	7	7	7	8	9	14	14	12	13	14	17	15	11	10
22	21	20	21	28	24	22	21	25	17	18	21	18	19	27	24	22	20	24	19	22	22	18	23	26	21	28	21	20	21	28	21	23	22	25	29	23	16	27	23	30	25	22	28	34	32	25	31	30	22
12	17	17	15	14	12	26	10	15	12	16	12	12	11	15	14	14	15	13	16	14	18	15	13	15	13	15	15	15	15	15	14	16	6	14	11	12	15	11	21	13	13	21	23	20	20	14	21	23	21
1	2	0	2	0	1	3	0	1	2	1	1	3	3	3	2	2	3	5	4	5	2	3	2	2	3	3	2	1	2	2	1	0	0	1	1	1	1	1	1	1	1	0	0	0	0	0	0	0	1
0	0	0	0	0	0	0	0	0	0	0	0	0	0	0	0	0	0	0	0	0	0	0	0	0	0	0	0	0	0	0	0	0	0	0	0	0	0	0	0	0	0	0	0	0	0	0	0	0	0
0	0	0	0	0	0	0	0	0	0	0	0	0	0	0	0	1	0	0	0	0	0	0	0	0	0	0	0	1	0	0	0	0	0	0	0	0	0	0	0	0	0	0	0	0	0	0	0	1	0
22	21	20	14	22	22	17	21	20	17	10	19	13	13	15	11	11	9	10	11	8	16	12	18	16	14	13	8	13	16	17	20	19	18	17	16	24	18	19	19	17	16	17	19	16	16	19	12	16	8
18	12	14	13	6	6	11	11	10	5	13	7	6	12	8	10	5	7	10	11	12	7	8	10	8	8	10	9	8	11	10	10	12	10	10	12	9	9	10	8	11	12	11	10	9	9	7	13	12	14
0	0	0	0	0	0	0	0	0	0	0	0	0	0	0	0	0	0	0	0	0	0	0	0	0	0	0	0	0	0	0	0	0	0	0	0	0	0	0	0	0	0	0	0	0	0	0	0	0	0
22	18	18	37	28	33	33	29	20	30	21	19	20	33	17	19	19	17	20	17	19	13	21	15	16	27	25	21	21	17	23	18	18	21	24	23	19	19	22	24	22	26	19	21	22	20	24	21	29	28
7	4	8	7	4	4	5	5	3	3	2	3	3	3	7	5	3	8	8	4	5	9	7	6	6	8	9	9	8	8	2	8	3	7	3	6	7	4	6	2	8	4	7	8	3	6	4	4	10	5
9	6	6	6	6	6	3	6	4	2	2	7	3	3	3	7	9	8	5	7	4	9	5	4	5	6	6	9	4	5	5	0	1	4	2	3	2	1	2	4	1	3	6	10	10	7	11	12	8	8
2	1	1	4	1	1	1	2	4	3	2	3	2	2	4	5	5	3	7	7	4	5	3	3	5	5	5	6	7	5	6	9	8	8	6	3	8	7	6	7	9	9	8	7	6	7	8	8	5	8
9	9	5	4	6	4	6	7	5	4	6	5	6	8	6	11	8	9	8	7	8	9	6	7	7	5	5	10	3	5	3	4	7	7	3	1	3	3	6	3	9	3	3	2	3	4	4	2	5	2
3	0	2	2	3	2	6	4	2	0	2	3	3	2	3	2	3	4	4	5	6	4	7	5	6	7	4	4	3	1	2	0	1	1	0	3	0	0	1	2	0	3	3	6	4	4	3	5	4	2
0	0	3	1	2	1	2	1	0	0	2	1	0	1	1	0	1	1	0	0	0	0	0	1	1	1	1	1	1	1	0	1	2	1	1	0	2	1	1	1	1	1	2	0	2	3	3	1	3	2
0	0	0	0	0	0	0	0	0	0	0	1	0	0	0	0	0	0	1	1	1	0	0	0	0	0	2	0	0	0	0	1	0	0	0	0	0	0	0	1	0	0	0	0	0	0	0	0	0	0
2	2	3	2	2	3	2	3	4	3	1	4	5	2	1	2	0	2	3	2	2	3	0	0	2	2	3	2	3	3	2	3	2	2	3	2	1	2	1	2	2	2	3	3	4	4	2	2	1	2
0	0	0	0	0	0	0	0	0	0	0	0	0	0	0	0	0	0	0	0	0	0	0	0	0	0	0	0	0	0	1	0	0	0	0	0	0	0	0	0	0	0	0	0	0	0	1	0	1	1
12	11	12	10	16	10	11	11	13	12	9	17	17	14	19	18	17	22	14	15	20	14	20	15	15	19	19	16	12	20	16	16	14	19	15	16	11	16	18	17	21	16	16	16	11	12	13	19	18	13
10	8	7	2	13	8	9	9	8	6	9	7	12	5	7	12	8	11	7	7	14	12	14	12	10	9	12	9	11	14	10	9	10	13	14	9	10	10	8	11	5	10	13	13	11	9	12	11	10	15
0	0	0	0	0	0	0	0	0	0	0	0	0	0	0	0	0	0	0	0	0	0	0	0	0	0	0	0	0	0	0	0	0	0	0	0	0	0	0	0	0	0	0	0	0	0	0	0	0	0
18	22	21	21	18	17	19	21	20	18	20	24	23	22	24	20	16	20	25	26	18	20	22	20	19	17	23	18	25	20	25	21	19	23	21	21	20	24	19	17	24	18	20	17	12	17	20	23	18	20
5	4	6	4	3	8	4	4	3	6	3	5	5	4	1	1	0	1	2	0	0	1	2	1	0	2	2	2	3	1	3	4	1	1	3	1	6	2	2	2	2	2	4	6	4	3	7	7	5	5
0	0	0	0	0	0	0	0	0	0	0	0	0	0	0	0	0	0	0	0	0	0	0	0	0	0	0	0	0	0	0	0	0	0	0	0	0	0	0	0	0	0	0	0	0	0	0	0	0	0
0	0	0	0	0	0	0	0	0	0	0	0	0	0	0	0	0	0	0	0	0	0	0	0	0	0	0	0	0	0	0	0	0	0	0	0	0	0	0	0	0	0	0	0	0	0	0	0	0	0
2	0	0	0	0	0	1	0	0	0	0	0	4	1	1	1	2	3	4	2	3	0	1	3	2	2	2	3	3	4	3	3	1	5	4	5	1	4	3	2	2	2	1	2	2	2	3	3	2	4
0	0	0	0	0	0	1	1	1	0	1	1	1	0	0	0	0	0	0	0	0	0	0	0	0	0	0	0	0	0	1	0	1	0	1	0	0	0	0	0	0	0	1	0	0	0	0	1	0	0
2	4	3	3	1	2	2	3	1	3	1	2	2	3	2	1	1	1	1	4	0	1	2	1	1	2	2	0	0	0	0	1	0	0	0	0	1	0	0	0	0	1	0	0	1	0	0	1	0	0
0	0	0	0	0	0	0	0	0	0	0	0	0	0	0	0	0	0	0	0	0	0	0	0	0	0	0	0	0	0	0	0	0	0	0	0	0	0	0	0	0	0	0	0	0	0	0	0	0	0
0	0	0	0	1	1	1	1	1	2	2	1	2	3	0	0	0	0	0	0	0	0	0	0	0	0	0	0	1	1	1	0	1	1	1	1	2	2	1	2	0	1	3	0	1	2	1	1	0	1
0	1	2	3	2	4	2	2	2	2	2	1	2	2	1	1	1	1	2	5	3	2	0	2	2	2	1	1	3	1	2	2	2	1	1	2	1	1	1	3	2	1	5	4	5	3	6	3	4	5
0	0	0	0	0	0	0	0	0	0	0	0	0	0	0	0	0	0	0	0	0	0	0	0	0	0	0	0	0	0	0	0	0	0	0	0	0	0	0	0	0	0	0	0	0	0	0	0	0	0
8	5	5	7	6	5	6	8	7	6	7	7	6	3	10	7	10	14	12	13	15	10	18	12	19	12	11	11	9	9	10	9	9	14	12	9	11	11	7	11	11	13	10	8	16	18	20	17	19	15
0	0	0	0	0	0	0	0	0	0	0	0	0	0	0	0	0	0	0	0	0	0	0	0	0	0	0	0	0	0	0	0	0	0	0	0	0	0	0	0	0	0	0	0	0	0	0	0	0	0
0	0	0	0	0	0	0	1	0	0	1	0	1	0	0	0	0	0	0	0	0	0	0	0	1	0	0	0	0	0	0	0	0	0	0	0	0	0	0	0	0	0	0	0	0	0	0	0	0	0
1	1	0	1	0	4	1	3	1	2	3	3	3	3	3	1	6	6	4	0	0	0	2	3	3	4	4	1	1	3	2	2	2	2	1	1	0	4	2	0	2	2	2	2	2	1	1	1	0	1
2	3	3	3	2	0	1	1	2	1	3	1	3	2	5	6	7	6	2	6	7	9	4	4	4	5	3	7	4	1	2	5	4	1	1	3	2	4	3	3	5	8	3	5	2	6	3	5	2	2
7	7	9	9	7	4	7	6	6	8	7	7	7	9	10	7	8	9	9	12	9	7	9	6	9	5	7	9	6	5	5	5	7	7	3	5	5	5	6	2	6	4	5	7	9	9	8	8	3	8
0	0	0	0	0	0	0	0	0	0	0	0	0	0	0	0	0	0	0	0	0	0	0	0	0	0	0	0	0	0	0	0	0	0	0	0	0	0	0	0	0	0	0	0	0	0	0	0	0	0
11	8	8	7	7	5	6	6	3	4	5	7	11	5	9	12	12	9	6	11	14	11	9	9	5	11	13	6	16	7	16	16	11	15	11	15	12	8	13	13	17	14	11	9	11	13	6	13	12	17
10	9	13	9	12	10	9	6	9	9	9	7	8	10	10	12	5	9	11	5	7	7	7	10	13	12	7	12	9	9	8	8	8	7	8	4	5	8	5	4	11	9	12	12	13	12	18	14	10	8
21	16	16	22	19	16	20	18	17	22	21	25	24	21	24	21	21	13	20	19	26	21	18	26	18	18	17	20	14	13	20	9	17	17	19	15	18	15	15	16	22	16	25	23	25	19	25	23	24	27
4	3	2	1	2	2	1	1	0	1	3	2	3	2	2	3	3	4	2	3	2	2	3	2	1	2	2	3	2	3	2	1	4	2	5	6	5	6	5	3	5	3	7	4	8	6	5	3	3	6
0	0	0	0	0	0	0	0	0	0	0	0	0	0	0	0	0	0	0	0	0	0	0	0	0	0	0	0	0	0	0	0	0	0	0	0	0	0	0	0	0	0	0	0	0	0	0	0	0	0
4	3	3	5	5	5	2	3	5	3	5	4	1	2	3	3	2	2	2	2	3	4	2	3	3	3	4	2	2	3	3	2	4	2	1	2	1	1	2	3	1	3	1	0	0	1	0	0	0	1
8	9	6	3	7	5	6	5	3	11	10	6	7	5	1	2	2	1	2	3	0	2	2	2	0	1	1	2	4	3	2	3	2	5	3	0	2	1	3	0	1	4	4	1	2	2	3	1	0	2
0	0	0	0	0	0	0	0	0	0	0	0	0	1	0	0	1	0	0	0	0	0	0	0	0	0	0	0	0	0	0	0	0	0	0	0	1	1	2	0	0	0	0	0	0	0	0	0	0	0
2	1	1	1	1	3	1	2	4	1	3	3	3	2	0	1	0	0	2	1	2	1	1	1	1	1	1	2	2	1	2	1	2	2	1	1	1	2	0	1	1	0	1	4	2	3	2	2	2	3
22	17	21	24	20	15	17	15	17	1	0	0	0	0	0	0	12	14	12	21	17	16	20	19	22	18	14	12	17	19	19	20	15	16	17	22	18	19	16	25	23	20	18	14	11	17	17	10	10	10
4	6	4	7	5	2	6	2	2	2	6	7	3	5	5	1	2	3	4	3	4	4	6	5	4	3	5	6	6	7	6	5	2	6	4	4	5	4	5	4	5	4	7	5	6	3	5	5	4	4
0	0	0	0	0	0	0	0	0	0	1	1	0	0	1	1	1	0	1	1	0	0	0	1	1	1	1	1	1	0	0	0	0	0	0	0	0	1	0	0	0	0	0	0	0	0	0	0	0	0
24	23	22	23	18	19	20	15	23	18	24	22	22	23	32	18	20	20	22	19	19	14	18	20	16	18	23	15	18	15	22	25	24	2	0	11	17	14	25	24	22	17	21	25	22	14	19	20	20	14
10	13	12	11	7	10	6	4	7	11	7	5	8	9	8	12	14	8	11	12	12	7	11	11	13	17	10	10	6	8	8	4	5	21	28	12	5	7	3	3	11	11	10	9	6	9	11	8	8	13
1	1	1	1	1	1	1	1	2	1	1	2	3	2	3	2	3	1	2	1	1	5	1	0	2	1	2	3	1	1	0	0	3	1	1	2	1	1	2	2	3	1	5	5	3	5	2	2	2	4
0	2	0	0	0	0	0	0	1	0	0	1	0	0	0	0	0	0	0	0	0	0	0	0	0	0	0	0	1	0	0	0	0	0	0	0	0	0	0	0	0	0	0	0	2	0	0	0	1	0
3	2	1	1	3	1	0	2	2	1	4	1	1	2	3	1	1	2	3	3	3	3	3	2	2	1	4	4	3	1	4	3	1	2	3	5	3	4	4	3	2	4	0	0	2	3	1	1	1	3
0	0	0	0	0	0	0	0	1	0	0	0	1	0	1	0	0	0	0	0	0	0	0	0	0	1	0	0	0	0	0	0	0	0	1	0	0	0	0	0	0	0	0	0	1	0	0	0	0	0
0	0	0	0	0	0	0	0	0	0	0	0	0	0	2	1	1	1	1	2	1	1	2	2	2	3	3	3	1	1	1	0	0	1	0	1	1	0	1	0	0	0	0	0	0	0	0	0	0	0
15	12	14	13	12	9	5	8	5	10	11	15	8	10	7	10	7	8	6	5	7	12	3	10	5	7	7	6	7	8	9	5	9	12	13	9	6	5	8	6	9	9	5	6	6	9	5	9	6	13
0	0	3	0	1	0	0	0	0	0	0	0	0	0	0	2	0	0	0	0	0	0	0	0	0	0	1	1	0	2	0	1	0	0	0	1	0	0	1	1	1	1	1	0	0	0	0	1	0	1
12	13	12	15	16	12	13	15	10	5	11	13	10	12	11	12	14	11	8	10	6	4	8	16	8	10	12	8	13	7	11	11	11	12	15	13	12	11	10	14	10	8	11	10	12	5	8	12	10	12
7	8	11	9	9	16	9	7	5	8	10	7	8	6	9	16	20	18	19	10	13	8	13	7	6	13	9	7	8	8	6	5	6	6	6	8	9	6	8	6	7	9	9	8	8	8	11	6	9	12
2	0	1	3	3	1	0	0	2	3	0	0	1	2	1	3	4	1	3	4	1	4	2	4	3	1	2	3	1	0	1	2	2	1	0	1	1	2	1	1	3	1	2	3	2	1	2	4	2	1
18	17	20	21	21	17	17	18	13	18	14	19	14	13	16	13	12	12	19	9	15	15	17	10	16	13	13	15	15	17	17	19	15	21	17	17	18	17	15	13	15	14	11	16	13	14	16	14	15	9
1	1	3	1	3	3	2	3	4	2	3	3	2	3	3	1	0	2	1	1	5	4	1	0	2	0	2	2	1	0	2	1	1	1	0	1	2	4	3	2	1	0	3	3	0	1	2	2	0	1
1	2	3	1	2	0	1	4	1	2	0	1	2	1	0	0	0	0	0	0	0	0	1	0	0	0	0	0	2	2	1	0	1	3	2	3	2	1	1	0	3	0	1	3	2	2	3	3	4	3
6	3	2	3	1	4	4	3	3	4	2	0	3	3	2	1	2	1	3	3	4	3	3	3	3	2	1	0	1	5	2	4	2	0	1	0	1	2	2	4	3	2	1	1	0	3	2	2	3	2
9	5	6	8	7	4	5	5	5	4	6	3	5	7	10	2	4	6	5	7	3	5	5	5	4	5	6	4	8	4	9	7	11	9	6	5	8	8	4	7	6	7	6	6	5	6	5	7	5	3
8	4	6	9	7	5	8	9	10	8	10	7	9	7	2	0	4	2	3	1	3	3	2	1	3	2	1	1	3	3	5	5	3	0	3	3	1	5	2	4	3	1	5	7	6	7	4	6	6	9
4	3	5	4	4	5	6	5	5	6	5	5	4	5	3	3	2	3	1	1	4	1	2	2	4	3	1	2	3	1	1	3	1	4	4	4	3	5	2	4	4	2	4	6	6	4	4	2	3	3
0	0	0	2	1	1	1	0	1	0	1	0	0	0	1	1	0	1	1	0	1	1	0	0	0	1	2	2	2	1	2	3	2	1	1	3	0	2	0	1	1	1	0	0	0	0	1	1	1	0
0	0	1	0	0	0	0	0	0	0	0	0	0	0	0	0	0	1	0	0	0	0	0	1	0	0	0	0	2	1	0	1	0	1	1	2	0	3	2	0	2	1	0	0	0	0	0	0	0	0
4	1	2	3	1	4	2	5	4	3	5	5	2	4	3	3	4	1	1	1	0	0	0	0	0	1	1	0	2	2	3	2	1	3	3	0	2	1	2	1	4	4	2	4	2	3	3	6	1	1
3	0	1	2	1	1	2	0	0	1	1	2	1	1	3	2	2	1	3	3	4	2	2	3	2	2	3	3	0	2	2	2	0	3	1	3	1	1	2	3	2	3	2	2	1	2	2	1	1	2
3	6	5	7	3	1	3	3	1	4	3	1	2	1	5	2	2	3	2	3	2	2	3	4	3	3	2	4	3	4	4	2	2	5	2	2	1	3	1	0	3	3	1	1	3	0	3	0	2	2
1	3	1	0	1	3	2	2	2	2	1	2	3	2	2	3	1	2	5	5	1	4	2	1	2	2	3	3	0	0	1	2	1	1	1	1	1	0	0	0	1	1	2	3	1	3	2	1	4	1
0	0	0	0	0	0	0	0	0	0	0	0	0	0	0	0	0	0	0	0	0	0	0	0	0	0	0	0	0	0	0	0	0	0	0	0	0	0	0	0	0	0	0	0	0	0	0	0	0	0
0	0	0	0	0	0	0	0	0	0	0	0	0	0	0	0	0	0	0	0	0	0	0	0	0	0	0	0	0	0	0	0	0	0	0	0	0	0	0	0	0	0	0	0	0	0	0	0	0	0
8	5	6	3	9	3	3	3	4	3	5	7	4	8	8	7	8	5	6	5	7	5	3	4	5	5	5	5	8	4	9	6	9	7	8	11	10	4	5	7	6	7	6	11	9	10	9	9	9	7
0	0	0	0	0	0	0	0	0	0	0	0	0	0	0	0	0	0	0	0	0	0	0	0	0	0	0	0	0	0	0	0	0	0	0	0	0	0	0	0	0	0	0	0	0	0	0	0	0	0
0	0	0	0	1	0	0	0	0	0	0	1	0	0	0	1	0	4	2	3	2	2	0	1	0	0	0	1	1	1	1	0	2	1	1	1	1	1	2	1	0	1	1	0	2	2	0	0	2	0
2	1	1	2	2	1	1	2	0	3	2	2	1	1	0	0	2	0	0	0	0	1	0	0	0	0	1	1	2	2	2	0	0	0	1	0	0	1	2	1	0	0	0	1	0	1	1	0	0	1
3	4	2	4	3	4	4	4	4	3	5	4	4	3	2	4	4	6	5	4	4	3	0	3	0	2	0	2	1	1	1	1	1	1	1	0	0	1	1	1	1	2	3	2	1	2	1	1	1	1
12	10	6	6	6	5	5	6	8	10	7	6	6	8	8	4	7	6	4	6	9	8	7	2	8	7	3	4	2	2	3	3	3	2	3	3	3	8	3	3	4	2	12	7	8	7	7	5	7	3
1	3	4	1	3	1	2	2	3	3	3	4	9	3	3	6	2	3	3	5	4	3	4	4	10	4	5	4	6	12	7	8	7	9	3	1	0	2	1	8	9	10	6	3	3	5	4	7	4	2
7	6	5	7	3	5	7	6	4	9	8	7	5	7	3	6	7	3	4	5	6	3	3	6	4	3	5	6	3	4	7	5	3	5	4	6	4	6	6	3	6	7	8	6	4	7	6	7	4	4
0	0	0	0	0	0	0	0	0	0	0	0	0	0	0	0	0	0	0	0	0	0	1	1	1	1	0	0	0	1	0	1	1	1	0	1	0	1	0	1	1	1	1	1	0	1	1	2	2	1
5	4	2	7	8	4	9	7	4	2	4	4	6	10	8	7	8	8	6	8	10	5	8	9	9	6	10	6	13	6	5	8	11	10	7	8	7	7	9	7	12	11	6	7	8	5	10	9	10	6
1	1	1	1	1	3	1	1	2	2	1	1	1	1	1	0	0	1	2	1	3	1	2	1	2	0	0	1	2	0	2	1	1	0	2	2	0	0	2	2	2	1	2	0	2	4	0	1	1	3
5	2	3	3	4	2	2	3	3	4	2	3	1	5	4	1	2	0	3	1	2	0	3	3	2	1	3	2	1	1	2	0	1	1	2	2	1	3	2	1	1	2	3	2	2	4	1	3	2	1
3	0	3	2	2	1	1	2	3	5	5	1	3	2	2	3	2	3	0	0	1	3	4	4	2	4	2	1	3	4	5	4	2	5	4	2	2	4	4	4	1	1	3	2	3	2	2	5	2	2
1	1	0	1	1	1	2	0	2	2	1	0	2	2	4	1	3	3	4	2	4	1	1	0	1	2	0	2	1	0	0	3	0	1	2	1	2	1	2	2	1	2	3	2	2	3	4	2	4	2
0	0	0	0	0	0	0	0	0	0	0	0	0	0	0	0	0	0	0	0	0	0	0	0	0	0	0	0	0	0	0	0	0	0	0	0	0	0	0	0	0	0	0	0	0	0	0	0	0	0
11	9	6	10	8	12	12	5	9	7	11	6	11	5	6	2	5	4	3	6	3	4	4	3	6	8	4	5	3	6	4	4	4	4	8	5	5	6	8	3	5	8	5	4	4	9	6	4	7	9
19	11	13	10	14	14	20	11	12	16	12	16	14	20	17	19	15	15	16	16	17	17	13	16	15	14	21	14	9	12	10	12	11	7	10	9	7	5	8	16	6	10	9	13	7	11	13	11	11	10
6	12	12	10	6	8	11	11	9	9	7	9	15	10	11	13	10	9	11	10	14	11	7	11	5	9	10	11	9	10	11	6	9	11	9	16	13	11	9	10	8	7	10	13	11	5	4	10	12	10
0	0	0	0	0	0	0	0	0	0	0	0	0	0	0	0	0	0	0	0	0	0	0	0	0	0	0	0	0	0	0	0	0	0	0	0	0	0	0	0	0	0	0	0	0	0	0	0	0	0
7	6	5	6	3	7	3	4	3	5	4	2	5	3	2	4	2	3	5	5	3	10	3	3	6	4	3	6	1	3	4	4	4	7	7	5	6	4	6	4	8	7	3	2	3	5	5	3	5	7
61	53	51	44	48	43	40	40	43	36	36	40	35	43	45	37	42	35	45	45	40	43	44	29	33	25	24	24	30	34	38	38	36	24	17	29	29	31	30	32	36	40	29	28	36	32	34	24	33	36
0	0	0	0	0	0	0	0	0	0	0	0	0	0	0	0	0	0	0	0	0	0	0	0	0	0	0	0	0	0	0	0	0	0	0	0	0	0	0	0	0	0	0	0	0	0	0	0	0	0
30	25	27	23	23	19	16	18	19	20	27	24	16	17	20	15	15	21	19	22	25	15	11	14	12	19	11	15	20	12	19	19	18	17	23	19	13	14	16	15	16	11	14	18	14	15	13	22	19	14
0	0	0	0	0	0	0	0	0	0	0	0	0	0	0	0	0	0	0	0	0	0	8	19	25	14	20	20	12	15	14	18	15	15	18	14	15	11	16	18	12	14	13	13	16	14	11	17	19	15
15	11	18	12	12	12	16	14	12	9	9	9	13	9	13	14	17	16	12	16	17	17	15	15	12	10	15	16	11	7	8	8	8	11	8	8	9	7	6	8	7	12	6	6	7	6	7	8	8	7
3	5	2	4	5	5	1	2	6	2	3	6	5	3	3	4	3	4	3	1	4	6	3	2	2	1	2	3	2	2	5	4	3	4	3	3	4	4	3	5	4	3	5	3	4	4	4	2	0	2
1	0	0	0	1	1	0	0	0	0	1	1	0	0	1	1	0	0	0	0	0	0	0	1	1	2	1	0	2	0	1	1	0	1	1	1	1	1	1	1	0	0	0	2	2	1	1	2	3	2
1	2	1	3	2	2	2	3	2	2	2	1	2	2	1	2	1	1	1	1	2	2	3	3	3	3	1	0	0	0	2	3	0	2	2	4	2	1	1	1	2	2	1	4	0	2	2	3	0	2
1	2	4	2	3	2	3	3	3	2	4	0	2	1	0	0	0	1	0	0	1	0	0	0	0	1	0	0	3	4	3	3	3	2	0	2	2	4	2	2	4	1	3	1	5	1	3	1	5	3
3	1	2	5	4	5	1	3	2	2	3	4	3	2	0	1	1	1	1	0	2	1	2	1	1	1	1	0	2	1	2	3	2	3	3	3	3	0	0	3	3	3	3	3	2	3	5	5	3	2
3	4	1	3	3	3	3	4	3	2	2	5	3	1	2	3	3	3	4	3	5	5	3	5	2	4	3	3	0	0	0	0	0	0	0	0	0	0	0	0	0	0	0	0	0	0	0	0	0	0
2	1	0	1	1	1	0	1	0	0	0	3	0	0	1	2	3	1	0	0	2	4	1	3	2	2	2	0	1	1	2	2	1	2	2	2	2	3	4	1	2	4	1	1	0	0	2	3	2	1
6	11	9	6	6	5	7	6	4	10	4	5	5	7	9	10	7	7	9	10	11	9	11	6	6	6	6	9	4	3	3	3	4	5	3	3	3	3	3	3	2	3	3	1	0	0	0	0	0	0
2	3	2	2	4	0	2	1	1	1	1	1	1	2	0	1	0	1	2	0	0	0	0	0	0	1	0	0	1	5	5	5	5	3	3	3	1	2	2	3	1	5	1	1	1	0	0	0	0	0
0	2	2	0	1	0	1	1	1	1	0	1	1	1	0	1	0	0	1	0	0	1	1	1	2	2	2	1	2	2	0	0	2	1	1	1	0	0	2	0	1	2	1	2	1	2	1	1	2	1
0	0	0	0	0	0	0	0	0	0	0	0	0	0	0	0	0	0	0	0	0	0	0	0	0	0	0	0	0	0	0	0	0	0	0	0	0	0	0	0	0	0	0	0	0	0	0	0	0	0
1	1	3	2	2	1	2	0	2	0	0	1	1	1	1	1	1	1	0	1	1	1	1	1	1	1	1	2	2	0	0	0	1	1	0	0	1	0	1	1	0	1	0	2	1	1	1	1	3	3
0	0	0	0	0	0	0	0	0	0	0	0	0	0	0	0	0	0	0	0	0	0	0	0	0	0	0	0	0	0	0	0	0	0	0	0	0	0	0	0	0	0	0	0	0	0	0	0	0	0
3	2	3	2	2	2	4	1	3	4	3	3	1	3	4	1	1	4	5	2	4	4	4	3	5	4	2	2	7	7	5	7	4	4	4	5	4	3	3	5	6	3	3	4	6	3	6	6	6	5
5	4	6	5	4	8	4	7	3	6	3	6	1	4	3	0	2	2	3	4	2	3	3	3	4	2	3	3	3	2	3	2	1	2	1	2	5	1	1	1	3	2	3	2	2	3	2	7	6	4
9	13	11	12	9	11	12	13	9	12	1	4	6	4	4	2	2	4	5	14	11	10	10	7	4	4	10	12	5	3	5	5	2	5	5	3	6	4	6	5	5	5	6	4	5	5	7	5	12	15
0	0	0	0	1	0	1	0	0	0	0	0	0	0	2	1	1	3	2	0	0	2	2	3	1	0	0	0	1	1	1	1	0	0	2	2	3	2	1	1	1	0	0	0	1	0	1	1	0	1
20	17	14	24	24	31	18	24	24	17	20	17	16	16	19	4	10	19	1	0	0	0	12	14	15	14	15	15	16	17	13	14	20	16	17	20	23	27	13	31	21	23	6	7	8	6	7	6	11	9
0	0	0	0	0	0	0	0	0	0	0	0	0	0	0	0	0	0	0	0	0	0	0	0	0	0	0	0	0	0	0	0	0	0	1	0	1	0	0	0	0	0	1	3	2	3	3	2	2	2
6	5	4	5	6	6	4	5	5	5	6	5	3	4	5	4	6	4	3	3	7	5	6	5	5	5	4	4	3	3	1	1	1	2	2	2	1	2	1	1	1	2	2	4	3	3	3	3	3	3
3	4	3	2	3	5	3	3	2	3	1	1	1	2	3	1	1	1	0	1	2	1	1	1	2	1	2	3	2	1	2	1	2	1	1	2	2	3	3	1	1	1	0	0	0	0	0	1	2	2
0	0	0	0	0	0	0	0	0	0	0	0	0	0	0	0	0	1	0	0	0	0	0	0	0	0	0	0	0	0	0	0	0	0	0	1	0	0	0	0	0	0	1	0	1	0	0	0	1	0
0	0	0	0	0	0	0	0	0	0	0	0	0	0	0	0	0	0	0	0	0	0	0	0	0	0	0	0	0	0	0	0	0	0	0	0	0	0	0	0	0	0	0	0	0	0	0	0	0	0
2	1	1	1	1	1	1	0	0	0	0	0	0	0	0	2	2	0	1	1	0	0	0	1	1	1	1	0	1	1	1	1	1	2	2	2	2	0	2	2	2	2	0	0	0	0	0	0	0	0
0	0	0	0	0	0	0	0	0	0	0	0	0	0	0	0	0	0	0	0	0	0	0	0	0	0	0	0	0	0	0	0	0	0	0	0	0	0	0	0	0	0	0	0	0	0	0	0	0	0
0	0	0	0	0	0	0	0	0	0	0	0	0	0	0	0	0	0	0	0	0	0	0	0	0	0	0	0	0	0	0	0	0	0	0	0	0	0	0	0	0	0	0	0	0	0	0	0	0	0
0	0	0	0	0	0	0	0	0	0	0	0	0	0	0	0	0	0	0	0	0	0	0	0	0	0	0	0	0	0	0	0	0	0	0	0	0	0	0	0	0	0	0	0	0	0	0	0	0	0
0	0	0	1	0	0	0	0	0	0	0	0	0	0	1	0	0	0	0	0	0	1	0	0	0	0	0	0	0	0	1	0	0	0	1	0	0	1	0	0	0	0	0	0	0	0	0	0	0	0
0	0	0	0	0	0	0	0	0	0	0	0	0	0	0	0	0	0	0	0	0	0	0	0	0	0	0	0	0	0	0	0	0	0	0	0	0	0	0	0	0	0	0	0	0	0	0	0	0	0
0	0	0	0	0	0	0	0	0	0	0	0	0	0	0	1	0	0	0	0	0	0	0	0	0	0	0	0	0	0	0	0	0	0	0	0	0	0	0	0	0	0	0	0	0	0	0	0	0	0
6	3	3	5	6	7	6	6	5	6	4	5	5	4	4	2	2	3	3	3	3	1	3	3	4	3	4	3	0	1	1	1	0	0	0	0	0	1	1	0	1	0	1	2	3	3	1	2	3	2
[truncated: 300 more columns]
