# Supplementary material for: Identifying multiscale spatio-temporal patterns in human mobility using manifold learning
Source: PeerJ Comput Sci. 2020 Jun 15;6:e276. doi: 10.7717/peerj-cs.276 (PMC7924485; doi:10.7717/peerj-cs.276)
Supplement: Supplemental Information 1 [file peerj-cs-06-276-s001.zip › Supp/Data/CSV/Data_X1.csv]

-17.44
-17.369
-17.368
-17.369
-17.368
-17.366
-17.365
-17.361
-17.366
-17.364
-17.362
-17.363
-17.362
-17.361
-17.359
-17.361
-17.359
-17.36
-17.357
-17.354
-17.358
-17.356
-17.355
-17.355
-17.353
-17.353
-17.351
-17.352
-17.347
-17.349
-17.345
-17.347
-17.347
-17.345
-17.335
-17.337
-17.335
-17.339
-17.335
-17.334
-17.333
-17.329
-17.326
-17.328
-17.328
-17.322
-17.324
-17.32
-17.323
-17.319
-17.317
-17.317
-17.314
-17.316
-17.311
-17.313
-17.311
-17.309
-17.309
-17.307
-17.301
-17.305
-17.302
-17.306
-17.299
-17.3
-17.299
-17.285
-17.287
-17.289
-17.286
-17.286
-17.284
-17.286
-17.28
-17.28
-17.279
-17.276
-17.284
-17.277
-17.277
-17.28
-17.276
-17.272
-17.273
-17.27
-17.272
-17.269
-17.269
-17.267
-17.264
-17.262
-17.263
-17.263
-17.263
-17.259
-17.258
-17.257
-17.254
-17.259
-17.247
-17.247
-17.239
-17.236
-17.232
-17.232
-17.226
-17.224
-17.225
-17.205
-17.184
-17.178
-17.166
-17.165
-17.152
-17.146
-17.15
-17.151
-17.116
-17.137
-17.153
-17.12
-17.124
-17.13
-17.106
-17.11
-17.097
-17.09
-17.1
-17.077
-17.084
-17.079
-17.067
-17.046
-17.077
-17.052
-17.041
-17.017
-17.037
-17.017
-17.016
-17.037
-17.015
-17.007
-17.018
-17.021
-17.008
-17
-16.996
-16.985
-16.984
-17.001
-16.974
-16.978
-16.975
-16.972
-16.966
-16.967
-16.964
-16.95
-16.926
-16.953
-16.96
-16.96
-16.953
-16.942
-16.946
-16.948
-16.965
-16.948
-16.957
-16.929
-16.926
-16.902
-16.895
-16.86
-16.911
-16.871
-16.876
-16.864
-16.864
-16.854
-16.857
-16.836
-16.843
-16.831
-16.852
-16.838
-16.828
-16.842
-16.847
-16.825
-16.835
-16.793
-16.828
-16.802
-16.81
-16.803
-16.824
-16.819
-16.814
-16.817
-16.82
-16.809
-16.807
-16.784
-16.809
-16.783
-16.775
-16.785
-16.775
-16.778
-16.77
-16.771
-16.75
-16.717
-16.735
-16.721
-16.756
-16.712
-16.732
-16.723
-16.733
-16.743
-16.748
-16.754
-16.744
-16.711
-16.729
-16.699
-16.712
-16.711
-16.73
-16.663
-16.717
-16.677
-16.694
-16.659
-16.66
-16.725
-16.681
-16.678
-16.63
-16.617
-16.648
-16.656
-16.647
-16.632
-16.654
-16.649
-16.632
-16.649
-16.662
-16.616
-16.643
-16.615
-16.666
-16.618
-16.593
-16.614
-16.565
-16.636
-16.591
-16.584
-16.606
-16.617
-16.584
-16.56
-16.594
-16.547
-16.583
-16.545
-16.542
-16.577
-16.536
-16.558
-16.52
-16.524
-16.531
-16.496
-16.496
-16.504
-16.534
-16.543
-16.531
-16.521
-16.512
-16.49
-16.515
-16.497
-16.495
-16.47
-16.47
-16.48
-16.471
-16.48
-16.467
-16.478
-16.483
-16.481
-16.475
-16.474
-16.474
-16.467
-16.449
-16.462
-16.458
-16.445
-16.451
-16.412
-16.445
-16.444
-16.418
-16.431
-16.457
-16.43
-16.433
-16.421
-16.418
-16.415
-16.45
-16.419
-16.42
-16.394
-16.397
-16.428
-16.381
-16.438
-16.402
-16.392
-16.421
-16.411
-16.408
-16.398
-16.383
-16.389
-16.358
-16.367
-16.359
-16.363
-16.34
-16.366
-16.338
-16.371
-16.362
-16.354
-16.359
-16.375
-16.357
-16.321
-16.336
-16.346
-16.345
-16.319
-16.332
-16.346
-16.285
-16.325
-16.327
-16.291
-16.326
-16.334
-16.265
-16.312
-16.3
-16.303
-16.285
-16.306
-16.296
-16.275
-16.262
-16.256
-16.253
-16.269
-16.287
-16.279
-16.266
-16.258
-16.294
-16.285
-16.279
-16.264
-16.265
-16.257
-16.247
-16.258
-16.278
-16.258
-16.231
-16.251
-16.269
-16.24
-16.219
-16.263
-16.252
-16.231
-16.24
-16.228
-16.226
-16.223
-16.227
-16.226
-16.24
-16.218
-16.235
-16.232
-16.23
-16.237
-16.2
-16.23
-16.223
-16.214
-16.225
-16.223
-16.244
-16.205
-16.264
-16.217
-16.213
-16.21
-16.233
-16.211
-16.169
-16.156
-16.212
-16.19
-16.147
-16.19
-16.178
-16.161
-16.185
-16.182
-16.188
-16.16
-16.182
-16.149
-16.15
-16.121
-16.146
-16.183
-16.148
-16.127
-16.152
-16.124
-16.132
-16.149
-16.166
-16.073
-16.146
-16.135
-16.101
-16.105
-16.088
-16.12
-16.126
-16.134
-16.076
-16.098
-16.052
-16.114
-16.061
-16.078
-16.029
-16.076
-16.068
-16.075
-16.077
-16.053
-16.046
-16.027
-16.035
-16.034
-16.067
-16.053
-16.04
-16.012
-16.023
-16.017
-16.048
-16.019
-16.009
-16.012
-16.006
-15.974
-16.01
-15.984
-16.011
-15.999
-15.983
-16.005
-15.992
-15.978
-16.013
-15.997
-16.006
-15.998
-16.008
-16.001
-15.996
-15.917
-15.946
-15.946
-15.964
-15.95
-16.002
-15.972
-15.935
-15.919
-15.943
-15.919
-15.935
-15.912
-16.022
-15.952
-15.951
-15.917
-15.883
-15.932
-15.896
-15.905
-15.886
-15.887
-15.907
-15.891
-15.935
-15.9
-15.921
-15.878
-15.906
-15.899
-15.888
-15.864
-15.871
-15.868
-15.86
-15.887
-15.891
-15.836
-15.855
-15.868
-15.866
-15.826
-15.817
-15.875
-15.86
-15.896
-15.817
-15.854
-15.801
-15.837
-15.818
-15.828
-15.841
-15.785
-15.785
-15.822
-15.821
-15.798
-15.779
-15.792
-15.796
-15.76
-15.767
-15.743
-15.743
-15.785
-15.745
-15.762
-15.737
-15.76
-15.732
-15.747
-15.761
-15.769
-15.722
-15.765
-15.749
-15.745
-15.751
-15.693
-15.692
-15.737
-15.702
-15.723
-15.724
-15.672
-15.666
-15.7
-15.699
-15.656
-15.711
-15.634
-15.655
-15.688
-15.701
-15.64
-15.667
-15.646
-15.65
-15.718
-15.611
-15.649
-15.636
-15.67
-15.627
-15.64
-15.616
-15.617
-15.656
-15.6
-15.595
-15.574
-15.619
-15.636
-15.611
-15.579
-15.635
-15.588
-15.609
-15.555
-15.584
-15.575
-15.617
-15.579
-15.533
-15.541
-15.592
-15.569
-15.55
-15.548
-15.524
-15.564
-15.531
-15.558
-15.553
-15.515
-15.545
-15.535
-15.551
-15.517
-15.499
-15.604
-15.536
-15.515
-15.539
-15.494
-15.515
-15.483
-15.512
-15.536
-15.531
-15.505
-15.524
-15.489
-15.486
-15.501
-15.482
-15.476
-15.477
-15.454
-15.474
-15.467
-15.468
-15.468
-15.445
-15.416
-15.456
-15.434
-15.445
-15.457
-15.414
-15.424
-15.378
-15.41
-15.402
-15.393
-15.397
-15.371
-15.379
-15.376
-15.363
-15.344
-15.336
-15.328
-15.373
-15.321
-15.337
-15.313
-15.3
-15.298
-15.299
-15.229
-15.276
-15.263
-15.25
-15.265
-15.222
-15.226
-15.246
-15.265
-15.268
-15.206
-15.204
-15.194
-15.217
-15.16
-15.233
-15.165
-15.21
-15.188
-15.201
-15.147
-15.194
-15.163
-15.159
-15.126
-15.147
-15.134
-15.123
-15.07
-15.108
-15.083
-15.085
-15.075
-15.053
-15.085
-15.094
-15.01
-15.023
-15.129
-15.062
-15.049
-15.007
-15.006
-14.972
-15.007
-14.993
-14.985
-14.969
-14.962
-14.986
-14.881
-14.975
-14.953
-14.943
-14.94
-14.937
-14.941
-14.904
-14.937
-14.925
-14.935
-14.933
-14.912
-14.916
-14.914
-14.911
-14.883
-14.911
-14.889
-14.886
-14.927
-14.875
-14.845
-14.815
-14.812
-14.805
-14.869
-14.902
-14.817
-14.866
-14.797
-14.83
-14.846
-14.836
-14.813
-14.796
-14.793
-14.815
-14.801
-14.769
-14.781
-14.75
-14.71
-14.707
-14.755
-14.705
-14.754
-14.731
-14.73
-14.703
-14.693
-14.729
-14.672
-14.682
-14.715
-14.708
-14.64
-14.626
-14.583
-14.608
-14.634
-14.59
-14.643
-14.557
-14.592
-14.618
-14.547
-14.57
-14.54
-14.577
-14.578
-14.549
-14.53
-14.487
-14.561
-14.537
-14.538
-14.52
-14.488
-14.523
-14.451
-14.504
-14.491
-14.461
-14.421
-14.445
-14.485
-14.415
-14.462
-14.413
-14.428
-14.405
-14.339
-14.391
-14.324
-14.34
-14.345
-14.351
-14.375
-14.326
-14.305
-14.367
-14.326
-14.284
-14.284
-14.332
-14.305
-14.283
-14.22
-14.233
-14.291
-14.227
-14.209
-14.186
-14.227
-14.176
-14.149
-14.188
-14.212
-14.213
-14.198
-14.152
-14.194
-14.186
-14.148
-14.18
-14.153
-14.158
-14.164
-14.173
-14.126
-14.122
-14.091
-14.115
-14.073
-14.055
-14.081
-14.072
-14.072
-14.026
-14.046
-14.038
-13.996
-13.994
-14.033
-13.972
-14.017
-13.982
-14.045
-13.979
-13.947
-13.918
-13.95
-13.954
-13.954
-13.954
-13.907
-13.877
-13.912
-13.921
-13.843
-13.863
-13.826
-13.825
-13.816
-13.852
-13.794
-13.806
-13.796
-13.773
-13.747
-13.805
-13.736
-13.803
-13.735
-13.734
-13.73
-13.756
-13.754
-13.566
-13.701
-13.707
-13.708
-13.71
-13.731
-13.669
-13.673
-13.537
-13.669
-13.615
-13.622
-13.606
-13.644
-13.588
-13.587
-13.583
-13.568
-13.567
-13.54
-13.536
-13.597
-13.561
-13.442
-13.55
-13.521
-13.464
-13.508
-13.48
-13.51
-13.48
-13.451
-13.469
-13.473
-13.468
-13.412
-13.456
-13.425
-13.431
-13.446
-13.414
-13.397
-13.378
-13.34
-13.363
-13.357
-13.321
-13.324
-13.35
-13.301
-13.32
-13.271
-13.232
-13.259
-13.293
-13.255
-13.262
-13.247
-13.183
-13.186
-13.116
-13.121
-13.132
-13.152
-13.1
-13.102
-13.179
-13.012
-13.025
-12.989
-13.01
-12.952
-13
-12.966
-13.046
-12.95
-12.952
-12.974
-12.919
-12.832
-12.98
-12.852
-12.873
-12.865
-12.863
-12.948
-12.903
-12.871
-12.831
-12.858
-12.924
-12.793
-12.771
-12.8
-12.768
-12.777
-12.768
-12.709
-12.769
-12.729
-12.707
-12.716
-12.723
-12.701
-12.682
-12.707
-12.654
-12.625
-12.658
-12.612
-12.678
-12.612
-12.588
-12.59
-12.557
-12.527
-12.5
-12.541
-12.511
-12.468
-12.474
-12.483
-12.462
-12.47
-12.459
-12.446
-12.455
-12.487
-12.482
-12.381
-12.459
-12.412
-12.392
-12.465
-12.449
-12.342
-12.426
-12.344
-12.375
-12.318
-12.382
-12.328
-12.348
-12.407
-12.306
-12.278
-12.277
-12.268
-12.23
-12.317
-12.218
-12.231
-12.169
-12.231
-12.27
-12.211
-12.216
-12.233
-12.211
-12.204
-12.171
-12.207
-12.17
-12.183
-12.159
-12.097
-12.095
-12.117
-12.14
-12.112
-12.038
-12.062
-11.996
-12.025
-12.02
-11.879
-11.916
-11.931
-11.892
-11.751
-11.683
-11.733
-11.662
-11.702
-11.633
-11.685
-11.614
-11.567
-11.556
-11.535
-11.503
-11.441
-11.482
-11.441
-11.449
-11.451
-11.373
