# Supplementary material for: Identifying multiscale spatio-temporal patterns in human mobility using manifold learning
Source: PeerJ Comput Sci. 2020 Jun 15;6:e276. doi: 10.7717/peerj-cs.276 (PMC7924485; doi:10.7717/peerj-cs.276)
Supplement: Supplemental Information 1 [file peerj-cs-06-276-s001.zip › Supp/Data/CSV/Data_Z.csv]

-0.00017033	-0.00023726	-0.00024095	-0.0002564	-0.00027313	-0.00030221	-0.00030337	-0.00025375	-0.00029871	-0.00028443	-0.00030729	-0.00028468	-0.00025276	-0.00025135	-0.00033399	-0.00029282	-0.00037391	-0.00025533	-0.0002909	-0.00028405	-0.00032473	-0.00030828	-0.0003046	-0.00031161	-0.00032299	-0.00037049	-0.00032997	-0.00026669	-0.0003221	-0.00036404	-0.0003633	-0.00031993	-0.00039452	-0.00036304	-0.00035994	-0.00039643	-0.00034908	-0.0003618	-0.00031901	-0.00035126	-0.00033344	-0.00030327	-0.00032486	-0.00035621	-0.00032032	-0.00029117	-0.00030549	-0.00032342	-0.00032243	-0.00029973
-0.00061422	-0.00058589	-0.00047689	-0.00046217	-0.00051497	-0.00054512	-0.00051625	-0.00053422	-0.00045571	-0.00049922	-0.00055678	-0.00051155	-0.00045189	-0.0005441	-0.00044929	-0.00040792	-0.00055304	-0.00079039	-0.0006351	-0.00061432	-0.00056154	-0.00050714	-0.00058154	-0.00065096	-0.00054593	-0.00055421	-0.00059556	-0.00078141	-0.00048366	-0.00052594	-0.00069339	-0.00056425	-0.00047975	-0.00061047	-0.00053979	-0.00042846	-0.00054262	-0.00046127	-0.00070008	-0.00060167	-0.0005	-0.0005234	-0.00067634	-0.0007119	-0.00060312	-0.00062322	-0.00064471	-0.00055085	-0.00056456	-0.00055745
-0.00037882	-0.00043186	-0.00041796	-0.00042491	-0.00052512	-0.00044827	-0.00044931	-0.00039952	-0.00043407	-0.00035166	-0.00034967	-0.00040624	-0.00042952	-0.00043042	-0.00039988	-0.00036187	-0.00049257	-0.0005451	-0.00041968	-0.00046441	-0.00045416	-0.0007663	-0.0004061	-0.00048688	-0.00037013	-0.00048701	-0.00039984	-0.00046318	-0.00033819	-0.00029632	-0.00055705	-0.00038502	-0.00032963	-0.0003384	-0.00032948	-0.00033915	-0.00032506	-0.00038015	-0.00043021	-0.000278	-0.00035542	-0.00040939	-0.00032822	-0.00035592	-0.0004446	-0.00036449	-0.00032056	-0.00027392	-0.00040553	-0.00042579
-0.00044295	-0.00035999	-0.00047783	-0.00056546	-0.00059561	-0.00041446	-0.00056784	-0.00046786	-0.00049116	-0.00035451	-0.00059502	-0.00081421	-0.0003444	-0.00047501	-0.00079571	-0.00096168	-0.00085479	-0.00075486	-0.00092151	-0.00062063	-0.00065998	-0.00093954	-0.00087993	-0.00050917	-0.00057205	-0.00077162	-0.00069515	-0.00010869	-0.00058557	-0.00076196	-0.00078246	-0.0008047	-0.00073541	-0.00061556	-0.00076127	-0.00046819	-0.00067302	-0.00060426	-0.00060187	-0.0005795	-0.00085589	-0.00067537	-0.00054267	-0.00027507	-0.00048259	-0.00032317	-0.00031604	-0.00054412	-0.00034363	-0.00057922
-0.00042602	-0.00061646	-0.00061654	-0.0005489	-0.00050105	-0.0005497	-0.00062692	-0.00059392	-0.00057695	-0.00051463	-0.00052259	-0.00065023	-0.00063975	-0.00058378	-0.00050249	-0.00048273	-0.00050469	-0.00055182	-0.00057417	-0.00053023	-0.00060618	-0.00064756	-0.0004981	-0.00053756	-0.00048457	-0.00061424	-0.00051036	-0.0006098	-0.00046751	-0.00046448	-0.00041955	-0.00043216	-0.00029938	-0.00053583	-0.00044877	-0.00046973	-0.00043457	-0.00055875	-0.00052969	-0.00049428	-0.00041506	-0.00047531	-0.00054674	-0.00051439	-0.00056342	-0.00047167	-0.0004061	-0.00054145	-0.00045525	-0.00059713
-0.00057722	-0.00064363	-0.00052665	-0.00044124	-0.00052829	-0.00052982	-0.0003771	-0.00055176	-0.00033707	-0.00053457	-0.00047393	-0.00042503	-0.00051089	-0.0005849	-0.00058017	-0.00036422	-0.00057086	-0.00056444	-0.00055606	-0.00039661	-0.00048982	-0.00043664	-0.00039687	-0.00057376	-0.00058155	-0.00040637	-0.00035691	-0.00040347	-0.00038186	-0.0004855	-0.00059318	-0.00057368	-0.00050331	-0.00043735	-0.00053009	-0.00040518	-0.00042593	-0.00050888	-0.00051129	-0.00065941	-0.00064064	-0.00053599	-0.00036723	-0.00053538	-0.00042389	-0.00034033	-0.00047565	-0.00048052	-0.00050685	-0.00052345
-0.00042664	-0.00076383	-0.0005696	-0.00073975	-0.00082261	-0.00093002	-0.00061737	-0.00061333	-0.00067781	-0.00046346	-0.00066751	-0.00064454	-0.00050817	-0.0006971	-0.00063415	-0.00033985	-0.00043075	-0.00082238	-0.00024935	-0.00034459	-0.00068666	-0.00049372	-0.00073425	-0.00041388	-0.00045707	-0.000517	-0.00055673	-0.00054734	-0.00054499	-0.00035731	-0.00044559	-0.00073679	-0.00040936	-0.00038909	-0.00065981	-0.00072917	-0.00073921	-0.00065025	-0.00071411	-0.00034776	-0.00053917	-0.00057839	-0.00077138	-0.00069178	-0.00063101	-0.00063652	-0.00050857	-0.0006646	-0.00063655	-0.0006382
-0.00055195	-0.0010755	-0.0013094	-0.0002662	-0.0007791	-0.0008398	-0.00058233	-0.001017	-0.00062384	-0.001127	-0.00073646	-0.00051588	-0.00050927	-0.00028725	-0.00032207	-0.00056438	-0.00073695	-0.00082744	-0.00096608	-0.00086882	-0.00075785	-0.00071841	-0.0005068	-0.00064935	-0.00096443	-0.0013704	-0.00039619	-0.0006263	-0.00061875	-0.00065939	-0.00072385	-0.0003289	-0.00053572	-0.0005193	-0.00049831	-0.00047715	-0.00072943	-0.00028695	-0.00026654	-0.00089322	-0.00049876	-0.00046836	-0.00044373	-0.00028598	-0.00049687	-0.00048687	-0.00063449	-0.00028553	-9.7017e-05	-0.00066892
-0.00054143	-0.00057661	-0.00063772	-0.00063986	-0.00061427	-0.00062825	-0.00060578	-0.00066587	-0.00065926	-0.00047226	-0.0005357	-0.00062244	-0.00064277	-0.00071877	-0.00044196	-0.00048123	-0.00049224	-0.0005657	-0.00052	-0.00053591	-0.0004881	-0.00047629	-0.00049017	-0.00032356	-0.00046072	-0.00054891	-0.00040828	-0.00032019	-0.00047387	-0.00044329	-0.00060725	-0.00062059	-0.00061046	-0.0004983	-0.00065879	-0.00041521	-0.00053086	-0.00053099	-0.00051748	-0.00052401	-0.00051333	-0.00048303	-0.00053732	-0.00063947	-0.00054152	-0.00061926	-0.00056703	-0.0005648	-0.00088595	-0.00054114
-0.00055704	-0.00075181	-0.00058032	-0.00055777	-0.00065027	-0.00055927	-0.0006351	-0.00063547	-0.00065266	-0.00062385	-0.00070088	-0.00081482	-0.00058048	-0.00069871	-0.00073082	-0.00064911	-0.0006263	-0.00057276	-0.00062323	-0.0007874	-0.0008006	-0.00058296	-0.00064901	-0.00066146	-0.00083738	-0.00073645	-0.00081074	-0.00061013	-0.00055785	-0.0006859	-0.00068986	-0.0005377	-0.00051947	-0.00056226	-0.00056504	-0.00058179	-0.00048594	-0.00066278	-0.00063842	-0.00086218	-0.00078323	-0.00052572	-0.00067908	-0.00071564	-0.00052499	-0.00071784	-0.00052589	-0.00063711	-0.00063481	-0.00058239
2.7092e-51	3.8716e-50	-1.8165e-51	-1.848e-51	-2.1754e-50	4.5012e-51	4.8047e-52	7.3028e-51	1.1426e-50	7.1381e-51	2.0901e-50	5.2068e-51	1.1427e-50	7.1388e-51	1.1383e-50	5.3602e-51	6.8133e-52	-8.3521e-50	7.373e-51	1.3938e-50	5.0323e-51	2.2906e-50	-1.2112e-50	-2.645e-50	-5.1855e-50	1.8516e-50	4.1912e-52	9.2265e-52	-1.1431e-50	-9.8284e-51	4.5883e-51	-2.971e-51	-5.9874e-51	-1.5383e-50	7.1724e-51	-1.1336e-50	3.5001e-50	8.6252e-51	2.5311e-51	1.0126e-50	9.29e-51	6.8371e-50	9.6863e-51	-3.4552e-51	-1.2386e-50	-1.8903e-49	5.9031e-50	9.9056e-51	-2.341e-50	5.5521e-50
-0.00053099	-0.00064635	-0.00078617	-0.0004416	-0.00047496	-0.00053507	-0.00057788	-0.00070378	-0.00049144	-0.00062783	-0.00069942	-0.00053169	-0.00065635	-0.00043822	-0.00055585	-0.00040909	-0.00061353	-0.000421	-0.00047271	-0.00046845	-0.00029623	-0.00050983	-0.00025101	-0.00043009	-0.00050163	-0.00081257	-0.00043679	-0.00057502	-0.00041741	-0.0004063	-0.00064787	-0.00039593	-0.00064925	-0.00057861	-0.00059302	-0.00031122	-0.00055273	-0.00053257	-0.0004809	-0.00029592	-0.0006324	-0.00048401	-0.00072747	-0.00072814	-0.00071589	-0.00086309	-0.00079539	-0.00067927	-0.00046835	-0.00080166
-0.00062725	-0.00043856	-0.00069271	-0.00060984	-0.00051358	-0.00074021	-0.00041213	-0.00072153	-0.0007015	-0.00058568	-0.00049473	-0.00063661	-0.00051309	-0.00050367	-0.00051814	-0.00039206	-0.00045915	-0.00067931	-0.00050464	-0.00047044	-0.00044118	-0.00066509	-0.00036119	-0.0007383	-0.00050722	-0.0006758	-0.00050042	-0.00032644	-0.00046931	-0.00057269	-0.00061425	-0.0005606	-0.00085457	-0.00085791	-0.00076164	-0.00067345	-0.00047628	-0.00075124	-0.00062929	-0.00062483	-0.00053573	-0.00062514	-0.00033705	-0.00051583	-0.00060297	-0.00052457	-0.0006874	-0.00051128	-0.00053384	-0.00050626
-0.00037823	-0.00034011	-0.00033812	-0.00037715	-0.00031498	-0.00037866	-0.00044499	-0.00046853	-0.00035868	-0.00043317	-0.00039664	-0.00030823	-0.00040192	-0.00057207	-0.00020237	-0.00034605	-0.00030918	-0.00043803	-0.00026944	-0.00049772	-0.00048992	-0.00041572	-0.00041967	-0.00047243	-0.00030479	-0.00030984	-0.00032719	-0.00050747	-0.00033123	-0.00044946	-0.00025351	-0.00029325	-0.00029098	-0.00033241	-0.00024739	-0.00020983	-0.00028548	-0.00023788	-0.00039976	-0.0001443	-0.00026304	-0.00028991	-0.00027229	-0.00045494	-0.00035524	-0.00029321	-0.00041646	-0.00041256	-0.00041781	-0.00029739
-0.00050866	-0.00072346	-0.00031041	-0.0004185	-0.00063781	-0.00059834	-0.00061553	-0.00071951	-0.00072762	-0.00071472	-0.00057736	-0.0005176	-0.00061466	-0.00060967	-0.000935	-0.00063247	-0.00043077	-0.00068518	-0.00059066	-0.00053865	-0.00037251	-0.00082132	-0.00056908	-0.00050677	-0.00058286	-0.00053613	-0.0004802	-0.00058863	-0.00067012	-0.00044339	-0.00054045	-0.00079056	-0.00079231	-0.00063022	-0.0010432	-0.00074921	-0.00055853	-0.00053295	-0.000539	-0.00078708	-0.00073857	-0.00067217	-0.00039297	-0.00044475	-0.00050059	-0.00035407	-0.00041694	-0.00044131	-0.00046207	-0.00067919
-0.00035131	-0.00048775	-0.00061104	-0.00041033	-0.0003979	-0.0005193	-0.00040882	-0.00046807	-0.00055023	-0.000475	-0.00048388	-0.00046851	-0.00039041	-0.00034514	-0.00024412	-0.00038221	-0.00027067	-0.00071382	-0.00028973	-0.00038895	-0.00023645	-0.00042413	-0.00038823	-0.00033804	-0.00032931	-0.00029566	-0.00021308	-0.00034189	-0.00045264	-0.00034107	-0.00036942	-0.00047677	-0.00034611	-0.00028016	-0.00028372	-0.00037707	-0.00022794	-0.00044265	-0.00053912	-0.00046272	-0.00066381	-0.00028921	-0.00036564	-0.00053495	-0.00046404	-0.00041004	-0.00077761	-0.00037401	-0.00034895	-0.00048444
-0.0005811	-0.00098179	-0.00068445	-0.00064053	-0.00065071	-0.00075497	-0.00053556	-0.00057678	-0.00067225	-0.00060824	-0.00045385	-0.00032838	-0.00065371	-0.00057724	-0.00042771	-0.00040267	-0.00040883	-0.00041198	-0.00024066	-0.0002653	-0.00027207	-0.00042603	-0.00046524	-0.00033972	-0.0004485	-0.0004414	-0.00027495	-0.00023282	-0.00059577	-0.00033029	-0.00059129	-0.00048251	-0.00061798	-0.00065259	-0.00043735	-0.00044577	-0.0005116	-0.00043717	-0.00056886	-0.00038901	-0.00047881	-0.00029576	-0.00031858	-0.00029263	-0.00031556	-0.00048155	-0.00058503	-0.00032024	-0.00056051	-0.00039933
-0.00044193	-0.00057266	-0.00059012	-0.0003934	-0.00051393	-0.00036618	-0.00059538	-0.00048993	-0.00046431	-0.00045997	-0.00037543	-0.00040915	-0.0005266	-0.00054221	-0.00032676	-0.00038773	-0.00044454	-0.00046525	-0.00047068	-0.00056959	-0.0004527	-0.00042235	-0.00061838	-0.0004838	-0.00039988	-0.00050965	-0.00053326	-0.00045617	-0.00041867	-0.00045656	-0.000406	-0.00036309	-0.00044441	-0.00041626	-0.0003313	-0.0003131	-0.00028933	-0.00036392	-0.0003603	-0.00034197	-0.00037513	-0.00049567	-0.00047611	-0.00055113	-0.00048387	-0.00037696	-0.00042536	-0.00037798	-0.00047425	-0.00045055
-0.00039118	-0.00038032	-0.00059125	-0.00034687	-0.00044263	-0.00039558	-0.00039164	-0.00035947	-0.00037857	-0.00024472	-0.0004526	-0.00047754	-0.00023638	-0.00037625	-0.00022808	-0.00031624	-0.00019957	-0.00022075	-0.00019164	-0.00055355	-0.0002608	-0.00017552	-0.00026329	-0.00024864	-0.00039282	-0.00032622	-0.00022545	-0.00058492	-0.00029647	-0.00030789	-0.00053713	-0.00037354	-0.00050163	-0.00030223	-0.00048789	-0.00010069	-0.00023912	-0.0004447	-0.00041396	-0.00036103	-0.00047177	-0.00072967	-0.00016927	-0.00024641	-0.00037452	-0.00023139	-0.00031373	-0.0003736	-0.00017426	-0.00035345
-0.00057387	-0.00066222	-0.00062129	-0.00052725	-0.00066795	-0.00061352	-0.0005691	-0.00074044	-0.00059438	-0.00045158	-0.00048261	-0.00048027	-0.00062801	-0.00049859	-0.00042987	-0.00048309	-0.00047135	-0.00053417	-0.00038846	-0.00045041	-0.00054992	-0.00043745	-0.00055079	-0.00039341	-0.0004656	-0.00051262	-0.00043177	-0.00052991	-0.000565	-0.00086112	-0.00059126	-0.00075185	-0.00078389	-0.0006775	-0.00064359	-0.00046424	-0.00057116	-0.00059519	-0.00075254	-0.00069356	-0.00063017	-0.00080625	-0.00043038	-0.00043415	-0.00051405	-0.00042082	-0.00045889	-0.00041066	-0.00047843	-0.00046519
-0.00049711	-0.00062394	-0.0006889	-0.00048147	-0.00046081	-0.00043539	-0.0005185	-0.00060606	-0.00057695	-0.00052858	-0.0005498	-0.00059534	-0.00058139	-0.00051527	-0.00059422	-0.00050749	-0.00052057	-0.00055455	-0.00045904	-0.00041164	-0.00052652	-0.00050534	-0.00050889	-0.00064164	-0.00048036	-0.00057576	-0.00045131	-0.00040604	-0.00065593	-0.00073568	-0.00071066	-0.00054139	-0.00064843	-0.00064146	-0.00060242	-0.00051509	-0.00075932	-0.00052425	-0.000547	-0.00073866	-0.00062043	-0.00063047	-0.0006562	-0.00042098	-0.00049538	-0.00059651	-0.00052707	-0.00063601	-0.00049141	-0.00059857
-0.00052765	-0.00046516	-0.00051161	-0.00042338	-0.00027485	-0.00029474	-0.00051696	-0.00039825	-0.00052786	-0.0002415	-0.00034796	-0.00029047	-0.00053654	-0.00045775	-0.00056986	-0.00035576	-0.00033068	-0.00066073	-0.00055414	-0.00059065	-0.00055833	-0.00043896	-0.00049419	-0.00094351	-0.00079503	-0.00053319	-0.00047484	-0.00057437	-0.0004809	-0.00027945	-0.00023153	-0.0004587	-0.0004266	-0.00043454	-0.00061307	-0.00044947	-0.00023531	-0.00016966	-0.00046274	-0.0005016	-0.00050682	-0.0004772	-0.00045444	-0.00055762	-0.00046896	-0.00085339	-0.00082602	-0.00070031	-0.00066698	-0.00027943
-0.00054616	-0.00062934	-0.00062296	-0.00065489	-0.00063602	-0.00059772	-0.00071478	-0.00080642	-0.00058152	-0.00072188	-0.00050814	-0.00060577	-0.00070419	-0.00049943	-0.00075749	-0.00056059	-0.00072778	-0.00081961	-0.00082144	-0.00064183	-0.00072657	-0.00065562	-0.00071257	-0.00056661	-0.00059683	-0.00067475	-0.0005952	-0.00076467	-0.00046772	-0.00059654	-0.00057976	-0.00046481	-0.00058351	-0.00042013	-0.00043767	-0.00045243	-0.00066146	-0.00040515	-0.00049961	-0.00058723	-0.00050331	-0.00058725	-0.00058107	-0.00072151	-0.00093747	-0.00062951	-0.00044657	-0.00079119	-0.00056353	-0.00061824
-0.00047435	-0.00048531	-0.00032168	-0.0003894	-0.00025797	-0.00042702	-0.00045192	-0.00051233	-0.00059739	-0.00043412	-0.00069818	-0.00066189	-0.00066231	-0.00062437	-0.0003718	-0.00040245	-0.00036822	-0.00051326	-0.00047467	-0.00063616	-0.00047067	-0.00051482	-0.00056903	-0.00041752	-0.00034557	-0.00042356	-0.00053025	-0.00063479	-0.0005586	-0.00076847	-0.00062379	-0.00054395	-0.00042471	-0.00063529	-0.00049007	-0.00068534	-0.00036248	-0.00064446	-0.00049359	-0.00063839	-0.00085919	-0.00057789	-0.00037476	-0.0006386	-0.00049789	-0.00030912	-0.00062958	-0.00056102	-0.00051463	-0.00042316
-0.00035689	-0.00053409	-0.0004841	-0.00028269	-0.00046231	-0.0004114	-0.00056046	-0.00046692	-0.0004513	-0.00049262	-0.00051577	-0.00051483	-0.00037164	-0.00053454	-0.00078706	-0.0005823	-0.00059604	-0.00060535	-0.0008847	-0.00077364	-0.00072473	-0.00071898	-0.00075936	-0.0007196	-0.00078401	-0.00074111	-0.00066104	-0.00070633	-0.00064824	-0.00040631	-0.00046522	-0.00065017	-0.00062353	-0.00077228	-0.0007299	-0.00064555	-0.00068489	-0.00050895	-0.00066077	-0.00042819	-0.00063561	-0.00062205	-0.00055769	-0.00051156	-0.00065793	-0.00047779	-0.000498	-0.00058934	-0.00042703	-0.00054031
-0.00030765	-0.00043465	-0.00037989	-0.00037866	-0.00029888	-0.00038552	-0.00035786	-0.00035473	-0.00037256	-0.00038421	-0.00039949	-0.00039626	-0.00028854	-0.00030771	-0.00032452	-0.00033699	-0.00034456	-0.00045013	-0.00040037	-0.00040081	-0.00041748	-0.00039131	-0.00035344	-0.0003976	-0.00034259	-0.00037622	-0.00035827	-0.00040849	-0.00037329	-0.00035608	-0.00033016	-0.00036685	-0.00032303	-0.00030408	-0.00027558	-0.00028995	-0.00036128	-0.00033926	-0.00041701	-0.00030126	-0.0003822	-0.00036563	-0.0003029	-0.00033837	-0.00029112	-0.00025893	-0.00033149	-0.00034853	-0.00029076	-0.00032374
-0.00042571	-0.00065745	-0.00048833	-0.00047385	-0.00050355	-0.00043615	-0.00054506	-0.00049574	-0.00045581	-0.0005146	-0.00038414	-0.00044286	-0.0003656	-0.00048391	-0.00038397	-0.00049515	-0.00064449	-0.00059829	-0.00048974	-0.00039881	-0.00040572	-0.00027378	-0.00037916	-0.00033775	-0.00042827	-0.00047757	-0.00045706	-0.00039833	-0.00044534	-0.00061919	-0.00042843	-0.00067731	-0.00053107	-0.0005347	-0.00046225	-0.00041425	-0.00057211	-0.00060096	-0.00049885	-0.00050313	-0.00052099	-0.0006318	-0.00030332	-0.00050186	-0.0005617	-0.00063806	-0.00046939	-0.00037327	-0.00043544	-0.00041284
-0.00021733	-0.00052529	-0.00047052	-0.00049556	-0.0007003	-0.00053848	-0.00053722	-0.00051513	-0.00033462	-0.00043382	-0.00058433	-0.00040095	-0.00027409	-0.00044727	-0.00071409	-0.00030277	-0.00051777	-0.00021278	-0.0002459	-0.00034645	-0.00041953	-0.00056259	-0.00036882	-0.00069079	-0.00058894	-0.00053782	-0.00067592	-0.00051834	-0.00073435	-0.00082558	-0.0010218	-0.00095625	-0.00052214	-0.00067588	-0.00085399	-0.0005614	-0.00064184	-0.00074212	-0.0008198	-0.0008382	-0.00090583	-0.00099458	-0.00072743	-0.00054116	-0.00039531	-0.00059055	-0.00069407	-0.00056147	-0.00058238	-0.00056177
-0.00076683	-0.00076235	-0.00074209	-0.00072595	-0.0010096	-0.00051231	-0.0007083	-0.00083816	-0.00089174	-0.00062653	-0.00071045	-0.0008979	-0.00089501	-0.00091412	-0.00048585	-0.00052254	-0.00045374	-0.00059849	-0.00071336	-0.00058086	-0.00056833	-0.00061666	-0.0005885	-0.00054083	-0.00058687	-0.00060398	-0.00055798	-0.00055062	-0.0005894	-0.00071626	-0.00064404	-0.00065075	-0.00078817	-0.00066598	-0.00053882	-0.00065573	-0.00067893	-0.00058972	-0.00057328	-0.00091641	-0.00062582	-0.00074173	-0.0005727	-0.00066852	-0.00062372	-0.00057058	-0.00060976	-0.00054218	-0.0004802	-0.00062982
-0.00052163	-0.00052357	-0.00045846	-0.00031777	-0.00052221	-0.00037709	-0.00042762	-0.00062789	-0.00052483	-0.00047811	-0.00047278	-0.00033109	-0.00057429	-0.00065745	-0.0005192	-0.00047778	-0.00050469	-0.00076339	-0.00049193	-0.00033074	-0.00042731	-0.00048351	-0.00040867	-0.00048302	-0.00056447	-0.00037403	-0.00049595	-0.00054784	-0.00047053	-0.00029533	-0.00028538	-0.00040805	-0.00057333	-0.00036595	-0.00033517	-0.00041266	-0.00058374	-0.00038333	-0.00058119	-0.00055425	-0.00053138	-0.00055669	-0.00059014	-0.00050502	-0.00079527	-0.00051678	-0.00053198	-0.00051007	-0.00058531	-0.00048543
-0.00045938	-0.00048113	-0.00048971	-0.00058255	-0.00056663	-0.00051975	-0.00062415	-0.00039028	-0.00057526	-0.00035871	-0.000486	-0.00031183	-0.00053491	-0.00040206	-0.00032365	-0.00038099	-0.00065669	-0.00062366	-0.00033394	-0.00047121	-0.0005626	-0.00049821	-0.00037258	-0.0003678	-0.00047749	-0.00041471	-0.00056303	-0.0004546	-0.00039742	-0.00054596	-0.00068706	-0.0006247	-0.00057921	-0.00068227	-0.00060206	-0.00058667	-0.00057195	-0.00042986	-0.00058034	-0.00041014	-0.00057875	-0.00064337	-0.00057199	-0.0003259	-0.00049372	-0.00038866	-0.00047789	-0.00034953	-0.00040486	-0.00031787
-0.00061762	-0.00049205	-0.00036566	-0.00044995	-0.0003096	-0.00054173	-0.00046664	-0.00055042	-0.00054261	-0.0003755	-0.0005678	-0.00049364	-0.00041062	-0.00076598	-0.00029468	-0.00058088	-0.00049557	-0.00053533	-0.00058733	-0.00058952	-0.00072269	-0.00041839	-0.00044374	-0.00061473	-0.00058373	-0.00069822	-0.000543	-0.00040066	-0.00060774	-0.00052419	-0.00055172	-0.00059745	-0.00057859	-0.00063712	-0.00055587	-0.0005862	-0.00064836	-0.00056412	-0.00059824	-0.00067941	-0.00057565	-0.00068725	-0.00041991	-0.00054502	-0.00036415	-0.0006345	-0.00063468	-0.00039125	-0.00036362	-0.00047077
-0.00053114	-0.00068175	-0.00060446	-0.00049559	-0.00052739	-0.00053733	-0.00051819	-0.00053304	-0.00046077	-0.00062495	-0.00050878	-0.0005008	-0.00049999	-0.00053895	-0.00056826	-0.00046779	-0.00041818	-0.0004685	-0.00058673	-0.00060242	-0.00054726	-0.00053481	-0.00058413	-0.0005184	-0.00046483	-0.00046637	-0.00064209	-0.00058981	-0.00053995	-0.00049397	-0.00050394	-0.00060815	-0.00061349	-0.00054319	-0.00061283	-0.00059086	-0.00058035	-0.00054851	-0.00057753	-0.000596	-0.00064283	-0.00058629	-0.00077192	-0.00066879	-0.00073017	-0.00056106	-0.00071159	-0.00066958	-0.00064442	-0.00067356
-0.00031618	-0.00039377	-0.00034307	-0.00035384	-0.00039456	-0.00036293	-0.00041546	-0.0003773	-0.00030292	-0.00037343	-0.00036015	-0.0002319	-0.00034525	-0.00026267	-0.00043097	-0.00031822	-0.00034082	-0.00039562	-0.00046301	-0.00059538	-0.00042665	-0.00039663	-0.00042793	-0.00030357	-0.00035837	-0.00039189	-0.00042724	-0.00042859	-0.00027699	-0.00028394	-0.00029479	-0.00028429	-0.00024219	-0.00036547	-0.00037752	-0.00034274	-0.00035537	-0.0002807	-0.00052942	-0.00030566	-0.0002763	-0.00032939	-0.00033887	-0.00046956	-0.00038874	-0.00057835	-0.00051426	-0.00045656	-0.00066095	-0.00055568
-0.00061354	-0.00069462	-0.00063263	-0.00040738	-0.00061478	-0.00047027	-0.00068764	-0.00074302	-0.00057076	-0.00064169	-0.00055757	-0.00061434	-0.00063363	-0.00050956	-0.00065603	-0.00045652	-0.00040028	-0.00050196	-0.00047481	-0.00059992	-0.00067887	-0.00054674	-0.00033875	-0.00086453	-0.00046411	-0.00066263	-0.00049705	-0.00055	-0.00068151	-0.00055411	-0.00052095	-0.00061605	-0.00060211	-0.00046136	-0.00046875	-0.000615	-0.00058884	-0.00065296	-0.00055688	-0.0007005	-0.00057713	-0.00052459	-0.00038803	-0.00062285	-0.00066598	-0.00042821	-0.00059729	-0.00055522	-0.00049861	-0.00021468
-0.00072478	-0.0001832	-0.00059969	-0.00068204	-0.00031256	-0.00032144	-0.0003218	-0.00050019	-0.00052258	-0.00052993	-0.00069891	-0.00027469	-0.00043208	-0.00040028	-0.00033336	-0.0004788	-0.00037805	-0.00039601	-0.00050641	-0.0002188	-0.00033022	-0.00020331	-0.00047205	-0.00039583	-0.00024445	-0.00032537	-0.00028273	-0.00050701	-0.00055478	-0.00034876	-0.00046493	-0.00045221	-0.00074457	-0.00069171	-0.0006691	-0.00064293	-0.00072613	-0.00060368	-0.0006645	-0.00048627	-0.00046412	-0.00068943	-0.00052816	-0.00064942	-0.00051583	-0.00059414	-0.00056737	-0.00047329	-0.00064499	-0.00054014
-0.00048733	-0.00059143	-0.00046615	-0.00036516	-0.00031484	-0.00030986	-0.0003512	-0.00040584	-0.00035701	-0.00061184	-0.00050337	-0.00091996	-0.00043278	-0.00043605	-0.00053081	-0.00033755	-0.00045507	-0.00062023	-0.00038912	-0.00043851	-0.00035965	-0.00046905	-0.00089492	-0.00047618	-0.0006523	-0.00041033	-0.00026369	-0.00034435	-6.6772e-05	2.0448e-49	-0.00042532	-0.00045649	-0.00034818	-0.0006113	-0.00063102	-0.00038249	-0.00057294	-0.00041097	-0.0002957	2.777e-49	-0.00052145	-0.00050952	-0.00051946	-0.00036475	-0.00052447	-0.00074166	-0.00068828	-0.00060814	-0.00045847	-0.00058327
-0.00026082	-0.00045589	-0.00029734	-0.00040902	-0.00034646	-0.00042884	-0.0003739	-0.0003803	-0.00044401	-0.00048386	-0.00036497	-0.00036759	-0.00041591	-0.00035457	-0.00038654	-0.0003493	-0.00031414	-0.00035782	-0.00037298	-0.00037462	-0.00028029	-0.00023042	-0.00043922	-0.00032499	-0.00041168	-0.00035472	-0.00040426	-0.00031351	-0.00076079	-0.00054935	-0.00065695	-0.00061595	-0.00069821	-0.00065302	-0.00055559	-0.00067744	-0.00069708	-0.00075075	-0.00067904	-0.00051762	-0.0007294	-0.00081812	-0.00043097	-0.00077187	-0.00069341	-0.00041692	-0.00060334	-0.00045603	-0.00041854	-0.00050448
-0.00046464	-0.00060879	-0.00051626	-0.00044786	-0.00051328	-0.00048015	-0.00057648	-0.00046909	-0.00048379	-0.00055057	-0.00043655	-0.00036415	-0.00042301	-0.00043727	-0.00052046	-0.00033024	-0.00045986	-0.00047893	-0.00043182	-0.00052579	-0.00050447	-0.00039537	-0.00067237	-0.00053463	-0.00048474	-0.00051718	-0.00056141	-0.00042329	-0.00043522	-0.00039773	-0.00042674	-0.00032517	-7.438e-05	-0.00037723	-0.00044454	-0.00032738	-0.00037041	-0.00042313	-0.00054528	-0.00048007	-0.00060053	-0.00042334	-0.00034376	-0.00053504	-0.000488	-0.00043691	-0.00052737	-0.0003834	-0.00047416	-0.00060916
-0.00043527	-0.00043461	-0.00041691	-0.00027948	-0.00047465	-0.0002859	-0.00039324	-0.00030185	-0.00028095	-0.00040219	-0.00037905	-0.00026523	-0.00031293	-0.00028679	-0.00034242	-0.00028293	-0.00042572	-0.00040734	-0.00051948	-0.00037704	-0.00042036	-0.00048921	-0.00041216	-0.00037518	-0.00046704	-0.00040011	-0.00030184	-0.00057441	-0.00035937	-0.00030519	-0.00031961	-0.00039851	-0.00041346	-0.00037517	-0.00038444	-0.00038167	-0.00030661	-0.00037971	-0.00041498	-0.00038806	-0.00036055	-0.00030864	-0.00031251	-0.00044829	-0.00027339	-0.00029543	-0.00035335	-0.00029386	-0.00035063	-0.0002603
-0.00022849	-0.00050451	-0.00070334	-0.00060872	-0.00049735	-0.00043971	-0.00052154	-0.00045097	-0.00068309	-0.0007075	-0.00061333	-0.00072059	-0.00034341	-0.00042607	-0.00018383	-0.00032769	-0.00044514	-0.00048228	-0.00047502	-0.00034066	-0.00029155	-0.00035801	-0.00044668	-0.00032638	-0.00026242	-0.00041249	-0.00032615	-0.00042757	-0.00061603	-0.00040308	-0.00051859	-0.00039208	-0.00065946	-0.00042996	-0.00053368	-0.00044056	-0.00060059	-0.00049858	-0.00065929	-0.00047288	-0.00081568	-0.00060819	-0.00047114	-0.00055801	-0.00031253	-0.00038721	-0.00040098	-0.00033284	-0.00056587	-0.00025737
-0.00064418	-0.00057788	-0.00056362	-0.00062381	-0.00057282	-0.00037205	-0.00044229	-0.00066904	-0.00041856	-0.00054861	-0.00050962	-0.00061891	-0.00056868	-0.00047571	-0.00066622	-0.00044996	-0.00048617	-0.00070469	-0.00059456	-0.00060267	-0.00046365	-0.00040525	-0.0003893	-0.00044473	-0.00076193	-0.00051908	-0.00057739	-0.00048752	-0.00040227	-0.00048978	-0.00045008	-0.00060377	-0.0004089	-0.00038666	-0.00033296	-0.00054291	-0.00070581	-0.00049634	-0.00044387	-0.0005437	-0.00039929	-0.00064106	-0.00035794	-0.00053421	-0.00052946	-0.00036577	-0.00042215	-0.00039713	-0.00061263	-0.00054487
-0.00064183	-0.00029776	-0.00048095	-0.00049093	-0.00043883	-0.00049102	-0.00054829	-0.00034579	-0.00033165	-0.00049722	-0.00040563	-0.00031266	-0.00038666	-0.00045222	-0.00027829	-0.00025644	-0.00020739	-0.00032945	-0.00055888	-0.00026562	-0.0002795	-0.0001949	-0.00060574	-0.00053545	-0.00068805	-0.00043047	-0.00038772	-0.00041903	-0.0011072	-0.00064395	-0.00047441	-0.00043237	-0.00059519	-0.00063191	-0.00059423	-0.00058809	-0.00051241	-0.00048338	-0.00057885	-0.00068818	-0.00034424	-0.00054776	-0.00043522	-0.00047544	-0.00032703	-0.00017697	-0.00049558	-0.00059875	-0.00040846	-0.00018664
-0.00047939	-0.00057867	-0.00051162	-0.00058053	-0.00052909	-0.00054494	-0.00048909	-0.00056191	-0.0005885	-0.00047737	-0.0005288	-0.00054863	-0.00051174	-0.00062303	-0.00058054	-0.00055254	-0.00050353	-0.00060463	-0.00053126	-0.00064936	-0.00072559	-0.0005489	-0.00060909	-0.0006926	-0.00049914	-0.00047231	-0.0004869	-0.00058181	-0.00054579	-0.00050804	-0.00043593	-0.00053811	-0.00059348	-0.00052079	-0.00061543	-0.00053642	-0.00045138	-0.00058348	-0.00063019	-0.00056207	-0.00048239	-0.00067536	-0.00048208	-0.00045492	-0.00051872	-0.00052723	-0.00051117	-0.00040301	-0.00049103	-0.00066375
-0.0004201	-0.00044361	-0.00053963	-0.00053597	-0.00056256	-0.00041556	-0.00053796	-0.00045998	-0.00032518	-0.00043109	-0.00028485	-0.00046739	-0.00036572	-0.00046748	-0.00054975	-0.00048821	-0.00048549	-0.00037727	-0.00039024	-0.00043984	-0.00049629	-0.00048988	-0.00042688	-0.00038812	-0.00051379	-0.00040169	-0.00057945	-0.00040728	-0.00043862	-0.0004815	-0.00060243	-0.00055868	-0.00051594	-0.00046089	-0.00038871	-0.00050719	-0.00056235	-0.00052427	-0.00047792	-0.00041469	-0.0006394	-0.0004533	-0.00036313	-0.00040808	-0.00041009	-0.00042586	-0.00045445	-0.00043689	-0.00041886	-0.00031516
-0.00037096	-0.00045312	-0.00069012	-0.00040941	-0.00043599	-0.00048324	-0.00037184	-0.00061087	-0.00050875	-0.00030285	-0.00055903	-0.0004525	-0.00045639	-0.00038098	-0.00017157	-0.00016488	-0.00050196	-0.00046817	-0.00031843	-0.00034176	-0.00046321	-0.0004039	-0.00034106	-0.00053764	-0.00044001	-0.00021053	-0.00029115	-0.00017277	-0.00066824	-0.00039701	-0.0003987	-0.00053651	-0.00039833	-0.00059646	-0.00054915	-0.00051546	-0.0006143	-0.00062789	-0.00056797	-0.00029266	-0.00047612	-0.00060773	-0.00038312	-0.00056827	-0.00037741	-0.00046292	-0.00010598	-0.00060385	-0.00031942	-0.00048389
-0.00038071	-0.00039818	-0.00048781	-0.00053885	-0.00052876	-0.00037937	-0.00054789	-0.00033515	-0.00057907	-0.00068236	-0.00046871	-0.00049753	-0.00071495	-0.00072334	-0.0008138	-0.00060769	-0.00062416	-0.00073685	-0.0006581	-0.00071837	-0.00074183	-0.00075012	-0.00058844	-0.0008209	-0.00069271	-0.00080953	-0.00072948	-0.00065328	-0.00046998	-0.00060132	-0.00038567	-0.00074164	-0.00046832	-0.00037324	-0.00054408	-0.00056884	-0.00059662	-0.00047928	-0.00072406	-0.00058001	-0.00055949	-0.00059652	-0.00056524	-0.00052367	-0.00070677	-0.00079043	-0.00070929	-0.00056092	-0.00049261	-0.00052297
-0.00043498	-0.00042235	-0.00057824	-0.00041786	-0.00044705	-0.00035447	-0.00045463	-0.00046116	-0.00046713	-0.00049075	-0.00044475	-0.00041652	-0.00055672	-0.0005001	-0.00069396	-0.00043516	-0.00061278	-0.00055245	-0.00042082	-0.00070219	-0.00053226	-0.0006388	-0.00060999	-0.00037072	-0.00044208	-0.00044378	-0.00049141	-0.00047965	-0.00052258	-0.00050408	-0.00052579	-0.00058637	-0.00058054	-0.00055226	-0.00043829	-0.00054356	-0.00041406	-0.00046647	-0.00064526	-0.00054328	-0.00044862	-0.00049232	-0.0004095	-0.00064458	-0.00051669	-0.00045789	-0.00048941	-0.00061357	-0.00054754	-0.00045063
-0.00046891	-0.00063526	-0.00062854	-0.00042507	-0.00060719	-0.00048162	-0.00053289	-0.00059832	-0.00053838	-0.00054631	-0.00051216	-0.00061463	-5.4272e-05	-1.5701e-49	-8.4032e-50	7.1427e-49	-0.00046909	-0.00039527	-0.00048556	-0.00053638	-0.00053223	-0.00047163	-0.00044083	-0.00051488	-0.0005589	-0.00045035	-0.0004097	-0.00058544	-0.00041333	-0.00039517	-0.00050093	-0.00058831	-0.00027804	-0.00057206	-0.0003724	-5.9784e-05	-0.00028992	-0.0005238	-0.00049812	-0.00038291	-0.00042863	-0.00032989	-0.0004394	-0.00041144	-0.00037464	-0.00036996	-0.00029995	-0.00033074	-0.00033892	-0.00034482
-0.00053742	-0.00055709	-0.00025166	-0.00033592	-0.0005697	-0.00087872	-0.00026431	-0.00027628	-0.00031865	-0.00045068	-0.00032501	-0.00032927	-0.00055435	-0.0002893	-0.00036377	-0.00060554	-0.00041408	-0.00067802	-0.00025796	-0.00037682	-0.00042281	-0.00035769	-0.00034951	-0.00063406	-0.00041955	-0.00036103	-0.00052906	-0.00033028	-0.00021148	-8.5282e-05	-0.00047296	-0.00020281	-0.00035831	-0.00034099	-9.6729e-05	-0.00036711	-0.00037672	-0.00049383	-0.00048454	-0.00033837	-0.00041182	-0.00028808	-0.00017544	-0.00040278	-0.00043175	-0.0003348	-0.00038303	-0.00031984	-0.00026422	-0.00035101
-0.0004885	-0.00052654	-0.00060744	-0.00053918	-0.00040036	-0.00047956	-0.00044949	-0.0004737	-0.00051213	-0.00049439	-0.0005868	-0.00055742	-0.00046139	-0.00051521	-0.0004674	-0.00044841	-0.00047792	-0.00051531	-0.00056061	-0.00052367	-0.00050078	-0.00043318	-0.0003473	-0.00046794	-0.00044481	-0.00046182	-0.00036046	-0.00034965	-0.00043351	-0.00051256	-0.00046948	-0.00040409	-0.00046719	-0.00046595	-0.00048612	-0.0003531	-0.00054378	-0.00039745	-0.00054782	-0.00052802	-0.00057372	-0.00050375	-0.00050743	-0.00046829	-0.00045667	-0.00052745	-0.00046681	-0.00048571	-0.00047109	-0.00050521
-0.00047361	-0.00052837	-0.00039979	-0.00043947	-0.00042654	-0.00043031	-0.00040418	-0.00045568	-0.00036668	-0.00041253	-0.00051421	-0.00037695	-0.00052937	-0.00053442	-0.00061828	-0.00047999	-0.00049325	-0.00047895	-0.00050568	-0.00059449	-0.00055807	-0.00056016	-0.00055829	-0.00048932	-0.00046139	-0.00051576	-0.00043068	-0.00058522	-0.0004496	-0.00041364	-0.00045213	-0.00052328	-0.00042062	-0.00042704	-0.00043457	-0.00043805	-0.00044031	-0.00047386	-0.00049695	-0.00046502	-0.00043416	-0.00043847	-0.00043518	-0.00052749	-0.00045289	-0.00048442	-0.00038282	-0.00041417	-0.00046088	-0.00040805
-1.5228e-49	-3.4272e-50	-1.2834e-49	-3.3891e-49	-6.616e-49	2.0212e-49	-9.3922e-49	2.3572e-49	8.211e-50	-3.2983e-49	-1.5908e-50	4.5918e-49	4.4328e-49	1.5337e-49	-1.9172e-49	-1.7037e-50	2.0129e-50	3.3352e-49	-2.4272e-48	-8.0531e-50	-5.6691e-49	1.7099e-48	2.7272e-49	-5.3418e-49	6.2408e-49	2.2861e-49	1.0558e-49	-2.042e-49	3.3985e-49	-3.0845e-49	-1.4155e-49	1.6523e-49	1.3133e-49	7.5679e-49	-2.3154e-49	-2.84e-49	4.2722e-49	-3.5875e-49	-1.3088e-48	1.1826e-48	4.6573e-49	1.5545e-48	-2.6944e-49	3.7754e-49	1.3255e-48	-2.2072e-49	-1.2854e-49	6.3337e-50	4.6478e-50	2.8473e-49
-0.00058461	-0.00050299	-0.00033921	-0.00051104	-0.00035334	-0.00030697	-0.00045884	-0.00052426	-0.00074892	-0.00070338	-0.00066835	-0.00080663	-0.00035367	-0.00049279	-0.00028367	-0.00029211	-7.4448e-05	-8.3702e-05	-0.00032605	-0.00035653	-0.00033948	-0.00059661	-0.00048309	-0.00070962	-0.00045993	-0.00050221	-0.00052799	-0.00029943	-8.7932e-05	-0.00027592	-0.00018414	-0.00054159	-0.00040079	-0.00027655	-0.00036417	-0.00059322	-0.0005542	-0.00061359	-0.00052095	-0.00036385	-0.00046854	-0.00041575	-0.00029579	-0.00041373	-0.00075976	-0.00066883	-0.00041783	-0.00039053	-0.00056314	-0.00078295
-0.00044116	-0.00041033	-0.00033788	-0.00046978	-0.00036572	-0.00036264	-0.00049181	-0.00032114	-0.00035662	-0.00034787	-0.00038003	-0.00030357	-0.00042148	-0.00037433	-0.00036102	-0.00043443	-0.00032819	-0.00027386	-0.00038317	-0.00040517	-0.0004405	-0.00049193	-0.0003754	-0.00024329	-0.00028049	-0.00029935	-0.0003028	-0.00035015	-0.00024678	-0.00033318	-0.00043478	-0.00024567	-0.00041374	-0.00036838	-0.00032213	-0.00029095	-0.00043722	-0.00031388	-0.00034476	-0.00040174	-0.00042654	-0.00043003	-0.00036673	-0.00045998	-0.00027217	-0.00028241	-0.00026136	-0.00028897	-0.00037301	-0.00051682
-4.0072e-49	-2.9687e-49	-1.2982e-49	-2.0427e-49	-2.4242e-49	-3.4178e-49	-2.5684e-49	-9.0669e-49	1.7283e-49	1.8206e-49	3.5991e-49	1.2374e-49	2.3171e-49	-2.1499e-49	1.5825e-49	1.3249e-48	1.1358e-48	6.4001e-49	-8.3185e-49	-1.408e-49	-7.6264e-50	-6.5698e-49	-7.6904e-49	2.5543e-48	7.9241e-49	2.0816e-48	-2.9323e-49	-4.2834e-49	-4.0341e-49	-2.6707e-49	-2.915e-50	6.8576e-49	1.5186e-49	1.3654e-49	3.1124e-49	-7.0317e-49	-1.0535e-48	-3.5861e-49	-5.8111e-49	-2.7253e-49	5.2495e-49	-3.0678e-48	2.3868e-49	-7.2149e-05	-0.00052102	-7.7569e-05	-6.9408e-05	-7.9686e-05	-0.00019564	-0.00019267
-0.00056119	-0.00051681	-0.0004717	-0.00056902	-0.00037399	-0.00049249	-0.0004997	-0.00049788	-0.00051346	-0.0004682	-0.00058776	-0.00067278	-0.00044571	-0.00050675	-0.00040224	-0.00043504	-0.00039223	-0.00059934	-0.00035274	-0.00049505	-0.00046365	-0.00087574	-0.00059903	-0.00061106	-0.00051397	-0.00058554	-0.00044885	-0.00049299	-0.00036684	-0.0004533	-0.00052677	-0.00054199	-0.00049114	-0.00044367	-0.00037432	-0.00040171	-0.00042397	-0.00037304	-0.00038768	-0.00054552	-0.00031565	-0.00045778	-0.00074282	-0.00059455	-0.00047296	-0.00047636	-0.00062879	-0.00059178	-0.00071897	-0.00068668
-0.00053665	-0.00042179	-0.00048594	-0.00048727	-0.00052985	-0.00044332	-0.00043822	-0.00044306	-0.00048182	-0.00045684	-0.00037975	-0.0004361	-0.00043667	-0.00044015	-0.00057939	-0.00054639	-0.0004756	-0.00065501	-0.00059789	-0.00069552	-0.00061198	-0.00070454	-0.00074783	-0.00055316	-0.00065466	-0.00058256	-0.00045778	-0.00056395	-0.00032526	-0.00041987	-0.00047965	-0.00038384	-0.00033878	-0.00045408	-0.00044243	-0.00030785	-0.00049296	-0.00046617	-0.0005175	-0.00031797	-0.00040257	-0.00042249	-0.00049855	-0.00042954	-0.00046966	-0.00051051	-0.00046286	-0.00049566	-0.00034899	-0.00045747
-0.00081619	-0.00035493	-0.00096813	-0.00049232	-0.00048489	-0.00031702	-0.00066575	-0.00041997	-0.00050363	-0.00049858	-0.00054529	-0.00084845	-0.00063875	-0.00067853	-0.00081793	-0.0010293	-0.00074351	-0.000271	-0.00042051	-0.000221	-0.00037422	-0.00059729	-0.00040849	-0.00037516	-0.00035351	-0.00052419	-0.00059235	-0.00051183	-0.00037591	-0.00035037	-0.00010473	-0.00049006	-0.00022615	-0.00020811	-0.00066054	-7.2024e-05	-0.00032891	-0.000329	-0.00071408	-0.00035666	-0.00020684	-0.00034247	-0.00068014	-0.00055577	-0.00051376	-0.00037192	-0.00046806	-0.00044779	-0.00044528	-0.0008953
-0.00037175	-0.00053286	-0.00053323	-0.00068979	-0.00042685	-0.00056747	-0.00061636	-0.00038507	-0.00044584	-0.00057516	-0.00074175	-0.00045613	-0.00040434	-0.00045314	-0.00050058	-0.00057693	-0.00071868	-0.00036466	-0.0006516	-0.0004961	-0.00061754	-0.00041102	-0.00044441	-0.00066775	-0.00065172	-0.00077566	-0.00053171	-0.00050691	-0.00042536	-0.00081176	-0.00045957	-0.00055344	-0.00049618	-0.00054098	-0.00072181	-0.00050754	-0.00060524	-0.0006072	-0.0006403	-0.0003092	-0.00048928	-0.00043286	-0.00037931	-0.00053023	-0.00046313	-0.00060854	-0.00031654	-0.00041908	-0.00046009	-0.00052595
-0.0005729	-0.00053148	-0.00053124	-0.00056116	-0.00072178	-0.00057546	-0.00051023	-0.00062054	-0.00061824	-0.00065622	-0.00062469	-0.0005527	-0.00053569	-0.00063622	-0.00053909	-0.00049932	-0.00056189	-0.00058642	-0.00063041	-0.00062736	-0.00061544	-0.00065662	-0.00054736	-0.00055474	-0.00044058	-0.00072047	-0.00050634	-0.00070631	-0.00060707	-0.00061472	-0.00051769	-0.00061396	-0.00059135	-0.0007751	-0.00071909	-0.00052652	-0.00059274	-0.00058711	-0.00055899	-0.00063816	-0.000648	-0.00069201	-0.00064295	-0.00049328	-0.00052904	-0.00067244	-0.00060223	-0.00060658	-0.00063504	-0.00059138
-0.00041654	-0.0003141	-7.5984e-05	-0.00045284	-0.00029561	-0.0004589	-0.00046198	-0.00057183	-0.00033441	-0.0003212	-6.8585e-05	-0.00030667	-6.8091e-05	-0.00055321	-8.2456e-05	-0.00035499	-0.00074383	-0.00041224	-0.00033336	-9.4236e-05	-0.00033934	-0.00062489	-0.00033978	-0.00062427	-0.00032565	-7.5882e-05	-7.4388e-05	-0.00034912	-0.00031102	-0.00032038	-0.00046674	-0.0011546	-0.00053684	-0.00062967	-0.0011975	-0.0002549	-0.00077846	-0.00045226	-0.00027719	-0.0003076	-0.0010845	-0.00067898	-0.00034007	-0.0006447	-0.0003399	-0.00081765	-0.001336	-0.00067868	-0.00060852	-0.00093746
-0.00048771	-0.00036053	-0.00052667	-0.00049429	-0.00039424	-0.00050967	-0.00055469	-0.00043868	-0.0004649	-0.00033146	-0.00035187	-0.00048139	-0.00041047	-0.00049144	-0.00066211	-0.00050499	-0.00056567	-0.00049207	-0.00067571	-0.00050956	-0.00061855	-0.00054906	-0.00056828	-0.00035472	-0.00046567	-0.00035412	-0.00048869	-0.00059823	-0.0006775	-0.00044424	-0.00060074	-0.00058407	-0.00056063	-0.00037406	-0.00066794	-0.00037444	-0.00045026	-0.00045229	-0.00062441	-0.000581	-0.00050996	-0.00053935	-0.00044067	-0.0004776	-0.00051987	-0.00062876	-0.0006366	-0.00054829	-0.00048875	-0.00056397
-0.00024433	-0.0002357	-0.00023374	-0.00024271	-0.00031025	-0.00033088	-0.00032305	-0.00026601	-0.00041004	-0.0003046	-0.00039009	-0.0003922	-0.0003743	-0.00029647	-6.8032e-05	-0.00071189	-0.00052452	-0.00050507	-0.00043013	-0.00042311	-0.00043302	-0.00082445	-0.00040821	-0.00043841	-0.00024786	-0.00031319	-0.00055807	-0.00027969	-0.00056298	-0.00080251	-0.0005139	-0.0005743	-0.00047076	-0.0006701	-0.00059598	-0.0005746	-0.00037352	-0.00033661	-0.00042375	-0.00049381	-0.0002967	-0.00050026	-0.00042514	-0.00080928	-0.00065605	-0.00055147	-0.00067372	-0.00092712	-0.00084074	-0.00058
-0.00052484	-0.00051645	-0.0004441	-0.00046578	-0.00039618	-0.00037254	-0.00040375	-0.00044427	-0.00047897	-0.00045294	-0.00042358	-0.00046479	-0.00043555	-0.00043252	-0.00040283	-0.00045085	-0.00039588	-0.00052469	-0.000452	-0.00045284	-0.00045563	-0.00048621	-0.00048787	-0.00043064	-0.00039219	-0.0004421	-0.00041233	-0.00036761	-0.00042832	-0.00033202	-0.00044664	-0.00043373	-0.00038094	-0.00035308	-0.00040897	-0.00032375	-0.00043373	-0.0003992	-0.00042092	-0.00038318	-0.0003807	-0.00063121	-0.00048504	-0.00036889	-0.00046131	-0.00035452	-0.00039491	-0.0004193	-0.00045603	-0.00045524
-0.00014844	-0.0004181	-0.00031005	-0.00037221	-0.00033783	-0.00043568	-0.00055319	-0.00029152	-0.00038129	-0.0003763	-0.00038965	-0.00040594	-0.00039971	-0.00025161	-0.00020805	-0.00017	-0.00017496	-0.00038193	-0.0001235	-0.00027959	-9.7972e-05	-0.00032956	-0.00033507	-0.00037529	-0.00027185	-0.00026756	-0.00055815	-0.00023419	-0.00022427	-0.00026233	-0.00037157	-0.00038884	-0.00064436	-0.00032674	-0.00044546	-0.00024859	-0.00027146	-0.00015003	-0.00029647	-0.00020875	-0.00040302	-0.00039828	-0.00020664	-0.00036468	-0.00035989	-0.00031683	-0.00040783	-0.00026559	-0.00016785	-0.00027274
-0.00018623	-0.00031752	-0.00041221	-0.00015881	-0.00067182	-0.00039276	-0.00048401	-7.8541e-05	-0.00017135	-0.0006604	-0.00056907	-0.00060146	-0.00059252	-0.00056605	-0.00049439	-0.00044549	-0.00048429	-0.00039954	-0.00053913	-0.00042434	-0.00030186	-0.00042153	-0.00054383	-0.0004605	-0.00025187	-0.00033451	-0.0002538	-0.0003715	-0.00056492	-0.00038983	-0.0003678	-0.00059801	-0.00020941	-0.00053067	-0.00055713	-0.00043416	-0.00038684	-0.00041864	-0.00050938	-0.00055798	-0.0003825	-0.0004356	-0.0002319	-0.00058511	-0.00042574	-0.00052374	-0.00052183	-0.00039513	-0.00036024	-0.00059545
-0.00067624	-0.00044033	-0.00060017	-0.00058559	-0.00041803	-0.00057687	-0.00045686	-0.00059	-0.00053434	-0.00065531	-0.00043462	-0.00074939	-0.00052986	-0.00048246	-0.00057756	-0.00038057	-0.00058492	-0.00060092	-0.00052444	-0.00049293	-0.00048005	-0.00048631	-0.00060191	-0.00064303	-0.00051835	-0.00080003	-0.00046875	-0.00063023	-0.00051652	-0.00048047	-0.00064574	-0.00039512	-0.00042148	-0.00046254	-0.00033569	-0.00038202	-0.00023326	-0.00051001	-0.00047643	-0.00072125	-0.00050795	-0.0005168	-0.00039711	-0.00050013	-0.0005572	-0.00039564	-0.00044886	-0.00037207	-0.00040875	-0.00046589
-0.00033988	-0.0003343	-0.00030625	-0.00037596	-0.00031184	-0.00032202	-0.00042908	-0.00032857	-0.00028036	-0.00029273	-0.00030361	-0.00030961	-0.00029219	-0.00051129	-0.00031411	-0.00021418	-0.00016824	-0.00043596	-0.00034551	-0.00027616	-0.00024494	-0.00031235	-0.00029516	-0.00031379	-0.00020966	-0.00036704	-0.00028241	-0.00032261	-0.00043725	-0.00038911	-0.00031601	-0.00030028	-0.0003395	-0.00040388	-0.00037056	-0.00030409	-0.00045213	-0.00037503	-0.00040013	-0.00037672	-0.00033804	-0.00038272	-0.00027494	-0.00028739	-0.00024805	-0.00034404	-0.00035755	-0.00038214	-0.00034312	-0.00039855
-0.00076403	-0.0005544	-0.00093304	-0.00062964	-0.00035593	-0.00076454	-0.00056577	-0.00083558	-0.00056197	-0.00078725	-0.0007107	-0.00086826	-0.00061061	-0.00049395	-0.00077732	-0.00052315	-0.00097542	-0.00065594	-0.00072266	-0.00058406	-0.00098187	-0.0007135	-0.00065001	-0.00060395	-0.00077814	-0.00071752	-0.00061712	-0.00072214	-0.00073925	-0.0013009	-0.00052107	-0.00087925	-0.00093101	-0.0011324	-0.0011637	-0.00067802	-0.000947	-0.00070263	-0.00079137	-0.00092288	-0.00051766	-0.00062089	-0.00042527	-0.0004349	-0.00042774	-0.00077484	-0.00069771	-0.00075158	-0.0006467	-0.00065899
-1.7974e-50	6.8322e-49	2.2016e-49	-3.2182e-49	1.8172e-48	-3.8113e-50	-2.1461e-49	1.9886e-49	3.8648e-49	1.0484e-50	7.975e-49	-3.2256e-49	6.1354e-49	-7.3466e-50	4.7103e-49	-5.5971e-49	1.8219e-49	8.3192e-49	-7.3e-48	-7.9013e-49	3.4725e-49	-4.0985e-49	1.1321e-48	-4.4345e-49	8.5504e-49	-7.6409e-49	2.238e-49	-6.7661e-50	3.9556e-49	-8.6285e-50	-1.4741e-49	9.7542e-49	5.2019e-49	1.9798e-48	6.4968e-50	3.6695e-49	-1.0332e-48	3.9608e-49	-2.6696e-49	-2.3705e-48	-7.8349e-50	7.845e-49	1.9701e-48	1.1462e-48	-7.3559e-47	-4.9354e-49	8.3688e-50	-5.7641e-50	4.2856e-49	-1.6308e-49
-0.00032532	-0.00041771	-0.0008447	-0.0004006	-0.00042423	-0.00038448	-0.00029058	-0.00028394	-0.00064479	-0.00069473	-0.00051469	-0.00072726	-0.0005608	-0.00050974	-0.00023678	-0.00036575	-0.00025004	-0.00040059	-0.00035731	-0.00035072	-0.00056398	-0.00020533	-0.00020302	-0.00029559	-0.00010698	-0.00033695	-0.00035927	-0.0003306	-0.00027458	-0.00044373	-0.00023983	-0.00043031	-0.00025899	-0.00036447	-0.00030893	-0.00036374	-0.00041234	-0.00032964	-0.00042778	-0.00036739	-0.00016149	-0.00063421	-0.00023779	-0.00035143	-0.00019362	-0.00038594	-0.00029358	-0.00031395	-0.00031148	-0.00028913
-0.00054545	-0.00066244	-0.00033529	-0.00051902	-0.00045914	-0.00050399	-0.00043516	-0.00029609	-0.00043674	-0.00049246	-0.00026151	-0.00025893	-0.00034156	-0.00035003	-0.00031516	-0.00048469	-0.00052691	-0.00044251	-0.00055764	-0.00056374	-0.0003249	-0.00080706	-0.00049068	-0.0005161	-0.00045779	-0.00030064	-0.00041579	-0.00032583	-0.00060522	-0.00041264	-0.00056349	-0.00059647	-0.00058005	-0.00045447	-0.00085579	-0.00039595	-0.00052064	-0.00064959	-0.00061406	-0.00056426	-0.00046559	-0.00050877	-0.00062896	-0.00031353	-0.00039823	-0.00039819	-0.00055869	-0.00032403	-0.00037013	-0.000575
-0.00050351	-0.00053003	-0.0004891	-0.00052427	-0.00057671	-0.00049508	-0.00045677	-0.00053259	-0.00067511	-0.00045752	-0.00053873	-0.00063347	-0.00065274	-0.00064769	-0.00055929	-0.00047714	-0.00060521	-0.00074024	-0.00062343	-0.00068115	-0.00072241	-0.00071997	-0.00056729	-0.00073107	-0.00081086	-0.00080595	-0.00050796	-0.00065791	-0.00068533	-0.0005614	-0.000593	-0.00036297	-0.00066248	-0.00077556	-0.00068858	-0.00054875	-0.00055044	-0.0005401	-0.00057059	-0.00070039	-0.0005189	-0.00065844	-0.00073594	-0.00041791	-0.00061552	-0.00046402	-0.00069987	-0.00051898	-0.00051579	-0.00067429
-0.00037203	-0.0004605	-0.00036929	-0.00051545	-0.00043887	-0.00032583	-0.00027919	-0.00031687	-0.00023424	-0.00028911	-0.00022818	-0.00030368	-0.00033919	-0.00037178	-0.00033433	-0.00032963	-0.00038965	-0.00054608	-0.00040117	-0.00044039	-0.00037284	-0.00029617	-0.00047671	-0.00034618	-0.0004238	-0.00040521	-0.00035561	-0.00029014	-0.0003214	-0.00038054	-0.00048308	-0.00047141	-0.00033058	-0.00034891	-0.0003609	-0.00037706	-0.00047012	-0.00028393	-0.00041487	-0.00033434	-0.000408	-0.00042799	-0.00048278	-0.00047526	-0.00028976	-0.00031245	-0.0003548	-0.00043519	-0.00044834	-0.00044835
-0.00050129	-0.00053594	-0.00058298	-0.00051342	-0.0005995	-0.00057429	-0.00044951	-0.00047658	-0.00043522	-0.00050541	-0.00063755	-0.00050755	-0.00062742	-0.00043022	-0.00069453	-0.00048352	-0.00066519	-0.0006421	-0.00051708	-0.00040519	-0.00062434	-0.00083209	-0.00061164	-0.00062831	-0.00058371	-0.00051136	-0.00057359	-0.00057655	-0.0004631	-0.00049486	-0.00061948	-0.0004185	-0.00071645	-0.00054411	-0.00062589	-0.00050711	-0.00060997	-0.00054654	-0.00054333	-0.00062312	-0.00058158	-0.00067081	-0.0005123	-0.00056988	-0.00042838	-0.0003669	-0.00040968	-0.00041563	-0.0005034	-0.00055726
-0.00063033	-0.0007881	-0.00081293	-0.00081201	-0.00081421	-0.00076781	-0.00055388	-0.00075944	-0.00069425	-0.0006764	-0.0007227	-0.00080017	-0.00065304	-0.00066041	-0.00074808	-0.00081744	-0.00068327	-0.0010216	-0.00070368	-0.00073599	-0.00056028	-0.0006264	-0.0006397	-0.00050648	-0.00065122	-0.00059385	-0.00052062	-0.00060102	-0.00060158	-0.00063264	-0.00084168	-0.00087799	-0.00074079	-0.00062094	-0.00059363	-0.00077111	-0.0006309	-0.00046369	-0.00063271	-0.00058907	-0.00057536	-0.00091305	-0.00067016	-0.00074538	-0.00070286	-0.00056152	-0.0006556	-0.00067074	-0.00066028	-0.00043847
-0.0006981	-0.00027117	-0.00049822	-0.00024757	-0.00050603	-0.00063954	-0.00025487	-0.00032466	-0.00045888	-0.00049763	-0.00046054	-0.00036049	-0.00028792	-0.0002967	-0.00057925	-0.00035894	-0.00029395	-0.00048053	-0.00020509	-0.00021204	-0.00062385	-0.00041261	-0.00027924	-0.0002879	-0.0004573	-0.00046029	-0.00025574	-0.00027915	-0.00034011	-0.00051818	-0.00027547	-0.00057105	-0.00061188	-0.00065511	-0.00039957	-0.00034782	-0.00028274	-0.00041782	-0.00039943	-0.00077052	-0.00063235	-0.00071683	-0.00053059	-0.00049982	-0.0001771	-0.0005255	-0.00045096	-0.0003307	-0.00034227	-0.00038157
-0.00058564	-0.00079942	-0.00079357	-0.00065813	-0.00072324	-0.00074476	-0.00071662	-0.00066701	-0.00063024	-0.00073876	-0.00066139	-0.00066616	-0.00062057	-0.00074339	-0.00068308	-0.00058481	-0.00057879	-0.00077408	-0.00065631	-0.00057821	-0.00081949	-0.0006207	-0.00054526	-0.00058666	-0.00061016	-0.00059325	-0.00056952	-0.00055479	-0.0006006	-0.00079517	-0.00062664	-0.00083486	-0.00074581	-0.00076367	-0.00063901	-0.00061189	-0.00070654	-0.00068596	-0.00097683	-0.00071729	-0.00067805	-0.00075311	-0.00055697	-0.00061071	-0.0005258	-0.00060595	-0.00047791	-0.00052712	-0.00062804	-0.00049255
-0.00042665	-0.00040643	-0.00054072	-0.00034651	-0.00032397	-0.00029639	-0.00038415	-0.00027654	-0.00043185	-0.000474	-0.00033729	-0.00044016	-0.00031879	-0.00031841	-0.00027751	-0.00031564	-0.00043983	-0.00043145	-0.00042427	-0.00043236	-0.00040589	-0.00040329	-0.00029656	-0.00043848	-0.00027901	-0.00029711	-0.00040832	-0.00027585	-0.00047492	-0.00044318	-0.00033129	-0.00050337	-0.00035731	-0.00037933	-0.00044208	-0.00039861	-0.00046091	-0.00051643	-0.0003953	-0.00045955	-0.00040167	-0.00043755	-0.00034454	-0.00034538	-0.00047242	-0.00047059	-0.00045055	-0.00049351	-0.00036813	-0.00029797
-0.00045916	-0.0005342	-0.00033201	-0.00037397	-0.00042794	-0.00034699	-0.00040735	-0.00051503	-0.00042861	-0.00043809	-0.00038841	-0.00055115	-0.00046755	-0.00060601	-0.00043289	-0.00039146	-0.00042441	-0.00035484	-0.00057283	-0.00045519	-0.00041172	-0.0002716	-0.00069959	-0.00035305	-0.00053381	-0.00031046	-0.00044787	-0.00041984	-0.00042215	-0.00064575	-0.00052342	-0.00073397	-0.00068316	-0.00070015	-0.00053044	-0.00061971	-0.00065121	-0.00052644	-0.00049809	-0.00057979	-0.00046217	-0.00069897	-0.00026293	-0.00053686	-0.00029421	-0.00058005	-0.00041692	-0.00040315	-0.00052251	-0.00064272
5.4359e-49	5.8442e-49	1.678e-50	1.1896e-49	1.8504e-49	4.2403e-49	1.7465e-48	1.9541e-48	8.7621e-49	2.7106e-49	-5.9207e-49	6.7228e-49	-2.1434e-48	1.802e-50	5.5593e-49	7.6446e-49	-6.4924e-49	2.3141e-49	-1.3885e-48	2.2355e-49	4.9651e-49	-1.0092e-48	-1.9526e-48	-2.883e-49	-8.1894e-50	-2.5447e-48	-5.4659e-49	-3.6978e-49	-7.6006e-49	9.6127e-49	3.109e-49	2.5075e-48	9.4035e-50	2.347e-49	4.9501e-49	-1.1987e-48	-5.7919e-49	-3.9737e-51	-9.9753e-49	-2.3742e-48	2.9573e-49	2.8701e-48	-9.2501e-50	1.0411e-48	-1.7787e-48	-6.2741e-51	-8.7852e-49	-1.1037e-48	7.4681e-49	-3.5124e-49
6.1863e-50	-1.8028e-48	-6.9839e-49	-5.8188e-49	5.0848e-49	-4.7342e-49	2.2045e-49	-3.1742e-49	-2.3257e-49	4.4206e-49	-3.2087e-49	6.4445e-49	-9.7844e-49	-7.6259e-50	-8.1254e-49	6.7897e-50	6.4183e-49	-7.271e-50	-1.2802e-48	-5.7125e-49	3.6541e-49	4.5741e-49	-2.0248e-48	-5.5e-50	8.2592e-49	-1.394e-48	3.9204e-49	-6.1459e-50	-8.1874e-49	1.7107e-49	1.7401e-49	-6.2383e-49	2.1559e-50	6.2808e-49	-1.6276e-48	-8.4934e-49	-8.186e-49	9.2791e-50	3.7323e-48	1.7549e-48	1.0173e-48	-4.0164e-48	-7.0412e-05	-7.3555e-05	-0.00044152	-0.0005603	-0.00045554	-0.00024593	-9.3985e-05	-8.0676e-05
-2.8875e-49	-1.6161e-48	-9.7238e-49	-6.6324e-49	-5.3927e-48	-2.4199e-49	-2.4339e-48	-4.9588e-49	-5.766e-49	-9.8101e-49	1.4132e-48	8.3328e-50	-2.2987e-49	-4.5634e-49	-7.0341e-49	-7.8626e-50	-1.7642e-48	4.0276e-49	1.0419e-47	-5.8855e-49	4.1564e-49	-2.2658e-48	1.3608e-48	5.2769e-49	4.0654e-49	8.4862e-49	-1.1953e-48	1.2108e-49	7.3413e-50	2.455e-48	-7.0581e-49	-1.0743e-49	1.2205e-48	-6.498e-49	-1.3303e-49	5.569e-49	1.2947e-49	9.079e-49	1.0814e-48	-2.3586e-48	-5.203e-49	-1.4821e-48	2.5403e-48	-1.6929e-48	-3.9753e-21	-1.7581e-48	3.729e-49	-7.6989e-49	1.0567e-50	-3.8721e-49
-0.00029705	-0.00046106	-0.00039348	-0.00036389	-0.00036354	-0.00044192	-0.00044383	-0.00023481	-0.00048804	-0.00047123	-0.00039107	-0.0003537	-0.00046961	-0.00040491	-0.000315	-0.00026623	-0.00027291	-0.00029334	-0.00029477	-0.00024622	-0.00035145	-0.00042616	-0.00036307	-0.00020305	-0.00023309	-0.00041952	-0.0003264	-0.00020056	-0.00051138	-0.00036272	-0.00040335	-0.00032266	-0.00050451	-0.00044444	-0.00033142	-0.00055384	-0.0003635	-0.00034747	-0.00045261	-0.00033312	-0.00043248	-0.0003742	-0.00043176	-0.00045128	-0.00064037	-0.00043081	-0.00038227	-0.00038967	-0.00043205	-0.00047094
-0.00040274	-0.00041654	-0.00040515	-0.00042134	-0.00040544	-0.00045909	-0.00038851	-0.00038711	-0.00039706	-0.0004107	-0.00043331	-0.00039432	-0.00037976	-0.00040775	-0.00040473	-0.00037459	-0.00038371	-0.00045473	-0.00044172	-0.00041433	-0.00045514	-0.00046125	-0.00044554	-0.00040237	-0.0004274	-0.00039153	-0.00041769	-0.00042456	-0.00042992	-0.00044359	-0.00042492	-0.00043467	-0.00044669	-0.00039706	-0.00042342	-0.00045333	-0.00038889	-0.00037387	-0.00039176	-0.00041849	-0.00047854	-0.00046738	-0.00035664	-0.0004329	-0.0004151	-0.00040581	-0.00038574	-0.00042781	-0.00044204	-0.00044524
-0.00071532	-0.0003505	-0.00049856	-0.00048651	-0.00035458	-0.00031696	-0.00021292	-0.00020684	-0.00053635	-0.00083956	-0.00022426	-0.00053084	-0.00048974	-0.00021874	-0.00060064	-0.0002832	-0.00034271	-0.00034386	-0.00047655	-0.00068386	-0.0007962	-8.1726e-05	-8.4297e-05	-0.00077076	-0.00023834	-0.00078963	-0.00081935	-0.00070386	-0.00040495	-0.00022952	-0.00069534	-0.0009812	-0.00095157	-0.00057355	-0.0010516	-0.00083815	-0.00041712	-0.00067756	-0.00039846	-0.00099499	-0.00079054	-0.00058324	-0.00053521	-0.00041876	-0.00038202	-8.1716e-05	-0.00040469	-7.7237e-05	-0.00020458	-8.0715e-05
-0.00039705	-0.00057739	-0.0005692	-0.00043633	-0.00044341	-0.0002912	-0.00041322	-0.00031594	-0.00048401	-0.00028977	-0.0004171	-0.00038772	-0.0003897	-0.00049729	-0.00032681	-0.00045014	-0.00048313	-0.00061569	-0.00048452	-0.00037426	-0.00051745	-0.00038859	-0.00038051	-0.00065937	-0.00017113	-0.0005827	-0.00057842	-0.00079247	-0.00059795	-0.00045083	-0.00036481	-0.00034379	-0.00043295	-0.00059149	-0.00052206	-0.00042599	-0.0005494	-0.00038999	-0.0004255	-0.00029155	-0.00029038	-0.00045575	-0.00044863	-0.00031663	-0.00065209	-0.00039393	-0.0005262	-0.00031797	-0.0002544	-0.0002662
-0.00042311	-0.0003034	-0.00056221	-0.00042133	-0.0003969	-0.00038665	-0.00043219	-0.00040963	-0.00036751	-0.00053303	-0.00028663	-4.0209e-05	-5.8418e-49	-0.00057298	-0.00042436	-0.00029885	-0.00030331	-0.00070468	-0.00030324	-0.00026949	-0.00044832	-0.00036961	-0.00051293	-0.00040878	-0.0003685	-0.00038755	-0.00039487	-0.0004028	-0.00030147	-0.00027406	-0.00030875	-0.00042174	-0.00024809	-0.00020116	-0.00033919	-0.00029026	-0.00053181	-0.00045726	-0.00065737	-0.00037245	-0.00054246	-0.00051276	-0.00027966	-0.00046196	-0.00035135	-0.00047519	-0.00025157	-0.0003803	-0.00039804	-0.00044386
-0.00033987	-0.00036792	-0.00041987	-0.00025274	-0.00047275	-0.00030267	-0.00022233	-0.00052186	-0.00034487	-0.00034453	-0.0003351	-0.00050293	-0.00028081	-0.00029864	-0.00044039	-0.00051574	-0.00035459	-0.00043421	-0.00038461	-0.00044221	-0.00056703	-0.00039608	-0.00036809	-0.00036006	-0.00040044	-0.00029324	-0.00038952	-0.000478	-0.00041079	-0.00049297	-0.00031319	-0.00040596	-0.00028994	-0.00046211	-0.00035012	-0.00026285	-0.00022722	-0.00046368	-0.00058093	-0.00046016	-0.00046744	-0.00049463	-0.00034622	-0.00030208	-0.00068508	-0.00065671	-0.00039282	-0.00060026	-0.00078314	-0.0003083
-0.00052123	-0.0004534	-0.00047041	-0.00046698	-0.00039756	-0.00047609	-0.00052842	-0.00032314	-0.00042088	-0.00041309	-0.00035497	-0.0003577	-0.00049275	-0.00042643	-0.00057007	-0.00059103	-0.00068698	-0.00043976	-0.00043068	-0.00053586	-0.00069431	-0.00058086	-0.00072317	-0.00054416	-0.00044825	-0.0005444	-0.00057279	-0.00061458	-0.0006704	-0.00072179	-0.00066829	-0.00063158	-0.00051802	-0.0005891	-0.00056099	-0.00069388	-0.00059113	-0.00062014	-0.00052544	-0.00057709	-0.00074233	-0.00055604	-0.00045068	-0.00051076	-0.00050313	-0.00059191	-0.00052406	-0.00043788	-0.00041681	-0.00046382
-0.0005274	-0.00058665	-0.00049832	-0.00051214	-0.00040354	-0.00046172	-0.00041099	-0.00046048	-0.00028496	-0.00061113	-0.00040418	-0.00028233	-0.00043011	-0.00052272	-0.00055066	-0.00040838	-0.0004858	-0.00057655	-0.00055201	-0.00056769	-0.00059745	-0.00062587	-0.00054522	-0.00044288	-0.00043654	-0.00058918	-0.00058222	-0.00071004	-0.00060206	-0.00049849	-0.00049647	-0.00067697	-0.00067679	-0.00051208	-0.00056522	-0.00056292	-0.00055663	-0.00049058	-0.00054453	-0.00076321	-0.00058328	-0.00054819	-0.00056011	-0.0005544	-0.00042206	-0.00057307	-0.00042114	-0.00046484	-0.0004282	-0.00039601
-0.00053109	-0.00053883	-0.00065681	-0.00045508	-0.0006198	-0.0006284	-0.0006231	-0.00056292	-0.0005386	-0.00074245	-0.00056794	-0.00049086	-0.00050136	-0.00042799	-0.00038022	-0.00033571	-0.00039493	-0.00064864	-0.00056417	-0.00048325	-0.00044621	-0.00040561	-0.00055199	-0.0004877	-0.00047284	-0.00049205	-0.00035226	-0.00044063	-0.00043887	-0.00039268	-0.00042088	-0.00055521	-0.00047099	-0.00058492	-0.00046221	-0.00047483	-0.00048775	-0.00051599	-0.00045365	-0.00040504	-0.00043142	-0.00051187	-0.00035856	-0.00032018	-0.00039391	-0.00031934	-0.00047865	-0.00038877	-0.00040116	-0.00041836
-0.00038268	-0.00048664	-0.00052912	-0.00050263	-0.00039068	-0.0004623	-0.00056429	-0.00057608	-0.00065594	-0.0006709	-0.00056128	-0.00045993	-0.00056401	-0.00065181	-0.0006049	-0.00063167	-0.0009273	-0.00073218	-0.00070137	-0.00058603	-0.00087759	-0.00076004	-0.00059542	-0.00057121	-0.00059645	-0.00058928	-0.00046513	-0.00040153	-0.00061579	-0.00048548	-0.00041611	-0.00073025	-0.00058354	-0.00052283	-0.00062775	-0.00043722	-0.00066035	-0.00048239	-0.00066552	-0.00057248	-0.00063319	-0.00060519	-0.00046614	-0.00060179	-0.00054543	-0.00065135	-0.00051473	-0.00051953	-0.00048387	-0.00053532
-0.00046721	-0.0011461	-0.0011605	-0.00064355	-0.00026763	-0.00025529	-0.00026659	-0.00061059	-6.9048e-05	-0.00039183	-0.00033029	-0.0008213	-0.00055399	-0.00051486	-0.00037302	-0.00061094	-0.00073519	-0.00034914	-0.00033883	-0.00083854	-0.00057037	-0.00063886	-7.9152e-05	-0.00064592	-0.00032648	-0.00056221	-0.00031333	-7.5522e-05	-0.00080843	-0.0003054	-0.0002927	-0.0013611	-0.00072594	-0.00098011	-0.0010542	-0.001165	-0.0008184	-0.0007175	-0.00049756	-0.00073502	-0.00074783	-0.00095889	-0.00030296	-6.8836e-05	-0.0002951	-0.00027816	-0.00024541	-0.0002282	-0.00032963	-0.0002306
-0.00048013	-0.0005313	-0.0005045	-0.00056327	-0.00046058	-0.00062385	-0.00049711	-0.00045615	-0.00034771	-0.00035083	-0.00062063	-0.00053201	-0.00067979	-0.00054292	-0.00030201	-0.0003033	-0.0003129	-0.000534	-0.00042539	-0.00045726	-0.0004388	-0.00059572	-0.00054276	-0.00050056	-0.00036386	-0.00029224	-0.00041907	-0.00052052	-0.00050983	-0.00055803	-0.00047687	-0.00049261	-0.0004835	-0.00065592	-0.00046755	-0.00047708	-0.00033709	-0.00042749	-0.0006346	-0.00048338	-0.00053375	-0.00046483	-0.0004083	-0.00048659	-0.00058094	-0.00042633	-0.00028862	-0.00043392	-0.00065621	-0.00035116
-0.00038669	-0.00036088	-0.00052014	-0.00036131	-0.00046841	-0.00040212	-0.00038659	-0.00040019	-0.00022821	-0.00042724	-0.00029677	-0.00024129	-0.00034151	-0.00038145	-0.00059723	-0.00038644	-0.00043579	-0.00056222	-0.00046951	-0.00053662	-0.00046566	-0.0004751	-0.00054409	-0.00053564	-0.00052102	-0.00052723	-0.00037348	-0.0002975	-0.00040606	-0.00024347	-0.00041533	-0.00055719	-0.00055321	-0.00038137	-0.00066408	-0.00057358	-0.0003974	-0.00031944	-0.00035103	-0.00044428	-0.00084375	-0.00049747	-0.00025792	-0.00045787	-0.00034072	-0.0003181	-0.00022685	-0.00029548	-0.00028724	-0.00043127
-0.00049149	-0.00061574	-0.00010963	-0.00043758	-0.00044548	-0.00049266	-0.00035575	-0.00048968	-0.00066478	-0.00030219	-0.00020385	-0.00031464	-0.00038226	-0.00029564	-0.00033386	-0.00074051	-0.00088462	-0.00075771	-0.00078787	-0.00074206	-0.00063061	-0.00079012	-0.00056898	-0.00031344	-0.00051801	-0.00081421	-0.00071264	-0.00085369	-0.00065589	-0.0004046	-0.00063494	-0.00048367	-0.00037663	-0.00022096	-0.00056773	-0.00021184	-0.00046651	-0.00044056	-0.00043422	-0.00039794	-0.00054467	-0.00054777	-0.00050888	-0.00081466	-0.00077525	-0.00075598	-0.00085252	-0.00062392	-0.00068404	-0.00075534
-0.00067498	-0.00070211	-0.00067823	-0.00051076	-0.00057	-0.00072929	-0.00046252	-0.00036997	-0.00048001	-0.00058742	-0.00028201	-0.0005135	-0.00033559	-0.00051314	-0.00024768	-0.000478	-0.00054953	-0.00049756	-0.00053296	-0.00048842	-0.00040609	-0.00048589	-0.00046489	-0.00056074	-0.00043539	-0.00028621	-0.0003144	-0.00033779	-0.00080469	-0.00059784	-0.00027035	-0.00037705	-0.00046956	-0.00042879	-0.00041771	-0.00032874	-0.00052893	-0.00043327	-0.00059752	-0.00091579	-0.00052662	-0.00052067	-0.00072485	-0.00070507	-0.00079389	-0.00062225	-0.00072563	-0.00065833	-0.00041748	-0.00096138
-0.00055412	-0.00054485	-0.0005187	-0.0004427	-0.00056316	-0.00043034	-0.00041436	-0.00029998	-0.00032943	-0.00054049	-0.00048784	-0.00038613	-0.00053478	-0.00031363	-0.0003212	-0.00055202	-0.00026953	-0.0004221	-0.00047689	-0.00045472	-0.00054484	-0.00045487	-0.000468	-0.00048154	-0.00047156	-0.0003632	-0.00057973	-0.00046138	-0.00021696	-0.00054053	-0.00043214	-0.00045195	-0.00037235	-0.00039611	-0.00049943	-0.00029145	-0.00040764	-0.00046563	-0.00038137	-0.0002826	-0.00045796	-0.00027996	-0.00048591	-0.00056087	-0.0004044	-0.00049769	-0.00058764	-0.00066835	-0.000532	-0.0005319
-0.00063891	-0.00060831	-0.00071305	-0.00028479	-0.00021556	-0.00042411	-0.00033246	-0.000542	-0.00035519	-0.00035767	-0.00053014	-0.00027393	-0.00081631	-0.00054625	-0.00042733	-0.00043197	-0.00066201	-0.00038832	-0.00036158	-0.00039729	-0.00047004	-0.00070747	-0.00077251	-0.00059546	-0.0003122	-0.0004174	-0.00027425	-0.00037602	-0.000561	-0.00061576	-0.00072637	-0.0008577	-0.00050379	-0.00078002	-0.00080248	-0.00058852	-0.00071876	-0.00055111	-0.00043556	-0.00068323	-0.00078991	-0.00090477	-0.00093823	-0.0007418	-0.0010911	-0.00079389	-0.00079861	-0.00096335	-0.00044279	-0.00060589
-0.0003776	-0.00058006	-0.00061359	-0.00038354	-0.00079154	-0.00054226	-0.00059491	-0.00036399	-0.00036289	-0.00027192	-0.00052749	-0.00062786	-0.00056438	-0.00050814	-0.00028063	-0.00027986	-0.00041658	-0.00048233	-0.0004569	-0.00042234	-0.00058513	-0.00051056	-0.00038866	-0.00047086	-0.00022568	-0.00022177	-0.00040475	-0.00049713	-0.00027059	-0.00042852	-0.00030673	-0.00052627	-0.00039434	-0.00045526	-0.00046549	-0.00027728	-0.00057384	-0.00079325	-0.00050785	-0.00051403	-0.00054743	-0.00050399	-0.00060362	-0.00052277	-0.00042241	-0.00064851	-0.00056943	-0.00086705	-0.00099492	-0.00057228
-0.0003147	-0.00043884	-0.00047236	-0.00029315	-0.00022063	-0.00025464	-0.00039357	-0.00038184	-0.00032649	-0.0002344	-0.00023308	-0.00021871	-0.00038919	-0.00024171	-0.00057854	-0.00054945	-0.00063299	-0.00075909	-0.00042133	-0.00059363	-0.00063066	-0.00051654	-0.00055731	-0.00044581	-0.00064398	-0.0003794	-0.00033725	-0.00056478	-0.00047456	-0.00039667	-0.00019105	-0.00051246	-0.00049961	-0.00048312	-0.00050648	-0.00051788	-0.00052213	-0.00060856	-0.00059529	-0.00034057	-0.00038666	-0.00045628	-0.0003163	-0.00051432	-0.00031516	-0.00046431	-0.00038429	-0.0006032	-0.00049895	-0.00047562
-0.00036867	-0.00044755	-0.00052156	-0.00042438	-0.00057935	-0.00042139	-0.00050083	-0.00067334	-0.00025429	-0.00046421	-0.00059652	-0.00038442	-0.00056773	-0.00053572	-0.0007303	-0.00040322	-0.00047879	-0.00022747	-0.00051524	-0.00073376	-0.00035001	-0.00033251	-0.00055668	-0.00058892	-0.00047532	-0.00051882	-0.0004339	-0.00048664	-0.0005565	-0.00067224	-0.00041999	-0.00049835	-0.00065375	-0.00075076	-0.00051587	-0.00042277	-0.00057138	-0.00049923	-0.0005453	-0.00059848	-0.00063346	-0.00064884	-0.00056253	-0.00040636	-0.00056542	-0.00064831	-0.00053208	-0.00065207	-0.00045248	-0.00069605
-0.00062693	-0.000701	-0.00056101	-0.00050102	-0.00050356	-0.00040983	-0.00046917	-0.00041441	-0.00053035	-0.00042746	-0.00060688	-0.00044212	-0.00040757	-0.00062159	-0.0004227	-0.00037752	-0.00024148	-0.00063964	-0.0004126	-0.00049104	-0.00059691	-0.00060559	-0.00055949	-0.00066503	-0.00033177	-0.00061858	-0.00042222	-0.00057026	-0.00052189	-0.00059951	-0.00044183	-0.00053885	-0.00051236	-0.00050051	-0.00072075	-0.00028201	-0.00048876	-0.00055458	-0.00043301	-0.0004379	-0.00037689	-0.00053369	-0.00041373	-0.00048274	-0.00051513	-0.00057722	-0.00041108	-0.00030458	-0.00053391	-0.00043622
-0.00049325	-0.00060884	-0.00040551	-0.0004052	-8.4994e-05	-7.0545e-05	-7.5999e-05	-0.00069447	-0.00042818	-0.00052022	-0.0005939	-0.00066242	-0.00049545	-0.00061963	-0.00054022	-0.00053729	-0.00047941	-0.00064162	-0.00059631	-0.0007458	-0.00084947	-0.00057056	-0.00051295	-0.0006546	-0.00053156	-0.00076854	-0.00058749	-0.00048027	-0.00050169	-0.00051053	-0.00040991	-0.00040757	-0.00058115	-0.00051969	-0.00056603	-0.00069275	-0.00055787	-0.00055104	-0.00072564	-0.00062676	-0.00070874	-0.00058154	-0.00083644	-0.00081313	-0.00096644	-0.00067927	-0.00085395	-0.00079306	-0.00066522	-0.00069273
-0.00047837	-0.00054684	-0.0003418	-0.00038265	-0.00039653	-0.00043925	-0.00045757	-0.00050089	-0.00035371	-0.00038558	-0.0003267	-0.00041611	-0.00040979	-0.00051446	-0.00052852	-0.00037459	-0.00053214	-0.00051372	-0.00037589	-0.00054719	-0.00036462	-0.00053844	-0.00049873	-0.00048121	-0.00038583	-0.00037725	-0.00028601	-0.00030967	-0.00036402	-0.00048062	-0.00036795	-0.00044299	-0.00042943	-0.00044836	-0.00037096	-0.00034299	-0.00030193	-0.00039641	-0.0003689	-0.00041487	-0.00047519	-0.00055978	-0.00033475	-0.00042192	-0.0005315	-0.00053607	-0.00051506	-0.0006342	-0.00038714	-0.00039902
-0.00038206	-0.00074565	-0.00034981	-0.00047647	-0.00034129	-0.00029389	-0.00046407	-0.00046051	-0.0005012	-0.00053612	-0.00033506	-0.00031815	-0.00043447	-0.00053671	-0.00066624	-0.00040068	-0.00049967	-0.00054936	-0.0002479	-0.0004419	-0.00042835	-0.00047454	-0.00050192	-0.0004796	-0.00042139	-0.00045765	-0.00023048	-0.00056525	-0.00053833	-0.00033557	-0.00030117	-0.00075016	-0.00046066	-0.00032549	-0.000451	-0.00017535	-0.00042931	-0.00044869	-0.00046383	-0.00061621	-0.00042592	-0.00049078	-0.00053743	-0.00054547	-0.00055319	-0.00053753	-0.00056493	-0.00044003	-0.00051933	-0.00063519
-0.00059891	-0.00053221	-0.00068048	-0.00047296	-0.00039527	-0.00047062	-0.00039913	-0.00027826	-0.00038116	-0.00023294	-0.00051591	-0.00032619	-0.00061685	-0.00066174	-0.00051706	-0.00054042	-0.00047569	-0.00044612	-0.00048939	-0.00039636	-0.00039131	-0.00040725	-0.00024134	-0.00039038	-0.00055641	-0.00062853	-0.00039174	-0.00038374	-0.00055005	-0.00022736	-0.00041967	-0.00053968	-0.00035922	-0.00036387	-0.0002995	-0.00030702	-0.00035917	-0.00039791	-0.0002975	-0.00039758	-0.00055903	-0.00045177	-0.00073598	-0.00056548	-0.00064553	-0.00064507	-0.00050266	-0.00045516	-0.00055485	-0.00076434
-0.00039253	-0.00068018	-0.00063049	-0.00025393	-0.00025958	-0.00037939	-0.00010331	-0.00029978	-0.0001008	-0.0002935	-0.00029493	-0.00052521	-0.0005847	-0.00026149	-0.00084053	-0.0004493	-0.00043674	-0.00076582	-0.00029779	-0.00075314	-0.0005177	-0.00082255	-0.00058824	-0.00052802	-0.00052908	-0.00057049	-0.00064494	-0.00044409	-9.9047e-05	-9.2561e-05	-0.00010282	-0.00061017	-0.00041778	-0.00035238	-0.00093228	-9.656e-05	-0.0006128	-0.00010473	-0.00031632	-0.00010712	-0.00011526	-0.00035655	-9.9744e-05	-0.00030816	-0.00030288	-0.00026467	-0.00029017	-0.00011025	-0.00011127	-0.00027586
-0.0005842	-0.00056129	-0.00063172	-0.00054782	-0.00060534	-0.00075692	-0.00077028	-0.00069353	-0.00084012	-0.00085218	-0.00067197	-0.00070273	-0.00066504	-0.00089569	-0.00084325	-0.00039041	-0.00058856	-0.0005362	-0.00050705	-0.00063566	-0.00076578	-0.0010168	-0.00095736	-0.00079757	-0.00094984	-0.00091576	-0.00053384	-0.00063807	-0.0010704	-0.00099748	-0.00093202	-0.00082564	-0.00071868	-0.0012158	-0.00095757	-0.00062392	-0.00051193	-0.0012068	-0.00071777	-0.0012224	-0.00073143	-0.00097501	-0.00064731	-0.00081214	-0.00075388	-0.00069965	-0.00065915	-0.00052666	-0.00071662	-0.00062638
-0.00052409	-0.00067291	-0.00052988	-0.00057881	-0.00062143	-0.00060375	-0.00065008	-0.00053895	-0.00057714	-0.00054788	-0.00068942	-0.00056938	-0.00055893	-0.00061732	-0.00068839	-0.0006876	-0.00065734	-0.00065435	-0.00059462	-0.00075613	-0.00083468	-0.00080932	-0.00076743	-0.00070621	-0.0008301	-0.00092472	-0.00068667	-0.00067326	-0.00056225	-0.00050233	-0.00068407	-0.0006437	-0.00065697	-0.00071023	-0.00056841	-0.0006612	-0.00065346	-0.00052623	-0.00067065	-0.00060243	-0.00062693	-0.0005688	-0.00083858	-0.00077267	-0.00071776	-0.00076002	-0.00062956	-0.00077811	-0.00074461	-0.00077216
-0.00049099	-0.00046204	-0.00058193	-0.00039727	-0.00055469	-0.00061055	-0.00069761	-0.00042082	-0.00064218	-0.00070181	-0.00063002	-0.00053676	-0.00065536	-0.00067686	-0.00066129	-0.00047876	-0.00029882	-0.00055877	-0.00045045	-0.0008457	-0.00072911	-0.00062227	-0.00033442	-0.00046668	-0.00051049	-0.00054245	-0.00071112	-0.00050628	-0.00055646	-0.00027049	-0.00043186	-0.0003952	-0.00056076	-0.00036274	-0.00030258	-0.00042228	-0.00040479	-0.00040701	-0.00032603	-0.00040371	-0.00043689	-0.00028469	-0.00049308	-0.00049131	-0.00051101	-0.00050189	-0.00063395	-0.00062	-0.00043361	-0.00030763
-0.00058781	-0.00061275	-0.00053608	-0.0003175	-0.00041696	-0.00040305	-0.00060964	-0.00046531	-0.00033061	-0.00043932	-0.000681	-0.00065205	-0.00040396	-0.00022435	-0.00063822	-0.00051966	-0.00065192	-0.00057081	-0.00067405	-0.00066004	-0.00044058	-0.00071198	-0.00054732	-0.00071457	-0.00064457	-0.00064014	-0.00080796	-0.00096617	-0.0013083	-0.0013215	-0.0014268	-0.0012327	-0.0015845	-0.0012349	-0.00091091	-0.0012926	-0.0011495	-0.001341	-0.0011781	-0.0011334	-0.0014687	-0.0015477	-0.0010269	-0.0008195	-0.0010471	-0.00061355	-0.00073585	-0.00074846	-0.00080015	-0.0011811
-0.00052389	-0.00063171	-0.00077008	-0.00044771	-0.00042942	-0.00045772	-0.0004456	-0.00082463	-0.00066869	-0.00065104	-0.0011136	-0.00070416	-0.00061366	-0.00057983	-0.00051094	-0.00011848	-0.00011424	-0.00041566	-0.00011369	-0.0001124	-0.00051704	-0.00055181	-0.00082165	-0.00055872	-0.00033757	-0.0010374	-0.00043087	-0.00051035	-0.00051872	-0.00052952	-0.001221	-0.00076957	-0.00052017	-0.00033378	-0.0012736	-0.0012137	-0.00070077	-0.00081241	-0.00032725	-0.00056885	-0.00091318	-0.00034215	-0.001515	-0.0011643	-0.0012491	-0.00080656	-0.00083783	-0.0008351	-0.00088916	-0.0011468
-0.0003339	-0.00034719	-0.00037579	-0.00043195	-0.00039199	-0.00055981	-0.0004415	-0.0003052	-0.00037564	-0.00045023	-0.00032645	-0.00040105	-0.00050555	-0.00044168	-0.00044946	-0.00041359	-0.00037739	-0.00026572	-0.00062182	-0.00051895	-0.00051152	-0.00041717	-0.00048247	-0.00042595	-0.00058911	-0.00058821	-0.00038477	-0.00051244	-0.00032023	-0.00070868	-0.0005534	-0.00034458	-0.00033622	-0.00044693	-0.00049944	-0.00036943	-0.0004935	-0.00053072	-0.00068549	-0.00040202	-0.00066954	-0.00058516	-0.00042028	-0.00046722	-0.00053008	-0.00029585	-0.00035149	-0.00044345	-0.00031933	-0.00033803
-0.00071484	-0.00078479	-0.00069273	-0.00071019	-0.00060017	-0.00055114	-0.00046531	-0.00061356	-0.00064276	-0.00071257	-0.00096492	-0.00083298	-0.00056306	-0.00075633	-0.0013203	-0.00069702	-0.0006686	-0.0004478	-0.00096459	-0.00077499	-0.00098074	-0.00070422	-0.00074833	-0.00073209	-0.00059424	-0.00029236	-0.00035564	-0.00070916	-0.00080571	-0.00055538	-0.00055947	-0.00068364	-0.00043152	-0.0007844	-0.00072446	-0.00081475	-0.00081881	-0.00083411	-0.0010433	-0.00090542	-0.00054582	-0.0011378	-0.00065076	-0.0013538	-0.00073115	-0.00035248	-0.00081347	-0.0007114	-0.0007164	-0.00092736
-0.00069686	-0.00060338	-0.00085646	-0.000601	-0.00054301	-0.00035873	-0.00065529	-0.00062549	-0.00052651	-0.00058252	-0.00075263	-0.00054095	-0.00053172	-0.00059544	-0.00068713	-0.00038462	-0.00042723	-0.00066924	-0.00056461	-0.00047487	-0.00072175	-0.00048625	-0.00038822	-0.00055409	-0.00050987	-0.00077667	-0.00060487	-0.00053805	-0.00050928	-0.00057997	-0.00047715	-0.00045195	-0.00066436	-0.00050186	-0.00043792	-0.00034043	-0.00030017	-0.00038323	-0.00061897	-0.00017701	-0.00077662	-0.00071575	-0.00035827	-0.00057027	-0.00037994	-0.00051201	-0.00053733	-0.00044591	-0.00049797	-0.00037447
-0.00048193	-0.00056788	-0.00056205	-0.00081262	-0.00051887	-0.00058223	-0.00037948	-0.0007297	-0.00044399	-0.00057354	-0.00058208	-0.00062733	-0.00064284	-0.000604	-0.00060165	-0.00041614	-0.00044445	-0.00046081	-0.00046583	-0.00034704	-0.00040089	-0.00050772	-0.00040542	-0.00058794	-0.00065961	-0.00047527	-0.00054754	-0.00049326	-0.0008258	-0.00072084	-0.0006376	-0.00066064	-0.00064263	-0.00051573	-0.00077187	-0.000813	-0.00081984	-0.00062148	-0.00055686	-0.00054484	-0.0007128	-0.00080803	-0.00054887	-0.00062507	-0.00052671	-0.0007134	-0.00057279	-0.00079158	-0.00064887	-0.00072858
-0.00045427	-0.00071243	-0.00044219	-0.00076533	-0.00050126	-0.00056375	-0.00055054	-0.0008266	-0.00051846	-0.0005048	-0.00080179	-0.00062286	-0.00057268	-0.00065991	-0.00049673	-0.00053914	-0.00062871	-0.00036146	-0.00046608	-0.00051325	-0.00051039	-0.00075643	-0.00048688	-0.00053329	-0.0005445	-0.00052089	-0.00038144	-0.00052048	-0.00043935	-0.00035941	-0.00031469	-0.00051564	-0.00053387	-0.00042915	-0.00038855	-0.00036244	-0.00040429	-0.00041149	-0.00052131	-0.00061221	-0.00039011	-0.00056255	-0.00041439	-0.00070866	-0.0005413	-0.00058104	-0.00054857	-0.00049538	-0.00049245	-0.00043881
-0.00059865	-0.00078449	-0.00061987	-0.0009802	-0.0010978	-0.00070618	-0.00038575	-0.0009833	-0.0012785	-0.00095884	-0.00073187	-0.00080162	-0.0013431	-0.00098107	-0.00076723	-0.00077481	-0.0004915	-0.0010245	-0.00040031	-0.00077121	-0.00074468	-0.00060149	-0.00062655	-0.00090307	-0.00081	-0.00078635	-0.00072328	-0.00085827	-0.0012585	-0.0012037	-0.0011529	-0.0012376	-0.00094724	-0.00083394	-0.001152	-0.0011994	-0.00097498	-0.0009051	-0.00079293	-0.00064452	-0.00096885	-0.0006806	-0.00063032	-0.00036322	-0.00062388	-0.00052441	-0.00049874	-0.00074921	-0.00061454	-0.00060509
-0.00037588	-0.00055969	-0.00046033	-0.00046432	-0.00057307	-0.00040659	-0.0004378	-0.00034896	-0.00040948	-0.00039815	-0.00043988	-0.00018158	-0.00030847	-0.0001815	-0.00024315	-0.00031057	-0.00044347	-0.00023827	-0.00019912	-0.00033933	-0.00028615	-0.00029878	-0.00038569	-0.00017706	-0.00040568	-0.00025733	-0.00042101	-0.00034409	-0.00045104	-0.00037052	-0.00055811	-0.00045614	-0.00045054	-0.00063985	-0.00065736	-0.00057284	-0.00035494	-0.0004087	-0.00019468	-0.00061334	-0.00040117	-0.00052272	-0.00032462	-0.00036972	-0.00051645	-0.00027391	-0.00067061	-0.00064936	-0.00042204	-0.00043311
-0.0010695	-0.00090583	-0.0010197	-0.0012048	-0.00099173	-0.0011264	-0.0012673	-0.0010408	-0.0011783	-0.00094662	-0.00118	-0.00095415	-0.0009491	-0.0014912	-0.0013829	-0.00099187	-0.00064228	-0.00084265	-0.0011617	-0.0014367	-0.0016106	-0.0012662	-0.001176	-0.0012583	-0.0011888	-0.0014458	-0.0014909	-0.001335	-0.0010603	-0.0015252	-0.0016314	-0.0013083	-0.0014122	-0.0017646	-0.0017969	-0.0014277	-0.001258	-0.001561	-0.0012167	-0.0011462	-0.0013817	-0.0014031	-0.001015	-0.00081952	-0.00085621	-0.0007064	-0.00096249	-0.0010014	-0.0011244	-0.0012135
-0.00048011	-0.00044897	-0.0004157	-0.00041026	-0.00020201	-0.00050189	-0.00035459	-0.00038875	-0.00050039	-0.0002576	-0.00053994	-0.0006797	-0.00036537	-0.00047644	-0.00037019	-0.00020944	-0.00028855	-0.0004017	-0.0004385	-0.00037129	-0.00059203	-0.00033294	-0.00024982	-0.00013791	-0.00019641	-0.00046011	-0.00039591	-0.00049281	-0.00051148	-0.00047496	-0.00046894	-0.00048436	-0.00049465	-0.00068929	-0.0005369	-0.0002927	-0.00040456	-0.00036699	-0.00033171	-0.00040026	-0.00032992	-0.00046173	-0.00060831	-0.00074331	-0.00046593	-0.00023747	-0.00043956	-0.00052389	-0.00038082	-0.00051036
-0.0012869	-0.0018873	-0.0013659	-0.0010162	-0.0011234	-0.001746	-0.0018367	-0.0013127	-0.0018029	-0.0018112	-0.0012619	-0.002028	-0.0019204	-0.0016361	-0.0025821	-0.0016335	-0.0013252	-0.00090459	-0.001621	-0.0016661	-0.0016993	-0.0013905	-0.0019649	-0.0018654	-0.0016164	-0.001655	-0.0022164	-0.0016753	-0.0021255	-0.001802	-0.0017962	-0.001572	-0.0016696	-0.0017442	-0.0021145	-0.0023203	-0.001673	-0.0020909	-0.0013037	-0.0018468	-0.0019781	-0.0021073	-0.0020775	-0.0016437	-0.0018241	-0.00094862	-0.0017028	-0.0015172	-0.001832	-0.0018624
5.052e-20	2.3602e-19	1.8895e-20	-4.3137e-20	6.6831e-20	-2.0809e-20	3.0097e-19	2.6813e-19	8.191e-20	4.9419e-20	-5.0022e-20	3.3511e-20	-1.002e-19	2.4238e-20	1.894e-19	-2.1098e-19	-2.395e-20	-1.6154e-20	3.3544e-20	-5.2914e-20	5.7681e-20	-7.0581e-21	7.5495e-20	1.8923e-20	-1.834e-19	1.1168e-20	1.0749e-19	5.1944e-20	-6.1515e-21	4.0118e-21	-1.182e-19	5.9763e-20	1.0168e-19	3.0826e-20	-2.599e-19	4.4574e-20	-8.7892e-20	-6.6269e-21	-3.8656e-20	1.3598e-19	1.2029e-19	3.4997e-19	-1.9619e-19	-6.0858e-20	1.2347e-19	-1.7076e-20	-2.2182e-20	5.5879e-21	-4.5576e-20	-5.546e-20
-0.0013044	-0.0016323	-0.0013597	-0.0015034	-0.00078953	-0.0013404	-0.0014855	-0.0009856	-0.0016204	-0.0020278	-0.0016136	-0.0029702	-0.0017677	-0.0017912	-0.0032288	-0.0016237	-0.0021569	-0.00052734	-0.0019109	-0.0025834	-0.0016443	-0.0025816	-0.0018665	-0.0022473	-0.0023033	-0.0020579	-0.0024977	-0.0018317	-0.001622	-0.0013323	-0.0018882	-0.0017641	-0.00068266	-0.00088458	-0.0012967	-0.0020049	-0.001266	-0.0013826	-0.0011433	-0.00093229	-0.0018699	-0.0015461	-0.0011885	-0.0014225	-0.00094273	-0.0013783	-0.0013534	-0.0013396	-0.0017951	-0.0018586
-7.853e-20	-1.577e-19	-1.0591e-19	-1.7677e-20	3.9595e-20	-6.1375e-20	-1.5434e-19	-6.9751e-20	-7.1814e-20	1.9334e-20	-1.6371e-19	2.992e-20	8.7716e-20	-5.1267e-20	9.8007e-22	2.6354e-20	-2.0397e-20	-2.6244e-20	-7.396e-20	-2.3397e-20	8.8341e-20	-2.0362e-20	-6.2007e-20	1.2657e-19	8.518e-20	-4.9692e-20	1.0729e-19	4.3086e-20	-1.6966e-20	-2.6109e-20	-5.8908e-20	-1.0795e-19	5.1354e-20	5.5714e-22	-1.0026e-19	4.1313e-20	6.989e-21	-1.1916e-19	-1.0249e-19	-5.7994e-20	1.3359e-19	6.2906e-19	-1.7604e-19	1.528e-19	-4.8667e-20	4.2866e-19	4.1086e-20	5.6366e-20	4.4131e-20	4.6676e-20
-0.00066535	-0.0012935	-0.0010419	-0.00077017	-0.0011491	-0.0014047	-0.00087752	-0.00092285	-0.0010232	-0.00067215	-0.0013199	-0.00073276	-0.0012008	-0.00074648	-0.00096829	-0.0012744	-0.00094317	-0.0012569	-0.0008217	-0.0010068	-0.0010925	-0.00093542	-0.00076694	-0.0010202	-0.0012324	-0.0011168	-0.0012829	-0.00093175	-0.0010641	-0.0014138	-0.0010481	-0.0014141	-0.0015229	-0.0016739	-0.001168	-0.0014602	-0.00091627	-0.0013778	-0.0013904	-0.0012792	-0.0013806	-0.0012194	-0.00039961	-0.00093676	-0.0011824	-0.00074555	-0.0010108	-0.0010812	-0.0012574	-0.00089737
-0.00060828	-0.00090047	-0.00087643	-0.00048693	-0.00077911	-0.00059778	-0.00058543	-0.00065779	-0.0006729	-0.00095582	-0.00071329	-0.00059652	-0.00078179	-0.00074818	-0.0011678	-0.00096634	-0.0011725	-0.00055708	-0.00092831	-0.0012586	-0.00078078	-0.0007183	-0.00052001	-0.0010162	-0.0013239	-0.0006525	-0.0011155	-0.00098974	-0.00084804	-0.00079608	-0.00066044	-0.00054695	-0.00097575	-0.00099615	-0.00085085	-0.00090722	-0.0011231	-0.0010236	-0.00079869	-0.00090697	-0.00076122	-0.00093058	-0.00085206	-0.00071758	-0.00055826	-0.0010254	-0.00066933	-0.0003747	-0.0008215	-0.00081906
1.4623e-20	1.1296e-19	-1.1582e-20	-4.3322e-20	5.659e-20	5.5698e-20	6.3783e-20	-7.3655e-20	3.6975e-20	5.5384e-20	9.5871e-20	-3.3638e-20	7.4768e-20	6.795e-21	8.8158e-20	-1.143e-19	-5.1585e-21	-7.0708e-21	-2.3212e-20	8.9884e-20	-1.4293e-20	-7.1306e-20	8.749e-20	3.1422e-20	-2.7463e-20	-7.3445e-20	1.0872e-19	-6.2488e-20	3.5481e-20	-5.4379e-20	1.9949e-20	-5.7252e-20	-1.8822e-20	-4.7241e-20	-2.5803e-19	-5.4261e-20	7.1673e-20	1.1126e-19	-6.6621e-20	-1.0681e-19	-2.0753e-19	-5.655e-20	6.7088e-20	5.7981e-20	3.243e-19	-1.6901e-20	9.1705e-21	-2.8424e-20	2.9489e-20	-3.1118e-20
-0.00074067	-0.00099922	-0.0009184	-0.00065259	-0.00073522	-0.00090744	-0.00081146	-0.00068957	-0.0009507	-0.00089156	-0.00072264	-0.00070016	-0.00096107	-0.00053736	-0.0010498	-0.00098739	-0.0010235	-0.00086885	-0.0010807	-0.0011162	-0.00088023	-0.00077935	-0.00078079	-0.0011375	-0.0011068	-0.0011488	-0.00082658	-0.0010726	-0.00081774	-0.00066991	-0.00057368	-0.0012821	-0.0011509	-0.0010088	-0.0011454	-0.0016694	-0.00073843	-0.00094811	-0.0011253	-0.0015834	-0.0011524	-0.00095805	-0.00072036	-0.00077521	-0.00098205	-0.00096966	-0.00095266	-0.0011178	-0.00077621	-0.00064527
-0.00072141	-0.00086066	-0.00077455	-0.00068106	-0.0009792	-0.0010732	-0.0011239	-0.00079834	-0.001019	-0.00073017	-0.00084112	-0.00071094	-0.0010803	-0.0012738	-0.0010324	-0.00088882	-0.0010151	-0.00087189	-0.00096629	-0.00092934	-0.00077866	-0.00085951	-0.00062004	-0.0006343	-0.0010877	-0.00093232	-0.00075058	-0.00083689	-0.00079827	-0.00099214	-0.001187	-0.0010986	-0.0010704	-0.0010037	-0.00089862	-0.0012974	-0.0010707	-0.0011853	-0.0011942	-0.0011096	-0.0010243	-0.0012686	-0.00089609	-0.0011211	-0.0011894	-0.0009523	-0.0010749	-0.0011784	-0.0010972	-0.0010958
-0.001002	-0.00073421	-0.00084925	-0.00059112	-0.00097965	-0.0012995	-0.00096736	-0.00076725	-0.0009167	-0.00054698	-0.001277	-0.000562	-0.00075737	-0.0010014	-0.00077225	-0.00083815	-0.00059112	-0.00073037	-0.0003746	-0.0004547	-0.0012263	-0.00072836	-0.00095128	-0.00061684	-0.0008123	-0.00040201	-0.00059075	-0.00041484	-0.00039532	-0.00020636	-0.00060135	-0.00065569	-0.00053669	-0.00085315	-0.00039555	-0.0010122	-0.0006129	-0.00045653	-0.0011366	-0.00053767	-0.00075094	-0.00069258	-0.00073032	-0.00090432	-0.00070002	-0.0012312	-0.0010513	-0.00066872	-0.0012617	-0.00088134
-0.00071601	-0.00083306	-0.00098341	-0.00073268	-0.00082892	-0.00076245	-0.00082738	-0.00084675	-0.00086346	-0.00077438	-0.00075263	-0.00077602	-0.00080782	-0.00078133	-0.00057437	-0.0005567	-0.0005715	-0.00047826	-0.00061712	-0.00079299	-0.0007038	-0.00072618	-0.00061541	-0.00072578	-0.0007117	-0.00064695	-0.00054749	-0.00071443	-0.00080019	-0.00072746	-0.00079861	-0.00074761	-0.00073816	-0.00078068	-0.0006728	-0.00074358	-0.00068415	-0.00076512	-0.00063817	-0.00074096	-0.00069235	-0.00075487	-0.00077412	-0.00097383	-0.0010606	-0.00081975	-0.00082026	-0.00091787	-0.0007849	-0.001005
-0.00054957	-0.00061681	-0.00066307	-0.00066356	-0.00063532	-0.00068852	-0.00097908	-0.00084274	-0.00076973	-0.00066874	-0.00077225	-0.00079486	-0.0010136	-0.00092441	-0.0008234	-0.00086134	-0.00094059	-0.0007744	-0.00096258	-0.0010046	-0.0007793	-0.00080603	-0.00079552	-0.00089963	-0.00068469	-0.00082073	-0.00068617	-0.00081123	-0.00084052	-0.00067091	-0.0006623	-0.00081222	-0.0008257	-0.00081512	-0.00095603	-0.00080864	-0.00079741	-0.00072777	-0.0010162	-0.00094695	-0.00076885	-0.00078685	-0.00073648	-0.0010767	-0.00089531	-0.0010383	-0.00079059	-0.00069663	-0.00081619	-0.0010266
1.0493e-19	-5.9863e-20	1.187e-19	2.3519e-19	-6.1141e-20	2.7468e-20	-1.3476e-20	-4.917e-20	5.0306e-20	5.9923e-20	6.2955e-19	5.3676e-20	-3.0388e-21	5.4837e-21	9.284e-20	-2.0412e-20	-1.9019e-21	-7.8661e-20	1.1715e-19	1.0282e-19	-5.6027e-20	-2.5275e-19	-6.7882e-20	-2.2334e-19	7.1798e-20	-4.5026e-20	-1.6435e-19	-5.6286e-20	6.6948e-20	-1.6407e-19	-2.0454e-19	3.8989e-20	1.5614e-19	-2.9434e-20	-8.1196e-20	7.9551e-20	-7.7418e-20	-1.007e-19	-2.3441e-19	5.3347e-20	-2.1474e-19	1.5667e-19	-4.8448e-20	-3.7674e-20	4.5728e-20	-1.7152e-19	-4.3515e-21	-8.0246e-20	-9.1421e-20	-3.0934e-20
-0.00024384	-0.00045491	-0.00056647	-0.00071677	-0.00078845	-0.00039844	-0.00027578	-0.00066944	-0.00069093	-0.00048097	-0.00074659	-0.00027216	-0.00048486	-9.1705e-05	-0.00061415	-0.00023822	-0.00069317	-0.00058007	-0.0002523	-0.00084304	-0.00031823	-0.00054355	-6.9846e-05	-8.2276e-05	-0.00052942	-0.0005158	-7.8027e-05	-0.00030247	-0.00053677	-9.1652e-05	-0.00033786	-0.00010203	-0.00065584	-0.00042189	-0.00067401	-0.000909	-0.00081192	-0.0003454	-0.00029594	-0.0010153	-8.8739e-05	-9.5216e-05	-0.00057641	-0.00099344	-0.00056427	-0.00051053	-9.4408e-05	-0.00032742	-0.00053436	-0.0010372
-0.002985	-0.003252	-0.003964	-0.0023932	-0.0040173	-0.0034848	-0.0029647	-0.0043063	-0.0024669	-0.00401	-0.0031938	-0.0028832	-0.0026903	-0.0032577	-0.0030731	-0.0036034	-0.0022051	-0.0021834	-0.002797	-0.0030664	-0.0026605	-0.0029507	-0.0034441	-0.0040643	-0.0024792	-0.0026203	-0.0020883	-0.0023134	-0.0043251	-0.003968	-0.0035464	-0.0030591	-0.0044	-0.0043279	-0.0048298	-0.0043702	-0.0040236	-0.0026387	-0.0026723	-0.0042193	-0.0024058	-0.0022047	-0.0032784	-0.0028907	-0.0049692	-0.0024447	-0.003728	-0.0032574	-0.0024208	-0.0025119
-0.0055837	-0.0079572	-0.0070865	-0.0068117	-0.0069677	-0.0074064	-0.0076233	-0.0093502	-0.008812	-0.0081364	-0.0079107	-0.0082019	-0.0084808	-0.0078718	-0.0090642	-0.0065077	-0.006861	-0.0048993	-0.0074283	-0.007872	-0.0077905	-0.0083197	-0.0084276	-0.0080535	-0.0077556	-0.0087173	-0.0074828	-0.0073427	-0.0082503	-0.0087974	-0.0072777	-0.0080018	-0.0081387	-0.0089248	-0.0086392	-0.0088828	-0.0086946	-0.008125	-0.0081525	-0.010139	-0.0090244	-0.0081715	-0.0067457	-0.0075767	-0.0078875	-0.007422	-0.0076676	-0.0082406	-0.0069063	-0.007196
-0.00043687	-0.00049018	-0.00054744	-0.00043708	-0.00043792	-0.00045104	-0.0004795	-0.00048885	-0.00044251	-0.00059434	-0.00045635	-0.00051405	-0.00060497	-0.00049284	-0.00046992	-0.00055994	-0.00060043	-0.00073261	-0.00061766	-0.00063116	-0.00060087	-0.00065125	-0.00058381	-0.00054655	-0.0004705	-0.00066197	-0.0006489	-0.00059407	-0.00033553	-0.00034563	-0.00034827	-0.00043043	-0.00031	-0.00032159	-0.00034972	-0.00035569	-0.00050989	-0.00045982	-0.00044169	-0.00028948	-0.00037488	-0.00047018	-0.00050672	-0.00045815	-0.00042428	-0.00053404	-0.00038129	-0.00046849	-0.00042677	-0.00047996
-0.000827	-0.00057412	-0.00089767	-0.00092407	-0.00098538	-0.00071251	-0.00069763	-0.00055519	-0.00068714	-0.00090058	-0.00074871	-0.00055352	-0.00075647	-0.00050591	-0.00047656	-0.00010119	-0.00063132	-0.00034537	-0.00053763	-0.00041844	-0.00042698	-0.00075008	-0.00046873	-0.00045255	-0.00040624	-0.00027093	-0.00044583	-0.00069463	-0.00068326	-0.00082963	-0.00039902	-0.00094435	-0.00053513	-0.00065564	-0.00053414	-0.00018605	-0.00041249	-0.00027912	-0.00026318	-0.00045224	-0.00078538	-0.00047881	-0.00066246	-0.00069695	-0.00084457	-0.00040485	-0.00097329	-0.00060194	-0.00084943	-0.00054545
-0.00033112	-0.00043365	-0.00036078	-0.00047325	-0.00027604	-0.00046094	-0.00059105	-0.00034893	-0.00036468	-0.00049776	-0.00044585	-0.00045071	-0.0004238	-0.0004719	-0.00052222	-0.00053112	-0.00038917	-0.00055788	-0.00042967	-0.00063408	-0.00051059	-0.00061556	-0.0005677	-0.00052201	-0.00037465	-0.00030375	-0.00042452	-0.00058951	-0.00033297	-0.00041317	-0.00032727	-0.00041442	-0.00035008	-0.00049163	-0.00027236	-0.00034038	-0.00031135	-0.00037353	-0.00033344	-0.00039776	-0.00042599	-0.00028409	-0.00046804	-0.00052278	-0.00058708	-0.00041065	-0.00047978	-0.00051932	-0.00039398	-0.000528
-0.00039628	-0.00048887	-0.00051346	-0.00049057	-0.00047948	-0.00050994	-0.00059357	-0.00050674	-0.00054377	-0.00049897	-0.00057291	-0.00054001	-0.00050504	-0.00053433	-0.00077522	-0.00063609	-0.00056998	-0.00058518	-0.00050891	-0.00052781	-0.00065276	-0.00059053	-0.00062241	-0.00050428	-0.00060123	-0.00047619	-0.00046882	-0.00059779	-0.00037134	-0.00043205	-0.00051141	-0.00063461	-0.00057642	-0.00057072	-0.00043332	-0.0005566	-0.00041391	-0.00047805	-0.00050071	-0.0005265	-0.00053481	-0.00058615	-0.00043161	-0.00049086	-0.00045146	-0.00040718	-0.00049727	-0.0002826	-0.00048016	-0.00052658
8.823e-20	1.9129e-19	2.9921e-20	-1.4763e-19	-7.4132e-20	2.3024e-19	7.674e-20	8.7174e-20	-1.7065e-19	9.8917e-20	-6.4021e-19	-6.371e-20	5.3826e-20	9.1673e-20	-8.3463e-20	5.0791e-20	-8.3303e-20	-7.4009e-20	8.9872e-20	4.5189e-20	2.0432e-19	2.4702e-20	-7.5936e-20	9.3848e-20	-8.3684e-20	-4.5632e-20	1.5111e-20	7.629e-20	1.5331e-19	-8.5559e-20	1.6799e-19	8.1306e-20	2.4546e-19	-1.3863e-19	3.1313e-19	1.503e-19	-8.8135e-20	2.3454e-19	1.2869e-19	-1.7467e-19	-2.7105e-20	-9.1786e-20	1.4553e-19	9.6939e-20	2.8292e-19	2.2597e-19	-5.079e-20	7.9565e-20	4.5219e-20	1.6108e-19
-0.0024355	-0.0036748	-0.0030202	-0.0028693	-0.0021665	-0.0031503	-0.0034607	-0.0031222	-0.0033215	-0.0041251	-0.0032965	-0.0027409	-0.0035138	-0.0030292	-0.0033498	-0.0021137	-0.0024366	-0.00090852	-0.0028701	-0.0025358	-0.0039324	-0.0045583	-0.0030793	-0.0035511	-0.0034166	-0.0032494	-0.0033938	-0.003098	-0.0030417	-0.0034665	-0.0032124	-0.0027481	-0.0014509	-0.0027006	-0.0032559	-0.002519	-0.0030934	-0.0029212	-0.0024762	-0.0036824	-0.0029689	-0.0030004	-0.0032267	-0.0026626	-0.0036368	-0.0034587	-0.0034568	-0.0032465	-0.0025047	-0.0031568
-0.0014932	-0.0017287	-0.0016973	-0.0018721	-0.0020266	-0.0017717	-0.0019254	-0.0021331	-0.0018592	-0.002338	-0.0020493	-0.0019625	-0.0021901	-0.0018656	-0.0020801	-0.001955	-0.001786	-0.0016282	-0.0018565	-0.0019086	-0.0017884	-0.0017634	-0.002035	-0.0019789	-0.0018945	-0.0015914	-0.0016728	-0.0020179	-0.0020006	-0.0021051	-0.0020264	-0.0021643	-0.0019648	-0.0018149	-0.0020319	-0.0024871	-0.0025626	-0.0025111	-0.002075	-0.0022347	-0.0019768	-0.0019173	-0.0018137	-0.001842	-0.0018809	-0.0019807	-0.0016978	-0.0020334	-0.0017157	-0.0019202
-0.00036896	-0.00062323	-0.0004378	-0.00028535	-0.00043903	-0.0004839	-0.00048509	-0.00049085	-0.00036169	-0.00053221	-0.00041756	-0.00051227	-0.00066278	-0.00046145	-0.00062761	-0.00035871	-0.00067738	-0.0005556	-0.00038626	-0.00061198	-0.00070119	-0.00034762	-0.00039521	-0.00048716	-0.00055316	-0.00050115	-0.000612	-0.00061011	-0.00062755	-0.00044728	-0.00057348	-0.00064505	-0.0005914	-0.00053108	-0.00045549	-0.00056125	-0.00060295	-0.00042573	-0.00047262	-0.0003933	-0.00043738	-0.00060203	-0.00038857	-0.00040795	-0.000588	-0.00032697	-0.00038098	-0.00036939	-0.00048855	-0.00039
7.3243e-20	2.8515e-19	-1.7878e-19	3.6808e-20	-8.1823e-20	-9.0182e-20	2.05e-19	-7.2387e-20	-4.0436e-20	-4.2484e-21	-2.67e-19	-7.965e-20	8.4089e-20	2.3867e-20	-3.0787e-20	1.4115e-21	-1.676e-19	-1.6856e-19	3.9209e-20	6.6038e-20	7.4265e-20	4.9151e-20	-9.798e-20	-1.0785e-19	3.4942e-20	-6.2847e-20	-3.2077e-21	-5.4657e-20	1.2636e-19	-1.0587e-19	5.9669e-20	1.114e-19	7.1207e-20	-9.636e-20	3.1883e-19	1.847e-19	2.9612e-19	-3.7227e-19	2.1192e-19	1.9295e-20	9.2392e-20	-3.8777e-19	-2.4838e-20	2.5706e-19	1.208e-19	4.7948e-19	2.1801e-19	1.081e-19	-1.7809e-19	-1.3685e-19
-0.00043797	-0.00065239	-0.00050344	-0.00043085	-0.00047367	-0.00043273	-0.00064803	-0.00056322	-0.00060234	-0.00042355	-0.00074086	-0.00049617	-0.00054798	-0.00064626	-0.00060937	-0.00059239	-0.00058667	-0.00058529	-0.00063876	-0.00048884	-0.00054996	-0.00056455	-0.00048972	-0.00057068	-0.00048282	-0.0006013	-0.00056248	-0.00064332	-0.00051697	-0.00066421	-0.00064173	-0.00043465	-0.00082312	-0.00069298	-0.00074976	-0.00064247	-0.00061335	-0.00052693	-0.00064702	-0.00051497	-0.00066901	-0.00070743	-0.00055241	-0.00057952	-0.00058305	-0.00045987	-0.0005088	-0.00064109	-0.00059464	-0.00051029
-0.00049277	-0.00058314	-0.00039931	-0.00072184	-0.0006025	-0.00066962	-0.00072266	-0.00067008	-0.00060264	-0.00058962	-0.00071893	-0.00058968	-0.00063715	-0.00061376	-0.00065235	-0.00054318	-0.00046781	-0.00066377	-0.00067176	-0.00066502	-0.00074824	-0.00055421	-0.00053914	-0.00063172	-0.00066897	-0.00056178	-0.00068459	-0.00056161	-0.00063033	-0.00067706	-0.00061777	-0.0005142	-0.00061367	-0.00058504	-0.00062933	-0.00058579	-0.00055389	-0.00060397	-0.00056619	-0.00062051	-0.00052501	-0.00063648	-0.00040661	-0.00041805	-0.00053299	-0.00045197	-0.00053303	-0.0004708	-0.0005419	-0.00044517
-0.0012002	-0.0013089	-0.001646	-0.0015292	-0.0013318	-0.0014363	-0.0014841	-0.0021035	-0.0014162	-0.0011837	-0.0013053	-0.00073227	-0.0014024	-0.001041	-0.0015958	-0.0015607	-0.0015037	-0.00081752	-0.0031015	-0.0014542	-0.0024795	-0.0018525	-0.00076912	-0.0013049	-0.0020768	-0.002007	-0.0023353	-0.0012727	-0.0013599	-0.0018292	-0.0017293	-0.00095033	-0.0020118	-0.0019107	-0.0013465	-0.0014837	-0.0016665	-0.00081474	-0.0014906	-0.0018655	-0.0013722	-0.0015317	-0.0012311	-0.0016979	-0.00095586	-0.0014702	-0.0011399	-0.0012785	-0.00074377	-0.0013679
-0.00053218	-0.00061392	-0.00064666	-0.0004854	-0.00048029	-0.00045813	-0.00075295	-0.00048234	-0.0005057	-0.00042962	-0.00053028	-0.00054675	-0.0004971	-0.00047015	-0.00056503	-0.00061779	-0.00046754	-0.00069486	-0.00050118	-0.00064833	-0.00056068	-0.00044168	-0.00044053	-0.00050254	-0.00050437	-0.00055672	-0.00049705	-0.00049806	-0.00057262	-0.00057937	-0.0004848	-0.00055672	-0.00046643	-0.00053284	-0.00041232	-0.0004731	-0.00043177	-0.00056074	-0.0005907	-0.00056646	-0.00058483	-0.00043508	-0.00048665	-0.00046873	-0.0005632	-0.0003597	-0.00051072	-0.00052609	-0.00052259	-0.00060498
-0.00049476	-0.00057025	-0.00066274	-0.00053951	-0.00063111	-0.00065081	-0.0005704	-0.00053107	-0.00060701	-0.00049348	-0.00051336	-0.00055686	-0.00066023	-0.00059883	-0.00074111	-0.00063703	-0.00059674	-0.00064859	-0.00055278	-0.00056111	-0.00049516	-0.00058011	-0.0005227	-0.00058745	-0.00059292	-0.00058374	-0.00049539	-0.00064897	-0.0006526	-0.00058216	-0.00059267	-0.00060101	-0.00061069	-0.00065006	-0.00058483	-0.00067322	-0.00059909	-0.00059882	-0.00065209	-0.00067575	-0.00059408	-0.00064447	-0.00047152	-0.00049462	-0.00056161	-0.00057501	-0.00039814	-0.0004966	-0.0004437	-0.00056551
4.1229e-20	7.5235e-20	2.1903e-20	-2.0568e-20	8.6468e-20	7.6375e-20	-6.7722e-20	4.9427e-20	6.8637e-20	-1.6632e-19	-7.4331e-19	-9.164e-20	1.035e-20	-8.018e-20	1.3339e-19	2.1252e-19	-1.2931e-19	-3.2787e-21	5.5233e-20	5.2055e-20	-1.4685e-19	-3.3472e-21	-2.7085e-20	6.7655e-21	1.5552e-20	3.85e-19	-9.8551e-20	-1.5986e-19	-1.4872e-20	3.5137e-20	-2.5448e-19	4.5153e-20	-1.9657e-19	-2.4213e-19	3.0372e-20	-1.1253e-19	3.0316e-20	-5.1781e-19	3.5777e-19	-1.6757e-19	-5.7085e-20	3.9033e-19	8.801e-20	8.9102e-20	4.407e-19	5.7929e-19	2.9988e-20	-1.7034e-20	-7.2131e-20	2.5204e-19
-0.00048249	-0.00074738	-0.00057763	-0.00052611	-0.0005407	-0.00054218	-0.0005591	-0.00044527	-0.00058265	-0.00061744	-0.0006338	-0.00054362	-0.00051536	-0.00049175	-0.00062741	-0.00046803	-0.00050483	-0.00077246	-0.00064775	-0.00059528	-0.00082828	-0.00049019	-0.00053299	-0.00051384	-0.00052864	-0.00049403	-0.00046981	-0.00047829	-0.00061094	-0.00040553	-0.00056411	-0.00060129	-0.00057781	-0.00048772	-0.00051632	-0.00051824	-0.00048192	-0.00068317	-0.00060245	-0.00045017	-0.00054443	-0.0005408	-0.00043488	-0.00051162	-0.00048153	-0.00039534	-0.00050662	-0.00053136	-0.00051713	-0.00037384
-0.00056507	-0.00066505	-0.00063249	-0.00057201	-0.00063468	-0.00070741	-0.00072069	-0.00068245	-0.00056673	-0.00068394	-0.00071506	-0.00059643	-0.00072807	-0.00070886	-0.00057732	-0.000638	-0.00062643	-0.00075337	-0.00056182	-0.00060555	-0.00071013	-0.00057525	-0.00060529	-0.00049877	-0.0005364	-0.00059041	-0.00061988	-0.00060423	-0.00058528	-0.00049003	-0.00052492	-0.00051581	-0.00056159	-0.00059829	-0.00047848	-0.00045545	-0.00054151	-0.00048653	-0.00060331	-0.00055958	-0.00051624	-0.00061756	-0.00062087	-0.000675	-0.00061566	-0.00063529	-0.00059308	-0.0005437	-0.00059384	-0.00064776
-0.00053906	-0.00049315	-0.00043024	-0.000503	-0.00042027	-0.00035685	-0.00042669	-0.00043904	-0.00046035	-0.00043062	-0.0004803	-0.00054306	-0.00048909	-0.00053466	-0.00051699	-0.00048562	-0.00056163	-0.00051006	-0.00057621	-0.00050216	-0.00055635	-0.00050595	-0.00038854	-0.00054781	-0.00049497	-0.00048328	-0.00041613	-0.00049916	-0.00038933	-0.00049308	-0.000377	-0.00041453	-0.00040572	-0.00038603	-0.00040169	-0.00046478	-0.00043383	-0.00044002	-0.00040741	-0.00040588	-0.00040816	-0.00049033	-0.00042033	-0.00049332	-0.00050689	-0.00043918	-0.00046867	-0.00044672	-0.00046786	-0.00044758
-0.00045382	-0.00046627	-0.00053182	-0.00050952	-0.00016636	-0.00051039	-0.00049883	-0.00068961	-0.00039613	-0.00056618	-0.00052525	-0.00039922	-0.00039885	-0.00055967	-0.00035465	-0.00044117	-0.00052088	-0.00046631	-0.0004112	-0.00041149	-0.00052223	-0.00044869	-0.00056527	-0.00060097	-0.00039467	-0.00035857	-0.00061262	-0.00042747	-0.00050764	-0.00027461	-0.00050348	-0.00044287	-0.00074422	-0.00057319	-0.00051481	-0.00040871	-0.00038084	-0.00035469	-0.00056609	-0.00052003	-0.00051162	-0.00056102	-0.00031627	-0.00053679	-0.0006551	-0.00052268	-0.0005617	-0.00050998	-0.00045812	-0.0006952
8.5612e-21	1.1036e-19	9.8422e-20	1.5868e-19	1.981e-19	-5.2463e-20	1.5238e-20	9.6281e-20	1.8735e-19	-1.0645e-19	-6.2659e-19	-0.00080433	-0.00087777	-0.0007151	-0.00088083	-0.00048287	-0.00044732	-0.00078023	-0.00073987	-0.00052989	1.0407e-19	-0.00083485	-0.00082889	-0.00077721	-0.00068786	-0.00093714	-0.00074103	-0.00075357	-0.00077341	-0.0010633	-0.00064153	-0.00067705	-0.00097213	-7.8728e-05	-0.00076881	-0.00075218	-0.00092486	-0.0010351	-0.0010242	-7.7735e-05	-0.00068118	-0.00086859	-0.0011112	-0.00093045	-0.00090695	-0.00078726	-0.00086365	-0.00078655	-0.00077685	-0.00065507
-0.00088291	-0.00094683	-0.0010316	-0.00095303	-0.00090837	-0.0009177	-0.00095654	-0.000989	-0.00095999	-0.0010392	-0.00099062	-0.0009273	-0.00094682	-0.00086414	-0.0010166	-0.00091956	-0.00090604	-0.00090082	-0.00089842	-0.0009622	-0.00096751	-0.00097911	-0.00099329	-0.00096897	-0.00094373	-0.00097432	-0.0009241	-0.0010007	-0.00092238	-0.00093856	-0.00095359	-0.00098625	-0.00098959	-0.00097991	-0.00097881	-0.0010514	-0.00095384	-0.00097906	-0.00098502	-0.00093506	-0.00098832	-0.00094522	-0.00094613	-0.00098813	-0.00093147	-0.00093233	-0.00097207	-0.00099212	-0.00091975	-0.00095869
-0.00053034	-0.00059185	-0.00053474	-0.00055074	-0.00048188	-0.00052347	-0.00044175	-0.00054842	-0.00061418	-0.00050441	-0.00074466	-0.00055581	-0.00046027	-0.00059029	-0.00075014	-0.00063467	-0.00072274	-0.00064771	-0.00068964	-0.00068726	-0.00069714	-0.00057461	-0.00070864	-0.00063201	-0.00069825	-0.0007673	-0.00048488	-0.00083749	-0.00057099	-0.00053394	-0.00068687	-0.00046597	-0.00059395	-0.00054471	-0.00051147	-0.00066576	-0.00055946	-0.00064867	-0.00058843	-0.00059748	-0.0006111	-0.00065383	-0.0005777	-0.00055789	-0.00044447	-0.00057077	-0.00063374	-0.00050633	-0.00055296	-0.00074382
-0.0003371	-0.00049413	-0.00038666	-0.00039526	-0.0004483	-0.00042748	-0.00035432	-0.00038777	-0.00042151	-0.00043849	-0.00044199	-0.00035722	-0.0004502	-0.0003764	-0.00068746	-0.00063289	-0.00055136	-0.00062732	-0.0005813	-0.00054822	-0.00052219	-0.00056117	-0.00054243	-0.00048979	-0.00055497	-0.00051769	-0.00066536	-0.00058378	-0.0003711	-0.00057959	-0.00056212	-0.00065165	-0.0006024	-0.00057144	-0.00048292	-0.00060344	-0.00060835	-0.00046697	-0.00056478	-0.00067604	-0.00037271	-0.00054252	-0.00045579	-0.00053134	-0.00055407	-0.00042918	-0.00056161	-0.00045366	-0.00035809	-0.00038662
-0.0005682	-0.0007139	-0.00067978	-0.00076783	-0.0006532	-0.00057543	-0.00068341	-0.00070069	-0.00072152	-0.0006427	-0.00060177	-0.00071158	-0.00060716	-0.00050584	-0.00056746	-0.00043053	-0.00050578	-0.0004859	-0.00057716	-0.00059675	-0.00055473	-0.00060474	-0.00054762	-0.00046749	-0.00058836	-0.00051436	-0.00052377	-0.00060503	-0.00052574	-0.00045853	-0.00056505	-0.00047411	-0.00060388	-0.00069328	-0.00063956	-0.00046842	-0.00064161	-0.00049102	-0.00051909	-0.00051182	-0.00054991	-0.00059779	-0.0006188	-0.00053695	-0.00067564	-0.00064075	-0.00064065	-0.00048127	-0.0005595	-0.00066403
9.3302e-20	-2.6647e-21	3.5419e-20	-7.9927e-20	1.079e-19	-1.2631e-19	6.354e-20	-6.813e-20	1.0582e-19	-5.9345e-20	2.239e-19	-1.4397e-19	1.4488e-19	1.3063e-19	-3.0438e-20	1.4904e-19	2.5758e-19	8.2371e-21	2.5008e-19	-2.2407e-20	-2.3169e-19	1.6466e-20	-9.5305e-20	5.5108e-20	-2.0307e-19	1.7628e-19	-2.1853e-19	1.1094e-19	-9.9054e-20	8.5756e-20	3.2539e-19	-2.3212e-19	4.2617e-20	5.4393e-20	-1.0131e-19	4.3091e-20	-3.1322e-19	-1.1676e-19	-1.5613e-19	7.4523e-20	-1.3559e-19	-3.4139e-19	6.9657e-20	1.4963e-20	-5.0528e-19	-1.0727e-20	-1.2497e-19	3.0362e-19	3.2662e-20	6.1854e-19
-0.00049793	-0.00074166	-0.00071407	-0.00057821	-0.00061221	-0.00065836	-0.00075823	-0.00059183	-0.00060888	-0.00072668	-0.00053194	-0.00050646	-0.00068468	-0.00075402	-0.00065258	-0.00054783	-0.00052139	-0.00068932	-0.00058813	-0.00067765	-0.0006254	-0.00051551	-0.00058723	-0.00061149	-0.00041375	-0.0005542	-0.00050501	-0.00056443	-0.00053047	-0.00054923	-0.00049431	-0.0005128	-0.00050876	-0.00061625	-0.00065678	-0.00044341	-0.00052244	-0.00056071	-0.00079507	-0.00055828	-0.00060422	-0.00066143	-0.00061323	-0.00069179	-0.00053284	-0.00051857	-0.00064643	-0.0006573	-0.00039887	-0.00058438
-0.0010827	-0.00090537	-0.0013741	-0.00087503	-0.0013059	-0.00080263	-0.00078551	-0.0012956	-0.001945	-0.00060888	-0.0011498	-0.0013967	-0.00075245	-0.0010011	-0.0012397	-0.00067386	-0.00063306	-0.0010476	-0.0011957	-0.0012205	-0.00085191	-0.00088863	-0.0012342	-0.00094713	-0.0015199	-0.00055618	-0.0021515	-0.0014971	-0.00062383	-0.00036596	-0.00037302	-0.001122	-0.00061886	-0.0011938	-0.00040696	-0.0011854	-0.00094558	-0.00097938	-0.00061861	-0.0010736	-0.0010766	-0.00037638	-0.0009942	-0.0008624	-0.00045563	-0.0013517	-0.0011282	-0.0017827	-0.00096728	-0.00068287
-0.0004174	-0.00049945	-0.00077012	-0.00047933	-0.00058137	-0.00051674	-0.00055824	-0.0005551	-0.0005514	-0.00069137	-0.00040477	-0.0006656	-0.00073231	-0.00043792	-0.00058262	-0.00038604	-0.00049631	-0.00060788	-0.00046805	-0.00070805	-0.00061772	-0.0005466	-0.00056699	-0.00052196	-0.00041402	-0.00051442	-0.00060971	-0.00056952	-0.00067781	-0.00043665	-0.00053261	-0.00044848	-0.00055362	-0.00060005	-0.00072384	-0.00045479	-0.00053519	-0.00051172	-0.00064893	-0.00070146	-0.00050067	-0.00051849	-0.00046949	-0.00039889	-0.00034546	-0.00051555	-0.00041745	-0.00057784	-0.00045422	-0.00062035
-0.0012471	-0.00095014	-0.0009013	-0.00080241	-0.0012967	-0.00070222	-0.001041	-0.00069213	-0.0014723	-0.0010505	-0.0011212	-0.00092668	-0.0015818	-0.0016493	-0.0015213	-0.0015065	-0.0016516	-0.0016563	-0.0013339	-0.0011148	-0.00071377	-0.00087742	-0.0016546	-0.0012952	-0.0013869	-0.00035108	-0.0013652	-0.0011357	-0.0013378	-0.0014874	-0.00067669	-0.0010001	-0.0009993	-0.0016598	-0.0016813	-0.00063166	-0.001493	-0.0011525	-0.0012733	-0.0014348	-0.00097055	-0.0018184	-0.0013006	-0.0011403	-0.0022289	-0.0018334	-0.0014542	-0.0015928	-0.0013862	-0.001339
-5.8141e-21	-2.7654e-19	-2.0033e-19	2.5264e-19	-1.0176e-19	-1.7203e-19	1.1713e-19	-1.1691e-19	3.2555e-19	-1.0664e-19	-6.2119e-20	1.0637e-20	-1.3232e-20	-5.1008e-20	-9.7419e-20	5.2135e-20	-1.8689e-19	-1.5365e-19	3.4305e-19	1.7316e-19	-2.0033e-19	1.7483e-19	1.6572e-19	-1.8546e-19	8.081e-20	1.7456e-19	-1.016e-19	4.5927e-20	2.452e-19	-4.8356e-20	-4.7407e-20	1.7387e-19	-8.2306e-20	-1.1925e-19	4.8588e-20	1.5825e-19	-4.2747e-19	-4.1155e-19	5.0181e-20	5.8841e-20	-2.4365e-19	2.2959e-19	5.4705e-20	1.923e-19	9.4408e-20	-1.0243e-19	1.6056e-19	-1.2484e-19	-2.2481e-19	1.0543e-19
-0.00070711	-0.00077544	-0.0010234	-0.0008517	-0.00077311	-0.0010686	-0.0017819	-0.00014549	-0.00020025	-0.0013172	-0.0014386	-0.00014646	-0.00012376	-0.00019139	-0.0011964	-0.0001932	-0.00021627	-0.00091851	-0.0011645	-0.0010504	-0.00089392	-0.0016755	-0.0010732	-0.0012586	-0.00029381	-0.00021633	-0.0018453	-0.00027754	-0.0010766	-0.00010063	-0.00086264	-0.0012037	-0.00010291	-0.001864	-9.0166e-05	-0.0010545	-0.00014603	-0.00016408	-0.0020179	-0.00017831	-0.0022703	-0.00015232	-0.00093943	-0.0010805	-0.0035667	-0.0020201	-0.00016772	-0.0020917	-0.0010553	-0.00099446
-0.00057084	-0.00071137	-0.00070051	-0.00041899	-0.00065428	-0.00054147	-0.00077699	-0.00090882	-0.00083572	-0.00061544	-0.00055306	-0.0006939	-0.00082371	-0.00082419	-0.00074859	-0.00058317	-0.00068609	-0.00084396	-0.00073896	-0.0007652	-0.00055096	-0.00067214	-0.00060307	-0.00077213	-0.0007203	-0.00065984	-0.00047483	-0.00066636	-0.00056715	-0.00057245	-0.00043718	-0.00068893	-0.00069916	-0.00076211	-0.0006228	-0.00079426	-0.00078799	-0.00071605	-0.00066156	-0.00041656	-0.0007352	-0.00086593	-0.00067168	-0.00072694	-0.00054362	-0.00067167	-0.00058251	-0.00066294	-0.0006992	-0.00052231
-2.3389e-20	-7.4123e-20	2.3307e-19	-1.2771e-19	6.6895e-20	6.1816e-20	3.6058e-19	4.4088e-20	-4.996e-20	-1.116e-19	7.1934e-19	-2.5414e-20	-1.1202e-19	-1.4704e-20	-3.3266e-19	-3.3406e-19	-2.2208e-19	1.5945e-19	-3.5471e-21	-2.5675e-19	-2.1789e-19	9.4156e-21	2.1329e-20	-1.3133e-19	1.2338e-19	-1.4952e-21	-1.6458e-19	-3.4767e-20	-1.9252e-21	-1.8932e-19	1.077e-19	-9.9254e-20	4.0681e-20	1.8986e-19	2.7014e-19	-1.3986e-19	8.7431e-20	3.3086e-19	5.7108e-20	-2.2394e-19	4.369e-19	-1.3851e-19	-2.4102e-20	-1.5876e-19	4.5487e-19	-2.2454e-20	1.5951e-19	-5.7894e-20	-1.3065e-19	1.1393e-19
-0.028278	-0.027337	-0.034683	-0.033075	-0.031297	-0.032239	-0.031092	-0.03463	-0.034907	-0.036796	-0.028702	-0.0343	-0.036489	-0.030564	-0.021488	-0.034846	-0.032942	-0.027078	-0.035894	-0.032748	-0.027727	-0.02467	-0.033637	-0.029627	-0.03917	-0.034795	-0.032023	-0.039087	-0.03892	-0.035013	-0.038856	-0.033953	-0.027995	-0.02561	-0.032873	-0.031398	-0.041084	-0.036811	-0.029894	-0.028156	-0.023672	-0.03558	-0.031128	-0.025612	-0.038385	-0.036574	-0.025821	-0.024434	-0.028489	-0.037356
-0.014409	-0.00049435	-0.0098767	-0.010341	-0.017927	-0.012395	-0.02343	-0.016414	-0.013178	-0.0081779	-0.00039639	-0.028676	-0.012254	-0.018387	-0.014457	-0.026171	-0.022651	-0.016181	-0.013652	-0.0098797	-0.011338	-0.019729	-0.032772	-0.015093	-0.019786	-0.013729	-0.020679	-0.021915	-0.016861	-0.017022	-0.011079	-0.026936	-0.017179	-0.0063568	-0.017381	-0.0081793	-0.020816	-0.010503	-0.016371	-0.020282	-0.010644	-0.011845	-0.029148	-0.023013	-0.00055342	-0.01256	-0.022283	-0.009578	-0.0065372	-0.00511
-6.8414e-05	-0.00060185	-4.6132e-20	-8.8085e-05	-5.6802e-05	-6.0642e-05	-0.00046956	-4.6847e-05	-8.1664e-05	-6.6405e-05	9.7834e-19	-5.5732e-05	-7.3084e-05	-7.0541e-05	-5.8203e-05	-5.9315e-05	-0.00010074	-0.0028707	-5.8112e-05	-7.5116e-05	-9.3074e-05	-8.6894e-05	-0.00014368	-6.7459e-05	-1.5669e-19	-6.8585e-05	2.8362e-19	-9.2473e-05	-7.6103e-05	-7.7281e-20	-5.2633e-05	-4.5922e-05	-6.5353e-05	-8.31e-05	-1.6021e-19	-7.1908e-05	-2.7719e-05	-5.4682e-05	-0.00013516	5.189e-20	-4.9312e-05	-4.9749e-05	-0.00037384	-4.835e-05	-7.523e-05	-6.9074e-05	-6.1729e-05	-5.6512e-05	-6.3911e-05	-9.0697e-05
-0.0027144	-0.003365	-0.0024249	-0.002619	-0.0038742	-0.0036141	-0.0030512	-0.0023203	-0.002547	-0.0030913	-0.0028402	-0.0034639	-0.0039347	-0.0030371	-0.0038253	-0.0029646	-0.0022741	-0.0028044	-0.0018227	-0.0025197	-0.0022828	-0.0028589	-0.0022434	-0.0026898	-0.0032235	-0.0022238	-0.002138	-0.0026278	-0.0022168	-0.0019591	-0.0031122	-0.0029258	-0.0027107	-0.0023425	-0.0029883	-0.0028627	-0.0033218	-0.0039042	-0.0026786	-0.0024202	-0.0022762	-0.0025695	-0.0021583	-0.0028026	-0.0024516	-0.0030744	-0.0025514	-0.0030984	-0.0024684	-0.0031819
-0.00045713	-0.00035665	-0.00038154	-0.00054146	-0.0004931	-0.000523	-0.00050598	-0.00040501	-0.00049012	-0.00058848	-0.00085515	-0.00058484	-0.00057041	-0.00049946	-0.0013828	-0.001027	-0.00061132	-0.00058407	-0.00068232	-0.0011258	-0.00098817	-0.0011165	-0.0010718	-0.0011576	-0.00097946	-0.0007884	-0.0009256	-0.00088586	-0.00032693	-0.00038598	-0.00050234	-0.00050372	-0.00059828	-0.00079968	-0.00052528	-0.00047295	-0.00042114	-0.0005943	-0.00040573	-0.00035115	-0.00030857	-0.00048016	-0.00073496	-0.00068989	-0.00059162	-0.0006424	-0.0010344	-0.00062375	-0.0007687	-0.00040564
-0.00026487	-0.00095314	-0.0014671	-0.00025792	-0.00069062	-0.00051421	-0.0010617	-0.00075869	-0.00028635	-0.00079274	-0.00082492	-0.0011429	-0.0006554	-0.00059932	-0.00076645	-0.00088717	-0.0010306	-0.0013271	-0.00058664	-0.0010899	-0.000683	-0.00090336	-0.0010255	-0.00052198	-0.00049189	-0.00079345	-0.0005935	-0.0010278	-0.00061927	-0.00062952	-8.4522e-05	-0.00061209	-0.00071297	-6.4574e-05	-0.00075878	-8.4869e-05	-8.8018e-05	-0.00064313	-0.00035315	-0.00030927	-9.8976e-05	-0.00041434	-0.00045052	-0.00062517	-7.9108e-05	-0.00031221	-0.00024681	-0.00027888	-0.0004312	-0.00027649
-0.00028418	-0.0005931	-0.00054674	-0.0002109	-0.00025895	-0.0003252	-0.00051739	-0.00047504	-0.0005774	-0.00047946	-0.00050511	-0.00062065	-0.00036327	-0.00071156	-0.00052176	-0.00067951	-0.00028848	-0.00038752	-0.00042042	-0.00034183	-0.00074202	-0.00047642	-0.00024176	-0.00058806	-0.0004844	-0.00063216	-0.00090059	-0.00068766	-0.00094599	-0.00083372	-0.00077	-0.0010969	-0.0012508	-0.00068922	-0.0011199	-0.00033513	-0.00068875	-0.00038598	-0.001091	-0.00049189	-0.0012248	-0.0011833	-0.00045144	-0.00077755	-0.00082951	-0.00096028	-0.00071081	-0.00091001	-0.000324	-0.0003355
-0.00068313	-0.0019522	-0.0012184	-0.00042273	-0.00088236	-0.00093923	-0.001237	-0.00089932	-0.0015272	-0.0014888	-0.0011806	-0.00043313	-0.00047625	-0.00018816	-0.00067141	-0.00074375	-0.001266	-0.00076072	-0.0020054	-0.0015363	-0.00041187	-0.00065994	-0.0014586	-0.00080492	-0.00069468	-0.00064872	-0.00066375	-0.00066209	-0.00081283	-0.00094788	-0.00089978	-0.0018542	-0.001947	-0.0012398	-0.0010898	-0.00093212	-0.00082444	-0.0016195	-0.0019024	-0.00078024	-0.0013037	-0.000911	-0.00091428	-0.00076607	-0.0017826	-0.00093521	-0.0011742	-0.0010112	-0.0010842	-0.0016817
-0.00054131	-9.1411e-05	-0.00058049	-0.00073751	-0.00057423	-0.00077845	-0.00059014	-0.00099438	-0.0013967	-0.00044269	-0.00041745	-0.00038789	-0.00079218	-0.00042406	-0.00080477	-0.00044112	-0.0010357	-0.0010596	-0.00064861	-0.0016095	-0.00072515	-0.0013807	-0.0016476	-0.001507	-0.0010514	-0.0016714	-0.0013202	-0.0018363	-0.00057297	-0.00047976	-0.00036055	-0.00040308	-0.00047486	-0.00012404	-0.00052302	-0.00013697	-0.00077104	-0.00095663	-0.00039638	-0.00078199	-0.00014482	3.3936e-19	-0.0009084	-0.00083732	-0.0008983	-0.00075383	-0.0012355	-0.00090572	-0.00040242	-0.0010066
-0.00054548	-0.00064895	-0.00069108	-0.00062768	-0.00084132	-0.00057976	-0.00076565	-0.00052469	-0.0006388	-0.00062409	-0.00050283	-0.00051326	-0.00056343	-0.00059414	-0.00057197	-0.0005071	-0.00066633	-0.00045228	-0.00066005	-0.00054152	-0.00079547	-0.00072284	-0.00057836	-0.00071063	-0.00054739	-0.00063451	-0.00076498	-0.0006768	-0.00069362	-0.00071326	-0.00056914	-0.00056601	-0.00054026	-0.00038741	-0.00074414	-0.00079929	-0.00070213	-0.00045339	-0.00062239	-0.00084071	-0.00037595	-0.00065187	-0.00058196	-0.00050659	-0.00064858	-0.00054775	-0.00058231	-0.00065442	-0.00068202	-0.00066349
-0.00048632	-0.00030325	-0.00044394	-0.00065567	-0.0011359	-0.00026437	-0.00040362	-0.00062773	-0.0007383	-0.00042967	-0.00076406	-0.00030303	-0.00032921	-0.00081036	-0.00034603	-0.0011737	-0.0011195	-0.00081846	-0.0005436	-0.00076911	-0.00082673	-0.00089226	-0.00096043	-0.00067331	-0.0011497	-0.00048691	-0.0010808	-0.00064493	-0.00028293	-0.00045465	-0.0004185	-0.00070696	-0.00047009	-0.00050345	-0.00029704	-0.00066113	-0.00031523	-0.0005111	-0.00041697	-0.00079261	-0.00059465	-0.00070523	-0.00065671	-0.00032792	-0.00029328	-0.0002986	-0.00077672	-0.0010883	-0.00049351	-0.00067544
-0.00064248	-0.00082068	-0.00075505	-0.0007339	-0.00074994	-0.0008926	-0.00091826	-0.00080025	-0.00064104	-0.00065084	-0.00087004	-0.00095699	-0.00076318	-0.00064441	-0.00068458	-0.00067955	-0.00063643	-0.00065947	-0.0006702	-0.00072593	-0.00069387	-0.00056074	-0.00073855	-0.00064846	-0.00076288	-0.00071686	-0.00060736	-0.00052194	-0.00075764	-0.00060355	-0.00079387	-0.00058345	-0.00076726	-0.00074462	-0.00060108	-0.0007463	-0.00076206	-0.00066941	-0.00062634	-0.0007277	-0.00074325	-0.00092436	-0.00070664	-0.00067344	-0.00067366	-0.00058814	-0.00069102	-0.00065301	-0.00061394	-0.0006848
-0.0010325	-0.00061311	-0.00077314	-0.00087909	-0.0010333	-0.00079913	-0.00097836	-0.0014411	-0.00056203	-0.0010121	-0.0011863	-0.00064918	-0.00093163	-0.00085304	-0.00099406	-0.00056361	-0.00065397	-0.00052797	-0.0010077	-0.00094784	-0.00097853	-0.00058701	-0.00086438	-0.00080052	-0.00061412	-0.00072595	-0.00097171	-0.00068798	-0.00060951	-0.00094211	-0.00088134	-0.00082187	-0.00023576	-0.00037174	-0.0010675	-0.00039446	-0.00044629	-0.00055511	-0.00049303	-0.00071722	-0.00070006	-0.00052338	-0.00062992	-0.0003363	-0.00053938	-0.00043152	-0.00064443	-0.00030928	-0.00057943	-0.00091137
7.6027e-20	-8.1406e-20	-7.951e-20	-2.2079e-20	1.5466e-19	5.42e-20	-1.2752e-19	1.8435e-19	-1.6744e-19	-1.9837e-19	6.4919e-19	-2.4352e-19	1.1073e-20	-4.3917e-20	-7.6011e-19	9.4353e-20	3.9896e-20	4.9516e-21	1.8025e-19	-2.3801e-19	2.1925e-19	-0.00010226	-0.00014921	-0.0005339	-0.00012268	-0.00014122	-0.0011586	-0.00013237	-4.6869e-05	-8.1081e-05	-8.3813e-05	-8.867e-05	-0.00043446	-0.00053002	-9.5863e-05	-0.00046032	-0.00010132	-9.8077e-05	-9.9381e-05	-0.00010052	-0.00041415	-0.00042667	-0.0004161	-0.00016807	-0.00019485	-0.0011857	-0.00099563	-0.0015375	-0.00079341	-0.0001261
-0.00038577	-0.00080482	-0.00064821	-0.00059001	-0.00035073	-0.00032502	-0.00038287	-0.00047804	-0.00040346	-0.00068448	-0.00066936	-0.00058854	-0.00056902	-0.00054288	-0.00060349	-0.00075798	-0.00067476	-0.00053959	-0.00081229	-0.00076105	-0.00058622	-0.00072003	-0.00043505	-0.00053223	-0.00056208	-0.0006592	-0.0005269	-0.00071561	-0.00061598	-0.00057914	-0.00048985	-0.00066813	-0.00059301	-0.00030578	-0.00072121	-0.0008067	-0.00044209	-0.00044906	-0.0006992	-0.00068293	-0.00051241	-0.00070349	-0.00039696	-0.00075593	-0.00069933	-0.00069609	-0.00059341	-0.00055169	-0.00052386	-0.00075578
-0.0011742	-0.0012138	-0.0013866	-0.0015009	-0.0014711	-0.0022824	-0.0016083	-0.0015777	-0.0021963	-0.0024344	-0.0022487	-0.0017275	-0.0021406	-0.0011915	-0.0015027	-0.0014623	-0.00078717	-0.0011444	-0.0018423	-0.001497	-0.0013988	-0.0017688	-0.0020368	-0.0025504	-0.0017388	-0.0016649	-0.0018122	-0.0019715	-0.0014314	-0.0012786	-0.0022942	-0.0019599	-0.0019473	-0.0012594	-0.0015942	-0.0021952	-0.0018376	-0.0019514	-0.0018368	-0.0020329	-0.0026667	-0.0017653	-0.0014618	-0.0019768	-0.0016767	-0.0018486	-0.0019386	-0.0020349	-0.0020069	-0.0020875
-0.0029588	-0.0036392	-0.0029734	-0.0031957	-0.003966	-0.0047184	-0.005122	-0.0024485	-0.0032073	-0.0040537	-0.0022261	-0.0012092	-0.003377	-0.00038443	-0.0015778	-0.0023833	-0.0017832	-0.0019934	-0.0016981	-0.0025505	-0.0042582	-0.0031902	-0.0021064	-0.0039173	-0.0036124	-0.00361	-0.0027913	-0.0033595	-0.0020941	-0.0051956	-0.0032523	-0.0027276	-0.0061593	-0.0029067	-0.0029396	-0.002833	-0.0013974	-0.0022215	-0.0020343	-0.0042365	-0.0058762	-0.0040578	-0.0015644	-0.0033801	-0.0047544	-0.0057469	-0.0039095	-0.0045192	-0.0051129	-0.0045365
1.3414e-19	-2.3834e-20	4.1224e-20	2.0253e-19	-8.2284e-20	1.0624e-19	7.1583e-20	1.3948e-19	-5.2032e-23	1.9322e-19	-4.7476e-20	2.3049e-19	-7.5916e-20	2.7377e-19	-2.8736e-19	-2.253e-19	-7.1216e-21	1.1844e-19	-1.6152e-19	4.6807e-20	-1.5231e-19	-7.5378e-19	-3.6857e-19	-2.7994e-20	-1.4444e-19	-5.0137e-21	-3.5823e-19	1.3883e-19	-3.1738e-19	3.2813e-20	3.7814e-19	-2.4631e-20	3.1955e-19	7.5749e-22	1.813e-19	-5.9245e-21	-5.6597e-19	-2.1702e-19	4.185e-20	6.3305e-20	-3.2684e-19	2.1511e-19	6.4254e-20	-2.306e-19	-6.6775e-19	-9.462e-19	7.0666e-20	3.1167e-19	2.7302e-21	5.4226e-20
-0.00065882	-0.00071203	-0.00075397	-0.00050349	-0.00060131	-0.00043315	-0.00086294	-0.00037762	-0.00033354	-0.00037951	-0.00037179	-0.00041211	-0.00062071	-0.00051082	-0.00038267	-0.00046583	-0.00046984	-0.00042514	-0.00039601	-0.00037127	-0.00067428	-0.0005884	-0.0002978	-0.00050244	-0.00035655	-0.00054847	-0.0003375	-0.00030651	-0.00069664	-0.00065021	-0.00088523	-0.00057846	-0.00081616	-0.00077271	-0.00082015	-0.00078021	-0.00067197	-0.00084961	-0.00091677	-0.00058568	-0.00075147	-0.001007	-0.00018527	-0.00048327	-0.00026917	-0.0003314	-0.00064513	-0.000596	-0.00049951	-0.00052313
-0.00080149	-0.00099343	-0.00099778	-0.00071457	-0.00074425	-0.00086882	-0.00069268	-0.00050852	-0.0010945	-0.00072642	-0.0006483	-0.00030243	-0.00063247	-0.00039217	-0.00074659	-0.0004134	-0.00028999	-0.00040538	-0.0010347	-0.001266	-0.0006648	-0.0011064	-0.00096641	-0.0010074	-0.00082624	-0.0011275	-0.00097904	-0.00083775	-0.00088843	-0.0011324	-0.00077303	-0.0010274	-0.00083611	-0.00088129	-0.00059978	-0.00073943	-0.00058688	-0.00091721	-0.00047305	-0.0010963	-0.0010826	-0.0010437	-0.00098418	-0.00067529	-0.00080597	-0.00081527	-0.00063203	-0.00077957	-0.00082151	-0.00051937
-0.00014715	-6.2575e-05	-7.1191e-05	-8.2455e-05	-0.0013201	-0.00011477	-0.0011207	-0.00011735	-9.0242e-05	-0.0024377	-8.1745e-05	-0.00010233	-8.2646e-05	-0.0001068	-0.0016143	-0.0020235	-7.2136e-05	3.3665e-20	3.5559e-19	2.6004e-19	-7.4232e-05	-3.3508e-06	-7.1823e-05	-4.9413e-05	2.8467e-19	-1.3655e-19	-0.00012718	-1.6247e-19	-1.4739e-19	-6.1245e-05	-6.7175e-05	-7.0992e-05	-8.0302e-05	-0.0018318	-6.5128e-05	-7.2286e-05	-7.2852e-05	-8.3123e-05	-5.9119e-05	-8.0904e-05	-7.1625e-05	-0.0021434	-7.091e-05	-0.0035106	-0.0035279	-0.0052922	-0.0023601	-0.0043319	-0.0023345	-0.0021253
-0.0087502	-0.0095573	-0.0099188	-0.0098859	-0.010793	-0.0094585	-0.0093984	-0.0096996	-0.012246	-0.01404	-0.012052	-0.0015195	-0.0011421	-0.00074492	-0.00075886	-0.00068283	-0.00075034	-0.00086706	-0.000575	-0.00085603	-0.00078566	-0.00084485	-0.000803	-0.0011561	-0.00083708	-0.00093804	-0.00072762	-0.0006193	-0.00089387	-0.00080886	-0.00082829	-0.00078331	-0.00111	-0.00086589	-0.0010478	-0.00065259	-0.00071437	-0.00096959	-0.00080116	-0.00062037	-0.00068789	-0.0010583	-0.0010282	-0.0010164	-0.0012507	-0.0010843	-0.00082646	-0.00098549	-0.00079595	-0.0014492
-0.0003676	-0.00052267	-0.00025839	-0.00037146	-0.00040673	-0.00036329	-0.00055133	-0.00052258	-0.00055318	-0.00063782	-0.00060797	-0.0011369	-0.0002994	-0.00012342	-0.00042266	-0.0002366	-0.0010646	-0.0011243	-0.00098421	-0.0003172	-0.00056199	-0.00026801	-0.000278	-0.00028075	-0.00058392	-0.00088741	-0.00064393	-0.0012689	-0.00072369	-0.0002838	-0.0001037	-0.00041665	-0.00045165	-0.0002367	-0.00059282	-0.00041441	-0.00078177	-0.0001269	-0.00028053	-0.00047376	-9.5809e-05	-0.00026115	-0.00059127	-0.00010173	-0.00028361	-0.00024548	-0.00027273	-0.00042196	-0.0004347	-0.00059281
-0.0011673	-0.00092296	-0.00011938	-9.4032e-05	-0.00044974	-0.0004833	-0.0005384	-0.0015164	-0.00050729	-0.0013453	-0.00013286	-0.001129	-0.0010886	-9.1597e-05	-0.00095363	-0.00060864	-0.00071663	-0.00080616	-0.00056967	-0.00061401	-0.00052659	-0.0010271	-0.00059124	-0.00053937	-0.0005193	-0.00063139	-0.001077	-0.00062243	-9.9544e-05	-8.1246e-05	-6.9368e-05	-0.00057217	-0.00062659	-6.6546e-05	-0.0010932	-0.0004843	-0.00054469	-0.0017096	-0.00058124	-7.5904e-05	-6.9044e-05	-7.3419e-05	-8.0852e-05	-7.3496e-05	-0.00087116	-6.6192e-05	-6.4545e-05	-0.00069384	-0.00059766	-0.00093765
-2.4353e-19	7.5391e-20	3.5217e-19	-1.278e-19	4.8111e-20	-2.9206e-19	2.3685e-20	5.9768e-21	-4.0488e-19	-2.0041e-19	8.2289e-19	-6.346e-21	7.9159e-20	-5.9744e-20	-7.6185e-19	-7.9381e-20	6.3668e-19	-4.4992e-20	3.1769e-19	-5.9561e-20	1.0299e-18	1.1276e-19	-2.3642e-20	1.6088e-19	-1.4824e-19	1.8863e-19	1.001e-18	-2.4068e-19	-5.0453e-20	1.4094e-19	1.2618e-22	-1.7872e-19	4.7357e-19	-1.3123e-19	-2.2422e-20	-8.6178e-20	-2.7205e-20	4.8442e-19	1.0879e-19	-2.6721e-20	2.3791e-20	2.9991e-19	1.4012e-19	4.1833e-19	1.5062e-18	-4.4025e-19	-3.3843e-20	-5.4919e-20	-1.1359e-19	-1.4868e-19
-0.00063242	-0.00062458	-0.0011856	-0.00084437	-0.00095564	-0.0011072	-0.00068802	-0.0010648	-0.00082551	-0.00066341	-0.0004903	-0.00055426	-0.00079706	-0.00077551	-0.00081539	-0.00064796	-0.00077042	-0.00078623	-0.00085625	-0.00074302	-0.0010137	-0.00086411	-0.00098241	-0.00056736	-0.0010405	-0.0010934	-0.0010433	-0.001022	-0.0007369	-0.00093296	-0.00080418	-0.00091439	-0.00059998	-0.00033641	-0.0011147	-0.00059511	-0.0010793	-0.00073293	-0.0012676	-0.0012708	-0.0013579	-0.0010972	-0.00094331	-0.0010884	-0.0010299	-0.0011351	-0.00059425	-0.00077082	-0.00099056	-0.00072894
-0.0064146	-0.0067804	-0.0064868	-0.0065415	-0.0060347	-0.0048831	-0.0037515	-0.0046296	-0.0044412	-0.0041731	-0.0042819	-0.0045565	-0.0039143	-0.0034201	-0.002847	-0.0019256	-0.0013196	-0.0012778	-0.0026056	-0.0034067	-0.0042913	-0.0046703	-0.0047981	-0.0046841	-0.0048073	-0.0059001	-0.0058263	-0.0054664	-0.0052276	-0.0048502	-0.0061104	-0.006883	-0.0079297	-0.0067963	-0.0070525	-0.0062803	-0.0068589	-0.0069241	-0.006902	-0.005495	-0.0067318	-0.0073619	-0.0058973	-0.0064746	-0.0050699	-0.0055429	-0.0064413	-0.0059434	-0.0053683	-0.0056392
-0.0008927	-0.00090426	-0.0009687	-0.0010792	-0.0010004	-0.00090981	-0.00078905	-0.00093535	-0.0008332	-0.00076521	-0.00083088	-0.00054687	-0.00060721	-0.00058397	-0.00069105	-0.00063241	-0.00073574	-0.00077312	-0.00064945	-0.0011435	-0.0008724	-0.0011909	-0.00073628	-0.00066492	-0.00083665	-0.00085344	-0.00084292	-0.00096422	-0.00063667	-0.00069108	-0.00097505	-0.00079238	-0.00091049	-0.00086195	-0.00090832	-0.00077554	-0.00085283	-0.00082284	-0.00078034	-0.00079603	-0.00096491	-0.00090842	-0.0010123	-0.00080657	-0.00077771	-0.00078709	-0.00088419	-0.00093678	-0.00088587	-0.00090419
-0.00032606	-0.00027146	-0.00048299	-0.00027602	-0.00040585	-2.9007e-19	-0.0001259	2.3679e-19	1.5291e-19	-0.00046667	-0.00097205	-0.00041864	-0.00060401	-0.00070504	-0.00089514	-0.00074644	-0.0008325	-0.00078235	-0.00073902	-0.00082546	-0.00082028	-0.0009302	-0.00083993	-0.00080293	-0.00099532	-0.001015	-0.00083361	-0.0009157	-0.00071588	-0.0006544	-0.0010292	-0.0007781	-0.00084548	-0.00088844	-0.00090608	-0.001008	-0.0010609	-0.0012795	-0.001021	-0.00085794	-0.000719	-0.00091389	-0.0007792	-0.00056888	-0.00051967	-0.00086826	-0.00068443	-0.0005962	-0.00059119	-0.00080145
-0.0030896	-0.0032337	-0.0035617	-0.0034468	-0.0036582	-0.0039607	-0.0038861	-0.0041717	-0.0041788	-0.0040081	-0.0040003	-0.0042909	-0.004313	-0.0040712	-0.0040676	-0.0030693	-0.0015916	-0.00189	-0.0031852	-0.0040381	-0.0037102	-0.00436	-0.0042937	-0.0047752	-0.0043968	-0.0049154	-0.0046396	-0.0042029	-0.0050962	-0.0049406	-0.0045194	-0.0043963	-0.0051711	-0.0047807	-0.0047889	-0.0044553	-0.0047066	-0.0045018	-0.0040162	-0.00448	-0.0052892	-0.0045824	-0.0038212	-0.0048723	-0.0046954	-0.0043804	-0.0042128	-0.0047881	-0.0040256	-0.0046509
-0.00092145	-0.0013413	-0.0011316	-0.0010741	-0.00080473	-0.00096726	-0.00077921	-0.0009849	-0.00088341	-0.0009973	-0.00085683	-0.00082901	-0.00072221	-0.00065761	-0.00087475	-0.00076918	-0.0009041	-0.00081041	-0.00067687	-0.00098679	-0.00088831	-0.00082973	-0.0011096	-0.0013978	-0.00072319	-0.0011128	-0.00090857	-0.00082621	-0.00065461	-0.00095025	-0.00067847	-0.00072169	-0.00083442	-0.00066061	-0.00076607	-0.00059615	-0.00076334	-0.00059254	-0.0010236	-0.00094648	-0.0010866	-0.00087428	-0.0010343	-0.00074249	-0.00085293	-0.00087217	-0.0005869	-0.00083989	-0.0011034	-0.00093327
-0.00069951	-0.000948	-0.0010173	-0.00085975	-0.00088217	-0.00071832	-0.00064711	-0.00076141	-0.00084615	-0.00084125	-0.00072786	-0.0006594	-0.00076598	-0.00060875	-0.00069914	-0.00070013	-0.00082535	-0.00082325	-0.00066735	-0.00079636	-0.00064945	-0.00081697	-0.00087873	-0.00061049	-0.00069647	-0.0007874	-0.00095003	-0.00097448	-0.00085966	-0.00052286	-0.0006125	-0.0005737	-0.00081542	-0.00088688	-0.00090213	-0.00063739	-0.00047487	-0.00066784	-0.00066315	-0.00076883	-0.00063822	-0.0005968	-0.00060909	-0.00059814	-0.00059508	-0.00066405	-0.00069598	-0.00062678	-0.00068558	-0.00076052
-0.00048063	-0.00078108	-0.00042032	-0.00058607	-0.0005079	-0.00061926	-0.000966	-0.00072752	-0.00046069	-0.00060578	-0.0003508	-0.0007166	-0.00074461	-0.001038	-0.0004722	-0.00036785	-0.00048197	-0.00063468	-0.00058901	-0.00081092	-0.0006229	-0.00046666	-0.00058084	-0.00085494	-0.00043071	-0.00066312	-0.00055735	-0.00074905	-0.00085856	-0.00078141	-0.00064925	-0.00040212	-0.00074157	-0.00044044	-0.00097593	-0.0010915	-0.00077924	-0.00072698	-0.00053206	-0.0010383	-0.00052436	-0.00051396	-0.00058182	-0.00080175	-0.00091759	-0.00053055	-0.00057388	-0.00039131	-0.00052129	-0.00066087
-0.00079104	-0.00089054	-0.00091869	-0.00068703	-0.00095909	-0.00060352	-0.00078065	-0.00074067	-0.00051541	-0.00076857	-0.00069507	-0.00054162	-0.00081612	-0.00099577	-0.0010198	-0.00097618	-0.00098242	-0.00073819	-0.00092216	-0.00088987	-0.0010238	-0.0006857	-0.00089918	-0.00079906	-0.00066115	-0.00088137	-0.00081216	-0.00064107	-0.00058506	-0.00055745	-0.00072617	-0.00073743	-0.00076527	-0.00069305	-0.00076974	-0.00071941	-0.00072312	-0.00077744	-0.0008861	-0.00068843	-0.00083723	-0.0008422	-0.00094148	-0.00073646	-0.00071867	-0.00083045	-0.00069554	-0.00082944	-0.00050339	-0.00076159
-0.0010103	-0.0011746	-0.0008066	-0.0011075	-0.0011804	-0.000614	-0.00070605	-0.00041855	-0.00084517	-0.00097026	-0.00065111	-0.00097294	-0.001239	-0.0013373	-0.0011452	-0.0014603	-0.001148	-0.0010607	-0.00092718	-0.0012085	-0.0013219	-0.0011047	-0.00075534	-0.001877	-0.0011974	-0.0016631	-0.0014332	-0.0010407	-0.0003682	-0.00011226	-0.00056503	-0.00066604	-0.00047135	-0.00045618	-0.00051942	-0.00041143	-0.00076554	-0.0004198	-0.00046004	-0.00065225	-0.00072939	-0.0008412	-0.00047268	-9.8183e-05	-8.688e-05	-0.00073617	-9.1893e-05	-9.9624e-05	-0.0005627	-9.5266e-05
6.0242e-20	1.6337e-20	1.6871e-19	-1.0334e-19	-2.1785e-19	-1.8694e-20	7.7815e-21	-3.7283e-19	-6.1074e-20	-1.7264e-19	-7.1421e-19	1.4115e-19	-2.2472e-19	2.4171e-20	-3.0757e-19	9.9528e-20	-7.3924e-20	-8.2893e-20	-2.0158e-19	1.1067e-19	-1.5995e-19	5.3385e-21	2.9349e-20	-5.0549e-21	3.4237e-20	1.7045e-19	-2.021e-19	-9.1272e-20	-1.7028e-19	-1.8266e-19	-2.2236e-19	2.3144e-19	-3.8216e-19	6.4859e-20	-1.0355e-19	3.8618e-20	-3.8213e-19	-1.203e-19	3.6974e-20	-1.7026e-21	-3.9762e-19	9.5138e-19	-1.9297e-19	-2.2829e-20	2.1264e-19	-3.3062e-19	-1.2978e-19	1.5143e-19	2.5986e-20	-2.1092e-19
-0.00051603	-0.00014435	-0.00012731	-0.00036068	-0.00011414	-0.00058629	-0.00036425	-0.00039751	-0.00087255	-0.00040362	-0.00082999	-0.00039213	-0.0010402	-0.0006148	-0.00032857	-0.00067456	-0.0011028	-0.00033203	-0.0011205	-0.00065474	-0.0012677	-0.00062326	-0.0001151	-0.00076135	-0.00097648	-0.00091358	-0.00076136	-0.00055568	-0.00068426	-0.00035305	-0.00036412	-9.9353e-05	-0.00038469	-0.00037433	-0.00012726	-0.00011199	-9.0654e-05	-0.00011198	-0.00038702	-0.0001628	-0.00033091	-0.00014508	-0.00038801	-8.3657e-05	-0.0003947	-0.00036679	-0.00038601	-0.00012079	-0.0004154	-0.00044015
-0.00097631	-0.00070612	-0.0011114	-0.00099273	-0.00087833	-0.0011612	-0.0012628	-0.00074647	-0.00088848	-0.0010647	-0.00089318	-0.0010201	-0.0014389	-0.00089717	-0.0012832	-0.0010028	-0.00078736	-0.0007414	-0.00063688	-0.00071274	-0.0010163	-0.00065017	-0.00078623	-0.0013497	-0.0010089	-0.001344	-0.0009193	-0.000793	-0.000781	-0.00092311	-0.00096555	-0.0010419	-0.0015481	-0.00095905	-0.0011575	-0.0010655	-0.0010631	-0.00085696	-0.0011955	-0.0010659	-0.0016894	-0.00073284	-0.0015359	-0.0011672	-0.0012491	-0.0010326	-0.0011791	-0.0011352	-0.0012698	-0.00090568
1.1082e-19	4.0101e-19	-1.1112e-19	-4.5417e-20	-0.00047803	-0.00037096	-8.886e-05	-0.00048428	-0.0010237	-0.00050371	-0.00058397	-6.3368e-05	-0.001687	-0.000524	-4.7761e-05	-9.2327e-05	-0.00011024	-0.0001017	-7.6944e-05	-4.3054e-19	-9.354e-05	-0.00010059	-7.7196e-05	-7.3416e-05	-5.9669e-05	-9.5389e-05	-8.8252e-05	-8.6472e-05	-0.00093273	-0.00090285	-0.00045662	-0.00050748	-0.001011	-0.00058143	-7.5969e-05	-0.00057396	-0.0010296	-0.00052588	-9.1788e-05	-0.00047288	-0.0017122	-0.0013469	-0.00039085	-0.00089024	-7.7642e-05	-0.00038725	-8.6723e-05	-0.0011864	-0.00045903	-0.00054023
-0.00053468	-0.00030301	-0.00029066	-0.00041787	-0.00028785	-0.00027686	-0.00060463	-0.00027304	-0.00071717	-0.00050747	-0.00070971	-0.00088908	-0.00062448	-0.00045127	-0.00081507	-0.00044695	-0.00096828	-0.00031665	-0.00026826	-0.00055389	-0.00040127	-0.00081513	-0.00060607	-0.00061367	-0.00083986	-0.00058574	-0.00039719	-0.00050778	-0.00063153	-0.00085218	-0.00053442	-0.0014945	-0.00074067	-0.00096887	-0.0012768	-0.00071214	-0.00089783	-0.0006211	-0.00082889	-0.00060401	-0.0010168	-0.00099416	-0.0011347	-0.00088052	-0.00062365	-0.00056096	-0.00065119	-0.00027533	-0.00083624	-0.00045239
-0.00088717	-0.00078402	-0.00082461	-0.001134	-0.0012096	-0.0010385	-0.00092894	-0.0013356	-0.0010446	-0.0013718	-0.0010346	-0.0011521	-0.0014112	-0.0012436	-0.0010038	-0.00096232	-0.0010212	-0.0012344	-0.001042	-0.0014098	-0.0013123	-0.0013389	-0.0014616	-0.0011332	-0.0013856	-0.0011898	-0.0015635	-0.00094146	-0.0010541	-0.0011134	-0.0013047	-0.00064774	-0.0014203	-0.0011688	-0.001359	-0.0014229	-0.0013368	-0.001022	-0.0014945	-0.0009026	-0.00076491	-0.00090011	-0.0010905	-0.0012296	-0.00075757	-0.00082028	-0.00062049	-0.00072573	-0.00088202	-0.00043811
-0.00068502	-0.00030211	-0.00040728	-0.00068917	-0.00050938	-0.00065639	-0.00061535	-0.00089303	-0.00064511	-0.0011455	-0.00080497	-0.00089253	-0.00079031	-0.0010586	-0.00034553	-0.00039361	-0.0004562	-0.00063862	-0.00050706	2.7681e-19	-0.00088823	-0.00067692	-0.0011229	-0.0004608	-0.00079598	-0.00051537	-0.00056845	-0.00055288	-0.0002869	-9.5654e-05	-0.0005337	-0.00031223	-0.00062023	-0.00068162	-0.00064715	-0.00032005	-0.00098184	-0.0005758	-0.00050085	-0.0001138	-0.00095775	-0.0010586	-0.00050576	-0.0011478	-0.00065095	-0.0011763	-0.00020144	-0.00092534	-0.00087537	-0.00059876
-0.00084173	-0.00075474	-0.00079829	-0.00075425	-0.00074435	-0.00090868	-0.00060711	-0.00073776	-0.00078144	-0.00064344	-0.0008063	-0.00092387	-0.00071126	-0.00065598	-0.0010959	-0.0009361	-0.00097219	-0.0011281	-0.0012694	-0.0011428	-0.0010726	-0.0011931	-0.0011112	-0.00061267	-0.00083208	-0.00071698	-0.00095512	-0.00096356	-0.00075676	-0.00097611	-0.00076676	-0.00080318	-0.0011993	-0.0010302	-0.0012618	-0.0012262	-0.0010778	-0.00094966	-0.0010131	-0.00065228	-0.00089871	-0.0012229	-0.00084095	-0.0010444	-0.00082539	-0.0008637	-0.00085175	-0.00060066	-0.00065581	-0.00096541
-0.0003237	-0.00074992	-0.00057782	-0.00090753	-0.00078274	-0.00048456	-0.00040713	-0.0010562	-0.00057312	-0.00034503	-0.00027203	-0.00058492	-0.0002996	-0.00043969	-0.0011591	-0.0009834	-0.00090713	-0.00067855	-0.00074163	-0.00078681	-0.00086784	-0.00069605	-0.0012859	-0.00049746	-0.0013862	-0.0010698	-0.0010268	-0.0006845	-0.00081156	-0.00089706	-0.00091917	-0.00027821	-0.0002877	-0.00038909	-0.00033729	-0.00051846	-0.00056378	-0.000738	-0.00064942	-0.00054076	-0.00059852	-0.00042887	-0.00024493	-0.00030731	-0.00032679	-0.00025814	-0.00026574	-0.00026908	-0.00053642	-0.00045233
-0.00090169	-0.0011174	-0.0012323	-0.00091456	-0.0011803	-0.0010276	-0.0011158	-0.0011034	-0.0014464	-0.0010396	-0.0011416	-0.00077337	-0.0010106	-0.00094303	-0.0012021	-0.0013262	-0.00088085	-0.0008643	-0.00081481	-0.0011316	-0.0012064	-0.00079276	-0.00078025	-0.00082561	-0.00095447	-0.00093577	-0.00085807	-0.00079401	-0.00084521	-0.0007673	-0.001041	-0.0010464	-0.00089593	-0.00073037	-0.00092088	-0.0010284	-0.0010782	-0.00075335	-0.0009687	-0.0009168	-0.00097239	-0.0010256	-0.001515	-0.001461	-0.0014836	-0.0010514	-0.0012705	-0.0012354	-0.0011423	-0.0013658
-2.0444e-19	1.6074e-19	1.4254e-19	-1.4545e-19	-2.0646e-20	-2.2885e-19	3.3427e-19	-1.9828e-19	-8.0266e-21	1.0517e-21	-1.6733e-18	2.7768e-20	3.4153e-19	2.5071e-19	1.9297e-19	2.1819e-19	2.8031e-19	-1.2729e-19	-2.6857e-20	3.8634e-19	-1.7558e-20	6.2677e-19	5.4074e-20	-3.6481e-19	-6.6007e-20	8.3839e-20	-1.0892e-18	-3.5994e-19	-7.386e-21	-4.2405e-20	-4.6355e-20	-6.6469e-19	7.6173e-20	3.3204e-19	-8.388e-19	1.6323e-19	-4.0481e-19	-8.2343e-20	-4.0068e-19	-1.666e-19	-3.2797e-20	-7.2885e-19	5.9919e-19	1.9596e-19	2.1425e-19	-4.0482e-19	2.4582e-19	-4.5555e-19	2.8315e-19	-1.4432e-20
-0.00071222	-0.00088971	-0.001114	-0.0007532	-0.00058667	-0.00093585	-0.0010188	-0.0010717	-0.0012249	-0.0011699	-0.0011806	-0.00064778	-0.0010569	-0.0011875	-0.00067737	-0.00077542	-0.00081693	-0.0011323	-0.00094667	-0.0012987	-0.0012008	-0.00082141	-0.00064094	-0.00064615	-0.00094091	-0.00072817	-0.0010773	-0.00092515	-0.00088324	-0.00077341	-0.00060832	-0.00092089	-0.001097	-0.0012229	-0.00088787	-0.0011079	-0.0018383	-0.0010427	-0.0014353	-0.0011122	-0.0011053	-0.001024	-0.00047827	-0.000668	-0.00065622	-0.00062898	-0.00070413	-0.00056356	-0.00022883	-0.00068023
-0.00036998	-0.00025136	-0.0004405	-0.00040339	-0.00055444	-0.00048405	-0.00013474	-0.00023235	-0.00052608	-0.00040749	-0.00027586	-0.00056364	-0.00040744	-0.00039066	-0.00013378	-0.0002548	-0.00044644	-0.00070184	-0.00061717	-0.00051732	-0.00038467	-0.00038323	-0.00061479	-0.00052904	-0.00044387	-0.00061449	-0.00073357	-0.00068102	-0.00050117	-0.00090067	-0.00035581	-0.00037525	-0.00056713	-0.00097254	-0.00057225	-0.00088727	-0.00088977	-0.00087198	-0.00068849	-0.00060963	-0.00029124	-0.00072455	-0.00092478	-0.0010637	-0.00071657	-0.00084829	-0.00096772	-0.00055074	-0.00062001	-0.00075403
-0.00051379	-0.00064687	-0.00052	-0.0007099	-0.00077377	-0.00088938	-0.00090795	-0.0010032	-0.0010602	-0.00058433	-0.00067929	-0.0010143	-0.0013818	-0.0011667	-0.00079502	-0.0011508	-0.0012384	-0.00077462	-0.0011043	-0.0013566	-0.00068223	-0.0012947	-0.00083725	-0.0011335	-0.00079589	-0.00063068	-0.0008597	-0.0007867	-0.00075974	-0.0010528	-0.00081351	-0.00056191	-0.0010345	-0.001032	-0.0014377	-0.0015581	-0.0014349	-0.0014709	-0.001318	-0.0008923	-0.00070637	-0.0014608	-0.00060187	-0.0008554	-0.00072128	-0.00090142	-0.0012272	-0.0010033	-0.0010295	-0.00071695
-1.8174e-19	-5.9617e-20	-1.6597e-19	-2.147e-19	4.7754e-20	-1.5811e-19	-2.8137e-19	-1.8078e-19	-1.9924e-19	-7.2855e-19	-2.2787e-18	-2.8269e-19	3.9394e-19	-1.1813e-20	2.3648e-19	-7.5891e-19	-3.8002e-19	1.6725e-19	2.7368e-19	2.8054e-19	8.1773e-21	4.9166e-19	-1.0057e-19	7.4457e-20	-4.5059e-19	-1.3374e-19	-3.582e-19	-1.3971e-20	-6.0141e-20	1.9238e-19	-2.3955e-20	5.509e-20	-2.1507e-20	3.5371e-19	-2.1826e-19	1.7824e-19	1.7696e-19	-3.3439e-19	4.4486e-20	9.7053e-20	-1.5791e-19	-6.7989e-19	-0.00090575	-0.00050103	-0.00029933	-0.00044045	-0.00063003	-0.00045909	-0.0010068	-0.0003087
-0.0011002	-0.0010813	-0.00094281	-0.00079272	-0.00091852	-0.00082992	-0.00091379	-0.00080774	-0.00059974	-0.00097099	-0.00073161	-0.00081728	-0.00079121	-0.00079835	-0.00052352	-0.00061503	-0.00078072	-0.00048791	-0.00065613	4.5096e-20	-0.00079914	-0.0005083	-0.0006385	-0.00055905	-0.00061958	-0.00061301	-0.00059755	-0.00089366	-0.00078074	-0.00071826	-0.00094753	-0.00092722	-0.0011426	-0.0010168	-0.00072937	-0.0010703	-0.0009117	-0.00087245	-0.00082423	-0.00081015	-0.0011167	-0.00092856	-0.00057808	-0.00067888	-0.00078958	-0.00057794	-0.00082878	-0.00076401	-0.00058392	-0.00093154
-0.00067543	-0.0009332	-0.00088236	-0.00071056	-0.00074406	-0.00093196	-0.00091924	-0.0013249	-0.001049	-0.00080811	-0.00070425	-0.00094964	-0.00085642	-0.00092385	-0.0009683	-0.00089966	-0.00081615	-0.00060063	-0.00083965	-0.0010797	-0.00068049	-0.000971	-0.00092885	-0.00061454	-0.00080331	-0.00081061	-0.00080061	-0.00068582	-0.00077151	-0.00054346	-0.00074088	-0.00077109	-0.00078771	-0.0010206	-0.00092733	-0.00087015	-0.00088284	-0.0011256	-0.0011084	-0.00056565	-0.0010444	-0.00097216	-0.00087427	-0.0012399	-0.0011376	-0.00099083	-0.00086942	-0.00089006	-0.00086438	-0.0011627
-0.00095491	-0.00098107	-0.00083462	-0.00061968	-0.0012745	-0.0012789	-0.001466	-0.0010687	-0.00099537	-0.0014355	-0.0020989	-0.00087946	-0.0012671	-0.00082812	-0.0015001	-0.00096628	-0.00080519	-0.00079137	-0.00089649	-0.0012686	-0.00075692	-0.0009567	-0.0010827	-0.00098046	-0.00085773	-0.0010644	-0.0014806	-0.00089798	-0.00091897	-0.0012679	-0.0015829	-0.0010574	-0.00073963	-0.00073659	-0.0011988	-0.00074723	-0.00092197	-0.00085156	-0.00088886	-0.00098518	-0.0012041	-0.0012636	-0.0026129	-0.00068132	-0.0017474	-0.00073941	-0.0011217	-0.0014859	-0.0011247	-0.0015386
-0.0010486	-0.00058934	-0.0011124	-0.00080489	-0.00058602	-0.00091611	-0.0012524	-0.00063306	-0.00070999	-0.0013115	-0.0013534	-0.0012176	-0.0014099	-0.00085592	-0.0010946	-0.001266	-0.00090173	-0.0013979	-0.0011572	-0.00053524	-0.00084234	-0.0006475	-0.00087402	-0.0015587	-0.0012566	-0.0011753	-0.00099002	-0.00064075	-0.00098458	-0.00081463	-0.00084425	-0.0013956	-0.0012253	-0.00081539	-0.0012669	-0.0011211	-0.0011074	-0.00083336	-0.0010877	-0.0015007	-0.00059196	-0.00087191	-0.0019466	-0.0012794	-0.0012981	-0.0014903	-0.0016896	-0.0022637	-0.0014119	-0.0016187
-1.0642e-20	-7.7002e-20	-2.3151e-19	-0.00077582	-0.00052874	-0.00046162	-0.00060939	-0.00049349	-0.00040777	-0.00065055	-0.00079298	-0.00073555	-0.00088132	-0.00069374	-0.00054095	-0.00070708	-0.00067535	-0.00047812	-0.00071826	-0.00086709	-0.00040121	-0.00067254	-0.00070571	-0.00086588	-0.00061457	-0.00068551	-0.00054205	-0.00054625	-0.00085316	-0.00072291	-0.00088905	-0.00091837	-0.00099181	-0.00091439	-0.001096	-0.00067034	-0.00091206	-0.0011831	-0.0007474	-0.00069459	-0.0011538	-0.001068	-0.000865	-0.00090513	-0.00069819	-0.00085441	-0.00097167	-0.00079806	-0.0010093	-0.00087986
-0.00063201	-0.00059392	-0.00079026	-0.00078379	-0.00081906	-0.0005354	-0.00095414	-0.00054139	-0.00074214	-0.00085233	-0.00061978	-0.00068894	-0.00066968	-0.00096563	-0.0010685	-0.00058405	-0.00064604	-0.00090563	-0.0010818	-0.00094957	-0.0011354	-0.00081903	-0.00089121	-0.00064352	-0.00061744	-0.00072772	-0.0006324	-0.00065604	-0.00078392	-0.00098039	-0.00049218	-0.00063672	-0.00070742	-0.00086764	-0.00068969	-0.00069005	-0.00068947	-0.000515	-0.00068052	-0.00069309	-0.00072964	-0.00051645	-0.00090829	-0.00097673	-0.00092218	-0.00077327	-0.00095455	-0.0012114	-0.00096047	-0.00075941
3.8786e-19	2.7223e-20	-2.1449e-19	2.5134e-19	3.0029e-20	1.941e-19	2.936e-19	-2.0832e-19	-1.5051e-19	5.0892e-19	-1.2794e-18	-3.088e-19	1.9727e-19	-2.0678e-19	1.1496e-18	3.1606e-20	9.9535e-21	-4.9521e-20	-3.8399e-19	1.3817e-19	-2.3771e-20	-5.7285e-19	-1.8764e-19	-8.8498e-20	4.2538e-20	-1.8427e-19	-2.6691e-19	5.6447e-20	-1.2981e-19	-4.1012e-19	6.428e-20	-1.5918e-19	-6.7376e-19	2.5007e-19	1.8882e-20	1.085e-19	2.7271e-19	4.3803e-19	-4.8797e-19	4.7427e-20	-9.818e-20	-1.9634e-19	-5.3114e-19	-3.6945e-19	-9.8939e-21	-2.1605e-19	-3.7934e-20	-2.761e-19	-3.5473e-20	-6.3952e-19
-0.00010954	-0.000588	-0.00093741	-0.00011422	-0.00013673	-0.00033192	-0.00012601	-0.00058035	-0.00057478	-0.00010583	-0.00013026	-0.00036935	-0.0001153	-0.00012715	-0.00073571	-0.0011112	-0.00040705	-0.0013409	-0.0006451	-0.00086005	-0.00060767	-0.00042909	-0.00087447	-0.00039617	-0.00036022	-0.0006156	-0.00075578	-0.00056345	-0.00011515	-0.00035566	-0.0003234	-0.00063766	-0.00033015	-8.5529e-05	-0.00053365	-0.00030609	-0.00053693	-0.00067601	-0.0003472	-0.00035486	-0.00054116	-0.00010713	-0.00035228	-0.00038898	-0.00058003	-0.00031551	-0.00052902	-0.00011429	-0.00031	-0.00040268
-0.00066452	-0.0010858	-0.00052074	-0.0011805	-0.00051857	-0.00060189	-0.00060709	-9.4725e-05	-0.00057559	-0.00011509	-0.00010661	-0.0006479	-0.00063348	-0.0018028	-0.0018423	-0.0020091	-0.0018515	-0.00068656	-0.0012017	-0.0026902	-0.001895	-0.0012593	-0.00078792	-0.0013961	-0.0015868	-0.00096788	-0.0007798	-0.0016149	-0.00012128	-0.00010966	-0.00051063	-0.00010741	-0.0012562	-0.00010508	-0.00066769	-0.00058929	-8.9227e-05	-0.0010352	-0.00051503	-0.0021432	-0.00012995	-0.001129	-0.0020638	-0.000702	-0.000583	-8.8919e-05	-0.00010127	-0.0010193	-0.00046516	-0.00062742
-0.00051475	-0.00057696	-0.00046144	-0.00055717	-0.00058789	-0.00085757	-0.00073943	-0.00041999	-0.00052903	-0.0007698	-0.00084623	-0.00081687	-0.0010004	-0.001005	-0.0010524	-0.00083935	-0.00063402	-0.00052845	-0.00065108	-0.00050637	-0.00072067	-0.00064273	-0.00094328	-0.00071289	-0.0006418	-0.00080584	-0.00062032	-0.00057941	-0.00058003	-0.00052124	-0.00043099	-0.00090979	-0.0006229	-0.00078858	-0.00073257	-0.0006544	-0.00088637	-0.00064045	-0.00090096	-0.00070461	-0.00096145	-0.00093041	-0.00061718	-0.00077408	-0.00054962	-0.00056844	-0.00088998	-0.00075919	-0.00059279	-0.00048833
-0.00047621	-0.00045066	-9.3282e-05	-0.00023906	-0.00040985	-0.00013224	-0.00028759	-0.00064259	-0.00027511	-0.00031012	-0.0003187	-0.00028669	-0.00013248	-0.00013466	-0.00068781	-0.00011478	-0.00012998	-0.00076154	-0.0006345	-0.00057926	-0.00048534	-0.00046937	-0.00069393	-0.00047416	-0.00072315	-0.00044954	-0.00010816	-0.00027489	-0.00026873	-0.00025468	-0.00040868	-0.00029622	-0.00029816	-0.00080917	-0.00044744	-0.00026492	-0.00063078	-0.00048368	-0.00084352	-0.00026241	-0.00056563	-0.00083838	-0.00073968	-0.0010881	-0.00082086	-0.0011038	-0.00063084	-0.00069627	-0.00025921	-0.00042228
-0.0011095	-0.001209	-0.0012977	-0.00095449	-0.0012021	-8.2233e-05	-0.0013356	-0.0016093	-0.0014409	-9.3301e-05	-0.00010777	-9.8819e-05	-8.7681e-05	-7.2529e-05	-8.6853e-05	-0.00010752	-9.4226e-05	-0.0014394	-0.0012714	-0.00011224	-0.00013122	-9.8992e-05	-8.9478e-05	-9.033e-05	-9.4161e-05	-8.7444e-05	-0.00010199	-9.4518e-05	-0.0010722	-0.00011552	-0.0026281	-0.00010043	-8.4889e-05	-9.7355e-05	-8.515e-05	-0.0015908	-9.2355e-05	-0.00010776	-9.765e-05	-0.00010068	-9.8853e-05	-9.8987e-05	-7.8561e-05	-6.7481e-05	-0.00011595	-0.00011055	-8.444e-05	-0.00012231	-0.0011883	-8.1853e-05
-0.00091597	-0.00087655	-0.00066609	-0.00092661	-0.0010977	-0.00082508	-0.00083037	-0.0010239	-0.0012161	-0.0007971	-0.00077351	-0.00088393	-0.0011313	-0.00074777	-0.0010557	-0.00094883	-0.00072771	-0.00078063	-0.0011808	-0.0012251	-0.00090777	-0.0011123	-0.00085633	-0.00088757	-0.0011354	-0.0009449	-0.0010737	-0.0009398	-0.0010842	-0.0010148	-0.00086112	-0.00094815	-0.0012283	-0.001468	-0.001141	-0.0011412	-0.0013819	-0.0012714	-0.0011412	-0.0010821	-0.0011808	-0.0011579	-0.0015022	-0.00096472	-0.00081144	-0.001223	-0.0010874	-0.0011121	-0.0012957	-0.00095763
-0.0005469	-0.00041433	-0.00049304	-0.0003919	-0.00083671	-0.00065796	-0.00058832	-0.0012699	-0.00074798	-0.0009525	-0.00095298	-0.0011823	-0.0010359	-0.0012078	-0.00078535	-0.00045936	-0.00062467	-0.00077368	-0.0008616	-0.00099754	-0.00089911	-0.00084822	-0.00054765	-0.00094375	-0.00052195	-0.00072042	-0.00086549	-0.00083103	-0.00043632	-0.00059384	-0.00086989	-0.00067481	-0.00029787	-0.00015345	-0.00064592	-0.00084571	-0.00065825	-0.00046356	-0.0006062	-0.00068375	-0.0011377	-0.00060608	-0.00099279	-0.00047671	-0.0003075	-0.00096115	-0.0012108	-0.00091881	-0.00086461	-0.0008184
-0.00092029	-0.0011236	-0.00053551	-0.00063676	-0.00077564	-0.00071102	-0.0010773	-0.00082856	-0.00090834	-0.00097272	-0.00098311	-0.00065138	-0.00104	-0.00067687	-0.0012467	-0.00085895	-0.00068733	-0.0010927	-0.00065825	-0.0011919	-0.00077749	-0.00048421	-0.0013001	-0.00060223	-0.0011589	-0.00094224	-0.00066256	-0.0011983	-0.0011348	-0.0013305	-0.0010989	-0.00073635	-0.00050666	-0.0012181	-0.0012156	-0.0011737	-0.0012602	-0.0011087	-0.0007982	-0.0010185	-0.0015237	-0.0010035	-0.00079276	-0.00090991	-0.0008852	-0.00063009	-0.00081781	-0.00064386	-0.00092113	-0.00051941
-0.00060781	-0.0011003	-0.00096521	-0.00083972	-0.00074835	-0.00081711	-0.00059637	-0.00044893	-0.00080439	-0.00066747	-0.00073638	-0.00091214	-0.0009092	-0.0011094	-0.0010104	-0.00093688	-0.0012326	-0.00071278	-0.00073815	-0.00089677	-0.00078069	-0.0015009	-0.0011699	-0.00082501	-0.00084345	-0.0009728	-0.00078311	-0.00082362	-0.00097886	-0.00083004	-0.00074007	-0.0006675	-0.00065489	-0.0008669	-0.00086753	-0.00067896	-0.00092218	-0.00068518	-0.00049342	-0.0010573	-0.00083825	-0.00089498	-0.00056525	-0.0004348	-0.00054058	-0.0003698	-0.00062907	-0.00059473	-0.00036474	-0.00050092
-0.00078589	-0.0011891	-0.00090804	-0.0010881	-0.0016305	-0.0014416	-0.00078367	-0.00048141	-0.0010088	-0.0033599	-0.00050208	-0.00094414	-0.0006381	-0.00061264	-0.00013008	-0.00014575	-0.00011866	-0.00052966	-0.00011992	-0.00012154	-0.00115	-0.00096091	-0.0005158	-0.00011175	-0.00089763	-0.00011876	-0.00011023	-0.0011213	-0.0006124	-0.0012769	-0.00058977	-0.0014326	-0.00010199	-0.00011959	-0.0018637	-0.00013653	-0.0012635	-0.00011797	-0.00011412	-0.0012852	-0.00011296	-0.00087251	-0.001826	-0.0010737	-0.001903	-0.00013237	-0.0021263	-0.0022205	-0.0017489	-0.0024529
-0.00034984	-0.00033018	-0.00042497	-0.00039368	-0.00039779	-0.00058687	-0.00059851	-0.00087083	-0.00044444	-0.00010825	-0.00044628	-0.00012915	-0.00011163	-0.00011146	-0.00011648	-0.00041676	-0.00070048	-0.00075255	-0.0008293	-0.00047864	-0.00043423	-0.00043689	-0.00090877	-0.00068405	-0.00069449	-0.00068418	-0.00041216	-0.00079368	-0.0010955	-9.8829e-05	-0.00038819	-0.00075892	-0.00046362	-0.00043954	-0.00048439	-8.7952e-05	-0.0015554	-0.00042486	-0.00062922	-0.0004323	-0.00069395	-8.1377e-05	-0.00012583	-9.6081e-05	-9.228e-05	-0.00045833	-0.00094079	-0.00011503	-0.00069838	-0.00055888
-0.00069894	-0.00084362	-0.00031525	-0.00050036	-0.00049178	-0.00054605	-0.00014667	-0.0004887	-0.00031675	-0.00032912	-0.00049446	-0.0006904	-0.00029117	-0.00054127	-0.00099481	-0.0010851	-0.00039403	-0.00060178	-0.00095657	-0.00064507	-0.0010384	-0.0014576	-0.0011897	-0.00055601	-0.0008564	-0.0011637	-0.0014078	-0.00088512	-0.00072522	-0.0010007	-0.0010056	-0.00078993	-0.0013068	-0.00053327	-0.00075173	-0.0007121	-0.00032801	-0.00081769	-0.00077118	-0.00087501	-0.0012396	-0.00093359	-0.0010918	-0.0011861	-0.00078791	-0.0010666	-0.0010837	-0.00096035	-0.0014149	-0.0007108
-0.00067392	-0.0012176	-0.0012727	-0.00099881	-0.00078787	-0.0010097	-0.0011766	-0.0006646	-0.00090848	-0.00098946	-0.0012812	-0.0011251	-0.0011559	-0.00089314	-0.00090165	-0.0010719	-0.001029	-0.00092274	-0.0010758	-0.00062711	-0.0011687	-0.0010226	-0.00041852	-0.0010477	-0.00086663	-0.00085824	-0.00064189	-0.00097359	-0.00097903	-0.00085117	-0.00076047	-0.00090345	-0.00082885	-0.00073522	-0.00065035	-0.00086071	-0.00072364	-0.0010563	-0.00080842	-0.00087865	-0.00089043	-0.0010349	-0.00096283	-0.0010358	-0.00063674	-0.00063457	-0.0007658	-0.00067471	-0.00066307	-0.00046751
-0.00051153	-0.00068924	-0.00010848	-0.00088539	-0.0010553	-0.00014337	-0.00094343	-0.00055351	-0.00056564	-0.00058548	-0.0017182	-0.0010631	-0.00052597	-0.00012335	-9.522e-05	-0.00011158	-0.00053518	-0.00057319	-0.00013415	-0.00061377	-0.00010742	-0.00010724	-0.00056018	-0.00055622	-0.00053288	-0.00095122	-8.8136e-05	-9.587e-05	-0.00098113	-0.001547	-0.00047405	-0.0012635	-9.9687e-05	-0.0010578	-0.00053924	-0.0017121	-0.00010564	-0.00047924	-0.00053692	-0.0012981	-0.0014875	-0.0010158	-0.00098589	-0.00010302	-0.00050727	-0.00057691	-0.00057618	-0.00098928	-0.00053344	-0.0014074
-0.00085298	-0.00091561	-0.00075071	-0.00076895	-0.0010265	-0.00044483	-0.00094698	-0.00052162	-0.00052073	-0.00012147	-0.00033508	-0.00058836	-0.00078621	-0.00011148	-0.0011284	-0.00069809	-0.00095838	-0.00068242	-0.0010495	-0.0011294	-0.00062797	-0.0004945	-0.00095913	-0.00060002	-0.00072913	-0.00048456	-0.00073829	-0.0013093	-0.00063336	-0.0004484	-0.00051023	-0.00039106	-0.0010913	-0.00044798	-0.00046331	-0.00056083	-0.00083706	-0.00049246	-0.00049347	-0.000399	-0.00062195	-0.00073833	-0.0009271	-0.001619	-0.0011514	-0.00052365	-2.4091e-19	4.1344e-20	1.4277e-19	1.6037e-19
-2.1036e-19	-4.0308e-19	4.6637e-19	-9.2634e-20	4.8006e-19	-1.7401e-19	4.8759e-19	-4.4379e-19	2.3824e-19	-5.4955e-19	1.2976e-18	-7.624e-20	-8.1981e-20	1.1713e-19	1.7399e-19	-2.6433e-19	5.0858e-20	-1.1691e-19	3.1196e-19	-2.6692e-19	-9.6139e-19	9.5354e-20	2.1921e-19	4.0134e-20	-1.2343e-19	9.3499e-20	-5.9346e-19	1.2861e-19	-6.1864e-19	-1.3083e-20	-1.8263e-19	-1.4463e-19	-4.1451e-19	-4.1509e-19	1.6945e-19	-2.9878e-19	3.2572e-19	-3.9627e-20	9.9544e-20	-8.8459e-20	-3.5655e-19	1.7681e-19	-5.3075e-19	-1.0404e-20	-2.1671e-19	1.5678e-19	3.0976e-19	-3.0461e-19	-3.2857e-19	4.8709e-19
-0.00044842	-2.7688e-05	-0.00077291	-0.00012877	-7.5659e-05	-0.00010436	-0.00046843	-8.3685e-05	-0.00094144	-0.00056301	-0.00064712	-0.00076794	-0.00049228	-0.00044239	-0.00012772	-0.00045648	-0.00077802	-0.0015948	-0.0005782	-0.0006022	-8.2263e-05	-0.0011082	-0.00051285	-0.00077096	-0.00011167	-0.000416	-0.0003964	-0.00042774	-0.00035965	-0.00010288	-0.00034729	-0.00034304	-0.00074645	-0.0001152	-0.00038239	-0.00038579	-0.0001256	-0.00011604	-0.00012284	-0.00010497	-0.00038024	-0.00012961	-0.00043785	-0.00079135	-9.4468e-05	-0.00072846	-0.0010535	-0.00067431	-0.00037972	-0.0010424
3.5297e-20	2.0226e-19	3.6172e-19	3.0567e-19	5.1724e-20	-3.4292e-19	-1.5393e-19	7.8218e-20	1.3794e-19	2.275e-19	-2.8643e-19	5.4969e-20	-3.9088e-20	4.7925e-19	1.8188e-19	-1.8785e-19	-2.685e-19	-2.4128e-19	-1.8838e-19	4.5411e-20	9.0467e-19	-1.5666e-19	-1.2338e-20	-2.9654e-19	-4.4277e-19	5.8929e-19	-5.3435e-19	1.3443e-19	2.0054e-19	-6.8926e-20	-2.5561e-20	-5.8592e-20	-1.5616e-19	5.9051e-20	5.9453e-20	-1.6221e-20	1.4388e-19	2.0293e-19	-3.7063e-19	3.6942e-19	5.1092e-19	2.4649e-18	-1.9245e-19	-2.0974e-19	-4.1394e-19	-5.6455e-19	-4.2126e-19	2.1043e-19	6.9611e-20	3.3395e-19
-1.4878e-20	-2.2555e-19	-1.708e-19	-2.593e-19	-3.3056e-19	3.0585e-20	-4.2512e-19	2.2265e-19	-4.1651e-19	1.604e-19	-1.4003e-19	-3.9316e-19	2.9896e-19	-2.456e-19	3.9545e-19	3.8173e-19	1.8131e-19	8.0155e-20	-1.871e-20	-3.0319e-19	5.2556e-19	-5.5312e-19	8.5313e-20	1.1163e-19	-1.0666e-19	-2.2613e-19	-3.7972e-21	-1.7363e-19	1.018e-19	-1.4705e-19	-7.0247e-21	-1.2157e-19	1.1432e-18	-2.1891e-19	3.3048e-19	6.4045e-19	-3.6687e-19	-1.4392e-19	-2.7877e-19	-6.2284e-20	-9.0178e-20	-9.384e-19	3.4423e-19	-1.8192e-19	-1.6398e-19	6.3337e-19	-9.1509e-20	-1.1569e-19	2.7901e-19	1.7476e-19
2.4633e-19	7.3179e-19	-8.11e-19	1.7203e-19	1.293e-19	-7.6009e-20	-2.9965e-19	2.1109e-19	-4.3268e-19	6.2746e-19	1.584e-18	-2.1118e-19	-4.5847e-20	1.7589e-19	6.2041e-19	1.13e-19	2.9522e-19	-5.7486e-20	7.1972e-20	2.0016e-19	1.2111e-18	-3.0497e-19	9.282e-20	8.2505e-20	-2.5797e-19	2.5721e-19	-5.9557e-20	7.1289e-19	-4.476e-20	-5.8897e-20	7.2287e-19	7.8604e-19	-7.4708e-19	-6.8922e-20	-2.8275e-19	3.1013e-20	-4.3068e-19	-9.3909e-20	-6.0885e-19	4.5627e-19	5.1527e-19	-6.5698e-19	3.6757e-20	2.6111e-19	-1.1748e-18	5.7019e-19	-1.3817e-19	2.5386e-19	-6.0844e-20	4.0145e-19
-0.00066758	-0.00080265	-0.00071701	-0.00084245	-0.00082519	-0.00060437	-0.00080376	-0.0007877	-0.00074854	-0.00080314	-0.00071025	-0.00085275	-0.00077455	-0.0010898	-0.00078155	-0.00086467	-0.00072392	-0.00076221	-0.00076447	-0.00094999	-0.00098695	-0.0009099	-0.00098414	-0.0010477	-0.00076721	-0.00088547	-0.0009396	-0.00074612	-0.00064886	-0.00076994	-0.00076499	-0.0005621	-0.00074249	-0.0007472	-0.00079024	-0.00081189	-0.00086653	-0.0007666	-0.00077121	-0.00067019	-0.00084531	-0.0004361	-0.001004	-0.00096949	-0.00061805	-0.0008542	-0.00058545	-0.00041741	-0.00075326	-0.00080505
-9.9865e-05	-9.6548e-05	-0.0005717	-9.8956e-05	-0.00046132	-0.00010928	-9.8191e-05	-8.9947e-05	-0.00054068	-0.0014732	-0.00071187	-0.00060396	-9.6722e-05	-9.7805e-05	-0.00075973	-0.00065536	-0.0010966	-0.00064454	-0.0010829	-0.00091736	-0.00059764	-0.00060846	-0.00057601	-0.00055034	-0.00053226	-0.00010815	-0.00011429	-0.0008267	-9.8665e-05	-0.00059298	-0.00072662	-0.00062746	-0.00011005	-0.00073964	-0.00084466	-0.00011217	-0.0001169	-0.0001241	-9.7037e-05	-0.0001073	-0.00072952	-0.00076011	-0.00011693	-9.2684e-05	-9.4281e-05	-8.3253e-05	-0.00068254	-0.0006408	-8.512e-05	-8.2932e-05
3.1687e-19	3.0578e-19	-3.5443e-20	-1.1468e-20	3.8943e-19	2.0903e-20	-1.7918e-19	1.4106e-19	-7.1106e-19	5.1795e-19	-1.5839e-18	4.2851e-19	-4.0095e-20	-4.2804e-19	1.8316e-19	1.5843e-19	1.0141e-19	-1.1702e-19	4.0033e-19	3.8052e-20	-2.1616e-19	-1.6811e-19	3.2904e-20	2.6309e-19	-5.2488e-20	3.1141e-19	7.084e-19	-8.6308e-19	-5.2763e-19	-6.1934e-19	5.6641e-20	-2.3157e-19	1.1727e-18	-1.1689e-19	-1.0367e-18	2.2142e-19	1.0334e-19	5.4148e-19	5.5978e-20	-8.9285e-21	4.4111e-19	2.8374e-19	4.0179e-19	4.3529e-19	-9.5605e-19	-2.1574e-19	9.499e-20	-1.6375e-19	-5.2454e-19	-3.8227e-19
-0.0016426	-0.0028156	-0.0023578	-0.00316	-0.0028851	-0.0019541	-0.0021771	-0.0015824	-0.00096267	-0.0010512	-0.0020774	-0.0015339	-0.0011771	-0.0018784	-0.00013094	-0.0015415	-0.0012768	-0.0017387	-0.001409	-0.00053437	-0.0005932	-0.00096845	-0.0004811	-0.00083326	-0.00089545	-0.00057706	-0.001426	-0.00057516	-0.00088192	-0.00092576	-0.0012287	-0.0013529	-0.0021546	-0.0013416	-0.00085404	-0.0011691	-0.0010052	-0.0015207	-0.0013203	-0.0010691	-0.0019953	-0.0011059	-0.00051307	-0.00050643	-0.0014753	-0.0007114	-0.00073015	-0.00074262	-0.0011481	-0.001039
-0.00044166	-0.0010225	-0.00058653	-0.00094233	-0.00072495	-0.0011249	-0.0012252	-0.00066079	-0.00066797	-0.0016467	-0.0010744	-0.0012713	-0.00075925	-0.00015606	-0.00010427	-0.0012541	-0.00069272	-0.00054677	-0.00015417	-0.00066236	-0.00053417	-0.00064343	-0.00065905	-9.7889e-05	-0.0005565	-0.00047671	-0.00092314	-0.00050779	-0.0005514	-0.0017482	-0.00053563	-0.001007	-0.0019795	-0.0012856	-0.0012412	-0.0011464	-0.0010785	-0.00052205	-0.00097031	-0.00062661	-0.00054878	-0.00072863	-0.00063003	-0.00055531	-0.0015322	-0.0012401	-0.0015257	-0.0013186	-0.00099796	-0.00047735
-0.00062517	-0.00067404	-0.00071996	-0.0010169	-0.00067668	-0.00063082	-0.00069649	-0.00080991	-0.00082636	-0.00072017	-0.00065867	-0.00076842	-0.00077945	-0.00074968	-0.00082112	-0.00069927	-0.00058263	-0.00098304	-0.00072498	-0.00096582	-0.00076423	-0.00090712	-0.00083894	-0.00072817	-0.00073111	-0.00083138	-0.00049767	-0.0010333	-0.00064272	-0.00056207	-0.00089692	-0.00077772	-0.00094147	-0.00060856	-0.00054644	-0.00077029	-0.00091039	-0.00058791	-0.0005142	-0.00065503	-0.00056619	-0.00091286	-0.00043794	-0.00065787	-0.00059076	-0.00061872	-0.00061241	-0.00049669	-0.00056311	-0.0010632
1.0061e-19	3.4897e-19	1.6939e-19	-5.1336e-20	-1.2084e-19	-5.3169e-20	5.5044e-20	-4.1471e-19	-2.9701e-19	-2.294e-19	1.8023e-18	1.6106e-19	1.9441e-19	-2.0742e-19	6.3301e-20	-3.0392e-19	-3.7104e-19	4.0392e-20	9.0777e-19	1.6927e-19	4.7979e-19	-2.1613e-19	3.0125e-19	1.1914e-19	5.1117e-19	3.9018e-19	8.119e-19	-6.9048e-19	-2.9653e-20	8.2806e-20	-1.6533e-19	-3.6878e-19	6.4761e-19	-3.3645e-19	3.8449e-19	2.8423e-19	-9.1697e-20	1.1786e-19	1.9788e-19	3.8091e-19	1.5119e-19	4.4485e-20	9.7066e-20	1.934e-19	-1.2911e-19	4.3255e-19	2.9335e-20	3.8311e-19	-7.6283e-20	-1.2877e-19
-0.0007277	-0.0010218	-0.00075848	-0.00064108	-0.00070784	-0.00067559	-0.00088873	-0.00090103	-0.00048452	-0.0004914	-0.00054839	-0.00061845	-0.00063931	-0.0004391	-0.00080962	-0.0013389	-0.00096509	-0.0010751	-0.0008317	-0.00082738	-0.0009166	-0.00096525	-0.00062714	-0.0012753	-0.00065659	-0.00075594	-0.00080368	-0.0014066	-0.00099508	-0.0010976	-0.00074845	-0.00054609	-0.00079584	-0.00074148	-0.00066784	-0.00076037	-0.00065399	-0.00092697	-0.00093689	-0.0011999	-0.00071437	-0.0012221	-0.0003648	-0.0010696	-0.00064437	-0.00056113	-0.00083527	-0.00068775	-0.00092371	-0.00091413
-0.001123	-0.00058764	-0.0014123	-0.00060524	-0.0012065	-0.00086311	-0.00036809	-0.00086111	-0.00059347	-0.001154	-0.00068098	-0.00095875	-0.00058373	-0.00060591	-0.0013024	-0.0017039	-0.0013014	-0.00036654	-0.0011064	-0.0013296	-0.0012613	-0.001735	-0.0011866	-0.0013097	-0.00050344	-0.0009761	-0.00090419	-0.0010555	-0.0008869	-0.0017216	-0.00072743	-0.00087068	-0.0017788	-0.0022145	-0.0012388	-0.00084734	-0.0011323	-0.00088219	-0.0018428	-0.0012755	-0.0011614	-0.001323	-0.00058598	-0.00059953	-0.00033408	-0.00064569	-0.00093827	-0.00051123	-0.00067393	-0.0010807
-0.00099284	-0.0010288	-0.0010572	-0.00095055	-0.00098854	-0.0011105	-0.00092266	-0.00081635	-0.00086608	-0.0012572	-0.001492	-0.0011378	-0.00085709	-0.00098702	-0.00093915	-0.0003888	-0.00083858	-0.00068165	-0.00053329	-0.0010243	-0.00016074	-0.00037028	-0.00087371	-0.00092409	-0.0010979	-0.0010758	-0.000949	-0.00079123	-0.0010921	-0.0010453	-0.0012452	-0.0012163	-0.00079056	-0.0010632	-0.00084928	-0.0005641	-0.0013496	-0.0010063	-0.0012188	-0.0014259	-0.001143	-0.00082958	-0.0005922	-0.00059766	-0.00086211	-0.00082806	-0.00082918	-0.001566	-0.0018151	-0.0021878
-0.0012376	-0.0016558	-0.0019246	-0.0016512	-0.00097619	-0.0019717	-0.0019592	-0.0020015	-0.0013775	-0.0015749	-0.0021559	-0.0017334	-0.0017447	-0.0019136	-0.00013594	-0.00014704	-0.00074278	-0.00011899	-0.00011727	-7.6685e-20	-2.4229e-19	-0.00083623	-0.00086194	-0.0005965	-0.00010121	-0.00035251	-0.00033875	-0.00014666	-0.00076294	-0.00051371	-0.00089541	-0.0003128	-0.00076696	-0.00079475	-0.00075985	-0.00050154	-0.0005372	-0.00064622	-0.00036322	-0.00053864	-0.00083601	-0.001148	-0.00081358	-0.00087681	-0.00096668	-0.00030014	-0.00082868	-0.00053809	-0.00067291	-0.00080622
-0.00073626	-0.00090467	-0.00088037	-0.0010739	-0.00067008	-0.00059377	-0.00071251	-0.00092884	-0.00078692	-0.0012628	-0.0010454	-0.0006876	-0.00069872	-0.00078386	-0.00079846	-0.00078215	-0.00064596	-0.00087481	-0.00061978	-0.00062394	-0.00059764	-0.00058165	-0.00078443	-0.00081273	-0.00044381	-0.00078221	-0.00079037	-0.00097786	-0.0011596	-0.00077875	-0.0012533	-0.00097452	-0.00079617	-0.0011974	-0.0015322	-0.00096007	-0.00068234	-0.0010484	-0.0010908	-0.0013409	-0.0013019	-0.0017275	-0.0007468	-0.0010745	-0.00089397	-0.00099843	-0.00085627	-0.00065443	-0.00045256	-0.00048307
-0.00097624	-0.0011941	-0.00053476	-0.00079438	-0.001173	-0.00092388	-0.00078896	-0.00050118	-0.00067784	-0.00078944	-0.00092444	-0.00082308	-0.00088259	-0.0010132	-0.00076968	-0.00056268	-0.00059155	-0.0011143	-0.0016124	-0.0012839	-0.00044574	-0.00095165	-0.00083741	-0.0010747	-0.0003286	-0.00068337	-0.00030053	-0.00053247	-0.00048856	-0.00075882	-0.00083348	-0.00028064	-0.00067108	-0.00030917	-0.00049431	-0.00065719	-0.00081455	-0.00030894	-0.00046238	-0.00092326	-0.0010308	-0.00043034	-0.0004849	-0.0006492	-0.0007112	-0.00032211	-0.00054554	-0.00080195	-0.00031793	-0.00061031
-0.00053596	-0.00043554	-0.00048418	-0.00052468	-0.0002142	-0.0006768	-0.00041664	-0.00061044	-0.00093793	-0.00064041	-0.00032048	-0.00096393	-0.00066904	-0.00093028	-0.00074755	-0.00091423	-0.00059795	-0.00097459	-0.00091138	-0.00095016	-0.00080899	-0.00043016	-0.00044329	-0.00092246	-0.0005923	-0.00072316	-0.00053606	-0.00042177	-0.00065	-0.00090365	-0.0010195	-0.0017804	-0.001521	-0.0013549	-0.0013794	-0.00098301	-0.0015864	-0.0011107	-0.00078136	-0.00097822	-0.0013403	-0.0008136	-0.00090185	-0.0011399	-0.00084599	-0.00076847	-0.00052209	-0.00077106	-0.00058036	-0.00045461
-0.00061981	-0.00076269	-0.00041292	-0.00046504	-0.00065386	-0.00061515	-0.00099353	-0.00072005	-0.00064509	-0.00094026	-0.0004454	-0.00095567	-0.00066759	-0.00078885	-0.00068409	-0.00052337	-0.00026033	-0.00052396	-0.00065795	-0.00054869	-0.00067431	-0.00025646	-0.00069521	-0.00038071	-0.00031885	-0.00015676	-0.000635	-0.00063542	-0.00063658	-0.00077159	-0.00055581	-0.00043616	-0.00065431	-0.00033479	-0.0010251	-0.00067777	-0.00054918	-0.00032607	-0.00050838	-0.00077033	-0.00040801	-0.00075882	-0.00055999	-0.0014155	-0.00071719	-0.0011411	-0.00064086	-0.00090955	-0.00058462	-0.00034574
-0.00099852	-0.0014734	-0.0014412	-0.00096527	-0.0015025	-0.0015519	-0.0014156	-0.0021765	-0.001309	-0.0010596	-0.0015581	-0.0012881	-0.0010593	-0.0017628	-0.0009841	-0.00064915	-0.00066453	-0.0011654	-0.00059626	-0.00044213	-0.00044826	-0.0003753	-0.001314	-0.0014291	-0.0012628	-0.00060923	-0.00056633	-0.00036225	-0.00042726	-0.00074428	-0.0010439	-0.0010019	-0.0011406	-0.0011475	-0.001427	-0.0014185	-0.0015539	-0.0012686	-0.0012929	-0.00094636	-0.00041142	-0.00086671	-0.00078174	-8.6345e-05	-0.00046193	-0.00047576	-0.0007602	-0.00011464	-0.00036186	-0.00042809
-0.0010422	-0.0015869	-0.0011647	-0.00091429	-0.0010257	-0.0011784	-0.0013366	-0.0010302	-0.00063713	-0.0014696	-0.00082368	-0.0015147	-0.0014138	-0.0016099	-0.00081575	-0.00066076	-0.0010837	-0.00061608	-0.001116	-0.00075855	-0.00035314	-0.00092821	-0.00074082	-0.00068618	-0.00052377	-0.0010439	-0.00064196	-0.00040039	-0.00099119	-0.00098159	-0.00047987	-0.00071943	-0.0010638	-0.00088171	-0.0011801	-0.00097215	-0.00097762	-0.00085315	-0.0012529	-0.00050693	-0.00091505	-0.0010003	-0.00085336	-0.0011205	-0.00067206	-0.00035579	-0.00061422	-0.00049546	-0.00055022	-0.00088757
-0.0011384	-0.0016533	-0.0016511	-0.0007211	-0.0019291	-0.0023119	-0.0014796	-0.001488	-0.00045497	-0.0023462	-0.00088025	-0.0017	-0.00082136	-0.0017135	-0.00045351	-0.00080084	-0.00090798	-0.0008923	-0.0001089	-0.0004937	-0.00075425	-0.0003703	-0.0014653	-0.0015014	-0.001406	-0.00107	-0.0010869	-0.0015098	-0.0004687	-0.00043746	-0.00012427	-0.00077041	-0.00096232	-0.00049844	-0.00013427	-0.00011526	-0.00010059	-0.00047085	-0.00052908	-0.00011979	-0.0005068	-0.00057005	-0.00093327	-0.00053075	-0.00052832	-0.001453	-0.00090672	-0.00088157	-0.00087219	-0.00085251
-0.00048179	-0.00089117	-0.00074781	-0.00068438	-0.00075581	-0.00060092	-0.00058493	-0.00076071	-0.00049215	-0.00061837	-0.00090416	-0.00084791	-0.00080573	-0.00098102	-0.00070975	-0.00075293	-0.00074519	-0.00088831	-0.00060064	-0.00083628	-0.0011126	-0.0007376	-0.00086089	-0.00077017	-0.00088767	-0.0010528	-0.00098365	-0.00099947	-0.0008663	-0.00083438	-0.00077224	-0.00087757	-0.0013053	-0.0013107	-0.0007318	-0.0011818	-0.0015933	-0.00081117	-0.0014098	-0.00088656	-0.0011853	-0.0011066	-0.00093558	-0.0010195	-0.0010161	-0.00087551	-0.00091662	-0.001012	-0.0013177	-0.0008857
-0.00069502	-0.0011581	-0.0010987	-0.0014738	-0.0015685	-0.000868	-0.0012539	-0.00067466	-0.0010551	-0.00042389	-0.00072855	-0.00069816	-0.00083634	-0.00013195	-0.00085088	-0.00011307	-0.0001311	-0.000154	-0.00011035	-9.6582e-05	-0.00010428	-0.00045218	-0.00010061	-0.00011724	-0.0003938	-0.00012276	-0.00080716	-0.00082929	-0.0011393	-0.0010838	-0.0010923	-0.0013709	-0.00047488	-0.0015642	-0.0008464	-0.00094433	-0.0015603	-0.0011561	-0.0015741	-0.0013062	-0.00046727	-0.00092102	-0.001161	-0.00010188	-0.00012234	-0.00037135	-9.0186e-05	-0.00079895	-0.0010588	-0.00045389
-0.00093009	-0.00089708	-0.001293	-0.0011884	-0.0010435	-0.0011054	-0.0012211	-0.0015756	-0.0015092	-0.0012153	-0.0013286	-0.0013564	-0.0014932	-0.0011689	-0.0012341	-0.0015337	-0.0016122	-0.0012155	-0.00081433	-0.0015192	-0.0009809	-0.001192	-0.0008882	-0.0012342	-0.0013754	-0.0011584	-0.00094086	-0.0014737	-0.0012737	-0.0010232	-0.00077043	-0.0011158	-0.0013836	-0.0012468	-0.0011894	-0.0012511	-0.0011952	-0.0013922	-0.0014042	-0.0011484	-0.0013495	-0.00084748	-0.0014234	-0.0011679	-0.0016202	-0.0010561	-0.001744	-0.0012382	-0.0012849	-0.0009153
-0.0006472	-0.00082469	-0.00086429	-0.00083124	-0.00069246	-0.00088251	-0.00081984	-0.00081497	-0.0007581	-0.00072731	-0.00079371	-0.00091279	-0.00056449	-0.00066695	-0.00088908	-0.0011367	-0.00092407	-0.00089951	-0.00065678	-0.00065614	-0.0008044	-0.0010976	-0.00088949	-0.001212	-0.0011532	-0.00101	-0.00079263	-0.00062415	-0.00098435	-0.0013367	-0.0010499	-0.00094648	-0.0017174	-0.001297	-0.0015298	-0.0013073	-0.0013149	-0.00076106	-0.00096072	-0.0010323	-0.0010798	-0.0016416	-0.000959	-0.0012052	-0.0007441	-0.00058444	-0.00085113	-0.00093828	-0.00079073	-0.00082444
4.2412e-19	1.8369e-19	4.7163e-20	4.1268e-20	1.0479e-19	1.1062e-19	2.2761e-19	-3.1343e-19	1.8162e-19	6.0113e-21	-1.6055e-18	-7.6593e-22	3.3193e-19	-2.0975e-19	-3.0548e-19	2.0262e-19	3.31e-19	3.682e-19	3.0652e-19	-9.815e-20	3.7514e-19	-6.6494e-19	-7.3524e-21	-5.2092e-19	-1.8492e-19	6.1005e-19	-2.7279e-19	-2.3162e-19	1.9507e-19	-9.4622e-20	-6.547e-19	-3.4491e-19	-2.6275e-18	1.9467e-19	-4.0718e-19	6.8559e-19	2.7711e-19	-8.8535e-20	1.3052e-19	8.5302e-20	-1.6577e-19	8.1706e-19	-1.8793e-19	4.2414e-20	-4.756e-21	-2.2134e-19	-1.9046e-20	2.9551e-19	4.0061e-19	-7.3175e-19
-9.39e-05	-0.0001362	-0.00043355	-0.00043439	-0.00088374	-0.00054223	-0.00012909	-0.0009641	-0.00081686	-0.0001461	-0.0010281	-0.00055045	-0.00012805	-0.001061	-0.001295	-0.00049425	-0.00082641	-0.00015788	-0.0011326	-0.00075745	-0.00042067	-0.0012923	-0.00078638	-0.00078675	-0.0010662	-0.00076709	-0.0014142	-0.0013647	-0.00069561	-0.00013836	-0.00054298	-0.00057975	-0.0010215	-0.0007988	-0.00045646	-0.00042738	-0.00041442	-0.00064346	-0.00042112	-0.00044169	-0.00015794	-0.00045095	-0.00070879	-0.00086386	-0.00045038	-0.00070707	-0.00042455	-0.00070047	-0.0012905	-0.0010001
-0.001027	-0.00078034	-0.00097472	-0.00055868	-0.0011974	-0.00064868	-0.00083778	-0.00013716	-0.0013771	-0.00073448	-0.0010439	-0.00052088	-0.0012945	-0.00057515	-0.0011	-0.0014122	-0.00052938	-0.00074757	-0.0011779	-0.0012725	-0.0003288	-0.0013587	-0.0007315	-0.00095436	-0.00056276	-0.00098429	-0.00068686	-0.00090706	-0.00046876	-0.001122	-0.00093798	-0.00071	-0.000737	-0.00065942	-0.0013932	-0.00079386	-0.00065819	-0.0010683	-0.0011967	-0.00096493	-0.0014221	-0.0014584	-0.00052204	-0.000338	-0.00051775	-0.00072288	-0.00099222	-0.0010124	-0.00060488	-0.00098786
-0.00052101	-0.00062499	-0.00039164	-0.00093622	-0.00013844	-0.00034933	-0.00034891	-0.00067731	-0.00038783	-0.00055133	-0.00040416	-0.00011308	-0.00070766	-0.00064961	-0.00085883	-0.00012308	-0.00045551	-0.0010552	-0.00042092	-0.00063337	-0.0010785	-0.00071256	-0.0003912	-0.0010749	-0.00043647	-0.00043627	-0.00036403	-0.00081188	-0.00064729	-9.9857e-05	-0.00010807	-0.00035327	-0.0009242	-0.00038238	-0.0012447	-0.00083823	-0.00044393	-0.0013611	-0.0006336	-0.00012709	-0.00035263	-0.000563	-0.00094906	-0.0010486	-0.00094177	-0.00013389	-9.7903e-05	-0.00063695	-0.00014294	-0.00046396
-0.00011237	-0.00013965	-0.00059686	-0.001634	-0.00011929	-0.00061747	-0.00010847	-0.00010214	-0.00011519	-0.00072775	-0.0013245	-0.0014988	-0.00060243	-0.00068656	-0.0014138	-0.00074902	-0.001484	-0.00081648	-0.00081109	-0.0027369	-0.0027844	-0.0018888	-0.00091278	-0.00089397	-0.0013868	-0.00073835	-0.0015938	-0.00090101	-0.00083514	-0.00010941	-0.00072394	-0.00063244	-0.00086453	-0.00011915	-0.00012938	-0.00012246	-0.0007373	-0.00083472	-0.001465	-0.00063961	-0.00081342	-0.0001303	-8.3723e-05	-8.0085e-05	-0.00078618	-7.8329e-05	-0.00069928	-8.6996e-05	-0.00010593	-7.8918e-05
1.7313e-19	-3.6269e-19	-1.137e-19	2.4861e-20	-1.6839e-20	6.606e-19	-2.6427e-19	4.0951e-20	2.3937e-19	-3.8258e-19	8.622e-19	1.6191e-20	6.0805e-19	6.1969e-20	1.2863e-19	-3.8191e-19	4.7168e-20	-4.7647e-20	-2.6674e-19	1.6901e-19	-4.3105e-19	-8.43e-20	-8.9112e-20	5.0476e-19	6.8724e-20	-1.86e-19	-4.0008e-19	3.4513e-19	1.0423e-19	2.4247e-19	-2.6193e-19	-3.2321e-19	2.5872e-19	5.8093e-19	-3.0881e-19	1.857e-19	4.5511e-19	-3.9818e-22	-3.9086e-19	-2.234e-19	4.2321e-20	1.5133e-18	-6.0367e-19	-3.737e-19	5.918e-19	4.83e-19	-2.6438e-19	5.5619e-19	3.999e-20	5.2762e-19
-0.00080539	-0.0014824	-0.0010927	-0.00071832	-0.0013967	-0.0016813	-0.0015433	-0.0014912	-0.00084725	-0.001161	-0.00059448	-0.00088671	-0.00036689	-0.0015102	-0.0015525	-0.0011803	-0.0011085	-0.0012372	-0.0012344	-0.00094798	-0.001687	-0.0011993	-0.0018752	-0.0011369	-0.0011033	-0.0010264	-0.0011948	-0.00066424	-0.0010044	-0.0010284	-0.00067217	-0.00075759	-0.0017538	-0.00089069	-0.00074942	-0.0015958	-0.0011026	-0.00096631	-0.00088744	-0.00087962	-0.0014651	-0.0018751	-0.00058653	-0.00011708	-0.00036955	-0.0001075	-0.00010923	-0.00037424	-0.00011858	-0.00039681
-0.00050986	-0.0013155	-0.00099047	-0.0010723	-0.0011106	-0.0016422	-0.00088632	-0.0014497	-0.00091298	-0.00068516	-0.0012364	-0.0012164	-0.0009086	-0.00014348	-0.0007761	-0.00042021	-0.00039318	-0.00079408	-0.00083612	-0.00069948	-0.0004633	-0.0017571	-0.00089216	-0.00091526	-0.00061918	-0.00063598	-0.0012128	-0.0010455	-0.00080274	-0.0018138	-0.0011653	-0.0013061	-0.0014117	-0.0012009	-0.00082633	-0.0015101	-0.0014146	-0.0013639	-0.0011971	-0.0019456	-0.00088468	-0.0011616	-8.3587e-05	-0.00094513	-0.00099288	-0.00079702	-0.0010242	-0.00064931	-0.00091707	-0.00068945
-8.8394e-05	-0.0017478	-0.0014705	-0.0008567	-0.0010044	-0.00080325	-0.00066808	-9.127e-05	-9.0327e-05	-9.4035e-05	-0.00010017	-9.7096e-05	-8.5428e-05	-0.00097005	-0.0015535	-0.0021937	-0.0001108	-0.00068988	-0.00071561	-0.0015076	-0.00097445	-0.0018025	-0.00081758	-0.00051048	-0.0006664	-0.00069559	-0.00084172	-0.00084131	-0.0011941	-0.0011661	-0.0030494	-0.0007525	-8.1413e-05	-0.00073358	-0.0010826	-0.0024908	-0.0010522	-0.0020868	-0.00096441	-0.00086932	-0.0012135	-0.0035009	-8.2949e-05	-8.3184e-05	-9.0694e-05	-8.2165e-05	-0.00086358	-9.2871e-05	-9.2134e-05	-0.0012426
-0.00013644	-0.0010295	-0.00090805	-0.00049875	-0.00080087	-0.00048914	-0.00062367	-0.00010849	-0.00011101	-0.0014689	-0.00083111	-0.00049577	-0.00060868	-0.00010723	-0.00078012	-0.00082762	-0.00011127	-0.0008143	-0.00071664	-0.00012758	-0.00043633	-0.00109	-0.0017053	-0.0006062	-0.0015032	-9.8049e-05	-0.00057392	-0.00052502	-8.9994e-05	-8.8184e-05	-8.5269e-05	-7.6505e-05	-0.00010376	-0.00068362	-8.6992e-05	-0.00064008	-0.00010443	-9.1349e-05	-0.00074959	-0.0006919	-9.2802e-05	-7.4122e-05	-0.00068784	-8.6176e-05	-0.0001076	-0.0005669	-0.00081891	-0.00060735	-0.0005453	-7.316e-05
-0.00058778	-0.00084364	-0.00046078	-0.0006419	-0.00046099	-0.00060736	-0.00065861	-0.00060747	-0.00047646	-0.00061069	-0.00061702	-0.00040588	-0.0008112	-0.00051347	-0.00041012	-0.00037542	-0.00044284	-0.00062911	-0.0010434	-0.0008048	-0.00072703	-0.00084643	-0.0010266	-0.001378	-0.00062682	-0.00082319	-0.0010164	-0.0008552	-0.00069303	-0.0010387	-0.00045512	-0.00021212	-0.00084479	-0.00064324	-0.00061696	-0.0005979	-0.0010146	-0.00076693	-0.00073086	-0.00045541	-0.00070275	-0.00042361	-0.00028536	-0.00041169	-0.00037097	-0.00048686	-0.0008545	-0.00051488	-0.00034906	-0.00024968
-0.00081256	-0.00085297	-0.0012382	-0.00099656	-0.00098439	-0.00087378	-0.0010411	-0.001096	-0.0011232	-0.0010258	-0.00090704	-0.00099638	-0.00090866	-0.00099469	-0.001032	-0.0010853	-0.00091311	-0.00091316	-0.0010148	-0.0013045	-0.0011879	-0.001416	-0.00093899	-0.00075652	-0.0012321	-0.0011122	-0.00094708	-0.0011685	-0.00076949	-0.00081743	-0.00058635	-0.0008659	-0.0011967	-0.00060625	-0.00079435	-0.00082417	-0.00078267	-0.0011882	-0.0007	-0.00065484	-0.0007363	-0.0003801	-0.0010324	-0.0010423	-0.001089	-0.00092405	-0.00086342	-0.00086588	-0.00083139	-0.0011978
-0.00011709	-0.0007447	-0.00038676	-0.00066061	-0.0010542	-0.00068684	-0.00037208	-0.00059388	-0.00034862	-0.00012089	-0.00087512	-9.901e-05	-0.000751	-0.00037128	-0.0018607	-0.00098191	-0.00077531	-0.00045442	-0.0010863	-0.0012797	-0.00077639	-0.00086699	-0.00097191	-0.0011777	-0.00084993	-0.0010501	-0.00093219	-0.0014007	-0.00058046	-0.0018006	-0.0017598	-0.00041625	-0.0011282	-0.0012065	-0.00087895	-0.0016156	-0.00072202	-0.0015859	-0.0017475	-0.00090642	-0.0015657	-0.0013138	-0.00063888	-0.0011194	-0.0009303	-0.0010221	-0.0013656	-0.0008603	-0.00071994	-0.00010488
-0.001141	-0.0010202	-0.00090382	-0.0010543	-0.0010893	-0.0010969	-0.00047676	-0.0012432	-0.00098383	-0.00078006	-0.00094199	-0.00082665	-0.00082072	-0.00088375	-0.0021159	-0.0014123	-0.0012702	-0.0010529	-0.0010721	-0.0014986	-0.0015701	-0.0018175	-0.0019309	-0.00084161	-0.00049321	-0.0017972	-0.00097523	-0.0010759	-0.00052199	-0.001397	-0.00050396	-0.00010157	-0.00052973	-0.0012993	-0.00088006	-0.001291	-0.00086982	-0.00088347	-0.0014334	-0.00055269	-0.00052652	-0.00062732	-0.00076607	-0.00050682	-0.00051049	-0.0011887	-0.0012271	-0.0011073	-0.0011	-0.0017995
-1.3541e-19	1.4901e-19	3.6003e-20	1.6137e-19	3.6898e-19	4.0447e-19	-1.4987e-20	3.636e-20	6.0914e-19	-1.0831e-20	-1.6522e-18	2.1195e-19	-6.6071e-19	3.8244e-19	-1.3648e-19	1.3972e-19	2.1965e-19	-2.866e-19	-3.5391e-19	4.2307e-19	-1.2754e-19	-4.9748e-19	6.1087e-19	1.1649e-19	7.3058e-20	1.6267e-19	1.1299e-19	-2.7522e-19	-5.9702e-19	-7.1465e-20	8.054e-19	-7.5788e-20	-6.23e-20	8.4612e-20	-1.254e-19	-4.4285e-20	-2.0988e-19	3.6979e-20	1.9242e-19	4.0559e-21	-3.3717e-19	-9.287e-19	2.8457e-19	-3.6754e-19	5.5346e-19	1.6366e-20	-2.086e-19	-3.3101e-20	-2.9286e-20	2.1035e-19
-0.000958	-0.00088918	-0.00088675	-0.00079124	-0.00082951	-0.00085824	-0.00080589	-0.00080942	-0.00086142	-0.00084709	-0.00085855	-0.00083209	-0.00085738	-0.00090503	-0.00079895	-0.00080327	-0.00082988	-0.00089785	-0.00089096	-0.00084657	-0.00087876	-0.00082113	-0.00087149	-0.00099685	-0.00081387	-0.00086729	-0.00085601	-0.00093241	-0.00088414	-0.00088518	-0.00086559	-0.00088288	-0.00091232	-0.00089248	-0.00087637	-0.00086864	-0.00089791	-0.00088433	-0.00089848	-0.00090994	-0.0010287	-0.00092649	-0.00080847	-0.00082785	-0.00084297	-0.00081482	-0.00083527	-0.00090591	-0.00087115	-0.00081803
-0.0008207	-0.0006805	-0.0016803	-0.0007526	-0.00081599	-0.00094326	-0.00097755	-0.0011045	-0.00094023	-0.00070322	-0.001668	-0.00063497	-0.00094079	-0.00068381	-0.0006005	-0.0016306	-0.0013217	-0.0012851	-0.00042108	-0.0012054	-0.00067077	-0.0018374	-0.00077575	-0.00081779	-0.0015541	-0.00098973	-0.0015523	-0.0016211	-0.0012961	-0.0024877	-0.0019427	-0.0011032	-0.0010132	-0.0016348	-0.0014277	-0.0012969	-0.0006359	-0.0017706	-0.0014836	-0.0010266	-0.0007205	-0.00074049	-0.00098573	-0.0016038	-0.0011533	-0.00085387	-0.00095652	-0.00054802	-0.0010395	-0.00083938
-0.00066038	-0.00066575	-0.00057744	-0.00057004	-0.00068179	-0.00041237	-0.00055819	-0.00051158	-0.00043054	-0.00060701	-0.00061036	-0.00056921	-0.0005691	-0.0006987	-0.0005979	-0.00061242	-0.00063418	-0.00067937	-0.0008819	-0.00066517	-0.00097116	-0.00096881	-0.00060379	-0.0007922	-0.00065018	-0.00083443	-0.00069847	-0.00036046	-0.00096215	-0.00069589	-0.00070752	-0.00095626	-0.00087486	-0.00066797	-0.00063128	-0.00047673	-0.00052475	-0.00085966	-0.00084683	-0.0011412	-0.00072866	-0.00092015	-0.00060964	-0.000471	-0.00040101	-0.0003863	-0.00039494	-0.00077784	-0.00039422	-0.00039465
-0.00063064	-0.00076229	-0.00093184	-0.00064804	-0.00087619	-0.0012302	-0.00054468	-0.00095533	-0.00076297	-0.0010764	-0.0010267	-0.0012082	-0.00055935	-0.00074522	-0.00057999	-0.00055615	-0.00064458	-0.0012098	-0.00035729	-0.0015048	-0.00090102	-0.0010142	-0.0007238	-0.0013804	-0.0010418	-0.0010653	-0.00087039	-0.00068852	-0.0011507	-0.00064172	-0.0013124	-0.0010655	-0.0012682	-0.0015724	-0.0010945	-0.0005794	-0.00088574	-0.0005604	-0.0012024	-0.0012003	-0.0017516	-0.0011506	-0.0014862	-0.0011683	-0.0013794	-0.0014687	-0.0017568	-0.0010975	-0.0014317	-0.0011367
-0.00091788	-0.00052605	-0.00094522	-0.00041701	-0.00048415	-0.00077104	-0.0010051	-0.0015634	-0.0012534	-0.00090119	-0.0011186	-0.0010906	-0.00062019	-0.0010613	-0.00068565	-9.9831e-05	-0.0012182	-0.00059318	-0.00052809	-0.0011523	-0.00051561	-0.0006701	-0.0001053	-0.0011979	-0.00052523	-0.00048406	-0.00055112	-0.00055411	-0.00081404	-0.00057034	-0.00057709	-0.00050391	-0.0016262	-0.00059168	-0.00060021	-0.00067394	-0.0022885	-0.0010092	-0.0012083	-0.00061018	-7.9069e-05	-5.774e-05	-0.00093836	-0.001357	-0.0014767	-0.00094088	-0.0010254	-0.0010609	-0.00095143	-0.001275
-0.00079068	-0.0014653	-0.00084093	-0.00089166	-0.0010052	-0.00092457	-0.00098796	-0.00094188	-0.0011032	-0.0015959	-0.0011458	-0.00095961	-0.00085432	-0.00073912	-0.00046498	-0.00077245	-0.0010832	-0.0014071	-0.0010297	-0.00073739	-0.00065853	-0.00044344	-0.00078125	-0.00081111	-0.00069222	-0.00064808	-0.00076899	-0.0010183	-0.00041508	-0.00081712	-0.00066714	-0.00041413	-0.00086365	-0.00093863	-0.00093735	-0.00070465	-0.00041785	-0.00060655	-0.00074872	-0.00044126	-0.00043386	-0.00044638	-0.0013349	-0.00071757	-0.0010011	-0.00065527	-0.00055485	-0.0013973	-0.00087528	-0.0010305
-0.00041881	-0.00052859	-0.00013426	-0.00015039	-0.00051412	-0.00011419	-0.00011969	-0.00011299	-0.00011635	-0.00015198	-0.00059254	-0.0001286	-9.8985e-05	-0.00013107	-0.00013609	-0.00047211	-0.00046674	-0.00013596	-0.0010357	-0.0001156	-0.00068131	-0.00010839	-8.9987e-05	-0.00095072	-8.7566e-05	-9.4679e-05	-0.00074882	-0.0010001	-0.00077958	-8.6966e-05	-0.0014507	-0.0006819	-0.0006146	-0.001117	-0.00062704	-8.0408e-05	-0.00011634	-0.00010618	-0.0001306	-0.00093131	-0.00011063	-0.00068747	-9.0568e-05	-7.4161e-05	-0.00013164	-0.0001056	-9.3473e-05	-0.00041903	-0.00049511	-9.9905e-05
-0.00074554	-0.001014	-0.0010965	-0.00066286	-0.0010652	-0.00093862	-0.00090236	-0.0013126	-0.00099273	-0.00105	-0.0015752	-0.00077829	-0.0005772	-0.00062015	-0.0016083	-0.00095089	-0.0018974	-0.0015945	-0.0018385	-0.0010832	-0.0015816	-0.0016288	-0.0014622	-0.0015921	-0.0014174	-0.0017208	-0.0020847	-0.00084556	-0.00028587	-0.00042921	-0.00075728	-0.00085328	-0.00031291	-0.00048455	-0.00046475	-0.00060012	-0.00031057	-0.00071536	-0.00015737	-0.00046144	-0.00064059	-0.00071973	-0.00046836	-0.00043923	-0.00046211	-0.00041221	-0.00063099	-0.00088402	-0.00043063	-0.00031151
-0.0013306	-0.0012499	-0.0010378	-0.0010294	-0.0015902	-0.0010651	-0.0011276	-0.0011778	-0.0015198	-0.00059765	-0.00084683	-0.0012931	-0.0010325	-0.0011027	-0.00097584	-0.0013195	-0.0011778	-0.0013152	-0.0006664	-0.0014309	-0.0013951	-0.00091403	-0.0015255	-0.0009727	-0.0006194	-0.00061947	-0.00052882	-0.0014185	-0.00094497	-0.0012529	-0.00089663	-0.0010882	-0.00076834	-0.0010389	-0.0015504	-0.0013151	-0.0016246	-0.001437	-0.0015469	-0.0010355	-0.00081748	-0.00066293	-0.00062159	-0.0012706	-0.0012187	-0.00075138	-0.00036893	-0.0012969	-0.00053521	-0.00037827
-0.000771	-0.0014192	-0.0017521	-0.0010469	-0.00089438	-0.0012259	-0.0010918	-0.0013403	-0.0011089	-0.00063705	-0.00077603	-0.00029319	-0.00050992	-0.00045921	-0.00075635	-0.0016886	-0.00061393	-0.00054039	-0.00080362	-0.00098723	-0.00090288	-0.00054998	-0.00059854	-0.0005216	-0.00032122	-0.00083588	-0.0012137	-0.00065748	-0.001197	-0.0011588	-0.00078029	-0.00045712	-0.0009676	-0.00062286	-0.0016667	-0.0010931	-0.00082189	-0.001425	-0.0014418	-0.00065447	-0.00043572	-0.00071827	-0.00061445	-0.0008196	-0.00084621	-0.00072183	-0.00062819	-0.00099593	-0.00080041	-0.0011358
-0.00050286	-0.00072427	-0.00090394	-0.00037069	-0.00038875	-0.00012789	-0.00040041	-0.00057974	-0.00012096	-0.00037814	-0.00014124	-0.00067356	-0.0001279	-0.00096864	-0.00037322	-0.00062961	-0.00067944	-0.0011124	-0.00069789	-0.00035276	-0.00040951	-0.00068765	-0.00069135	-0.00097987	-0.00035285	-0.00092928	-0.00066143	-0.0003987	-0.00093295	-0.00097796	-0.00066651	-0.00041443	-0.00071517	-0.0007621	-0.0017809	-0.00036884	-0.00074835	-0.00038568	-0.00017652	-0.00070716	-0.00085558	-0.00042517	-0.00083129	-0.00050608	-0.0012585	-0.00043887	-8.6163e-05	-9.8859e-05	-0.00051009	-0.00054833
-0.00082235	-0.0006985	-0.00068565	-0.00053618	-0.00056917	-0.0010309	-0.00071657	-0.00049582	-0.00098131	-0.0004998	-0.00094268	-0.0010765	-0.0006112	-0.00044685	-0.00054287	-0.00089472	-0.00074207	-0.00032316	-0.00045282	-0.00065063	-0.00080603	-0.00030181	-0.00028955	-0.00051217	-0.00061848	-0.0010649	-0.00074492	-0.00082064	-0.00047842	-0.00068328	-0.00086785	-0.0010146	-0.00084602	-0.0010196	-0.00050319	-0.0012827	-0.0011042	-0.00096322	-0.0014651	-0.0013516	-0.0013378	-0.00072916	-0.0009339	-0.0010065	-0.0012554	-0.0016317	-0.0012945	-0.0010042	-0.0011318	-0.0019515
-0.00049183	-0.0010478	-0.00054935	-0.00059706	-0.00055584	-0.00062502	-0.00063352	-0.00058137	-0.00011896	-0.00064116	-0.00010588	-0.00072288	-9.6553e-05	-0.00063204	-0.00072344	-0.00069122	-0.00061876	-0.00061344	-0.00055669	-0.00061813	-0.0012846	-0.00063095	-0.00067065	-0.0012089	-0.00060651	-0.00063169	-0.0001145	-8.4975e-05	-0.00099962	-0.0009023	-0.00095524	-0.0015285	-9.7718e-05	-0.0011425	-0.00056505	-0.00061755	-8.8707e-05	-0.0010844	-0.00075454	-0.0009262	-0.0011695	-0.00066463	-7.2822e-05	-8.6754e-05	-9.5647e-05	-0.00057212	-0.00099254	-8.7371e-05	-0.00055186	-7.8897e-05
-0.0008453	-0.00015016	-0.0012489	-0.00043965	-0.00049893	-0.00055171	-0.0011499	-0.0012506	-9.7707e-05	-0.00061086	-0.00050821	-0.0010245	-0.00012388	-0.00013349	-0.00060221	-0.0012689	-0.00082641	-0.00043299	-0.0014004	-0.0011352	-0.0013321	-0.00045276	-0.001019	-0.00054951	-0.0005344	-0.00012917	-0.00013954	-0.00010529	-0.0010405	-0.000931	-0.00010361	-0.00049712	-0.0013368	-0.00090565	-0.00010819	-0.00054103	-0.00058551	-0.00098515	-0.0013781	-0.00058201	-0.00046606	-0.00045905	-0.00046326	-9.6621e-05	-8.504e-05	-0.0001506	-0.00051201	-0.00047922	-0.00010411	-9.8271e-05
-0.00044776	-0.00023843	-0.00035897	-0.00047628	-0.0003794	-0.00067607	-0.00036405	-0.00037362	-0.00050377	-0.00055387	-0.00055369	-0.00064681	-0.00024802	-0.00056478	-0.00072266	-0.00064666	-0.00089837	-0.00073904	-0.00047896	-0.00043437	-0.00045198	-0.00045721	-0.0007822	-0.00048365	-0.00061983	-0.00056663	-0.00056328	-0.0003211	-0.00054988	-0.00053306	-0.00071062	-0.00036779	-0.00054347	-0.00064487	-0.00056566	-0.0005156	-0.00084592	-0.00072021	-0.00067069	-0.00058499	-0.0007804	-0.00049983	-0.00052552	-0.00064621	-0.00073703	-0.00071369	-0.0005908	-0.0010995	-0.00082549	-0.0006051
4.4776e-19	5.9359e-19	2.5409e-20	-3.4835e-19	-4.6824e-19	3.6754e-19	2.229e-20	2.3935e-19	-5.1741e-19	5.1168e-19	-2.0943e-20	2.1543e-20	2.3239e-20	-3.5935e-19	-1.9371e-19	-5.8322e-20	1.5787e-19	-8.5774e-19	-1.2917e-18	-2.6159e-19	-6.1842e-19	-6.3874e-20	-6.9914e-19	1.0392e-19	-4.2589e-19	1.9685e-19	3.4033e-20	4.1647e-19	1.7044e-19	1.867e-19	2.5319e-19	-5.5526e-19	1.6608e-18	-4.0962e-19	8.6817e-19	-3.855e-19	1.4886e-19	-1.1282e-19	-4.3418e-19	3.9953e-19	-4.2566e-19	1.6969e-18	-1.7141e-19	-5.5993e-19	-3.4266e-19	1.335e-18	4.5742e-19	3.3825e-19	1.5888e-19	-2.9607e-19
-0.00079584	-0.0011887	-0.0010902	-0.00036854	-0.00042302	-0.00085599	-0.00057762	-0.00083198	-0.00081574	-0.0012905	-0.00077161	-0.001026	-0.0012126	-0.00075369	-0.0009428	-0.0010359	-0.00014567	-0.001228	-0.00044016	-0.0011052	-0.00039339	-0.00087984	-0.00045264	-0.00047886	-0.0014656	-0.0011148	-0.00045542	-0.00072167	-0.00042855	-0.00010433	-0.00035657	-0.00042238	-0.00086116	-0.00082845	-0.00049018	-0.00073975	-0.0010871	-0.00089958	-0.0006662	-0.00079525	-0.00041651	-0.00013774	-0.001317	-0.00075297	-0.00098727	-0.00099159	-0.00071578	-0.00080717	-0.00070612	-0.00070584
-0.00045051	-0.00041818	-0.00058298	-0.00063989	-0.00047518	-0.00043787	-0.00040982	-0.00049536	-0.00052588	-0.00065376	-0.0003528	-0.00036229	-0.00034348	-0.00035969	-0.00080652	-0.00079212	-0.00065222	-0.00091915	-0.0010155	-0.00085105	-0.00061901	-0.00085962	-0.00071287	-0.00096415	-0.00080484	-0.00067597	-0.00050788	-0.00094922	-0.00051105	-0.00072185	-0.00067798	-0.00056218	-0.00051813	-0.00042616	-0.00059301	-0.00075792	-0.00058643	-0.0006659	-0.00040595	-0.00091703	-0.00062374	-0.00039869	-0.00088026	-0.00064036	-0.00055554	-0.00055875	-0.00067489	-0.00066784	-0.00048881	-0.00068916
-0.00065158	-0.00091262	-0.00090868	-0.00094222	-0.00083228	-0.00085895	-0.0010392	-0.00080233	-0.00108	-0.00069836	-0.00097072	-0.00099034	-0.00097863	-0.0011011	-0.0010927	-0.00086477	-0.0012191	-0.00090493	-0.00093476	-0.0011618	-0.0010877	-0.00084247	-0.0011116	-0.00075868	-0.0012028	-0.001342	-0.0009298	-0.0012349	-0.0010648	-0.0011163	-0.0011522	-0.0010557	-0.0010407	-0.0011306	-0.0011468	-0.0013068	-0.0011853	-0.0012697	-0.0013137	-0.0010424	-0.0010168	-0.0011118	-0.00094384	-0.0009852	-0.0010114	-0.00093473	-0.0010097	-0.00098783	-0.001337	-0.00086467
-0.00081746	-0.00081774	-0.00086594	-0.0010207	-0.0010142	-0.0011589	-0.0011949	-0.00091003	-0.00089275	-0.00027187	-0.0010071	-0.00030385	-0.0006928	-0.0012327	-0.00058663	-0.00059123	-0.00049526	-0.0010395	-0.0005229	-0.001226	-0.0012329	-0.00028728	-0.00049223	-0.00043906	-0.00096048	-0.0011218	-0.00058518	-0.00046275	-0.00054464	-0.0005669	-0.00062071	-0.00076003	-0.00064423	-0.00066981	-0.00014538	-0.00060646	-0.0007484	-0.00098234	-0.0012672	-0.0005212	-0.00070278	-0.0012588	-0.00037063	-0.00054551	-0.00054972	-0.0010846	-0.00052212	-0.00041663	-0.0010667	-0.00083384
-0.00042345	-0.0008022	-0.00061601	-0.00055194	-0.00061218	-0.00067474	-0.0011327	-0.00064251	-0.00092122	-0.0006447	-0.00054147	-0.0010517	-0.00078189	-0.00071085	-0.0005807	-0.00073584	-0.00080079	-0.00089263	-0.00062215	-0.0006324	-0.00089744	-0.00064909	-0.00096082	-0.0010243	-0.0011404	-0.00080603	-0.00088887	-0.00057446	-0.00067664	-0.00055512	-0.00081922	-0.00072867	-0.001019	-0.0012237	-0.00099503	-0.0010221	-0.00079313	-0.00082713	-0.0014101	-0.00027852	-0.00065172	-0.0009664	-0.00056824	-0.00070122	-0.00072941	-0.00057406	-0.00059485	-0.00076541	-0.00055244	-0.00083249
-0.00081836	-0.00072355	-0.00087777	-0.00065233	-0.0011402	-0.0010679	-0.00059348	-0.0007649	-0.00092335	-0.00079587	-0.00082278	-0.00056219	-0.00060179	-0.0010057	-0.00055393	-0.00072886	-0.00090415	-0.00096092	-0.00074534	-0.0010247	-0.00089971	-0.00088311	-0.0011118	-0.0010413	-0.0010417	-0.00084441	-0.00081248	-0.00089224	-0.00087685	-0.0010037	-0.0010629	-0.00066446	-0.00094726	-0.0010259	-0.00094202	-0.00096192	-0.0011173	-0.001221	-0.00074755	-0.00060118	-0.00095186	-0.00088682	-0.00056402	-0.0005702	-0.00032241	-0.00050739	-0.00063091	-0.0010174	-0.0007018	-0.00071559
-0.0004909	-0.0012118	-0.00051618	-0.00011311	-0.00010971	-0.00088681	-0.00093941	-0.00011428	-0.00056952	-0.001015	-0.0005855	-9.5307e-05	-0.00058403	-0.00074417	-9.4717e-05	-0.00011078	-0.00010937	-0.00012001	-0.00010208	-0.0006986	-0.0001195	-0.0012977	-0.0010833	-0.00066206	-0.00010072	-0.00076977	-0.00075872	-9.8997e-05	-8.6513e-05	-0.00061145	-9.5866e-05	-0.00010827	-9.0045e-05	-0.00058426	-7.6884e-05	-8.9191e-05	-0.00010394	-0.00052315	-9.191e-05	-0.00010182	-0.00011288	-9.0116e-05	-8.7027e-05	-8.338e-05	-0.00062239	-0.00059058	-0.00010631	-9.2925e-05	-0.00010044	-7.6256e-05
-2.5669e-19	3.5966e-19	1.8047e-19	1.1938e-19	-6.4693e-20	4.5874e-19	1.1786e-19	2.269e-19	-9.8389e-19	-1.6231e-19	6.585e-19	4.5815e-19	-7.5196e-19	2.002e-19	2.3779e-19	-1.441e-19	6.7342e-20	1.8994e-19	-2.494e-19	-3.2144e-19	4.4724e-19	-5.3432e-19	3.321e-19	5.4643e-20	1.1998e-19	-3.6308e-19	-2.9719e-19	2.8013e-19	7.0703e-19	1.5717e-19	-2.538e-19	8.2112e-19	2.6389e-19	3.687e-19	-4.6776e-19	3.9625e-19	5.494e-19	-3.8079e-19	-9.7415e-20	-1.0729e-19	2.74e-19	1.0536e-18	-1.7187e-19	-8.9333e-19	-2.4954e-19	1.3826e-18	-4.0737e-19	-7.185e-20	-1.371e-19	4.2518e-19
4.7518e-19	-6.7206e-19	9.1433e-19	2.9721e-19	1.8322e-19	2.6647e-19	1.2944e-19	-3.5832e-19	-1.0984e-19	-5.7117e-20	-3.6346e-19	1.0294e-19	1.0829e-18	-7.9734e-21	1.2962e-19	-3.0572e-19	-2.4487e-19	1.1598e-18	4.8199e-20	-4.114e-19	1.0289e-19	-1.2358e-18	5.0876e-19	-2.0916e-19	-2.2609e-19	-6.5548e-21	-1.1336e-18	-7.879e-19	-9.5493e-20	1.7889e-19	-3.3863e-19	4.975e-19	1.9253e-19	-2.5683e-19	-1.6296e-20	-8.7592e-19	-1.6179e-19	1.1268e-18	5.2463e-19	-1.4411e-19	-8.0899e-20	-1.7086e-18	-3.2913e-19	-3.4886e-19	9.7326e-19	-3.054e-19	-2.5773e-19	-3.1427e-19	2.3677e-19	3.4938e-19
-0.00061254	-0.00073021	-0.000843	-0.00053101	-0.00064542	-0.00078352	-0.0008656	-0.00079186	-0.0006585	-0.00086767	-0.00083135	-0.00062854	-0.00085335	-0.00085756	-0.00083758	-0.00090617	-0.00069418	-0.00090646	-0.0009066	-0.0012189	-0.00080333	-0.00095303	-0.00096791	-0.00080559	-0.00084429	-0.00090198	-0.00086276	-0.00082554	-0.0008979	-0.00099121	-0.0010276	-0.0010868	-0.0011715	-0.0010265	-0.0012592	-0.00102	-0.0011653	-0.0010611	-0.0011143	-0.0011707	-0.0010862	-0.0010033	-0.00061437	-0.00074824	-0.00067898	-0.00085697	-0.00091346	-0.00076221	-0.000807	-0.0009761
-0.00045689	-0.00043059	-0.00036655	-0.00045108	-0.00044226	-0.00046503	-0.00047686	-0.00038644	-0.00043332	-0.00043821	-0.00040557	-0.00030369	-0.00045222	-0.00029786	-0.00036387	-0.00055252	-0.00057116	-0.00051014	-0.00052932	-0.00043569	-0.00066993	-0.00056557	-0.00037014	-0.0003214	-0.00046831	-0.00063413	-0.00037253	-0.00050941	-0.00046657	-0.00062338	-0.00043931	-0.00052841	-0.00049013	-0.00070142	-0.00053818	-0.00076423	-0.00051032	-0.00051043	-0.00049736	-0.00053303	-0.00055272	-0.00073902	-0.0006168	-0.00047422	-0.00039841	-0.00058024	-0.00034087	-0.00054037	-0.00051567	-0.00053047
-0.00078175	-0.0010071	-0.00073357	-0.0010052	-0.00054979	-0.00073292	-0.00099395	-0.00048425	-0.0009215	-0.00055889	-0.0005912	-0.0009642	-0.00079771	-0.0010703	-0.0011807	-0.0013873	-0.00088881	-0.0011832	-0.0010839	-0.0014601	-0.0012637	-0.001384	-0.0011602	-0.0013091	-0.0015449	-0.0017494	-0.0017083	-0.0015478	-0.001079	-0.00087139	-0.00098002	-0.00081002	-0.0011804	-0.0011861	-0.00090469	-0.0011383	-0.0013049	-0.0011775	-0.0010047	-0.00082686	-0.00094683	-0.0009191	-0.00087478	-0.0010568	-0.0011043	-0.0007917	-0.0013	-0.00095017	-0.00115	-0.0010273
-0.0015177	-0.0012104	-0.0013916	-0.0010931	-0.0016049	-0.001016	-0.001106	-0.00086516	-0.0014292	-0.0013905	-0.0012181	-0.0012406	-0.0010349	-0.0010853	-0.00086644	-0.00074763	-0.00097947	-0.00070094	-0.00042987	-0.00045536	-0.00046921	-0.0008197	-0.00075921	-0.0011535	-0.00037611	-0.00091738	-0.00037159	-0.00039191	-0.0011128	-0.00086582	-0.0010726	-0.00078746	-0.0012288	-0.0016801	-0.0005459	-0.00046724	-0.0013942	-0.00047667	-0.00052976	-0.0014843	-0.00071078	-0.00078031	-0.00083194	-0.00045757	-0.0011625	-0.00067475	-0.00073939	-0.00039676	-0.00064052	-0.00044012
-0.00098013	-0.00033681	-0.00060041	-0.0010988	-0.00078177	-0.00098888	-0.00066778	-0.00058728	-8.1087e-05	-0.000394	-0.00060441	-0.00039731	-0.00088026	-0.0008348	-0.00070092	-0.0014907	-0.00051977	-0.00052231	-0.00016016	-3.7286e-19	-0.00094748	-0.0004925	-0.00037413	-9.862e-05	-0.00055604	-0.00056391	-0.00038405	-0.00078115	-0.00068254	-0.00091431	-0.0005286	-0.00082089	-0.00090959	-0.0010275	-0.00083012	-0.00080378	-0.001033	-0.00087687	-0.0011213	-0.0005903	-0.00082121	-0.0013171	-0.00058791	-0.00082829	-0.00085159	-0.00079048	-0.00040093	-0.0014467	-0.00086813	-0.00044854
-0.00044849	-0.0001512	-0.00064647	-0.00047135	-0.00058789	-0.0005313	-0.00014876	-0.00074119	-0.00066789	-0.00068803	-0.001695	-0.00010935	-0.0011542	-0.00061895	-0.0017824	-0.0012468	-0.0026796	-0.0016459	-0.001507	-0.0010419	-0.0018141	-0.0015678	-0.0010434	-0.0022503	-0.0016397	-0.0013525	-0.00013434	-0.001998	-0.00095747	-0.0014674	-0.0006646	-0.0017337	-0.00075515	-0.0012648	-0.0008645	-0.0027048	-0.0006485	-0.00012224	-0.00077965	-0.0015651	-0.00096416	-0.00010221	-0.00010116	-0.00011007	-0.00011386	-0.0001063	-0.0011836	-0.0001167	-0.00013682	-0.00073593
-9.0798e-05	-0.00010709	-0.00084842	-0.00074521	-0.00073414	-0.0020527	-0.00077125	-8.4422e-05	-8.3179e-05	-8.1504e-05	-8.2414e-05	-9.3783e-05	-8.5179e-05	-7.3371e-05	-0.0011868	-0.0013308	-0.00097049	-0.0011726	-0.001431	-0.0010589	-8.5556e-05	-0.0012555	-0.0011463	-0.0013603	-9.4121e-05	-0.001077	-0.0019308	-8.5687e-05	-0.0001235	-8.371e-05	-8.2614e-05	-0.0011744	-0.00010839	-8.686e-05	-0.0016326	-0.00089209	-0.00012124	-0.00011405	-0.00010857	-0.00094326	-0.0008634	-0.00099179	-9.8076e-05	-8.4404e-05	-0.0010004	-9.1466e-05	-8.2007e-05	-9.9271e-05	-9.2417e-05	-6.7045e-05
-6.9284e-05	-9.1109e-05	-7.1147e-05	-0.0014488	-0.0037776	-8.1156e-05	-6.6822e-05	-8.6206e-05	-6.1776e-05	-6.5845e-05	-9.2481e-05	-4.6668e-05	-8.771e-05	-7.0124e-05	-0.00012801	-9.8664e-05	-9.6261e-05	-0.001301	-0.0038388	-0.00011302	-0.0026505	-7.8543e-05	-7.9572e-05	-9.3723e-05	-7.4266e-05	-0.00010107	-9.1982e-05	-0.00012158	-6.429e-05	-9.641e-05	-9.8016e-05	-6.8497e-05	-9.5023e-05	-7.1621e-05	-7.0988e-05	-9.6073e-05	-4.9608e-05	-7.5035e-05	-7.9232e-05	-8.3173e-05	-8.5883e-05	-0.00010267	-6.6986e-05	-8.3174e-05	-7.5372e-05	-7.7705e-05	-8.5693e-05	-8.0273e-05	-7.7594e-05	-4.7743e-05
-0.00064879	-0.0005645	-0.0014122	-0.00093309	-0.0006829	-0.00066263	-0.001528	-0.0010754	-0.00060285	-0.0016022	-0.00093834	-0.00081869	-0.00090538	-0.001037	-0.0012151	-0.0015809	-0.0016007	-0.0012886	-0.0016417	-0.0016131	-0.0017528	-0.0015921	-0.0017982	-0.0010265	-0.0014933	-0.0021155	-0.0010179	-0.0010344	-0.0012795	-0.0012768	-0.001517	-0.0014653	-0.0014435	-0.0014946	-0.0020947	-0.0011263	-0.00070424	-0.00077109	-0.0014779	-0.0020034	-0.0015157	-0.0028974	-0.0017477	-0.0021314	-0.0014558	-0.0018089	-0.0015037	-0.0024952	-0.001537	-0.0021024
-0.00045282	-0.000487	-0.0005726	-0.00055853	-0.0005533	-0.00049563	-0.00067289	-0.00040153	-0.00062315	-0.00058197	-0.00062318	-0.00070557	-0.00063846	-0.00084994	-0.00051128	-0.00058342	-0.00060928	-0.00074998	-0.00061062	-0.00065236	-0.00073834	-0.00054921	-0.00058595	-0.00065954	-0.00078087	-0.00054317	-0.00058754	-0.0007819	-0.00085851	-0.00092356	-0.0008231	-0.00076321	-0.00092026	-0.00073257	-0.00093471	-0.00072093	-0.00071217	-0.00066185	-0.00080567	-0.00078835	-0.00081048	-0.0010431	-0.00054344	-0.00059371	-0.00074071	-0.00061557	-0.00087351	-0.00066532	-0.0007297	-0.00063889
-0.00050301	-0.00026629	-0.0004	-0.00035301	-0.00070637	-0.00052857	-0.00074597	-0.00032709	-0.00055482	-0.00052307	-0.00043394	-0.00055549	-0.00051891	-0.00053554	-0.00061632	-0.00049474	-0.00089937	-0.00058508	-0.00088506	-0.00075488	-0.00055562	-0.00052153	-0.0006785	-0.00050826	-0.00078609	-0.00049279	-0.00095762	-0.00058106	-0.00042969	-0.00023306	-0.00045118	-0.00034314	-0.0004868	-0.00060547	-0.0005518	-0.00043292	-0.00051401	-0.00039066	-0.00033616	-0.00037909	-0.00030758	-0.00032928	-0.00046892	-0.00060737	-0.00032833	-0.00051522	-0.00053519	-0.00039411	-0.00061938	-0.000398
-0.00090275	-0.00091961	-0.00077587	-0.001008	-0.00077946	-0.00062866	-0.00091983	-0.00086976	-0.00048901	-0.00099354	-0.0011144	-0.00046912	-0.0009771	-0.00084438	-0.00089213	-0.0014872	-0.0013308	-0.00093605	-0.0006435	-0.0012756	-0.00089571	-0.0013479	-0.0014116	-0.0014469	-0.00030728	-0.00051138	-0.0012087	-0.001034	-0.00047877	-0.0005346	-0.00044232	-0.00027148	-0.00063736	-0.0008466	-0.00085812	-0.000466	-0.00047642	-0.00048154	-0.000313	-0.00031101	-0.0005358	-0.00027386	-0.0011209	-0.00097623	-0.0011428	-0.00108	-0.00096683	-0.0016596	-0.0012894	-0.00072904
-0.00056545	-0.00048165	-0.0006743	-0.00058412	-0.00065245	-0.00058075	-0.00066073	-0.00059848	-0.00062424	-0.00062422	-0.00056264	-0.00062275	-0.0006623	-0.00070841	-0.00051741	-0.00049248	-0.00056358	-0.00062641	-0.00068372	-0.00053135	-0.00064851	-0.00058277	-0.00052656	-0.00060039	-0.00059851	-0.0005072	-0.00063679	-0.00075438	-0.00039084	-0.0004378	-0.0005943	-0.00046844	-0.0005294	-0.00047355	-0.00057618	-0.00049042	-0.00046627	-0.00055757	-0.00039869	-0.00054858	-0.00046696	-0.00055943	-0.00054976	-0.00067498	-0.00062733	-0.00049354	-0.00071027	-0.00060943	-0.00047959	-0.00047676
-0.00056041	-0.0006668	-0.00043205	-0.00055854	-0.0005529	-0.00044885	-0.00048347	-0.0005198	-0.00052821	-0.00039291	-0.00062392	-0.00055978	-0.00057181	-0.00062914	-0.00053995	-0.00053624	-0.00053917	-0.00051017	-0.00039925	-0.00042807	-0.00048325	-0.00061345	-0.00055749	-0.00046161	-0.00043259	-0.00057713	-0.00049697	-0.00048633	-0.00063614	-0.00052189	-0.00057526	-0.0004527	-0.00051261	-0.00055641	-0.00052942	-0.00040581	-0.0004507	-0.00047203	-0.00040516	-0.00043973	-0.00053885	-0.00062324	-0.00046393	-0.00055686	-0.00057182	-0.00058128	-0.00064837	-0.00056615	-0.0005871	-0.0003875
1.186e-19	-8.862e-20	6.0033e-19	-1.7937e-19	4.9158e-19	-2.5659e-19	4.1026e-20	2.2571e-19	1.0005e-18	-4.7253e-19	1.4724e-18	-4.1867e-20	7.385e-20	8.0784e-19	-5.2785e-19	1.7341e-20	-4.3767e-19	6.1309e-19	6.9194e-20	8.0005e-20	-1.7297e-18	1.1442e-18	-1.9634e-19	-7.7032e-20	-1.6047e-19	-2.2225e-19	2.9939e-19	3.6272e-19	3.1872e-19	-3.1081e-19	-3.3856e-19	-1.8635e-20	-1.2908e-18	-3.454e-19	8.3564e-20	-4.3171e-19	9.5664e-19	3.8452e-20	1.4039e-19	-1.3893e-19	2.8044e-19	8.7582e-19	8.7097e-19	1.5082e-19	-1.6167e-18	-1.5936e-18	-2.172e-19	-1.2214e-19	4.1731e-19	-8.2408e-19
-0.0010807	-0.0010176	-0.00060104	-0.00040654	-0.00045259	-0.0010592	-6.7274e-05	-0.0012502	-0.00046484	-0.00050267	-0.00084697	-9.7718e-05	-0.00082356	-0.0013551	-0.0011188	-0.00059319	-0.0011846	-0.0017516	-0.00058128	-0.0012722	-0.0010491	-0.00032158	-0.0007892	-0.00080468	-0.00079045	-0.00031272	-0.00052906	-0.0006171	-0.00085846	-0.000712	-0.00063713	-0.00083771	-0.0010996	-0.00073144	-0.00032421	-0.00047274	-0.0013738	-0.00071495	-0.00055127	-0.0012168	-0.00093008	-0.00053085	-0.00083504	-0.0010905	-0.00091933	-0.0011577	-0.00094346	-0.00095538	-0.00074762	-0.00076919
-0.0011324	-0.0011951	-0.00065554	-0.00064814	-0.00073127	-0.00090357	-0.0010218	-0.0007708	-0.00074947	-0.00063037	-0.00089092	-0.00068136	-0.00054367	-0.00062499	-0.00051932	-0.00031772	-0.00062638	-0.00055998	-0.00057549	-0.0007054	-0.00057092	-0.0005103	-0.00058951	-0.00057959	-0.00041766	-0.00060991	-0.0014866	-0.0014354	-0.00052777	-0.00040493	-0.0010991	-0.00080879	-0.0011498	-0.00030511	-0.0003196	-0.00069885	-0.00076204	-0.00061136	-0.0010734	-0.00029515	-0.00030631	-0.0013961	-0.00075538	-0.001811	-0.0012624	-0.00099442	-0.0013231	-0.00078903	-0.00073354	-0.00088318
-0.00087336	-0.00084847	-0.0010481	-0.00080964	-0.00094964	-0.00014691	-0.00086667	-0.00066919	-0.0013381	-0.00066694	-0.00091824	-0.0008859	-0.00043495	-0.00084155	-0.0016549	-0.0021209	-0.0019984	-0.0012366	-0.0012836	-0.0011929	-0.0008516	-0.0013936	-0.00091555	-0.0013312	-0.0010382	-0.00085589	-0.00081595	-0.0014103	-0.00041763	-0.0012186	-0.00035729	-0.00062947	-0.0011507	-0.00062992	-0.00082231	-0.00036684	-0.00063731	-0.00077278	-0.00063665	-0.00063201	-0.00066115	-0.00042766	-0.00097916	-0.00088731	-0.0011634	-0.00062413	-0.00082162	-0.00038781	-0.00055569	-0.0015625
-0.00077326	-0.0011501	-0.00062774	-0.00069979	-0.00090349	-0.00068539	-0.0010953	-0.00090424	-0.0006951	-0.0010138	-0.00086266	-0.00086052	-0.0012333	-0.00096525	-0.0013517	-0.0012474	-0.0011744	-0.0014135	-0.0010079	-0.0013525	-0.0010883	-0.0010425	-0.0013278	-0.0013607	-0.0011951	-0.0011705	-0.0013404	-0.0011997	-0.00078979	-0.00071522	-0.00069042	-0.00089724	-0.0011004	-0.00070268	-0.00070355	-0.0009698	-0.00087249	-0.00092714	-0.0010894	-0.00093485	-0.00049158	-0.0010727	-0.00092124	-0.0011113	-0.00089362	-0.0010554	-0.0011283	-0.00088257	-0.00084725	-0.0012847
-0.0010456	-0.00048447	-0.00067312	-0.00069455	-0.0004629	-0.00064169	-0.00094129	-0.00065317	-0.0008715	-0.00054408	-0.00074428	-0.0011188	-0.00011664	-0.00047164	-0.00051549	-0.000346	-0.0011232	-0.00068424	-0.00050219	-0.00077553	-0.00012265	-0.00085761	-0.00051789	-0.00011733	-0.0003271	-0.00028976	-0.0007206	-0.00095532	-0.0010731	-0.00052718	-0.00047224	-0.00065254	-0.0010623	-0.00087938	-0.0014018	-0.00082413	-0.00048978	-0.0010024	-0.001133	-0.0010063	-0.001061	-0.00090454	-0.00042645	-0.0012929	-0.0011322	-0.00097744	-0.0012289	-0.001362	-0.0017268	-0.0012788
-0.00010932	-0.00011812	-0.00012717	-0.00010152	-0.00015237	-0.0018531	-0.0014998	-0.00063332	-0.00070327	-0.00010245	-7.1343e-05	-0.00011439	-0.0023812	-0.00010205	-0.00082055	-0.00014961	-0.00040774	-0.0001326	-0.00044876	-0.00015192	-0.00016143	-0.00010735	-0.00066137	-0.00010966	-0.00056873	-0.00079761	-0.00047614	-0.00010624	-0.00078641	-0.00011344	-7.2295e-05	-0.00056952	-0.0013206	-0.0013588	-0.00079682	-0.0011299	-0.0016194	-0.0012805	-0.001455	-9.7458e-05	-0.00011769	-0.0018466	-8.7411e-05	-7.0246e-05	-6.8659e-05	-0.00195	-0.00048294	-0.00010596	-9.6224e-05	-0.00078779
-0.00066474	-0.00084323	-0.00081981	-0.00064719	-0.00037141	-0.00046127	-0.00078673	-0.00043897	-0.00047806	-0.00046507	-0.00046612	-0.00033467	-0.00043336	-0.00077802	-0.00066301	-0.00067939	-0.00044269	-0.00052572	-0.00045983	-0.00082493	-0.00084516	-0.00056445	-0.00082702	-0.00086967	-0.0009448	-0.00091278	-0.00094412	-0.00088828	-0.00033476	-0.00023266	-0.00033604	-0.00022383	-0.00023984	-0.00075473	-0.00045864	-0.00049311	-0.00042987	-0.00023814	-0.00064521	-0.00072037	-0.00032642	-0.00091156	-0.00047018	-0.00042166	-0.0004193	-0.00046701	-0.00039641	-0.00029899	-0.00042497	-0.00053893
-0.0014647	-0.0012424	-0.00088551	-0.00085141	-0.001083	-0.00088832	-0.00094316	-0.00061432	-0.00093418	-0.0012164	-0.0014633	-0.0010618	-0.00095418	-0.0013657	-0.00054968	-0.0012005	-0.00080769	-0.00038232	-0.00049095	-0.00146	-0.0013556	-0.00070647	-0.00032749	-0.0013762	-0.00088034	-0.0015289	-0.00064969	-0.00085082	-0.00045729	-0.0011776	-0.0011331	-0.0010573	-0.00080306	-0.00078995	-0.00065966	-0.00018426	-0.00046193	-0.00051544	-0.00063612	-0.00075538	-0.00054787	-0.00071451	-0.00099793	-0.00087708	-0.0012025	-0.00059124	-0.0010639	-0.0011636	-0.0012938	-0.0012185
-0.00055958	-0.00051605	-0.00047139	-0.00047578	-0.00045948	-0.00069394	-0.00083846	-0.00072026	-0.00052455	-0.00048642	-0.00042177	-0.00055417	-0.00057596	-0.00057331	-0.00059359	-0.00087127	-0.00046734	-0.00060877	-0.00084748	-0.00044949	-0.00081843	-0.00075008	-0.00071921	-0.00069836	-0.00046727	-0.00074551	-0.00066246	-0.00064889	-0.00065699	-0.00072861	-0.00074627	-0.00073494	-0.00096306	-0.00089246	-0.00084928	-0.00074928	-0.00075143	-0.00061077	-0.00070257	-0.00068777	-0.00085193	-0.00071379	-0.0006195	-0.00074586	-0.00040972	-0.00068949	-0.00056544	-0.00061649	-0.00050192	-0.00056742
-0.0012002	-0.002292	-0.0018018	-0.0003461	-0.00082229	-0.00078093	-0.00083601	-0.001233	-0.0013725	-0.0015709	-0.0014782	-0.0015155	-0.0011854	-0.00083889	-0.00011311	-0.00011198	-0.000132	-0.00040993	-0.00037544	-0.00067696	-0.00065152	-0.00044083	-0.0005051	-0.00012651	-0.00042399	-0.00045502	-0.00036709	-0.00012064	-0.0009965	-0.00068018	-0.00097534	-0.00074585	-0.0011785	-0.001069	-0.00048415	-9.0349e-05	-0.0010631	-0.00045507	-0.0011532	-0.0010148	-0.00044071	-0.00078185	-0.00067937	-0.00045866	-0.00044596	-0.0004253	-0.00067126	-0.00039769	-0.00097617	-0.00011285
-0.00046744	-0.00040724	-0.00047992	-0.00052985	-0.00052109	-0.00049011	-0.00052129	-0.00036168	-0.00046884	-0.00046349	-0.00051808	-0.00052478	-0.00051812	-0.00077086	-0.00085981	-0.0007501	-0.00066917	-0.00069669	-0.00063301	-0.00083475	-0.00067328	-0.00076197	-0.0010199	-0.00068191	-0.00099142	-0.00081241	-0.00075038	-0.00073262	-0.00070307	-0.00074131	-0.00093126	-0.00077749	-0.00067359	-0.00066653	-0.00046976	-0.00032036	-0.00075679	-0.00081668	-0.00073058	-0.0006633	-0.00070941	-0.0008453	-0.00079363	-0.00076735	-0.0008373	-0.00067551	-0.00089156	-0.00075005	-0.00078716	-0.00079133
-0.00050001	-0.0010325	-0.00053705	-0.00077143	-0.0010287	-0.00013718	-9.3797e-05	-8.3064e-05	-0.00065162	-9.8012e-05	-0.00061532	-8.4914e-05	-8.6279e-05	-9.6955e-05	-0.00011016	-0.00012297	-0.00076992	-0.00012443	-0.00010259	-0.0011005	-0.0011604	-0.00087405	-0.00010619	-0.00010646	-0.00010202	-9.4512e-05	-0.00064719	-0.00080492	-0.00062957	-0.0012263	-7.5771e-05	-0.00056958	-0.00065181	-0.00010616	-0.00067401	-0.0010428	-0.00060144	-0.00063825	-0.00067307	-0.00057877	-8.1591e-05	-0.00074802	-0.00013722	-0.00069282	-0.00010085	6.229e-19	1.0604e-19	-3.8484e-19	-7.022e-20	-7.3486e-05
-0.00044232	-0.00046798	-0.00042301	-0.0013729	-0.00037138	-0.00044181	-0.00042566	-0.00079537	-0.00045074	-0.00049325	-0.00013665	-0.00043264	-0.0015312	-0.0010812	-0.00092527	-0.00083404	-0.00050064	-0.0019717	-0.0010273	-0.00081968	-0.00015077	-0.0016777	-0.0010677	-0.00042397	-0.0004267	-0.0010575	-0.0017993	-0.00044973	-0.00078996	-8.4112e-05	-0.0020847	-0.00096774	-0.00085386	-0.0011852	-0.00081712	-0.00012593	-0.0001071	-0.00050152	-0.00050245	-0.00053256	-0.0010893	-0.0010181	-0.0012001	-0.00090835	-0.00049892	-0.00089622	-0.00033563	-0.00053186	-0.00091127	-0.0001284
-0.00037217	-0.0010472	-0.00045432	-0.00038573	-0.00072966	-0.00043537	-0.00050672	-0.00050526	-0.00014152	-0.00014681	-0.0001273	-0.00015452	-0.00013544	-0.00057181	-0.0019064	-0.00075692	-0.0016288	-0.0011108	-0.0011642	-0.0018995	-0.0011006	-0.001453	-0.001483	-0.00011679	-0.0011231	-0.0010079	-0.0007303	-0.0008567	-0.00045125	-0.0011995	-0.00042609	-0.0014457	-0.0015538	-0.0023096	-0.00059766	-0.00093055	-0.0012944	-0.0010285	-0.0013453	-0.0013639	-0.00044255	-0.0013987	-0.00013239	-0.00091198	-0.00045005	-0.00016883	-0.00086573	-0.0012504	-0.0010879	-0.00092799
-0.0008761	-0.00010351	-0.00061362	-0.00045218	-0.00055784	-0.00087527	-8.915e-05	-7.0902e-05	-9.3762e-05	-9.1419e-05	-8.2181e-05	-8.0796e-05	-8.4675e-05	-0.00055159	-0.0011048	-8.2525e-05	-9.3863e-05	-0.00011231	-8.9899e-05	-0.00010672	-0.0011893	-0.0018071	-0.0018244	-0.0010111	-8.6348e-05	-9.2906e-05	-0.0012548	-0.0017235	-0.0014836	-0.00072744	-0.00010874	-0.00068343	-0.0015749	-0.0013356	-9.2177e-05	-0.00071426	-0.00094355	-0.00067778	-8.5358e-05	-0.00071506	-8.7601e-05	-9.5787e-05	-0.0013641	-0.00061941	-0.0016374	-0.00052134	-0.00057977	-8.1223e-05	-0.00044934	-7.3903e-05
-9.4877e-05	-0.00041	-0.00059032	-8.5044e-05	-9.1939e-05	-0.00011328	-0.00035874	-8.6598e-05	-0.00044319	-0.00054576	-9.041e-05	-0.00070842	-0.00036004	-0.00011767	-0.00087635	-0.0007396	-0.0010712	-0.00059425	-0.00090214	-0.00070696	-0.0012135	-0.00012258	-0.0010531	-8.9361e-05	-0.00061727	-0.00042604	-0.00039088	-0.0011594	-8.6582e-05	-0.00033945	-0.0003079	-9.4128e-05	-0.00040958	-0.00064294	-0.00036236	-0.00029087	-0.00034308	-0.00051377	-9.8637e-05	-7.7041e-05	-0.00065991	-0.00036656	-0.00033299	-0.00035644	-0.00038095	-0.00081753	-0.00059331	-0.0010517	-0.00057213	-0.00060109
-0.00044499	-0.00083912	-0.00046892	-0.00048321	-0.00041962	-0.00046848	-0.00044709	-0.00047269	-0.0011449	-0.001453	-0.00082599	-0.00088577	-0.00080862	-0.0011473	-0.0012764	-0.00078563	-0.00015074	-0.00012644	-0.00039899	-0.00068765	-0.00051908	-0.0011072	-0.00094257	-0.00053055	-0.0012999	-0.00087684	-0.00043363	-0.001288	-0.00040862	-7.9878e-05	-9.8222e-05	-0.00043779	-0.00044825	-0.00051163	-0.00045098	-8.3745e-05	-8.3567e-05	-0.00044022	-0.00046448	-8.7832e-05	-0.00045485	-0.00042865	-0.00084162	-0.0010163	-0.0013993	-0.0011045	-0.0017887	-0.00073165	-0.0011129	-0.0013106
-0.0015848	-0.0018158	-0.0022217	-0.0014139	-0.0016276	-0.0011582	-0.0019934	-0.0022812	-0.0015582	-0.0026009	-0.0016579	-0.0022321	-0.0020281	-0.0022054	-0.0019748	-0.0015114	-0.0029521	-0.0018262	-0.0024259	-0.0022213	-0.001911	-0.0014136	-0.0030018	-0.0019443	-0.0030771	-0.0028214	-0.0022196	-0.0018905	-0.0013047	-0.0024673	-0.0019855	-0.002049	-0.0022169	-0.0012835	-0.001249	-0.0019751	-0.002405	-0.0024952	-0.002128	-0.0013622	-0.0023278	-0.0014198	-0.0018453	-0.001908	-0.0018414	-0.0017838	-0.001093	-0.0020788	-0.0016506	-0.001267
7.7498e-20	9.784e-19	1.0605e-18	2.2876e-20	2.4103e-19	1.55e-19	5.2688e-19	2.3566e-19	1.2373e-20	-1.9823e-19	-1.1914e-18	-8.1799e-19	-1.9742e-19	2.949e-19	2.4308e-19	-7.0585e-19	-5.4274e-19	1.5014e-18	-3.5458e-19	-3.2004e-19	-1.3254e-19	3.5003e-19	1.6827e-19	-2.6022e-19	5.8737e-19	-1.5533e-19	-1.9992e-19	-2.9006e-19	-5.2604e-19	2.6598e-19	3.938e-19	8.0147e-19	-5.3515e-19	-2.7122e-19	9.2162e-19	4.1334e-19	-5.3313e-20	1.3706e-19	5.4893e-19	-2.1023e-19	3.8422e-19	9.3346e-19	2.2832e-19	-3.4829e-19	7.2081e-19	4.4486e-19	1.6685e-19	3.2575e-19	-2.2617e-19	4.5103e-19
-4.5726e-20	2.4023e-19	-4.2275e-19	2.7137e-19	-8.6673e-19	-1.6968e-19	4.7012e-19	3.2688e-19	-7.5008e-19	-2.8487e-19	-9.2797e-19	7.5367e-20	-8.9026e-20	-9.9052e-20	2.7667e-19	-6.923e-19	1.7843e-20	-4.4379e-19	-6.9637e-19	9.1463e-20	-1.2107e-18	6.325e-19	2.3151e-19	-7.6935e-19	6.0772e-19	9.5581e-21	5.8668e-19	3.7413e-19	2.1255e-19	-3.583e-20	-1.278e-19	-1.8179e-19	7.5814e-19	-6.9083e-19	-1.624e-19	-1.7968e-19	6.794e-20	-1.4672e-20	-8.1184e-19	6.3711e-22	3.5899e-19	-4.7789e-19	1.3311e-19	4.5267e-20	4.2143e-19	-3.9532e-19	-4.7886e-20	-5.5111e-20	1.9603e-20	-8.9984e-20
-0.00058718	-0.00042201	-0.00012159	-0.00041081	-0.00040874	-0.000393	-0.00070875	-0.00010087	-0.00081395	-0.00085301	-0.00053283	-9.7517e-05	-0.00045643	-0.00010938	-0.00088408	-0.001068	-0.0010049	-0.0010329	-0.0010942	-0.0010688	-0.0011113	-0.0011468	-0.0011979	-0.0014225	-0.00075652	-0.00039784	-0.00071932	-0.0013514	-0.00096974	-0.001312	-0.0011053	-0.0008038	-0.00088836	-0.0012705	-0.001362	-0.0012063	-0.0012396	-0.0018599	-0.0013995	-0.0013418	-0.0012496	-0.00095734	-9.7923e-05	-0.00048672	-0.00010096	-8.7471e-05	-8.5061e-05	-0.0004289	-0.00047392	-7.9811e-05
-0.00054301	-0.0014739	-0.0012967	-0.00067552	-0.00062515	-0.0017831	-8.6439e-05	-0.0011675	-0.00086939	-0.0015459	-8.9881e-05	-0.0013152	-0.0006587	-0.0007242	-0.00061724	-0.00056257	-0.00010581	-0.00012005	-0.00062841	-0.001296	-0.00059484	-0.0006483	-0.00061319	-8.3765e-05	-0.00060899	-0.00064713	-0.0015527	-0.00062037	-0.00060276	-0.0024245	-0.00067143	-0.0012559	-0.0014788	-0.00064953	-9.3802e-05	-8.0632e-05	-9.9578e-05	-8.2201e-05	-7.4584e-05	-9.6876e-05	-0.00014195	-0.00010921	-0.0006158	-0.0007694	-0.00059338	-0.0020657	-0.0016345	-0.0012457	-9.679e-05	-0.0010766
-0.00042443	-0.0017159	-0.0016044	-0.0013635	-0.0015786	-0.00052615	-0.0016844	-0.00097701	-0.00099596	-0.00095731	-0.00058069	-0.0010419	-0.00066137	-0.0014207	-0.0013496	-0.00051983	-0.00019391	-0.00050728	-0.0008367	-0.0019677	-0.00095335	-0.00052329	-0.00090227	-0.0014577	-0.00016999	-0.00092136	-0.00045956	-0.00055668	-0.00060132	-0.0010821	-0.00041658	-0.0019656	-0.00098994	-0.0012597	-0.00055153	-0.0010537	-0.00070227	-0.00090423	-0.00067901	-0.00098311	-0.0016562	-0.00050975	-0.00013368	-0.00013552	-0.00012327	-0.00053784	-0.00084837	-0.00052008	-0.00050427	-0.00014265
-0.00054506	-0.00060694	-0.0012194	-0.00039592	-0.00063986	-0.00077903	-0.0004882	-0.00060813	-0.00052109	-0.0005922	-0.00060192	-0.00055091	-0.00064867	-0.00070384	-0.00078409	-0.00016192	-0.0012385	-0.00076488	-0.0010231	-0.00040808	-0.00074915	-0.00084685	-0.00029167	-9.0985e-05	-0.00075925	-0.001047	-0.00073212	-0.00066579	-0.00091218	-0.0012795	-0.0012121	-0.00097227	-0.0018188	-0.00086124	-0.00075178	-0.0013149	-0.0012918	-0.0010631	-0.00073014	-0.0010056	-0.0007357	-0.00096146	-0.0013587	-0.0013463	-0.0010966	-0.0010991	-0.00081889	-0.0011295	-0.00078684	-0.00095478
-0.00067969	-0.0011292	-0.00070403	-0.00078419	-0.00099088	-0.00073848	-0.00056878	-0.00092528	-0.0014211	-0.0017757	-0.00052742	-0.0011008	-0.0022579	-0.00053165	-0.0017164	-0.0011071	-0.00072999	-0.0019797	-0.001428	-0.0012609	-0.0005295	-0.0014384	-0.0017657	-0.0005565	-0.00072507	-0.00074405	-0.0010722	-0.0009071	-0.0012425	-0.00056503	-0.00098408	-0.00073549	-0.00056021	-0.0014141	-0.00080643	-0.0012253	-0.0015082	-0.00015804	-0.0011682	-0.00048441	-0.00045213	-0.0016281	-0.00075338	-0.0014862	-0.001045	-0.0012833	-0.0013802	-0.00099367	-0.00076841	-0.0019074
-0.00097056	-0.00047709	-0.00081311	-0.00078964	-0.00079206	-0.00047181	-0.00044325	-0.00030111	-0.00065469	-0.00051104	-0.00087281	-0.00051312	-0.00050121	-0.0004535	-0.00027589	-0.00049547	-0.00030387	-0.00065941	-0.000477	-0.00051489	-0.00071869	-0.0005011	-0.0004919	-0.00071735	-0.00084036	-0.00073208	-0.00063995	-0.00073976	-0.00059727	-0.00089838	-0.0010735	-0.0012607	-0.00067843	-0.0016951	-0.001104	-0.00067468	-0.0010991	-0.001083	-0.00077566	-0.00095367	-0.00081913	-0.0013928	-0.00041153	-0.0011613	-0.00082157	-0.00085241	-0.0012974	-0.00087701	-0.0010341	-0.00086387
-0.00070983	-0.00054241	-0.00073571	-0.0005702	-0.00047052	-0.00077219	-0.00053278	-0.00064296	-0.00031779	-0.00061582	-0.0007268	-0.00070969	-0.00076012	-0.00067005	-0.00079148	-0.00095605	-0.00076019	-0.00082424	-0.0010659	-0.00090984	-0.00089449	-0.00098589	-0.00067021	-0.0009297	-0.00095873	-0.0010833	-0.00083307	-0.00083767	-0.00079162	-0.0011829	-0.001275	-0.0010521	-0.0010292	-0.00097833	-0.0011691	-0.0010587	-0.0010195	-0.00083419	-0.00096839	-0.0012533	-0.0010513	-0.00087993	-0.00055026	-0.00085007	-0.0010215	-0.00052742	-0.00060688	-0.00071664	-0.00059557	-0.00077249
-0.00022417	-0.00037158	-0.00037598	-0.00034206	-0.0003554	-0.00067838	-0.0004078	-0.0002311	-0.00037462	-0.00040401	-0.000397	-0.00038405	-0.00011643	-0.00027775	-0.00012553	-0.00047633	-0.00041955	-0.00035171	-0.00038927	-0.00041684	-0.00014561	-0.0002379	-0.00038297	-0.00025096	-0.00039291	-0.00037127	-0.00052181	-0.00077979	-0.00051377	-0.0010819	-0.00068797	-0.00055906	-0.00086233	-0.0009787	-0.0010469	-0.0005925	-0.00048871	-0.00089025	-0.0016463	-0.00092203	-0.00092835	-0.00061609	-0.00037155	-0.00051854	-0.00048004	-0.00061114	-0.00050211	-0.00035678	-0.00081156	-0.00050654
5.6365e-20	-6.0328e-19	-1.5084e-19	3.2286e-19	4.7621e-19	-1.3457e-18	-5.2635e-19	1.8637e-19	7.5362e-19	1.5982e-18	2.798e-18	-2.0303e-19	-1.1317e-19	1.7258e-19	-3.0959e-20	1.3439e-18	8.3009e-19	-2.8702e-18	-4.0605e-19	-1.7467e-19	1.1702e-18	-7.6116e-19	-1.8698e-19	8.042e-19	4.0723e-19	1.6398e-19	3.1668e-19	2.2123e-19	5.7113e-20	-2.6364e-19	-3.1541e-19	5.8047e-19	3.7123e-20	9.1285e-19	-5.6809e-19	1.9904e-19	-2.0469e-19	-3.0322e-19	-1.1824e-18	3.3871e-20	4.782e-19	-1.0181e-18	3.925e-19	1.6457e-19	-4.3835e-19	-1.3273e-19	2.7695e-19	-3.7914e-19	1.899e-19	-3.3401e-19
-0.0012513	-0.00080083	-0.0024114	-0.0024468	-0.0024207	-0.0021875	-0.0014294	-0.0017263	-0.00089811	-0.0015856	-0.0020042	-0.0018488	-0.0011848	-0.00096037	-0.0018882	-0.001247	-0.0012294	-0.0017272	-0.0022024	-0.0010683	-0.0012543	-0.0011303	-0.00052062	-0.0011306	-0.001263	-0.00011425	-0.0011163	-0.001287	-0.00062499	-0.00081071	-0.00065468	-0.00072564	-0.0016416	-9.8175e-05	-0.0014244	-0.0001061	-0.00010228	-0.00081846	-0.00076563	-0.00067461	-0.0007338	-0.0013805	-0.0011762	-0.001661	-0.00060607	-0.00090668	-0.00097033	-0.00063427	-0.00061582	-0.00070235
-0.00099611	-0.00067128	-0.0006115	-0.0012512	-0.00071087	-0.0011841	-0.0011477	-0.0015347	-0.0016731	-0.0011862	-0.00072592	-0.0010218	-0.00085255	-0.0019524	-0.00098747	-0.00059377	-0.00060818	-0.0014027	-0.00086914	-0.00079515	-0.0015952	-0.001186	-0.00077866	-0.0013462	-0.0010972	-0.00036955	-0.001556	-0.0011749	-0.0015755	-0.001025	-0.0010238	-0.0012519	-0.0010727	-0.0007382	-0.00064447	-0.00013311	-0.00056719	-0.0014986	-0.0014414	-0.0008308	-0.00059228	-0.0012342	-0.00077344	-0.00077529	-0.0014332	-0.0016079	-0.0015652	-0.00075399	-0.0010558	-0.002006
-0.00037163	-0.00092257	-0.00062553	-0.00086473	-0.0010151	-0.0010884	-0.0004448	-0.0012473	-0.00042932	-0.0010289	-0.0014359	-0.000969	-0.00057221	-0.0011653	-0.00057383	-0.00077544	-0.00097954	-0.00080137	-0.0015468	-0.0010974	-0.0011059	-0.0011616	-0.00071074	-0.00053084	-0.0010385	-0.00069499	-0.00077241	-0.00076158	-0.0014237	-0.0012334	-0.00069304	-0.00065992	-0.00078435	-0.00046591	-0.00123	-0.00077591	-0.0011349	-0.00051903	-0.0011253	-0.0007634	-0.00095857	-0.0010849	-0.00080946	-0.0010363	-0.00071758	-0.0014106	-0.00094083	-0.00089005	-0.00038549	-0.00064844
-6.278e-05	-0.00071407	-0.00067507	-5.4636e-05	-5.3429e-05	-6.0785e-05	-6.6744e-05	-5.6424e-05	-7.0368e-05	-6.5737e-05	-0.00076821	-6.4171e-05	-5.7756e-05	-6.5256e-05	-7.7872e-05	-0.00059199	-0.00045854	-0.00046496	-8.3548e-05	-6.528e-05	-8.7703e-05	-6.2123e-05	-7.034e-05	-6.2587e-05	-6.276e-05	-7.2358e-05	-4.4396e-05	-6.2528e-05	-0.00061869	-6.0032e-05	-7.7959e-05	-0.0006489	-0.00068901	-0.00060805	-0.00068205	-5.657e-05	-6.7812e-05	-7.0694e-05	-0.00066645	-5.4817e-05	-6.2116e-05	-7.474e-05	-0.0010972	-0.001431	-0.0012872	-0.0011986	-0.0010291	-0.00179	-0.0011662	-0.0014159
-9.5884e-05	-8.7211e-05	-8.6513e-05	-0.00066069	-0.00024336	-0.00048537	-0.00038544	-0.00023339	-0.00053609	-0.00069904	-0.00082325	-0.0004059	-0.00028759	-0.00041782	-0.00051436	-0.00033979	-0.00088086	-0.00044269	-0.00023278	-6.0418e-05	-0.00056808	-0.00049441	-0.00036981	-0.0004027	-0.0006707	-0.00067863	-0.00038069	-0.00088751	-0.00060216	-0.00070312	-0.00045318	-0.00044025	-0.00068539	-0.0010482	-0.00084257	-0.0004404	-0.00088843	-0.00045371	-0.00083429	-0.00084016	-0.00040609	-0.00029939	-0.00039644	-0.00043982	-0.000585	-0.00053696	-0.00054834	-0.00037041	-0.00025501	-0.00073907
2.3213e-19	-3.6552e-19	-1.2162e-19	-8.2251e-19	2.5378e-20	1.5818e-21	-3.7515e-19	-3.2628e-19	-4.2801e-19	3.8904e-19	8.5082e-19	4.5467e-20	-3.3308e-20	3.6543e-20	2.0829e-19	-3.8444e-19	-2.6662e-19	-3.014e-20	-7.7363e-19	-1.4724e-19	4.7714e-19	9.2192e-19	1.9475e-19	-1.9703e-19	-6.2517e-19	-1.5468e-19	-8.5839e-19	1.0842e-19	9.5766e-20	-1.7315e-19	7.9271e-19	-1.0136e-19	1.3923e-18	-5.3084e-19	8.4256e-19	-1.8078e-19	-6.1585e-19	5.6142e-20	5.0243e-19	-5.2458e-19	-1.4314e-19	-2.7277e-18	-8.3201e-21	-8.0308e-19	-2.5739e-19	-2.3974e-18	9.9338e-19	-2.1255e-20	1.3737e-19	-1.1062e-18
-0.00076057	-0.00078001	-0.00083785	-0.00079594	-0.00076703	-0.0007964	-0.00076382	-0.00073905	-0.00075712	-0.00080309	-0.00084408	-0.00078216	-0.00082327	-0.00073763	-0.00077259	-0.00078052	-0.00075472	-0.00073726	-0.00083974	-0.00078762	-0.00087839	-0.00081904	-0.00081741	-0.00079268	-0.00074397	-0.00071876	-0.00080004	-0.00082373	-0.00080461	-0.00089078	-0.00076294	-0.00080321	-0.00081364	-0.00080484	-0.00083015	-0.00081991	-0.00077148	-0.00079751	-0.00083511	-0.00079095	-0.0010516	-0.00091391	-0.00076569	-0.00080349	-0.00074512	-0.00079621	-0.00093782	-0.00080316	-0.00083337	-0.00077865
-2.0221e-19	-4.7025e-19	-1.1645e-20	3.4069e-19	-3.8464e-19	-4.0404e-20	-2.8121e-19	2.2824e-19	-1.9792e-18	1.2214e-19	-1.7364e-18	1.559e-19	5.6363e-19	-1.363e-19	-4.4749e-19	1.2189e-19	-7.7462e-19	-7.7528e-19	-5.5639e-19	-4.2426e-19	-2.5961e-18	-1.1041e-18	5.2229e-19	-7.0914e-20	3.4087e-19	1.5829e-19	-5.7194e-19	9.2961e-20	-0.0014891	-0.0020271	-0.0025036	-0.0019346	-0.0021662	-0.0019193	-0.0012819	-0.0013565	-0.0027616	-0.0018648	-0.0024119	-0.0019476	-0.001139	-0.0013971	-0.0016159	-0.001769	-0.0011559	-0.0011877	-0.0017139	-0.0018807	-0.0020389	-0.00058191
-0.00060584	-0.0010869	-0.00069867	-0.00042489	-0.00044295	-0.00065327	-0.00046064	-0.00077623	-0.0010652	-0.0010667	-0.00072279	-0.00096396	-0.0005794	-0.00051466	-0.00023545	-0.00073478	-0.00099513	-0.00047653	-0.00018331	-0.00044928	-0.00044654	-0.0004768	-0.00082637	-0.00017561	-0.00047373	-0.0014403	-0.0009277	-0.0013219	-0.00044974	-0.00045761	-0.00041404	-0.0010951	-0.0018194	-0.0007776	-0.001246	-0.0011699	-0.0014999	-0.00055517	-0.00020826	-0.00048315	-0.00041487	-0.00047212	-0.0010353	-0.0012393	-0.00043722	-0.0014205	-0.0011763	-0.0018891	-0.00072655	-0.0011113
-0.00051931	-0.00038116	-0.00057283	-0.00074971	-0.00075882	-0.00074886	-0.00080914	-0.00077778	-0.0006518	-0.00086781	-0.00070953	-0.00037611	-0.0005214	-9.2301e-05	-0.00033223	-0.00032816	-0.00051997	-0.00011385	-8.2205e-05	-8.3628e-05	-0.00061763	-0.00035867	-7.9559e-05	-8.9312e-05	-7.7381e-05	-7.4452e-05	-7.5745e-05	-0.00010683	-0.00064986	-0.00033149	-0.00078523	-0.00053228	-0.00068645	-0.00057851	-0.0003447	-0.00029737	-0.00055371	-0.0005172	-0.00072132	-0.00032065	-0.00032147	-0.00035954	-0.0007292	-0.00066857	-0.00053563	-0.00051099	-0.00060571	-0.00088306	-8.767e-05	-0.00053023
-0.00085799	-0.00095826	-0.00045277	-0.00060206	-0.00049627	-0.00082041	-0.00043561	-0.00044616	-0.00040229	-0.00069912	-0.00090479	-0.00041981	-0.00030928	-0.00055927	-0.0013925	-0.00093901	-0.00098843	-0.00083154	-0.0014351	-0.00091198	-0.0012197	-0.0012709	-0.0014409	-0.0012554	-0.00098798	-0.001096	-0.00083296	-0.0011685	-0.00047834	-0.0011219	-0.0010673	-0.00074765	-0.0013511	-0.0012929	-0.001283	-0.00085433	-0.0009025	-0.0010013	-0.0012023	-0.00064851	-0.001284	-0.0011849	-0.00072121	-0.00098723	-0.0007325	-0.00082602	-0.0007378	-0.00081386	-0.00068577	-0.00060636
-0.00076819	-0.00062307	-0.00056677	-0.00098126	-0.00075327	-0.00083509	-0.00077561	-0.00072239	-0.00093188	-0.00063336	-0.00061132	-0.00057663	-0.0010567	-0.00054503	-0.00089358	-0.0004786	-0.00044137	-0.00045593	-0.0005078	-0.0007817	-0.00072332	-0.0006453	-0.00052947	-0.00052151	-0.00048584	-0.00061723	-0.00084511	-0.0004997	-0.00046348	-0.00050361	-0.00050009	-0.00054019	-0.00023152	-0.00087828	-0.00035107	-0.00033723	-0.0005879	-0.00034303	-0.00045034	-0.00057236	-0.00036363	-0.00054913	-0.00035728	-0.0005792	-0.00068834	-0.0005037	-0.00086059	-0.00066946	-0.00035984	-0.00059561
1.8173e-19	-5.0651e-19	-2.3716e-19	-1.6638e-19	-1.0526e-19	5.2107e-19	2.3456e-20	5.2379e-19	5.9609e-19	-6.9001e-19	2.0505e-18	2.0916e-19	2.4107e-19	5.8084e-19	-9.4657e-19	9.9565e-20	-9.0164e-20	4.328e-19	3.336e-19	9.7553e-20	4.2874e-19	2.9505e-19	-4.0466e-20	-3.8268e-19	-1.4074e-19	-2.0043e-19	-3.0836e-19	-6.9284e-19	-2.5402e-19	4.9069e-19	-4.2275e-19	2.2835e-19	-9.4949e-19	1.9953e-20	6.9078e-19	5.6353e-19	6.0716e-19	5.6145e-19	-4.6686e-19	-2.3066e-19	1.1547e-18	9.1797e-19	-3.4444e-19	-2.994e-19	-4.2932e-19	-4.0019e-19	5.5429e-19	2.1912e-19	-7.2428e-20	-9.2213e-20
-0.0013796	-0.0008215	-0.0004124	-8.371e-05	-0.00054309	-0.0011407	-6.5114e-05	-0.00094965	-0.00085236	-7.5821e-05	-0.00050254	-0.00052904	-0.00059959	-0.00053895	-0.0010309	-0.0014441	-0.00064316	-0.0012599	-0.0012838	-0.0011733	-0.0019633	-0.00047647	-9.8834e-05	-0.00050648	-0.00014841	-9.4414e-05	-0.0012003	-0.00089589	-0.00010926	-8.384e-05	-0.00010522	-0.00049264	-8.5872e-05	-0.00041864	-7.7642e-05	-7.5685e-05	-9.5879e-05	-0.00053771	-9.5964e-05	-0.00010607	-0.000102	-0.00058556	-8.3051e-05	-0.00054115	-7.7562e-05	-0.0004036	-0.00045299	-0.00038018	-0.00071868	-0.00047125
-0.00067325	-0.00041658	-0.00057483	-0.0005085	-0.00043731	-0.0005834	-5.2832e-05	-0.00044258	-0.00061577	-0.00059117	-0.00074776	-0.00040648	-0.00078583	-0.00043125	-0.00083569	-0.00099197	-0.00087125	-0.0009746	-0.00093854	-0.00071819	-0.00086202	-0.00071165	-0.0011277	-0.0010177	-0.0009417	-0.00073304	-0.00085184	-0.0014124	-0.00028209	-0.00046201	-0.00039383	-9.5509e-05	-0.00030893	-0.0002691	-0.0004855	-0.00044112	-0.0004744	-0.000282	-0.00059727	-9.4742e-05	-0.00010461	-0.00011766	-0.00041314	-0.00059727	-0.00081716	-0.00038585	-0.00071868	-0.00023633	-0.00068486	-0.00025748
-1.4097e-21	6.8045e-20	-8.4332e-19	8.1261e-19	7.1837e-19	-4.4293e-19	1.708e-19	3.5376e-19	2.3122e-18	1.0201e-18	-6.3632e-19	-4.0097e-19	-2.1644e-19	5.835e-20	7.2566e-20	-1.2247e-18	-1.4056e-18	1.3594e-18	-2.636e-19	-3.0954e-19	1.2026e-18	1.1745e-18	-3.9007e-19	-6.4341e-19	-4.7856e-19	5.4531e-19	5.8243e-19	3.4613e-19	-8.2092e-19	-2.0401e-19	-2.1233e-19	-4.6499e-20	-2.4022e-18	-1.8271e-19	-9.2153e-19	-2.0326e-19	3.6072e-20	2.5468e-19	6.9666e-19	-1.2364e-20	-3.1086e-19	1.1363e-18	-4.5601e-19	-1.0298e-20	-1.6442e-18	-3.5834e-20	-2.0293e-19	-3.4222e-20	2.001e-19	-1.3705e-19
3.8112e-19	-1.155e-19	8.2029e-19	9.4634e-20	9.0631e-20	-1.4378e-19	-5.2948e-19	-1.0212e-19	2.3131e-20	-2.4917e-19	-1.7663e-18	-6.5946e-19	3.7123e-19	1.9885e-19	4.0321e-19	-6.3481e-20	1.1444e-18	-1.8279e-18	-9.1522e-19	3.4131e-19	6.1624e-19	1.3176e-18	-4.3987e-19	1.8488e-19	6.4115e-19	-7.7902e-20	-5.6284e-19	-4.9947e-19	-6.6354e-20	2.1298e-19	2.6663e-19	-5.5702e-19	-2.1313e-18	9.1183e-20	-8.8524e-19	1.042e-19	3.1725e-19	2.0529e-19	-2.8887e-19	2.2315e-19	-1.2341e-18	-2.8322e-19	-6.7455e-19	4.5996e-19	-6.4107e-19	5.0414e-19	1.5609e-19	5.8062e-19	-1.8802e-19	-2.4527e-19
4.3301e-19	9.4299e-19	-4.6596e-19	-0.00071768	-5.98e-05	1.5994e-19	5.8574e-19	-2.2618e-19	-8.0681e-19	-1.6624e-18	1.2782e-18	2.5796e-19	-6.1712e-19	2.4164e-20	-0.00044652	-0.0011199	-0.00054708	-0.00011695	-0.0004923	-9.2933e-05	-9.8703e-05	-0.00045098	-0.00047068	-0.00076381	-8.9687e-05	-7.6519e-05	-8.5868e-05	-0.0004146	-0.0011626	-6.0912e-05	-0.00043313	-9.397e-05	-0.00079353	-0.00046685	-5.5736e-05	-0.00049367	-0.00090297	-0.00099378	-7.9328e-05	-0.0012592	-0.0007714	-0.00042298	-0.00062101	-0.0008536	-0.00037872	-0.00095337	-0.00074615	-0.0003777	-0.00013414	-0.0011137
-0.00057302	-0.00042075	-0.00041949	-0.00039145	-0.00058943	-0.00032844	-0.00041777	-0.00080451	-0.00043817	-0.00043607	-0.0010011	-0.00076076	-0.00026698	-0.00099505	-0.00050915	-0.00058557	-0.00080439	-0.00068647	-0.00076654	-0.00064133	-0.00042069	-0.00029553	-0.00058649	-0.00065228	-0.00040126	-0.00027082	-0.00065602	-0.00045243	-0.0012106	-0.00070018	-0.00079255	-0.0011947	-0.00061377	-0.00089947	-0.00067558	-0.00083628	-0.00097276	-0.0010794	-0.00086925	-0.00065428	-0.00064311	-0.0007648	-0.00075014	-0.00058013	-0.00040735	-0.00037134	-0.00040334	-0.00041287	-0.00027571	-0.00071373
-0.00079852	-0.00078044	-0.00061427	-0.00024078	-0.00046511	-0.00024853	-0.00036566	-0.00096878	-0.00076441	-0.00068684	-0.0003841	-0.00072167	-0.00071988	-0.00060683	-0.00077196	-0.0010137	-0.00067401	-0.0008376	-0.00048249	-0.00074741	-0.0006046	-0.00063841	-0.00058476	-0.0001088	-0.00093324	-0.00028207	-0.00064977	-0.00037258	-0.00044722	-0.00040698	-0.00041959	-0.00060425	-0.00062487	-0.00093928	-0.00024878	-0.00027012	-0.0006524	-0.00056694	-0.0002844	-0.00067676	-0.00067345	-0.00081973	-0.00053802	-0.00060091	-0.0009045	-0.0009002	-0.0010478	-0.0010578	-0.00072087	-0.00058398
-0.00020385	-0.00026841	-0.00055919	-0.00023235	-0.00035613	-0.00039447	-0.00043164	-0.00029282	-9.856e-05	-0.00035812	-0.00048487	-0.00042489	-0.00046364	-0.00048971	-0.00036253	-0.00032337	-0.00011794	-0.00054575	-0.00052704	-0.00056698	-0.00055143	-0.00029934	-0.00031859	-0.00029055	-0.00044591	-9.0046e-05	-0.00026982	-0.00030893	-0.00026876	-0.00042448	-0.00039487	-0.00071919	-0.00066154	-0.00026886	-0.0004657	-0.00037865	-0.00039125	-0.00041151	-0.0010741	-0.00046969	-0.00094699	-0.0013544	-0.00010333	-0.00026355	-0.00026191	-0.00027722	-8.7476e-05	-0.00029088	-0.00028891	-0.00045562
-0.00070003	-0.0010182	-0.00059202	-0.00050172	-0.00058382	-0.00074561	-0.00068899	-0.000716	-0.00061956	-0.00061354	-0.00075461	-0.0007145	-0.00072244	-0.00072715	-0.00062033	-0.00040771	-0.0004505	-0.00035202	-0.00059206	-0.00064194	-0.00076446	-0.00089085	-0.00045934	-0.00061681	-0.00073494	-0.00076573	-0.00091846	-0.00077386	-0.00055137	-0.00059009	-0.00052733	-0.0005768	-0.00067971	-0.00053069	-0.00065001	-0.00061201	-0.00051392	-0.00071237	-0.00043948	-0.00052812	-0.00044296	-0.00072668	-0.00066811	-0.00087896	-0.0007453	-0.00069301	-0.0008993	-0.00065366	-0.0010268	-0.0011693
-0.00032415	-0.0003853	-0.00035687	-0.00080577	-0.00075433	-0.00084505	-0.00073585	-0.00058011	-0.00057194	-0.00036318	-0.001206	-0.00052475	-0.00079365	-0.00016193	-0.0008722	-0.00047509	-0.00067755	-0.00085922	-0.0008964	-0.00067645	-0.0013206	-0.00040794	-0.00077317	-0.00082302	-0.0013258	-0.0011024	-0.0010141	-0.00076048	-0.00074285	-0.0011764	-0.00046396	-0.00097241	-0.0013453	-0.00082728	-0.0008114	-0.0013523	-0.0013668	-0.00089346	-0.00054438	-0.00047575	-0.00084729	-0.0014212	-0.0013071	-0.00034501	-0.00075243	-0.001539	-0.00086946	-0.00072973	-0.0011158	-0.00055455
-0.00089282	-0.0012231	-0.0014324	-0.0017857	-0.0011178	-0.0028629	-0.0013623	-0.0024056	-0.0017846	-0.00097082	-0.00014417	-0.0012351	-0.002081	-0.0030702	-0.001065	-0.0012917	-0.00098854	-0.0012984	-0.0011586	-0.00015616	-0.0017458	-0.0012504	-0.00097306	-0.0021525	-0.0014662	-0.0016528	-0.00097475	-0.0013804	-0.0013936	-0.00099919	-0.0010963	-0.0020837	-0.0016984	-0.00093232	-0.0012129	-0.0014263	-0.0013345	-0.002387	-0.0018573	-0.00068448	-0.001753	-0.00054533	-0.002179	-0.0021082	-0.0024732	-0.0024797	-0.0026022	-0.0013625	-0.0028492	-0.0028288
-0.0012011	-0.00010364	-0.00010078	-0.00052241	-0.0010504	-0.00076913	-0.00073475	-0.00059079	-0.00044545	-0.00043271	-0.00035828	-0.00054356	-0.00044399	-0.00027798	-0.00050915	-0.00049303	-0.00040838	-0.0005152	-0.00047873	-0.00018978	-0.00011833	-0.001008	-0.0009722	-0.0010818	-0.00084625	-0.00093327	-0.00052667	-0.00139	-0.0014062	-0.00051758	-0.0013688	-0.0010223	-0.00049945	-0.00047467	-0.0004453	-0.00049014	-0.00099505	-0.0005961	-0.00063919	-0.001052	-0.0012183	-0.0012279	-0.00073258	-0.0018149	-5.0462e-05	-4.4834e-19	-3.7993e-20	-0.0003742	-0.00047303	-0.00059624
-0.00068634	-8.6929e-05	-0.00059041	-0.0010298	-0.00095578	-0.00053464	-8.3545e-05	-0.00055186	-0.00012626	-0.0012036	-9.535e-05	-0.00059064	-0.00067353	-9.1623e-05	-7.8509e-05	-9.0203e-05	-0.00010332	-0.00012007	-0.00011301	-7.9096e-05	-0.00061518	-8.1839e-05	-0.00063722	-8.5244e-05	-0.00046928	-0.00052384	-0.00056387	-0.00059075	-0.00054426	-0.00069159	-0.00080379	-6.9699e-05	-0.00041963	-0.00049425	-0.00071418	-0.00058062	-0.00071362	-0.00070157	-0.0010679	-0.00045341	-8.5715e-05	-0.0011375	-0.00046393	-0.00094653	-0.00052893	-8.9979e-05	-0.0004593	-0.00056096	-0.00056192	-0.00051815
-0.00051956	-0.0015709	-0.00058086	-9.9123e-05	-0.00032094	-0.00036413	-0.001004	-0.00081105	-0.00065837	-0.0014618	-0.0013665	-0.00070263	-0.00087199	-0.00093946	-8.618e-05	-7.3473e-20	1.9003e-19	-1.617e-19	6.9453e-19	-0.00055798	-0.00043914	-0.00013672	-0.00044011	-0.00040769	-0.00016693	-0.00011013	-0.0001162	-0.00042642	-0.0011173	-0.00086564	-0.0017417	-0.00090198	-0.00010518	-0.00068279	-0.0012069	-0.00076108	-0.00047419	-0.00044815	-0.00048096	-0.00086021	-0.00012617	-0.00047891	-0.00078686	-0.0012893	-0.00075391	-0.0011549	-0.00095202	-0.00084138	-0.0013783	-0.00039743
-0.0006088	-0.00055935	-0.00090753	-0.00038425	-0.00061392	-0.00035368	-0.00046311	-0.00037694	-0.00038301	-0.00039416	-0.00052016	-0.00064521	-0.00048156	-0.00039561	-0.00039517	-0.0008418	-0.00044747	-0.00080378	-0.00060607	-0.00069168	-0.00066791	-0.00064049	-0.00083774	-0.00063086	-0.00038745	-0.00044231	-0.00022439	-0.00045675	-0.00064988	-0.0008851	-0.00061461	-0.00087876	-0.00025373	-0.00053735	-0.00063041	-0.0006286	-0.00069628	-0.00077683	-0.00082621	-0.00079617	-0.00051346	-0.00063884	-0.00066288	-0.00054662	-0.00059554	-0.0008341	-0.00056408	-0.00059435	-0.00088857	-0.00098639
-0.00065553	-0.00064519	-0.00084231	-0.00072786	-0.00081717	-0.00054526	-0.00049703	-0.00063304	-0.0012491	-0.0010568	-0.00066246	-0.00069727	-0.0008573	-0.0008163	-0.0005966	-0.00052853	-0.00036467	-0.00090091	-0.00076392	-0.00087465	-0.00074947	-0.0004391	-0.0004279	-0.0004224	-0.00029519	-0.00089879	-0.00022433	-0.00054319	-0.00056623	-0.0005599	-0.0006962	-0.00054467	-0.00063864	-0.00062164	-0.00037787	-0.00056318	-0.00023169	-0.00052146	-0.0004655	-0.00067154	-0.00043487	-0.00095611	-0.00068597	-0.00067186	-0.00077947	-0.000217	-0.00049827	-0.00041407	-0.0005946	-0.00051132
-0.00065845	-0.0006572	-0.00052849	-0.00044087	-0.00060124	-0.00057847	-0.00044303	-0.00044591	-0.00029201	-0.00037172	-0.00078065	-0.00037415	-0.00026347	-0.00022384	-0.0011796	-0.00069469	-0.00088699	-0.00057445	-0.0010284	-0.00094493	-0.00082146	-0.00081735	-0.0010389	-0.00084314	-0.00055057	-0.00108	-0.00069986	-0.00055429	-0.0005489	-0.00068657	-0.00080151	-0.00065821	-0.00062849	-0.00055344	-0.00052105	-0.00063425	-0.00067175	-0.00064247	-0.00079661	-0.00076235	-0.00033869	-0.00065454	-0.00063117	-0.0010113	-0.00057221	-0.00054964	-0.00077584	-0.00065688	-0.00092143	-0.00046098
-0.00068359	-0.001048	-0.00070107	-0.00082587	-0.00074392	-0.00085613	-0.0008011	-0.00063148	-0.00058412	-0.0006532	-0.00089581	-0.00085366	-0.00080619	-0.00076557	-0.00064216	-0.00087116	-0.00073235	-0.0006503	-0.00068346	-0.00049441	-0.00082373	-0.00067586	-0.00093669	-0.00091916	-0.00069338	-0.00073026	-0.00092913	-0.00082164	-0.00089809	-0.00096223	-0.0010104	-0.00080703	-0.00077239	-0.00059301	-0.0011087	-0.0004411	-0.00077892	-0.00074273	-0.00078636	-0.00055953	-0.00066114	-0.0004772	-0.00036026	-0.00056326	-0.00082975	-0.00066244	-0.0005495	-0.00046884	-0.00044118	-0.00073197
-0.0010834	-0.0012843	-0.00072745	-0.00042954	-0.0012118	-0.0013787	-0.0011081	-0.00080298	-0.00076638	-0.0008137	-0.00075467	-0.00013919	-0.0011135	-0.0018533	-0.0013854	-0.0012154	-0.00079966	-0.0015067	-0.00073705	-0.001535	-0.0015317	-0.0008417	-0.00097688	-0.0021899	-0.001494	-0.0011618	-0.0014207	-0.0014788	-0.0018193	-0.0010292	-0.00079222	-0.0024255	-0.001165	-0.00010512	-0.0012323	-0.00076873	-0.00074158	-0.0017839	-0.0001565	-0.001196	-0.0026566	-0.0031971	-0.0009294	-0.00049087	-0.00041438	-0.0009923	-0.00071367	-0.00090002	-0.00014188	-0.00012107
-0.0016028	-0.001815	-0.0010965	-0.001071	-0.00062957	-0.00091037	-0.0020503	-0.0012954	-0.0018242	-0.0011984	-0.00047222	-0.0010584	-0.002033	-0.00070473	-0.0013509	-0.0013205	-0.0021645	-0.0021202	-0.0012654	-0.0012752	-0.0010413	-0.0012015	-0.0024743	-0.0026394	-0.0017003	-0.0014083	-0.00076246	-0.00075019	-0.00171	-0.0015623	-0.001309	-0.0014083	-0.0025817	-0.0019283	-0.0011379	-0.0016643	-0.001845	-0.0021807	-0.0012302	-0.00072499	-0.0019668	-0.0015674	-0.0021894	-0.0042041	-0.0019517	-0.0020993	-0.002905	-0.0018287	-0.0029898	-0.0017779
-0.00037006	-0.00056485	-0.00050166	-0.00044355	-0.00047256	-0.00058968	-0.00073216	-0.00069399	-0.00087007	-0.00079826	-0.00080841	-0.00031257	-0.0004204	-0.00068672	-0.00059516	-0.00053123	-0.00053985	-0.00058899	-0.00069593	-0.00081152	-0.0005961	-0.00050138	-0.00033682	-0.00066226	-0.00055179	-0.00064083	-0.00047751	-0.00062243	-0.00022521	-0.0004499	-0.00028224	-0.00027515	-0.00055373	-0.00048807	-0.00064959	-0.00030008	-0.00033687	-0.00082426	-0.00038422	-0.00042992	-0.00037459	-0.00056728	-0.00044046	-0.00059051	-0.00053792	-0.00041548	-0.0003788	-0.00035506	-0.00045813	-0.00044242
-0.00013902	-0.00041947	-0.0004673	-0.00071796	-0.00033038	-0.00047154	-0.00044547	-0.00051205	-0.00041359	-0.00090839	-0.00055062	-0.00048651	-0.00078937	-0.00011865	-0.00092693	-0.00012849	-0.00058847	-0.00051698	-0.00016065	-0.00041011	-0.00041086	-0.00011339	-0.00073653	-0.0010764	-0.00037003	-0.00012397	-0.00010184	-0.00050877	-0.0018912	-0.00081556	-0.0007283	-0.001392	-0.00056453	-0.00050293	-0.00041023	-0.00056981	-0.00052246	-0.00095575	-0.0014131	-0.0012136	-0.00093545	-0.0011099	-0.00055949	-0.00064313	-0.00050426	-0.00015378	-0.00051417	-0.001497	-0.00011297	-0.00060054
-0.0010562	-0.0010554	-0.00091448	-0.0011496	-0.00043191	-0.00068821	-0.0010516	-0.0013146	-0.0010098	-0.0012548	-0.00088658	-0.00071142	-0.0014724	-0.0012772	-0.0007296	-0.00051912	-0.0010004	-0.00065839	-0.00048955	-0.00059513	-0.00039256	-0.00041692	-0.00095979	-0.0012895	-0.00078846	-0.00049025	-0.00055544	-0.00059824	-0.0007704	-0.00090732	-0.00093886	-0.001219	-0.00081976	-0.0012119	-0.00050924	-0.00056873	-0.0011132	-0.00078057	-0.00064967	-0.001775	-0.0010409	-0.00089015	-0.00068185	-0.0011688	-0.00079879	-0.00094502	-0.00073066	-0.00098741	-0.0010409	-0.0011451
-0.00087856	-0.000584	-0.0013709	-0.0011099	-0.0001203	-0.00096765	-0.0005614	-0.0012071	-0.0014978	-0.0016676	-0.0012981	-0.00010643	-0.0011548	-0.00055849	-7.5095e-05	-0.00065997	-0.00076551	-8.2568e-05	-0.00069377	-7.047e-05	-9.3027e-05	-0.00071634	-0.00077739	-0.00069002	-0.00010426	-8.1347e-05	-0.00072614	-9.6249e-05	-7.1188e-05	-7.8428e-05	-0.00041779	-6.916e-05	-6.797e-05	-6.8944e-05	-8.6183e-05	-8.9975e-05	-7.8852e-05	-0.00055816	-9.016e-05	-9.2592e-05	-0.00048069	-0.00068484	-0.000769	-0.0012272	-7.4031e-05	-0.00048067	-0.00058774	-0.00057881	-0.001597	-0.0010784
-0.0011026	-0.00010744	-0.00010423	-0.00014983	-0.00051856	-0.00072072	-0.00066113	-0.0015358	-0.001004	-0.00012382	-0.00086439	-0.00011734	-0.00012378	-0.0020724	-0.00011134	-0.00055875	-0.0010395	-0.0015852	-0.0012211	-0.00070041	-0.0022958	-0.0033139	-0.00010868	-0.0011697	-0.0027445	-0.0026061	-0.0022612	-0.00015853	-0.0014665	-0.00016161	-0.00071856	-0.00079056	-0.00011396	-0.00083043	-0.00088402	-0.00010475	-0.00010489	-0.0016336	-0.0017666	-0.0009754	-0.00079208	-0.0028246	-0.00010939	-0.00079811	-0.0013586	-0.0014102	-0.0014181	-0.00081917	-0.0013214	-0.00079851
-7.0235e-05	-9.0149e-05	-0.00030928	-0.00026301	-0.00029949	-7.0185e-05	-8.4388e-05	-0.0002834	-7.5004e-05	-7.3312e-05	-0.00034673	-7.4387e-05	-0.00029743	-0.00048255	-0.00066018	-0.00086023	-0.0003425	-0.00056914	-0.00087258	-0.00031815	-0.00040896	-0.0003631	-0.00061714	-0.00068002	-0.00034167	-0.00076268	-8.0383e-05	-0.00032644	-0.00056143	-0.00060204	-0.00072238	-0.00031203	-0.00038336	-7.8032e-05	-0.00055968	-0.000281	-0.0003371	-0.00055357	-0.00060044	-8.2399e-05	-0.00034776	-0.00038072	-0.00035441	-9.2177e-05	-7.239e-05	-0.00034929	-0.00010413	-0.0010388	-0.00075385	-7.8156e-05
-0.0011211	-0.001391	-0.0012231	-0.0013438	-0.0012953	-0.001393	-0.0013119	-0.0014206	-0.0014405	-0.0012042	-0.0013027	-0.0012968	-0.0014317	-0.0014238	-0.0014062	-0.0013595	-0.0012866	-0.0013106	-0.0012828	-0.0013175	-0.0013108	-0.001375	-0.001475	-0.00142	-0.0013668	-0.0014778	-0.0013421	-0.0013704	-0.0013523	-0.0012325	-0.001345	-0.001403	-0.0013952	-0.0013562	-0.0012315	-0.0012464	-0.0014326	-0.0014099	-0.0013055	-0.0011735	-0.0014337	-0.0013488	-0.0012956	-0.0013377	-0.0012948	-0.0013738	-0.0013571	-0.0013132	-0.0012602	-0.0013403
-0.00042744	-0.00036266	-0.00039506	-0.00048812	-0.00062718	-0.00071257	-0.00054231	-0.00035981	-0.00052665	-0.0003696	-0.00048005	-0.00048152	-0.00056234	-0.00047512	-0.00020801	-0.00044209	-0.00058501	-0.0004463	-0.00020236	-0.00042093	-0.00041733	-0.00046659	-0.00031586	-0.00077885	-0.00028385	-8.5458e-05	-0.00023661	-0.00060058	-0.00056729	-0.00045419	-0.00056313	-0.00074404	-0.00030723	-0.00077825	-0.00074733	-0.000587	-0.0006442	-0.00043885	-0.00040369	-0.00018589	-0.00054206	-0.00082894	-0.00037341	-0.00018259	-0.00061811	-0.00069121	-0.00057605	-0.00053196	-0.0002604	-0.00019525
-0.00042703	-0.00044618	-0.0001891	-0.00025974	-0.00050813	-0.00033204	-0.00036943	-0.00036667	-0.00057457	-0.00026345	-0.00044506	-0.00028826	-0.00010041	-0.00029736	-0.00020886	-0.00031821	-0.0004205	-0.00055074	-0.00049408	-0.00050725	-0.0003443	-0.00072795	-0.00018577	-0.00041669	-0.00061612	-0.00065581	-0.000365	-0.0004943	-0.00029011	-0.00042429	-0.00029183	-0.0004779	-0.00020705	-0.00033066	-0.00051914	-0.00028829	-0.00055276	-0.00042105	-0.00037491	-0.00029933	-0.00061414	-0.00075025	-0.00027969	-0.00019465	-0.00019897	-0.00019527	-0.00019677	-0.00030059	-0.00010336	-0.00019945
-0.00073798	-0.0014111	-0.0015567	-0.00040737	-0.0012449	-0.00083127	-0.0013999	-0.0014478	-0.001096	-0.0015586	-0.00077027	-0.0012559	-0.0012422	-0.00070514	-0.00014172	-0.00080367	-0.00054814	-0.0011744	-0.00080555	-0.0010879	-0.0005026	-0.0015063	-0.00045306	-0.00075271	-0.00071414	-0.00011831	-0.00041726	-0.00098826	-0.00084515	-0.00051215	-0.00076203	-0.0016086	-0.00094829	-0.00046788	-0.00083605	-0.0001216	-0.001335	-0.00067575	-0.00042109	-0.00047685	-0.00065827	-0.00076688	-0.00069905	-0.00075437	-0.00092706	-0.00064586	-0.00063837	-0.0012577	-0.001062	-0.0012852
-0.0004235	-0.00066629	-0.00063299	-0.0003886	-0.00047629	-0.00039778	-0.00056236	-0.00043731	-0.00045869	-0.00047467	-0.00052416	-0.00049379	-0.00043497	-0.00041834	-0.00038493	-0.00049347	-0.00069212	-0.0005583	-0.00040212	-0.00045031	-0.00055556	-0.0003176	-0.00035765	-0.00043732	-0.00038894	-0.00027032	-0.00037796	-0.00033745	-0.00038943	-0.00053832	-0.00042139	-0.00039831	-0.00051553	-0.0003903	-0.00046632	-0.00044955	-0.00056911	-0.00056527	-0.00058401	-0.00050113	-0.00045196	-0.0004721	-0.00040278	-0.00057904	-0.00043474	-0.00048197	-0.00058151	-0.00053326	-0.00034724	-0.0005808
-0.00046971	-0.00042135	-0.00052615	-0.00048427	-0.00040403	-0.00042704	-0.00044022	-0.00024389	-0.00039803	-0.00041733	-0.00042966	-0.00047791	-0.00037737	-0.00045281	-0.00050456	-0.00039747	-0.00054016	-0.0003467	-0.00037659	-0.0005268	-0.00042505	-0.0003942	-0.00043817	-0.00062916	-0.00044013	-0.00038346	-0.00037883	-0.00061046	-0.00035651	-0.00036416	-0.00031962	-0.00041163	-0.00033083	-0.00042831	-0.00030576	-0.00039104	-0.00034446	-0.00031342	-0.00039349	-0.00041643	-0.00034349	-0.0004799	-0.00041975	-0.00049219	-0.0003895	-0.00051793	-0.00042961	-0.00037498	-0.00039416	-0.00041067
-0.00042624	-0.00057677	-0.00039587	-0.00031711	-0.00037528	-0.00051322	-0.00047322	-0.00049411	-0.00047413	-0.00047461	-0.00037886	-0.00047002	-0.00035246	-0.00052305	-0.00052865	-0.00053829	-0.00039772	-0.00040777	-0.00049426	-0.00059694	-0.00051792	-0.00053523	-0.00056494	-0.00053535	-0.00031431	-0.00042671	-0.00035602	-0.00036906	-0.00034361	-0.00021935	-0.0002523	-0.00033029	-0.00050318	-0.00052591	-0.00031403	-0.00044871	-0.00035623	-0.00036948	-0.00028888	-0.00029249	-0.00053056	-0.00038238	-0.00041569	-0.00031031	-0.00033941	-0.00040264	-0.00034646	-0.00035353	-0.00025768	-0.00030906
-0.00029734	-8.2428e-05	-0.00060705	-0.00032221	-0.0003361	-0.00031828	-7.9777e-05	-0.00021371	-0.00018446	-0.00064405	-8.2726e-05	-0.0003282	-7.8816e-05	-8.697e-05	-7.595e-05	-8.4571e-05	-0.00043233	-0.00044165	-0.0002285	-0.00056587	-0.00044949	-0.00023228	-0.00050286	-6.621e-05	-7.9787e-05	-0.00020716	-8.1146e-05	-8.9981e-05	-7.6105e-05	-9.5107e-05	-0.00055823	-0.00021105	-0.00024661	-0.00024924	-0.00039533	-0.00050552	-0.00023527	-6.9266e-05	-0.00047717	-0.00039729	-0.000451	-0.00030295	-0.00035022	-0.00037852	-7.8094e-05	-6.8356e-05	-7.7847e-05	-0.00023229	-7.3605e-05	-0.00053496
-0.0003723	-0.00063049	-0.00037208	-0.000344	-0.0005015	-0.00037143	-0.00025243	-0.00026577	-0.00032892	-0.00041385	-0.00043899	-0.00019978	-0.00032362	-0.00018501	-0.00084716	-0.00041273	-0.0005268	-0.00055488	-0.00073479	-0.00065269	-0.00070499	-0.00088817	-0.00051963	-0.00062301	-0.001044	-0.00074003	-0.00065212	-0.00036687	-0.00034999	-0.00040285	-0.00023901	-0.00039293	-0.00034437	-0.00026686	-0.00043826	-0.00038477	-0.00067305	-0.00033704	-0.00047278	-0.00034539	-0.00050666	-0.0003462	-0.00032769	-0.00030723	-0.00043549	-0.00047259	-0.0003245	-0.00031982	-0.00041193	-0.00061278
-0.00052733	-0.00067965	-0.00060583	-0.00056814	-0.00066957	-0.00053938	-0.00049618	-0.00063255	-0.00043076	-0.000588	-0.00060616	-0.00052333	-0.00064453	-0.00056182	-0.00052354	-0.00048467	-0.00045575	-0.00066406	-0.00060629	-0.00068702	-0.00057692	-0.00044259	-0.00060728	-0.00038064	-0.00053006	-0.00041799	-0.00057594	-0.00067504	-0.00049412	-0.00041829	-0.00048171	-0.00039441	-0.00051254	-0.00049692	-0.00051837	-0.00058771	-0.0004735	-0.00039623	-0.00041985	-0.00050623	-0.00056191	-0.0005554	-0.00044839	-0.0005955	-0.00040393	-0.000402	-0.00067015	-0.00051377	-0.00054382	-0.00054055
-0.00063984	-0.00044924	-0.00047575	-0.00060975	-0.00055166	-0.00047084	-0.00063944	-0.00057407	-0.00045941	-0.00050176	-0.00063182	-0.00037014	-0.00052187	-0.00062018	-0.00061914	-0.00057795	-0.00060924	-0.00054397	-0.00054953	-0.00062233	-0.00064376	-0.00070562	-0.00057729	-0.00040428	-0.00059457	-0.00066085	-0.00066685	-0.00079526	-0.00053477	-0.00049176	-0.00053993	-0.00041039	-0.00050388	-0.00082693	-0.0005479	-0.00045536	-0.00070397	-0.00059958	-0.00079584	-0.00059643	-0.00053753	-0.00075518	-0.0005145	-0.00046605	-0.00043384	-0.0004386	-0.0003596	-0.00043515	-0.00036954	-0.0003956
-0.00048391	-0.0007539	-0.0005864	-0.00065894	-7.3135e-05	-0.00032469	-0.00059505	-0.00042124	-0.00038121	-0.00035758	-0.00058044	-0.00055516	-7.8712e-05	-6.7608e-05	-0.00036972	-0.0009782	-0.00038749	-0.00043773	-0.00035243	-0.00039102	-6.8778e-05	-0.00037904	-0.00043188	-0.0014042	-0.00030334	-0.00060104	-0.00030097	-0.00034339	-0.0003178	-0.00089368	-0.00059938	-0.00036362	-0.00034775	-0.00062632	-0.0009109	-0.00033804	-6.0852e-05	-0.00034188	-0.00042843	-5.4087e-05	-0.0003834	-7.4639e-05	-0.00031544	-7.0914e-05	-0.00050288	-0.00049777	-6.5418e-05	-0.00035091	-6.5056e-05	-0.00031925
-0.00055161	-0.00042371	-0.00048998	-0.00037346	-0.00039705	-0.00032985	-0.00030772	-0.00035828	-6.5424e-05	-0.00076598	-6.837e-05	-5.0308e-05	-6.9481e-05	-0.00039661	-6.8875e-05	-7.658e-05	-0.000806	-9.1805e-05	-7.8598e-05	-0.00057735	-0.00038126	-0.00043035	-6.8235e-05	-6.032e-05	-0.00036669	-0.00037017	-7.5515e-05	-9.1321e-05	-5.6309e-05	-0.00039387	-7.417e-05	-5.9786e-05	-7.1037e-05	-9.2227e-05	-6.5004e-05	-0.00039636	-5.584e-05	-7.2384e-05	-0.00083399	-7.1333e-05	-6.4846e-05	-8.8132e-05	-0.00075307	-5.679e-05	-5.4338e-05	-5.1533e-05	-8.5477e-05	-5.9092e-05	-0.00035266	-5.1493e-05
2.4789e-19	4.0826e-20	5.2698e-19	2.9215e-19	1.1571e-19	1.9637e-19	-4.5464e-19	-2.2233e-19	1.6521e-18	-1.6622e-19	1.1019e-19	-1.175e-18	5.1832e-19	1.3151e-18	-1.4452e-19	-7.8779e-19	-1.0236e-18	-5.5118e-19	-1.0495e-18	1.1979e-18	-2.8136e-19	-3.14e-19	1.2916e-19	1.6248e-19	4.4946e-19	3.9856e-19	5.9831e-19	9.6871e-19	2.6483e-19	4.1498e-19	-2.5002e-19	-1.2722e-19	6.5316e-20	6.7563e-19	6.9635e-19	-6.9623e-19	1.0664e-18	-9.6114e-19	-1.5803e-18	-2.5017e-19	3.8184e-19	-1.0125e-18	-7.0295e-20	-3.6166e-19	5.7104e-20	1.0221e-19	-1.4971e-19	-1.7082e-19	-4.7317e-20	5.8538e-19
-0.00051968	-0.00053034	-0.00069857	-0.00053789	-0.00033757	-0.00017965	-0.00050789	-0.00061943	-0.00062385	-0.00019632	-0.00042723	-0.0004487	-0.00020653	-0.00051433	-0.0004592	-0.00065607	-0.000679	-0.00012679	-0.0007382	-0.00022624	-0.00079048	-8.5542e-05	-0.00034983	-7.787e-05	-0.00063079	-0.00034624	-0.00044812	-0.00034053	-8.6813e-05	-0.00034765	-0.00044392	-0.00033328	-0.00037541	-0.00053591	-0.00036121	-0.00034312	-0.00053536	-0.0002243	-0.00023953	-0.00048091	-0.00067409	-0.00081374	-0.00062815	-0.00061442	-0.00049602	-0.00044673	-0.00059581	-0.00062923	-0.00071858	-0.00054066
-0.00053422	-0.00064715	-0.00055647	-0.00057578	-0.00051153	-0.00058122	-0.00053591	-0.000462	-0.00044158	-0.00053526	-0.00057754	-0.0005888	-0.00049217	-0.00053338	-0.00055993	-0.00058035	-0.00052565	-0.00067472	-0.00056072	-0.00062266	-0.00059346	-0.0005134	-0.00055472	-0.00051783	-0.00046735	-0.00048991	-0.00060079	-0.00055581	-0.00058271	-0.00046804	-0.00049265	-0.00055981	-0.00046175	-0.00054033	-0.0005332	-0.00046345	-0.0005672	-0.00049854	-0.00061291	-0.00046676	-0.00047433	-0.00073102	-0.00049427	-0.0004759	-0.00043641	-0.00048261	-0.00051756	-0.00043892	-0.00050785	-0.00044512
4.4833e-19	8.8887e-19	-1.7322e-18	3.2124e-19	-2.0073e-19	-3.1375e-19	2.4643e-19	-4.0534e-20	-2.3649e-19	2.6907e-19	1.0091e-18	6.1428e-19	4.6166e-19	-1.8475e-19	5.0747e-19	3.4791e-19	-8.0186e-19	-7.5569e-20	-8.2394e-19	3.4038e-19	-3.9644e-19	-2.2558e-19	-6.5592e-19	6.7468e-19	-4.287e-19	-6.2435e-19	8.5996e-19	-3.4014e-20	1.9322e-19	-9.5992e-20	-2.7411e-19	-1.8346e-19	1.5156e-19	3.463e-19	7.6121e-20	-1.5924e-19	1.6107e-18	7.5113e-19	6.5656e-19	1.2346e-19	3.3832e-19	3.2512e-19	-7.0292e-19	3.3314e-19	-7.8367e-19	-5.1032e-19	-2.0823e-19	-1.9275e-20	5.964e-20	-1.0462e-18
-0.00062267	-0.00049258	-0.00060734	-0.00038276	-0.00023479	-0.00053362	-0.00070459	-6.8509e-05	-0.00027378	-9.2684e-05	-0.00046019	-5.9971e-05	-0.00062067	-0.00045001	-0.00067953	-8.2818e-05	-0.00022008	-0.00023012	-0.0003944	-0.00058588	-0.00027627	-0.00026613	-0.00063896	-0.00040983	-0.00040996	-0.00062496	-0.0006864	-0.00058667	-0.00044044	-0.00067917	-0.0006519	-0.00042435	-0.00055692	-0.00053769	-0.00050918	-0.00047629	-7.2675e-05	-0.00074486	-0.0007538	-0.00071737	-0.00071042	-0.00069971	-9.2802e-05	-0.00065801	-8.1627e-05	-0.00044092	-0.00043344	-0.00043562	-0.00055827	-0.00027473
-0.00029731	-0.00056304	-0.00042869	-0.00064771	-0.00043274	-0.0006473	-0.00059266	-0.00067312	-0.00056391	-0.0006864	-0.00061907	-0.00075594	-0.00064728	-0.00057671	-0.00025952	-0.00045346	-0.00054304	-0.00057145	-0.0005253	-0.00041805	-0.00063259	-0.00044044	-0.00038875	-0.00054279	-0.00044484	-0.0004627	-0.0008016	-0.00041051	-0.00047228	-0.00052032	-0.00037828	-0.000476	-0.00053698	-0.00054932	-0.00053385	-0.00042912	-0.00039122	-0.00050051	-0.00055643	-0.00048962	-0.00045301	-0.0004561	-0.00035113	-0.00056312	-0.0005018	-0.00031052	-0.00032	-0.00046392	-0.00040715	-0.00062439
-0.0020256	-0.0033278	-0.0017135	-0.0027388	-0.00238	-0.0010818	-0.0026146	-0.0014807	-0.0033934	-0.0013178	-0.0011224	-0.0033399	-0.0052368	-0.0023881	-0.0013335	-0.00023187	-0.0016212	-0.001501	-0.00018632	-0.0010704	-0.00016575	-0.0010987	-0.0032548	-0.0029904	-0.0015535	-0.00018676	-0.0015253	-0.0013091	-0.0021192	-0.00016282	-0.0001815	-0.0020931	-0.0023642	-0.00011842	-0.00011632	-0.0014426	-0.0050145	-0.0013736	-0.0013277	-0.0010132	-0.00016863	-0.0014899	-0.001649	-0.004567	-0.0045475	-0.0027388	-0.0053145	-0.0029228	-0.001871	-0.0042265
-0.00072837	-0.00065286	-0.0015224	-0.00038639	-0.00033309	-0.00032237	-0.00037785	-0.00069605	-0.00040845	-0.00071833	-0.00071536	-0.0010157	-0.00068542	-0.00080058	-0.00066972	-0.00041805	-0.00016591	-0.00038545	-0.00058753	-0.00077256	-0.00034861	-0.0010454	-0.00068501	-0.00095996	-0.00011465	-0.00064044	-0.00014695	-0.00034861	-0.001139	-0.0016782	-0.00065594	-0.00064112	-0.0012944	-0.00092182	-0.00070619	-0.00056865	-0.00072509	-0.0015112	-0.00091872	-0.0012577	-0.00095323	-0.00091735	-0.00041282	-0.00068732	-0.00036564	-0.00036835	-0.0011735	-0.00015772	-0.00015602	-0.00044837
-0.00082807	-0.0006001	-0.00065024	-0.00082969	-0.00055876	-0.00055138	-0.00079675	-0.00046345	-0.00061866	-0.00049374	-0.00050411	-0.00012885	-0.00080403	-0.00078053	-0.00032604	-0.00022259	-0.00054359	-0.00039218	-0.00049572	-0.00068319	-0.00045707	-0.00077467	-0.00034219	-0.0010918	-0.00045199	-0.00048161	-0.00044727	-0.0002638	-0.00068687	-0.00048692	-0.00055164	-0.00098064	-0.00068499	-0.00070568	-0.00045856	-0.00071151	-0.00045502	-0.00025343	-0.00040138	-0.00083478	-0.00069184	-0.00047595	-0.0012701	-0.00094896	-0.00056087	-0.00089667	-0.00059401	-0.00055917	-0.00044694	-0.00085999
-0.00041646	-0.00059069	-0.00072291	-0.00053627	-0.00055091	-0.00051508	-0.00058968	-0.00050046	-0.00063631	-0.0005143	-0.00058606	-0.00036031	-0.0004549	-0.00055019	-0.00059423	-0.00047899	-0.0003825	-0.00051798	-0.00063826	-0.00048462	-0.00057011	-0.0005685	-0.00048541	-0.00052056	-0.00059516	-0.00054413	-0.00041278	-0.00059331	-0.00068919	-0.000685	-0.00067465	-0.00063884	-0.00083094	-0.00077183	-0.00062114	-0.00056506	-0.00073393	-0.00063059	-0.00076961	-0.00061342	-0.00073812	-0.00075847	-0.00058245	-0.00043828	-0.00056004	-0.00052007	-0.00057588	-0.00063649	-0.00078178	-0.00078718
-0.00050737	-0.00068165	-0.00035193	-0.00057817	-0.00052751	-0.00051254	-0.00061857	-0.00050607	-0.00045395	-0.0004226	-0.00051332	-0.0005927	-0.00044058	-0.00057306	-0.00040923	-0.00035037	-0.0003202	-0.00054862	-0.00058571	-0.00056443	-0.00055811	-0.00072823	-0.00065537	-0.00042361	-0.00055407	-0.00073631	-0.00047289	-0.00052663	-0.00061649	-0.00043404	-0.00069004	-0.00043957	-0.00066256	-0.000561	-0.00036489	-0.00035727	-0.00057965	-0.00056229	-0.00054661	-0.00031597	-0.00044402	-0.00037326	-0.00067784	-0.00064587	-0.00070194	-0.00063368	-0.00053828	-0.00065483	-0.00054714	-0.0006839
-0.0002893	-0.00062027	-0.00093981	-0.00051101	-0.00024033	-0.00037959	-0.00072092	-0.00059687	-0.00029059	-0.00054878	-7.2547e-05	-0.0010865	-0.00031585	-0.0010809	-0.00049647	-7.8179e-05	-8.735e-05	-0.00029862	-0.0010725	-0.00088214	-0.00032829	-0.00059535	-0.00067017	-0.00024089	-0.00048356	-0.0011888	-0.00083958	-0.0013253	-6.9104e-05	-0.00033878	-0.00031169	-6.7775e-05	-7.7913e-05	-0.0003438	-5.935e-05	-0.00034269	-0.00039879	-0.00034422	-0.00091269	-5.5279e-05	-0.00037276	-0.00036005	-0.00099041	-0.000348	-0.0011745	-0.00089119	-0.0005299	-0.00030825	-0.00059393	-0.00072963
-0.0012771	-0.0023042	-0.001378	-0.0021266	-0.0020461	-0.0019186	-0.001691	-0.00098086	-0.0017951	-0.0011481	-0.00218	-0.0023599	-0.0022948	-0.0021258	-0.0023969	-0.0021268	-0.0033457	-0.002598	-0.0012726	-0.0014979	-0.0017678	-0.0019395	-0.0014871	-0.0020087	-0.0020863	-0.0013814	-0.0010901	-0.0015445	-0.0015438	-0.00085673	-0.0017761	-0.0018331	-0.00019808	-0.00084409	-0.00053884	-0.00084478	-0.00056345	-0.0006263	-0.001937	-0.002051	-0.0013496	-0.00050244	-0.0014372	-0.0017838	-0.0018388	-0.0011338	-0.0016556	-0.0016508	-0.0017715	-0.0013418
-0.00033526	-0.00011475	-0.00030179	-0.00035139	-0.00047694	-0.00018504	-0.00049156	-0.00025827	-0.00035779	-0.00054175	-0.00031692	-0.00051886	-0.00019527	-0.00046968	-0.00021859	-0.00020408	-0.00022899	-0.00032647	-0.00031343	-0.00023431	-0.00033297	-0.00038923	-0.00021402	-0.00045593	-0.00035507	-0.00038352	-0.00060351	-0.00098359	-0.0001413	-0.00048029	-0.00066267	-0.00061285	-0.00097173	-0.00059132	-0.00090159	-0.00050803	-0.00063601	-0.00050933	-0.00045261	-0.00041724	-0.00064234	-0.00076352	-0.00038956	-0.00077661	-0.00089664	-0.00042919	-0.00035635	-0.00048459	-0.00031208	-0.00046917
-0.00034531	-0.00077087	-0.00062737	-0.0002427	-0.00039824	-0.00077651	-0.00039897	-0.00035707	-0.00059001	-0.00037482	-0.00057082	-0.00074461	-0.00061554	-0.00029752	-0.00039597	-0.00066902	-0.00024314	-0.00012462	-0.00068064	-0.00061485	-0.00027346	-0.00013204	-0.00083182	-0.00042929	-0.00068038	-0.00043168	-0.00067275	-0.00051861	-0.00072326	-0.00039864	-0.00077661	-0.00055697	-0.00037745	-0.00052987	-0.0003821	-0.00068147	-0.00080983	-0.00086141	-0.00050157	-0.00060379	-0.0009916	-0.00067434	-0.00089127	-0.00052439	-0.00039756	-0.00057814	-0.00037646	-0.00046482	-0.00049111	-0.00026986
-0.0012409	-0.0015257	-0.0011313	-0.0011465	-0.0011471	-0.0012354	-0.001018	-0.00060524	-0.0013408	-0.0012191	-0.001088	-0.00093173	-0.00084915	-0.0006841	-0.00013685	-0.00028946	-0.0007385	-0.00063539	-0.00012306	-0.00029088	-0.00014996	-0.00058302	-0.00040905	-0.00029024	-0.00014065	-0.00042922	-0.0006342	-0.00042562	-0.00089214	-0.0011932	-0.001334	-0.0012795	-0.0012284	-0.0014304	-0.0010934	-0.0010809	-0.00095396	-0.0015362	-0.00086533	-0.0016637	-0.0011904	-0.0011958	-0.00079928	-0.00097439	-0.001317	-0.0011372	-0.00082144	-0.0010442	-0.00098774	-0.0010737
-0.00067355	-0.00018943	-0.0015218	-0.0024171	-0.0011323	-0.00086174	-0.00078481	-0.00014289	-0.00192	-0.0015702	-0.0016353	-0.0011764	-0.0017369	-0.00087123	-0.0009961	-0.0026439	-0.00084962	-0.00092101	-0.001258	-0.00061174	-0.00076258	-0.0013735	-0.00017644	-0.00075994	-0.00020959	-0.00071611	-0.0008145	-0.00085753	-0.0010673	-0.0014189	-0.0023868	-0.0010239	-0.00018805	-0.00011884	-0.0001037	-0.00011374	-0.0019922	-0.00016409	-0.00014795	-0.00016487	-0.00017592	-0.0011398	-0.0023845	-0.0026237	-0.00078056	-0.0013463	-0.0012478	-0.0014873	-0.0017267	-0.0031761
-0.00010981	-0.00011155	-9.4004e-05	-0.00067788	-8.6341e-05	-0.00072681	-0.00011754	-0.00011301	-0.00010978	-0.00018817	-0.00012154	-0.0012781	-8.5426e-05	-0.00018244	-2.4461e-05	-9.3127e-19	-2.7832e-19	-5.9934e-19	1.2204e-20	-0.0017377	-0.0016606	-0.00015144	-0.00078417	-9.9892e-05	-0.0015143	-9.8878e-05	-0.00010498	-0.0010157	-0.001814	-0.0021883	-0.00013207	-0.0010905	-7.6584e-05	-9.1794e-05	-0.0012789	-7.2167e-05	-8.1077e-05	-0.00010886	-0.0001275	-0.00010058	-0.00099851	-0.0010619	-8.5694e-05	-0.0018439	-0.0014512	-0.00083245	-0.00094928	-9.4985e-05	-0.00016552	-9.125e-05
-0.00044225	-0.00058983	-0.00064401	-0.00029864	-0.00045301	-0.00011587	-0.00073062	-0.00075364	-0.00075486	-0.00031798	-0.00049688	-0.00048444	-0.00029663	-0.00072599	-0.00054626	-0.00050709	-0.00012408	-0.00053674	-0.00032638	-0.0006257	-0.0010817	-0.00067263	-0.0012712	-0.00033864	-0.0012553	-0.00075845	-0.00049101	-0.00055144	-0.00054629	-0.00069907	-0.00072226	-0.00095147	-0.00088684	-0.00037307	-0.00058087	-0.00032886	-0.00057745	-0.00072002	-0.00034211	-0.00058391	-0.00083614	-0.0014222	-0.00047555	-0.00065588	-0.0007287	-0.00048185	-0.00064202	-0.00030741	-0.00079449	-0.00031161
-0.00042937	-0.00044852	-0.00044803	-9.756e-05	-9.3763e-05	-8.6409e-05	-0.00040873	-0.00085439	-0.00090309	-0.0004969	-0.0011765	-0.00083594	-0.00045929	-0.00050365	-0.0010782	-0.00094805	-0.00092966	-0.00078276	-0.00056161	-0.00098513	-0.0018673	-0.0014323	-0.0010204	-0.0015728	-0.00052648	-0.00057663	-0.0011378	-0.0017411	-0.0011978	-0.00095694	-0.00041266	-0.00059869	-0.00068119	-0.00064268	-0.001153	-0.00099557	-0.00056211	-0.00055411	-0.0010719	-0.0014954	-0.00010817	-0.00058908	-0.0004124	-0.00048844	-7.9594e-05	-0.00048525	-0.00092051	-0.00051694	-0.00016873	-8.5412e-05
-0.00050696	-0.00011113	-0.00043398	-0.00028553	-0.00046733	-0.00046687	-0.00048045	-0.00010673	-0.00029058	-0.00010737	-0.00078182	-0.00045809	-0.00064412	-0.00034771	-0.00039818	-0.00039439	-0.00013913	-0.00015467	-0.00034717	-0.0003348	-0.00058894	-0.00012824	-0.00041356	-0.00013595	-0.00032033	-0.00033401	-0.0005102	-0.00036436	-0.00053282	-0.00036227	-0.00070778	-0.00078437	-0.00084856	-0.00097348	-0.00094258	-0.00081035	-0.0004886	-0.00086857	-0.00060201	-0.00059129	-0.00075693	-0.00067644	-0.00032735	-0.00085978	-0.00088089	-0.0011555	-0.00079414	-0.00074532	-0.00057452	-0.0010339
-0.00076606	-0.00087519	-0.00075141	-0.00046669	-0.00070198	-0.0005234	-0.00052157	-0.00095271	-0.0004921	-0.00052482	-0.00053842	-0.00012607	-0.00093057	-0.0012161	-0.00095488	-0.0011135	-0.0010551	-0.00059479	-0.00097457	-0.0011397	-0.00053784	-0.001222	-0.00054563	-0.00010914	-0.0012489	-0.0017405	-0.00047915	-0.00010945	-0.001082	-0.00077993	-0.00090579	-0.0010449	-0.00086815	-0.00087598	-0.00073982	-0.00113	-0.001354	-0.00086802	-0.0010287	-7.8606e-05	-0.0011938	-0.00079495	-0.00049837	-0.00053504	-0.00091473	-0.0001075	-0.00044278	-0.00076096	-0.00081383	-0.00050255
-0.00055881	-0.0005543	-0.00049119	-0.00055526	-0.00065084	-0.00064709	-0.00047007	-0.00023191	-0.00037141	-0.00031789	-0.00044572	-0.00063828	-0.00032749	-0.00035971	-0.00047887	-0.00043059	-0.00041946	-0.00059059	-0.00050205	-0.00037685	-0.00061343	-0.00036039	-0.00051248	-0.00097746	-0.00042376	-0.00031039	-0.00056572	-0.00055151	-0.00035589	-0.00084882	-0.00034352	-0.00056775	-0.00093866	-0.00051197	-0.00051932	-0.00078802	-0.00095907	-0.00058066	-0.00038384	-0.0010027	-0.00096382	-0.00054595	-0.00026141	-0.00055768	-0.0011163	-0.00069105	-0.0007398	-0.00033791	-0.0007387	-0.00096783
-0.0012204	-0.0018102	-0.0015167	-0.0015356	-0.0010622	-0.001676	-0.001304	-0.001897	-0.0016276	-0.0017564	-0.001342	-0.0013095	-0.0015279	-0.0010485	-0.0012242	-0.0021642	-0.0012775	-0.0019696	-0.0016588	-0.0021177	-0.00232	-0.0023705	-0.0017847	-0.0013774	-0.001695	-0.0020771	-0.0017859	-0.0025103	-0.0021812	-0.0016102	-0.001479	-0.0014624	-0.0020945	-0.0011324	-0.0014137	-0.0017743	-0.0018252	-0.0017431	-0.0021548	-0.00099946	-0.0010037	-0.0017814	-0.0021302	-0.0014965	-0.00096647	-0.0010175	-0.0014248	-0.0012603	-0.00078528	-0.0010306
-0.001177	-0.00068053	-0.00083566	-0.00060129	-0.00076448	-0.0012288	-0.00091739	-0.00092353	-0.00070971	-0.00053472	-0.00034401	-0.00087439	-0.00053132	-0.00063871	-0.00089731	-0.0005395	-0.00034842	-0.00050727	-0.00053373	-0.00083317	-0.0008293	-0.00042163	-0.001236	-0.000878	-0.00066997	-0.00068646	-0.00071777	-0.0012154	-0.00058402	-0.00051577	-0.00050324	-0.0006827	-0.0010555	-0.00069318	-0.00030879	-0.0010212	-0.00079257	-0.0010123	-0.0005594	-0.00032595	-0.00056207	-0.00052202	-0.00028403	-0.00078432	-0.00053214	-0.00047406	-0.00011868	-0.00015547	-0.00031895	-0.00088118
-0.0005817	-0.0011645	-0.0010505	-0.00091609	-0.0010263	-0.0013679	-0.0012145	-0.0012489	-0.00041656	-0.00095074	-0.0010771	-0.0010965	-0.00031373	-0.00087033	-0.00016484	-0.00079295	-0.0010305	-0.001434	-0.0013655	-0.0013336	-0.0013567	-0.00097082	-0.00080382	-0.00087769	-0.0012414	-0.0013619	-0.0015022	-0.00093122	-0.00070244	-0.0011149	-0.00065675	-0.0009133	-0.00074817	-0.00098146	-0.0010394	-0.00070089	-0.00075523	-0.00072599	-0.00043672	-0.001083	-0.0019844	-0.00062758	-0.0007162	-0.00053632	-0.00052591	-0.00098202	-0.00085572	-0.0009226	-0.0003167	-0.00097333
-0.0018125	-0.0021383	-0.0015989	-0.0017653	-0.00090466	-0.00097536	-0.00066559	-0.0015811	-0.0011623	-0.00089421	-0.0021628	-0.0017226	-0.0015766	-0.00094433	-0.0028035	-0.002353	-0.0014021	-0.0024559	-0.002661	-0.0024337	-0.0026179	-0.0025694	-0.0028918	-0.0018357	-0.0033846	-0.0025223	-0.0038619	-0.0018955	-0.0020387	-0.0024143	-0.0024172	-0.0018239	-0.0027323	-0.002132	-0.0011568	-0.0013168	-0.0019632	-0.0028433	-0.0016827	-0.0035623	-0.001651	-0.002196	-0.0016014	-0.0031288	-0.0021717	-0.0033469	-0.0020075	-0.0026635	-0.0026285	-0.0024249
-0.00049323	-0.00049091	-0.00053176	-0.00048595	-0.00059473	-0.00075659	-0.00075154	-0.00049209	-0.00041083	-0.00062313	-7.605e-05	9.899e-20	-0.0007805	-0.00072708	-0.00097547	-0.00066448	-0.00055878	-0.00042694	-0.00092175	-0.00075478	-0.00088954	-0.00089701	-0.00057757	-0.00063963	-0.00072713	-0.00040704	-0.00071976	-0.00056393	-0.00037548	-0.0010139	-0.00034494	-0.00069736	-0.0004504	-0.00034863	-0.00038196	-0.00071513	-0.0007198	-0.00063168	-0.00075171	-0.00079623	-0.00081408	-0.00043421	-0.00089025	-0.0006963	-0.00045095	-0.00049434	-0.00083342	-0.00075903	-0.00066847	-0.00085928
-0.0011745	-0.0013274	-0.0016367	-0.00099104	-0.00033767	-0.00031376	-0.00099773	-0.00095434	-0.00094282	-0.00074427	-0.0005905	-0.00088039	-0.0007798	-0.0012117	-0.00069618	-0.0011138	-0.0012928	-0.00077055	-0.0010905	-0.001133	-0.0010974	-0.0014531	-0.00094159	-0.00097205	-0.0009572	-0.0010144	-0.00069449	-0.0011212	-0.000512	-0.0011174	-0.00071143	-0.00094781	-0.00082797	-0.00054261	-0.00056766	-0.0010819	-0.0013828	-0.0011601	-0.00055981	-0.00080224	-0.0003722	-0.00037502	-0.0015268	-0.0003242	-0.00088982	-0.001145	-0.0015489	-0.0011223	-0.0011901	-0.0012604
-0.00081488	-0.0009067	-0.00096691	-0.00091412	-0.00079802	-0.00079217	-0.00054495	-0.00055331	-0.0007566	-0.0007113	-0.0010647	-0.0010344	-0.00082527	-0.00063875	-0.00048614	-0.00059973	-0.00034566	-0.00055726	-0.00065148	-0.00090403	-0.00099343	-0.0010257	-9.158e-05	-0.0079119	-0.00049064	-0.00082993	-0.00083638	-0.00057414	-0.00091652	-0.001048	-0.00084687	-0.00086976	-0.0010644	-0.0010053	-0.0013098	-0.0010123	-0.0010062	-0.00093856	-0.0013118	-0.0010027	-0.000944	-0.0010704	-0.00095025	-0.00078197	-0.00093809	-0.00074758	-0.0011739	-0.00096068	-0.0010289	-0.0011018
-0.0011679	-0.00065315	-0.001125	-0.0011489	-0.0011837	-0.00092194	-0.00087015	-0.00063698	-0.00087638	-0.00094339	-0.0010436	-0.0008513	-0.00045311	-0.0015641	-0.00099058	-0.0005437	-0.00074814	-0.00076375	-0.00094168	-0.00027317	-0.00098571	-0.00094586	-0.00096519	-0.0010253	-0.0011355	-0.00046508	-0.00097008	-0.001131	-0.00079545	-0.00090891	-0.0015144	-0.00076077	-0.00097075	-0.00088529	-0.0009489	-0.0010922	-0.00072828	-0.00060052	-0.00067341	-0.00078625	-0.0014225	-0.00070473	-0.00089258	-0.0008616	-0.00088983	-0.00057677	-0.00093942	-0.00069626	-0.00089042	-0.0011437
-0.00095093	-0.0011923	-0.00076394	-0.00073386	-0.00072954	-0.00086265	-0.0010302	-0.00042166	-0.0011499	-0.00077741	-0.0008741	-0.00071892	-0.00086868	-0.00050603	-0.00047559	-0.00030052	-0.00011974	-0.00093529	-0.00024553	-0.00037913	-0.00028676	-0.00040452	-0.00085356	-0.00054358	-0.00058841	-0.0004241	-0.00072112	-0.00047358	-0.00066607	-0.00053748	-0.0010967	-0.00074335	-0.00074007	-0.00047885	-0.00048671	-0.00028397	-0.00049988	-0.00068481	-0.0003027	-0.00064299	-0.00030601	-0.00062027	-0.00056222	-0.00085021	-0.00058951	-0.00041858	-0.0007961	-0.00075052	-0.00082808	-0.0007895
-0.00064483	-0.00038564	-0.00012976	-0.00012875	-0.0003757	-0.00010838	-0.00014158	-0.00048526	-0.00045003	-0.00010115	-0.00076984	-0.00093317	-0.00043974	-0.00046072	-0.00071383	-0.00092126	-0.00083773	-0.0013396	-0.0015139	-0.0008572	-0.00059095	-0.0012444	-0.0014817	-0.00077941	-0.00093517	-0.00054168	-0.00048136	-0.00057125	-0.0014656	-0.00097157	-0.00013712	-0.0016552	-0.00097217	-0.0012465	-0.0011879	-0.0004065	-0.00052898	-0.001457	-0.00013993	-0.0012113	-0.0012097	-0.00059962	-0.0018447	-0.0017799	-0.0016045	-0.0015942	-0.00077962	-0.000918	-0.0010978	-0.0016006
-0.00011238	-0.00034595	-0.00059954	-0.00057022	-0.00066337	-0.00037678	-0.00063304	-9.7697e-05	-0.00071442	-0.0003035	-0.0004464	-0.00010144	-0.00010155	-0.00047164	-0.00084609	-0.00090135	-0.00046708	-0.0011093	-0.00076308	-0.00048547	-0.0013148	-0.001371	-0.0012172	-0.0016318	-0.0004451	-0.00065177	-0.00070989	-0.0011918	-0.0012207	-0.0012303	-0.0011312	-0.0011685	-0.0012726	-0.0013176	-0.0014316	-0.0012594	-0.00047453	-0.0011796	-0.0013677	-0.0019297	-0.0013206	-0.0016962	-0.00011907	-0.00012488	-0.00011892	-0.000446	-0.00050049	-0.00011443	-0.0010779	-0.00092402
-0.0006076	-0.00092111	-0.00060078	-0.00061052	-0.0004721	-0.00072224	-0.00058713	-0.0008723	-0.00073175	-0.00051083	-0.00041697	-0.00050952	-0.00039316	-0.00055152	-0.00042812	-0.00013177	-0.00035152	-0.00027449	-0.00029463	-0.00046844	-0.00036779	-0.00043427	-0.0002775	-0.0002138	-0.00025758	-0.00033363	-0.00026925	-0.00040456	-0.00061615	-0.00035471	-0.00070749	-0.00032162	-0.00034341	-0.00053448	-0.00045699	-0.00019367	-0.00050134	-0.00044042	-0.00010192	-0.00027467	-0.00043979	-0.00050863	-0.00038609	-0.0004868	-0.00043149	-0.00035821	-0.00024334	-0.00032259	-0.00043021	-0.00056049
-6.3497e-19	-2.89e-21	6.2502e-19	3.0966e-19	5.6639e-19	-1.0064e-19	5.1856e-19	1.4121e-19	1.4865e-18	-7.4899e-21	-4.4322e-19	-2.33e-19	5.3958e-19	2.4231e-19	-5.8263e-20	-8.6775e-19	-7.7196e-20	-1.6878e-18	-3.2472e-19	-2.7769e-19	2.6437e-19	1.0212e-18	-2.4655e-19	-3.621e-19	-1.1027e-18	1.3995e-19	-4.118e-19	-2.3927e-19	-5.1638e-19	5.9085e-19	3.4468e-19	4.0063e-19	2.3138e-18	-0.0018377	-0.0010309	-0.0018852	-0.0011919	-0.00095058	-0.0009084	-6.5903e-19	1.7458e-18	-2.2088e-18	-8.0564e-05	-0.0014818	-0.001259	-0.002481	-7.6634e-05	-8.4617e-05	-7.84e-05	-9.1312e-05
-0.000552	-0.00041809	-0.00062162	-0.00069303	-0.00071035	-0.00068149	-0.00058193	-0.0006057	-0.00068815	-0.00078391	-0.00045454	-0.00073727	-0.0007131	-0.00062278	-0.00063358	-0.0005711	-0.00056058	-0.00087022	-0.00055841	-0.0005737	-0.00064691	-0.00050903	-0.00049371	-0.00062558	-0.00047949	-0.00046742	-0.00054424	-0.00051319	-0.0005025	-0.00050372	-0.00035451	-0.00048914	-0.00046476	-0.00014061	-0.00061721	-0.00051476	-0.00048776	-0.00062818	-0.00033762	-0.00055759	-0.00059795	-0.00052211	-0.00048462	-0.00035933	-0.00053989	-0.00030217	-0.00037711	-0.00035591	-0.00036868	-0.00030037
-0.00082766	-0.00095422	-0.00275	-0.0029316	-0.0003644	-0.00031689	-0.00026984	-0.0017006	-0.00098795	-0.00086073	-0.0030248	-0.00096742	-0.00099961	-0.0018272	-0.00025391	-0.0013435	-0.0030575	-0.0022778	-0.0021569	-0.0011544	-0.00032508	-0.0017067	-0.00024653	-0.00082527	-0.0027532	-0.001467	-0.0020273	-0.0020657	-0.0024097	-0.0010383	-0.00091131	-0.00094845	-0.00035333	-0.0010795	-0.0015647	-0.0010539	-0.00025659	-0.0018671	-0.00023702	-0.00028204	-0.0015132	-0.00086134	-0.003103	-0.0016495	-0.0042482	-0.0029582	-0.0017926	-0.0030266	-0.0020862	-0.0026454
-4.0699e-19	-2.7079e-19	6.1574e-20	-1.1948e-18	-1.0333e-18	1.3901e-19	2.8196e-19	5.019e-20	5.4706e-19	-7.9753e-19	-1.2314e-18	3.4241e-19	-2.3086e-19	-5.6729e-19	-9.3181e-19	4.3776e-19	1.7831e-19	1.0262e-18	-4.7691e-19	8.1154e-19	-2.161e-18	3.9672e-19	-5.0552e-20	1.0953e-19	8.9912e-19	-5.9591e-19	4.7222e-19	1.8803e-19	-6.7922e-19	1.3631e-19	-1.9045e-19	9.3784e-20	3.0207e-19	1.346e-18	-7.5582e-19	8.8447e-19	4.2342e-19	8.2294e-19	1.4283e-19	5.931e-19	5.7634e-19	1.0149e-18	-1.0445e-18	-5.0037e-19	-1.3798e-18	2.0512e-18	4.8308e-19	6.247e-19	2.4298e-19	-7.204e-19
-0.00092271	-0.00090173	-0.0008921	-0.00087964	-0.00088042	-0.00096931	-0.00093475	-0.0009311	-0.00086284	-0.00088309	-0.00084323	-0.00089357	-0.000878	-0.00088627	-0.0010978	-0.00082299	-0.00081857	-0.00079873	-0.00093061	-0.00090852	-0.00085397	-0.00085263	-0.00087214	-0.00085007	-0.00094555	-0.0008818	-0.00086409	-0.00088889	-0.00093438	-0.00098962	-0.00087316	-0.00087059	-0.00089531	-0.00091437	-0.00088158	-0.00092241	-0.00088505	-0.00089899	-0.00087999	-0.00091002	-0.00093159	-0.00092304	-0.0010075	-0.00089972	-0.00090543	-0.00087256	-0.00088556	-0.00096216	-0.0012236	-0.00090636
-0.00045462	-0.000639	-0.00071285	-0.0010917	-0.00030066	-0.00030411	-0.00072229	-0.00077439	-0.0010429	-0.00034897	-0.0010026	-0.00098355	-0.00033937	-0.0010737	-0.00033221	-0.00062415	-0.00087684	-0.00060654	-0.00033399	-0.00056754	-0.00079684	-0.00056596	-0.00076856	-0.00076599	-0.00055263	-0.0010039	-0.00054255	-0.00013966	-0.00079993	-0.00097765	-0.00054809	-0.001031	-0.0014911	-0.00054616	-0.001681	-0.00049441	-0.00029798	-0.0007924	-0.0011628	-0.00067909	-0.0014197	-0.00089447	-0.0014837	-0.0017142	-0.00094942	-0.001871	-0.0023533	-0.0015145	-0.0015634	-0.0016964
-9.498e-20	9.6593e-19	7.8754e-19	-4.3667e-20	4.8548e-19	-2.6137e-19	-4.2793e-19	-6.6483e-19	-1.2838e-18	3.3177e-20	-1.4076e-18	3.9922e-20	6.6914e-19	-5.2257e-19	-1.5005e-18	2.8192e-19	-7.6689e-20	-3.0997e-19	-1.6846e-18	1.5341e-19	-1.5964e-18	-2.9752e-19	-6.5639e-19	-4.4118e-19	-5.56e-20	-9.3944e-20	9.9254e-20	-4.2176e-19	-6.321e-20	1.0386e-18	-1.756e-19	-0.00090463	-0.00010659	-9.8131e-05	-0.00050024	-0.00048613	-0.00079392	-0.00011131	-0.00035353	-5.5634e-19	-0.00012246	-0.00038454	-0.00081787	-0.00036481	-0.00010488	-9.4344e-05	-0.00030153	-8.8682e-05	-0.00011087	-0.0005685
-0.0032682	-0.0052917	-0.0039998	-0.0052544	-0.0052613	-0.0051789	-0.005571	-0.0051358	-0.0058382	-0.0050683	-0.0046177	-0.0057764	-0.0080656	-0.0038751	-0.0054497	-0.0055499	-0.0055161	-0.0049844	-0.0054199	-0.0051291	-0.0037739	-0.0049967	-0.0042422	-0.0031924	-0.0043923	-0.0054438	-0.0041366	-0.004225	-0.0055649	-0.0048032	-0.0075492	-0.0047114	-0.0046643	-0.0029096	-0.0039116	-0.00422	-0.0056091	-0.0056628	-0.0047409	-0.0046024	-0.0045998	-0.0040728	-0.0044972	-0.0045554	-0.0050686	-0.005531	-0.0042342	-0.0053321	-0.003918	-0.0058373
-0.00063773	-0.0011291	-9.0761e-05	-9.402e-05	-9.6171e-05	-0.0012271	-0.00073373	-0.0014447	-0.00079026	-0.00082325	-8.5311e-05	-8.6953e-05	-9.348e-05	-9.1949e-05	-8.3151e-05	-8.4108e-05	-9.4021e-05	-0.00010678	-0.00077215	-9.5668e-05	-0.00081698	-8.77e-05	-0.00093128	-8.1282e-05	-0.00010669	-8.5908e-05	-0.00076784	-0.00071398	-7.9214e-05	-0.0007701	-0.00061605	-0.00059714	-8.376e-05	-0.0007054	-0.00076897	-0.00076725	-0.00071998	-0.00062149	-8.6104e-05	-9.1195e-05	-0.0013286	-8.4723e-05	-0.0031898	-0.0027542	-0.0014698	-0.0017986	-0.00082065	-0.0021688	-0.0017542	-0.00090458
-0.0011596	-0.00037822	-0.00079266	-0.0011063	-0.00053068	-0.00031554	-0.00033212	-0.00057233	-0.00062086	-0.0011642	-0.00090598	-0.00061732	-0.00059718	-0.0005925	-0.00043381	-0.00078622	-0.0012487	-0.0010985	-0.0013113	-0.001289	-0.00095743	-0.0013154	-0.00095529	-0.00074908	-0.00070081	-0.0006266	-0.00084054	-0.00067655	-0.00093348	-0.0011921	-0.0011634	-0.0012765	-0.0016954	-0.0014092	-0.0017444	-0.0009372	-0.0013448	-0.0017806	-0.0011414	-0.0006865	-0.00096423	-0.0014155	-0.00074183	-0.00043749	-0.0010072	-0.00060744	-0.00084637	-0.00052359	-0.00083188	-0.0015468
-3.7029e-19	1.0358e-18	-1.5557e-18	4.3513e-20	7.706e-19	2.5903e-19	8.6963e-20	2.743e-20	-1.9345e-19	-4.4992e-19	-9.0127e-19	1.0167e-18	-2.8289e-19	-5.4469e-19	-1.3678e-19	1.3241e-18	-2.6348e-19	-9.9872e-19	-4.8554e-19	-4.0596e-20	-1.5235e-18	6.7774e-19	6.297e-19	9.7251e-19	6.1161e-19	2.3883e-19	8.2804e-21	-1.6665e-19	1.065e-19	2.0252e-20	7.0983e-19	-1.9182e-19	-1.0607e-18	1.284e-19	-1.1657e-18	1.1402e-18	-1.2181e-19	-3.8327e-19	-1.3243e-18	3.361e-19	-9.3297e-19	8.8845e-19	1.7957e-19	7.1075e-19	1.2309e-18	-1.3609e-18	5.9614e-19	-3.9772e-19	-2.6422e-19	-5.5313e-19
2.667e-19	-9.6652e-19	-0.0012695	-0.0026796	-0.0029981	-0.0023536	-0.0033897	-0.0044717	-0.0043459	-0.0039594	-0.0042886	-0.0035164	-0.0025998	-0.0028624	-0.0048436	-0.0027151	-0.004031	-0.0026996	-0.0032886	-0.00331	-0.0033014	-0.0028676	-0.004313	-0.0016641	-0.0030218	-0.0040573	-0.0032656	-0.0024215	-0.0047139	-0.003405	-0.0042356	-0.0045217	-0.0031677	-0.005728	-0.0047142	-0.0050053	-0.004476	-0.0052681	-0.0048546	-0.0045351	-0.0043031	-0.0022765	-0.0029214	-0.0041602	-0.0047898	-0.0045254	-0.0038036	-0.0035151	-0.0019899	-0.0031194
-0.00080176	-0.0021342	-0.0010789	-0.0029138	-0.00098201	-0.00097284	-0.0018621	-0.0015773	-0.0019451	-0.00091713	-0.00086677	-0.00096684	-9.9794e-05	-9.7686e-05	-7.6004e-05	-7.5969e-05	-7.9114e-05	-0.00010809	-8.4908e-05	-0.0010537	-9.0559e-05	-7.2168e-05	-8.4014e-05	-8.6864e-05	-8.6237e-05	-0.00010834	-9.506e-05	-8.268e-05	-0.0009834	-0.0018892	-0.0010913	-8.0611e-05	-0.0011922	-0.0019815	-0.0021001	-0.00092709	-0.0010581	-0.001155	-0.0012083	-0.0010215	-9.473e-05	-0.0022253	-8.4066e-05	-8.9902e-05	-7.7667e-05	-7.6484e-05	-8.5714e-05	-8.5855e-05	-8.974e-05	-7.3942e-05
-0.00097345	-0.00167	-0.0012526	-0.0010224	-0.00056612	-0.00051201	-0.0010831	-0.00052259	-0.00094559	-0.0014853	-0.0014583	-0.0010174	-0.0010483	-0.0010871	-0.0010688	-0.00080923	-0.00057629	-0.0015281	-0.001078	-0.00089668	-0.0011052	-0.00079935	-0.00077513	-0.00051973	-0.00093264	-0.00083904	-0.00033077	-0.00071068	-0.00056119	-0.00054589	-0.00047936	-0.00073531	-0.0001047	-0.00079967	-0.00056837	-0.00097075	-0.00036553	-0.0005343	-0.00057877	-0.001162	-0.00081539	-0.00080191	-0.00074432	-0.0010571	-0.00062607	-0.0012131	-0.0009675	-0.00071222	-0.00096753	-0.0010062
-0.0012146	-0.0011682	-8.0512e-05	-8.7036e-05	-0.0015979	-9.8013e-05	-0.0014921	-7.6421e-05	-0.0015026	-0.0037893	-8.5648e-05	-0.001716	-0.0011939	-0.0017639	-7.0194e-05	-7.9602e-05	-8.1518e-05	-6.395e-05	-8.7136e-05	-8.0261e-05	-9.2799e-05	-7.7114e-05	-8.6167e-05	-7.2479e-05	-0.0011937	-7.6809e-05	-9.8681e-05	-8.6716e-05	-9.8471e-05	-7.9093e-05	-0.00011935	-0.00083015	-0.00092097	-9.5615e-05	-0.00093539	-0.00011414	-0.00094044	-9.6763e-05	-0.00010101	-0.00010877	-0.00012202	-8.9814e-05	-0.00011545	-0.00012759	-0.0001356	-0.00088646	-8.8763e-05	-0.00013609	-0.00011835	-8.1429e-05
-8.0418e-05	-0.00077066	-0.00075105	-9.0588e-05	-8.9963e-05	-0.00071172	-0.00096747	-0.00095366	-7.9619e-05	-0.0010237	-0.0011339	-8.5918e-05	-9.6648e-05	-9.0711e-05	-0.0014149	-0.0011792	-0.0010737	-0.00012121	-0.0020493	-0.002544	-0.0024912	-0.0010418	-0.0020278	-0.001174	-0.0011275	-0.0011154	-0.0018	-0.0018805	-0.0012274	-0.0012236	-0.0011246	-0.0010127	-0.0013724	-0.0010929	-0.0012782	-0.0010883	-8.1333e-05	-0.0011618	-8.2961e-05	-0.0014073	-0.0011656	-0.0016331	-0.0014062	-0.0028655	-0.0010862	-8.1419e-05	-7.631e-05	-7.6466e-05	-0.0012189	-0.0013889
-0.0017095	-0.0014334	-0.0017118	-0.0011754	-0.0013968	-0.0012157	-0.0017493	-0.0017015	-0.0017881	-0.001064	-0.0014368	-0.00090494	-0.00098452	-0.0010852	-0.0021519	-0.0016973	-0.0018198	-0.0031292	-0.0019706	-0.002435	-0.0017518	-0.0018089	-0.0028599	-0.0016077	-0.0016625	-0.0024326	-0.0023358	-0.002161	-0.0018124	-0.0030142	-0.0021817	-0.0024058	-0.0023093	-0.0022813	-0.0022402	-0.0025719	-0.0019464	-0.0025478	-0.0014422	-0.0017492	-0.0014478	-0.0014621	-0.0023315	-0.0021535	-0.0015549	-0.0027417	-0.0029601	-0.0016802	-0.0024083	-0.0025757
-0.00068459	-0.0002049	-0.00046913	-0.0011368	-0.0008347	-0.00055897	-0.0011759	-0.00067314	-0.00087434	-0.0001715	-0.00086669	-0.00063953	-0.00081605	-0.0013495	-0.00041255	-0.00064627	-0.00072337	-0.0018415	-0.0011029	-0.0010754	-0.0014806	-0.0017339	-0.0010379	-0.0014244	-0.001491	-0.00092748	-0.0016356	-0.00083395	-0.0010289	-0.0012359	-0.0011739	-0.0017053	-0.0011144	-0.00091683	-0.0011026	-0.00021032	-0.0013513	-0.00089171	-0.0011558	-0.0010346	-0.0011819	-0.001172	-0.00076367	-0.00090594	-0.00099106	-0.00098574	-0.00072757	-1.4058e-18	3.0517e-19	-0.0010669
-0.00094781	-0.0015389	-0.0013497	-0.0013373	-0.0015083	-0.0013901	-0.0013139	-0.0014031	-0.0013324	-0.0010305	-0.0014185	-0.0013265	-0.0007479	-0.0017141	-0.0015383	-0.0012	-0.0014931	-0.0014805	-0.00098505	-0.0013239	-0.0012692	-0.0014227	-0.0014247	-0.0011269	-0.0011365	-0.0020162	-0.0015159	-0.0011391	-0.0015378	-0.0008689	-0.00094643	-0.0014077	-0.0007652	-0.00058755	-0.0010695	-0.0014564	-0.0010754	-0.0011014	-0.00076062	-0.0013801	-0.00082738	-0.0010657	-0.0005613	-0.0011189	-0.0012346	-0.001083	-0.0014198	-0.0017504	-0.0018082	-0.0020567
-0.0012231	-0.001909	-0.0012044	-0.0013569	-0.0010637	-0.0015313	-0.0017141	-0.0014016	-0.0017716	-0.0014579	-0.0018456	-0.0013128	-0.0014227	-0.0012519	-0.0018285	-0.0015773	-0.0016313	-0.0021096	-0.0018395	-0.0018371	-0.0014407	-0.0013438	-0.0018578	-0.00079401	-0.0009705	-0.0011911	-0.0010565	-0.0013944	-0.001506	-0.0020207	-0.0014789	-0.0013238	-0.0016385	-0.0013563	-0.0017734	-0.0016292	-0.0017217	-0.0012436	-0.0013121	-0.0019803	-0.001886	-0.0019638	-0.0014349	-0.0010614	-0.0016376	-0.0016929	-0.001096	-0.0013931	-0.00082522	-0.0011869
-0.001459	-0.0021393	-0.0016208	-0.0014877	-0.0019556	-0.0016199	-0.0022761	-0.001885	-0.0017748	-0.0012873	-0.0028063	-0.0023426	-0.0010915	-0.0015003	-0.0032486	-0.0028095	-0.0015095	-0.0031405	-0.0017654	-0.0024181	-0.0027952	-0.0027174	-0.0030295	-0.0019242	-0.0020117	-0.0022129	-0.0030593	-0.0016811	-0.0028545	-0.0017737	-0.0019149	-0.0015526	-0.003628	-0.0021701	-0.0021139	-0.0013308	-0.0033808	-0.0038579	-0.0025544	-0.0029662	-0.0028622	-0.0028459	-0.0031276	-0.0026696	-0.0026813	-0.0017374	-0.0016531	-0.0021343	-0.0023793	-0.0023815
-0.00062937	-0.00041519	-0.00071993	-0.00058385	-0.0007017	-0.00059487	-0.00067544	-0.00039028	-0.00049888	-0.00037541	-0.0011968	-0.00073022	-9.9702e-05	-0.00011508	-0.00091014	-0.001192	-0.00052468	-0.00038633	-0.00011189	-0.00085295	-0.0004785	-0.0005161	-0.00048328	-0.00086836	-0.00010599	-9.823e-05	-9.7708e-05	-0.00072685	-0.0012384	-0.00071256	-0.0015564	-0.0014643	-0.00084211	-0.0017786	-0.0013955	-0.00072588	-0.0010904	-0.0012291	-0.00099103	-0.0011003	-0.0010942	-0.0010666	-0.00042236	-0.00041922	-9.9701e-05	-0.00042109	-0.00087992	-0.00064072	-9.8782e-05	-0.00010375
8.0121e-19	-5.1843e-20	-3.435e-18	-2.9849e-20	-1.1733e-18	9.3046e-19	3.5752e-19	3.6325e-19	2.2531e-20	-5.9907e-19	-3.0264e-20	1.8252e-18	1.741e-19	-7.5572e-20	-4.5658e-19	8.4589e-19	-1.1107e-18	1.5269e-18	6.1237e-19	-4.0165e-19	-1.2749e-18	-1.1238e-18	-4.7279e-19	-5.7133e-19	-1.3945e-19	-3.005e-19	-5.7446e-19	-2.1675e-19	1.517e-18	-2.3681e-19	-2.2602e-19	-5.1839e-19	-6.3686e-20	-2.5317e-19	-8.6591e-19	1.1563e-18	5.4127e-19	4.3577e-19	3.7141e-19	1.3339e-19	-1.1434e-18	2.6714e-18	-2.2981e-19	3.5349e-20	4.5253e-19	1.107e-19	4.6406e-19	-3.4478e-19	-9.8904e-19	1.0153e-19
-0.00058707	-0.00089243	-0.00088275	-0.00063001	-0.00061084	-0.00063959	-0.00098012	-0.00070011	-0.00077795	-0.00082137	-0.00079975	-0.00047051	-0.00070306	-0.00090286	-0.00058802	-0.00032458	-0.00021749	-0.00054544	-0.00035148	-0.00030897	-0.00036722	-0.00070217	-0.00059636	-0.00048927	-0.00038417	-0.00048271	-0.00041556	-0.00028373	-0.00082613	-0.00088338	-0.00084637	-0.00058364	-0.00096042	-0.00060932	-0.00067639	-0.00093223	-0.00068449	-0.00082275	-0.00094682	-0.00081614	-0.00076352	-0.0010428	-0.00079964	-0.00071637	-0.00044557	-0.00061253	-0.00068743	-0.0006946	-0.00072775	-0.00084
-0.00010305	-0.00083381	-0.00045857	-0.00040729	-0.00010232	-9.2409e-05	-0.00010408	-0.00043368	-0.00050189	-0.00010609	-8.9271e-05	-0.00052532	-0.00088223	-0.00011691	-0.00011771	-0.00059446	-0.00092236	-6.9584e-05	-0.00010482	-0.00012809	-0.00011965	-9.283e-05	-0.00013043	-0.00062909	-0.0008367	-0.00042123	-0.00012146	-0.00048082	-0.00079803	-0.00051303	-0.00075067	-0.001213	-0.00049071	-0.0008535	-0.00086814	-0.00045503	-9.1248e-05	-0.001081	-0.00086878	-0.00086919	-0.00049285	-0.0011797	-0.00097818	-0.00056079	-0.00011053	-8.3618e-05	-0.00053021	-0.00047878	-0.00093962	-0.0009536
-0.00056573	-0.00073125	-0.00029025	-0.00095328	-0.0010769	-0.00093733	-0.00043856	-0.00079194	-0.00081175	-0.00050146	-0.0014338	-0.0007982	-0.00067493	3.8883e-19	-5.5294e-05	-6.6313e-05	-0.00036738	-9.4384e-05	-6.3833e-05	-7.9116e-05	-0.00041459	-9.0841e-05	-0.00049754	-6.4602e-05	5.5488e-19	-6.9085e-05	-6.8901e-05	-5.9601e-05	-0.0015134	-8.0828e-05	-0.00076162	-0.00037249	-0.0011354	-7.3883e-05	-0.00063759	-0.0015325	-0.00047587	-0.0014117	-0.00011161	-0.0015974	-8.7776e-05	-0.00054708	-0.00046292	-0.00095687	-0.0011637	-0.0010625	-8.1059e-05	-0.0012192	-0.0001028	-0.00055466
-0.0060407	-0.0078803	-0.0083163	-0.0084245	-0.0092196	-0.011407	-0.010697	-0.011645	-0.011094	-0.0068441	-0.012604	-0.010752	-0.010853	-0.0092656	-0.0053026	-0.0075184	-0.0085183	-0.0081466	-0.0069188	-0.0068276	-0.0071657	-0.0082178	-0.010204	-0.0083254	-0.0073463	-0.0043613	-0.0055996	-0.0058851	-0.0082652	-0.0052487	-0.0077658	-0.0070861	-0.0064248	-0.0057836	-0.0054569	-0.0091024	-0.0066045	-0.0071642	-0.0064148	-0.008719	-0.0069923	-0.0082328	-0.0072128	-0.0047595	-0.0094181	-0.0089191	-0.0067919	-0.0080133	-0.0098845	-0.0096999
4.276e-19	8.9954e-19	-1.4882e-18	-7.1937e-19	5.3276e-19	5.1845e-19	-6.2567e-19	-8.7238e-19	1.9471e-18	-5.1443e-19	6.9948e-19	2.0799e-18	-3.3655e-19	1.7244e-19	-9.489e-19	1.1765e-18	-5.7074e-20	-6.4949e-19	8.2628e-19	1.3655e-20	4.0752e-19	-1.0559e-18	-7.3058e-21	6.0752e-19	1.1956e-19	-1.2958e-19	-8.9723e-20	-7.9069e-19	-2.5098e-19	-4.3644e-19	3.8072e-19	-1.1187e-18	1.822e-19	-1.2054e-20	1.2674e-18	4.3151e-19	1.796e-19	4.4489e-19	-2.2246e-19	7.0117e-19	2.7233e-19	1.954e-18	6.2795e-19	-6.7325e-21	-9.3528e-21	-1.6734e-18	-2.2744e-19	2.2069e-19	-5.2911e-19	-8.5958e-19
-0.00099613	-0.0014791	-0.0015588	-0.0010016	-0.0013221	-0.0014029	-0.0013877	-0.0013225	-0.001314	-0.00071024	-0.00049498	-0.0013206	-0.0011873	-0.0021686	-0.001983	-0.00044157	-0.0011439	-0.00076692	-0.00042689	-0.001313	-0.0016058	-0.00011672	-0.0013401	-0.00071756	-0.00093106	-0.0014043	-0.0013334	-0.0020975	-0.0018495	-0.0018375	-0.0017661	-0.00040345	-0.00046794	-0.0013459	-0.0018068	-0.0016247	-0.00065049	-0.002925	-0.0021311	-0.0020822	-0.0014069	-0.001464	-0.0010144	-0.0015548	-0.0010202	-0.0008527	-0.0019792	-0.0014757	-0.0011322	-0.00095941
-1.352e-19	-8.3267e-19	-1.4432e-19	-8.0021e-19	7.6868e-19	-1.0066e-19	-4.1183e-20	5.6787e-19	-2.3054e-18	-1.5735e-19	2.8817e-19	2.2569e-19	1.0426e-18	1.1037e-19	-5.8466e-19	4.5547e-19	8.1055e-19	-1.3518e-18	-3.1889e-19	9.6807e-20	-2.0312e-18	8.3155e-19	3.1456e-19	-1.6912e-19	8.8985e-21	5.7039e-19	8.6773e-19	-1.625e-18	9.757e-19	-3.6269e-19	-6.305e-19	1.0675e-18	4.7452e-19	-7.6909e-19	-7.0695e-19	8.5131e-19	-8.7333e-19	-7.3242e-19	2.6201e-20	5.6373e-19	-3.284e-19	-5.6107e-19	4.1641e-20	-1.6657e-19	7.8122e-19	-1.5084e-18	2.0437e-19	1.3498e-20	-5.5555e-19	4.8023e-19
-0.000524	-0.00010913	-0.00062216	-0.00034078	-0.00037279	-0.00041715	-0.00041308	-0.00010448	-0.00042824	-0.00043725	-0.0004173	-0.00039551	-0.00038655	-0.00039795	-8.4241e-05	-0.00066954	-0.00044781	-0.00039046	-0.0004201	-0.0004236	-0.00074096	-0.00047649	-9.8388e-05	-0.00077957	-0.00010968	-0.00035448	-0.00096068	-0.00040928	-0.00073232	-0.00043719	-0.00059479	-0.0011945	-0.00041756	-9.6929e-05	-0.00041384	-0.00037645	-0.00078465	-0.00069959	-0.00044557	-0.00072536	-0.0007584	-0.00047025	-0.0006358	-0.0010731	-0.0004063	-0.00064437	-0.00072875	-0.00070223	-0.00065496	-0.00097338
-0.0025305	-0.0026436	-0.0023215	-0.0026786	-0.0027718	-0.0037375	-0.0029485	-0.0038356	-0.0030972	-0.0021466	-0.003981	-0.0035773	-0.0034598	-0.003266	-0.0040502	-0.0044833	-0.0029524	-0.0037465	-0.0031791	-0.0037367	-0.0034117	-0.0036389	-0.0032815	-0.0038556	-0.0029655	-0.0040863	-0.0038608	-0.0039047	-0.0030458	-0.0028702	-0.003673	-0.0034874	-0.0041139	-0.0029216	-0.0024935	-0.0030452	-0.0027702	-0.0031995	-0.0029931	-0.0031409	-0.0030299	-0.0036231	-0.0038553	-0.0028717	-0.0029501	-0.0033888	-0.0030115	-0.0034844	-0.0030649	-0.0026809
-0.00060092	-0.00076924	-0.0010636	-0.0007546	-0.00082162	-0.00066797	-0.0013595	-0.0010353	-0.00088286	-0.00094987	-0.00060324	-0.0011702	-0.0013832	-0.001178	-0.00057449	-0.00064224	-0.00029383	-0.00065751	-0.00080908	-0.00046348	-0.00048127	-0.00039769	-0.00070366	-0.00062757	-0.00048245	-0.00035598	-0.00059104	-0.00039066	-0.00060509	-0.00077094	-0.00050619	-0.00061973	-0.00024501	-0.00027508	-0.00036044	-0.00060131	-0.00025962	-0.00065112	-0.00066336	-0.00024687	-0.00036805	-0.00057515	-0.00033739	-0.00046715	-0.00064132	-0.00040095	-0.00077322	-0.00040693	-0.0003055	-0.00046184
-0.00055341	-0.00046546	-0.00082955	-0.00065288	-0.00042535	-0.00045147	-0.00070139	-0.00047163	-0.00051213	-0.00052528	-0.00083776	-0.00048	-0.00083807	-0.00034941	-0.00066174	-0.00029079	-0.00090918	-0.0012222	-0.00074348	-0.001162	-0.0015168	-0.0010283	-0.0015612	-0.0016329	-0.0013792	-0.0014878	-0.00076963	-0.0012559	-0.00067467	-0.001418	-0.00065387	-0.00097536	-0.00097238	-0.0008693	-0.00055037	-0.00084876	-0.00069751	-0.00080477	-0.00075597	-0.00048552	-0.00018366	-0.00034217	-0.0012191	-0.00069664	-0.000901	-0.0017133	-0.0012861	-0.0010997	-0.0014853	-0.00093167
-0.0037899	-0.0041366	-0.0053709	-0.005157	-0.0047977	-0.0061167	-0.0065189	-0.0045129	-0.0061875	-0.0052313	-0.0071717	-0.0057533	-0.0076299	-0.0045771	-0.0057281	-0.0055234	-0.0067641	-0.0057773	-0.0049527	-0.0058826	-0.0051005	-0.0051876	-0.0053091	-0.0049788	-0.0049855	-0.0061028	-0.0067121	-0.0046083	-0.0047401	-0.0052837	-0.006972	-0.004698	-0.0053893	-0.0055533	-0.0048738	-0.0058411	-0.0052714	-0.005064	-0.0055769	-0.0054322	-0.0054205	-0.0041777	-0.0040923	-0.0059627	-0.0065367	-0.0053877	-0.0053838	-0.0052477	-0.0043284	-0.0060638
-2.632e-20	1.618e-18	8.5692e-19	2.7614e-19	9.5311e-20	1.1519e-19	8.2679e-19	4.1478e-19	-5.6722e-19	-8.5534e-20	-9.8601e-19	-1.831e-18	-1.9997e-19	-9.0239e-19	-5.0718e-19	8.9247e-21	-6.7877e-19	1.6309e-18	-3.8352e-19	4.2282e-19	-1.4848e-18	-2.2221e-18	-4.4379e-19	1.8897e-18	3.223e-19	8.0241e-20	-5.5122e-20	5.475e-19	-3.0852e-19	7.1199e-19	6.1478e-19	1.4932e-19	5.5102e-19	3.7111e-20	-4.0771e-21	1.0795e-19	5.9384e-19	1.953e-18	-2.326e-19	-4.2442e-19	1.3228e-19	6.8784e-19	-1.4226e-19	3.1491e-19	-2.2093e-19	1.1859e-18	-5.7528e-19	-3.376e-19	-5.1685e-19	7.2265e-20
-0.0013329	-8.947e-05	-0.00089668	-0.00011255	-0.00056844	-0.00050655	-0.00055551	-0.00010902	-0.00051184	-0.00059669	-0.0011977	-0.00010774	-0.0013013	-0.00086817	-0.00013149	-0.00017903	-0.00010096	-0.00011187	-0.00012899	-0.00060144	-8.6598e-05	-0.0011818	-0.00069966	-0.00058656	-7.3114e-05	-7.3864e-05	-8.8151e-05	-7.4484e-05	-0.00012958	-0.0001127	-0.00057453	-8.128e-05	-9.4261e-05	-0.00012391	-0.0011268	-0.00058092	-8.5547e-05	-0.00065094	-0.00012988	-9.6705e-05	-0.00011666	-0.00014352	-6.8814e-05	-7.4807e-05	-0.00010145	-6.7966e-05	-7.138e-05	-0.0001072	-0.00012046	-8.5338e-05
-0.00086354	-0.0012496	-0.0010076	-0.00064216	-0.00027771	-0.00041697	-0.00058594	-0.0004883	-0.0005983	-0.00030688	-0.00074556	-0.00077461	-0.00049067	-0.0006205	-0.00093234	-0.00053791	-0.0004938	-0.00085306	-0.00065078	-0.0001016	-0.00045452	-0.00057084	-0.0010289	-0.00042039	-0.00046575	-0.00051723	-0.00068451	-0.00088333	-0.00073306	-0.00098394	-0.0010344	-0.00062183	-0.00057325	-0.00065391	-0.00089154	-0.00073695	-0.00080923	-0.001276	-0.00076908	-0.00082411	-0.00062827	-0.00063961	-0.00056899	-0.00059866	-0.00074027	-0.00037873	-0.00056481	-0.00099735	-0.00068194	-0.00047553
-0.00036583	-0.00070554	-0.00097472	-0.0003395	-0.0004632	-0.00065149	-0.00091068	-0.00024783	-0.00036223	-0.00047085	-0.0009019	-0.00064324	-0.00085529	-0.00085453	-0.00024328	-0.00021336	-0.00022866	-0.00063839	-0.00049822	-0.00022215	-0.00022331	-0.00011497	-0.00052193	-0.00022029	-0.00061322	-0.00042532	-0.00030871	-0.00045623	-0.00013212	-0.00036164	-0.00050434	-0.00038042	-0.00024351	-0.00024401	-0.00037535	-0.00025715	-0.00051678	-0.00056389	-0.00051958	-0.00044006	-0.00035642	-0.00075546	-0.0005918	-0.00061751	-0.00043109	-0.00041469	-0.00054958	-0.00045486	-0.00073457	-0.00035534
-0.0010546	-0.0012125	-0.00055857	-0.00032852	-0.00069812	-0.0003076	-0.00092035	-0.00071658	-0.00087281	-0.0010111	-0.00064038	-0.00038078	-0.0011635	-0.0013538	-0.00046499	-0.00072779	-0.00016258	-0.00014091	-0.00039572	-0.00038862	-0.00089809	-0.00035039	-0.00085113	-0.00066931	-0.00036869	-0.00034616	-0.0003679	-0.00035765	-0.00033846	-9.002e-05	-0.00014256	-0.00012198	-0.00011425	-0.00041924	-0.0007209	-0.00036023	-0.00037462	-0.00038298	-0.00081447	-0.00010125	-0.00010644	-0.00014871	-0.00012469	-0.00040359	-0.00062051	-0.00054002	-0.00035902	-0.0005599	-0.0008142	-0.00084665
-0.0007001	-0.00060765	-0.00042635	-0.00052791	-0.00041688	-0.00054908	-0.00057502	-0.00040202	-0.00058487	-0.00088341	-0.00056376	-0.00048076	-0.00067572	-0.0001283	-0.00012011	-0.00060891	-0.0007461	-0.0002974	-0.00046555	-0.00029106	-0.00079309	-0.00045451	-0.00041986	-0.00045669	-0.00073109	-0.00043179	-0.00045344	-0.00093189	-0.00096352	-0.0012784	-0.0011157	-0.00082021	-0.0012188	-0.00074118	-0.0011148	-0.0013788	-0.0012775	-0.0007411	-0.001228	-0.00076509	-0.0010474	-0.0015099	-0.00039069	-0.00073217	-0.00056277	-0.00024382	-0.0006953	-0.00052717	-0.000398	-0.00026696
-0.0015659	-0.00090702	-0.0014574	-0.0014684	-0.0066244	-0.0019868	-0.0020252	-0.0019285	-0.0022268	-0.0019066	-0.0017887	-0.0016514	-0.0043325	-0.0011424	-0.0028796	-0.0010464	-0.001336	-0.0058748	-0.0036873	-0.002021	-0.0036996	-0.0014071	-0.0042253	-0.00397	-0.0023815	-0.0031191	-0.0017402	-0.0011326	-0.0036587	-0.003178	-0.0032537	-0.0052135	-0.0012238	-0.0047696	-0.0012847	-0.0022075	-0.0030883	-0.0015794	-0.0002327	-0.0030912	-0.0040817	-0.00039499	-0.0039315	-0.0030248	-0.0023948	-0.0028944	-0.00096206	-0.0019338	-0.0014689	-0.0011467
-0.00071869	-0.00040975	-0.00084787	-0.00041064	-0.0010135	-0.00046879	-0.00090992	-0.00063554	-0.00043336	-0.00049631	-0.00085341	-0.00069953	-0.00052251	-4.6118e-05	-0.0010019	-0.00026539	-0.00066838	-0.00015444	-0.00013048	-0.0003236	-0.00010886	-8.6459e-05	-0.00010943	-0.00072247	-0.0004693	-0.00050615	-8.1172e-05	-7.171e-19	-0.00040901	-0.00011999	-0.00061507	-0.00030663	-0.00051439	-0.00011913	-0.00051218	-0.00025874	-0.00030532	-0.00011663	-0.00051448	-0.00051274	-0.00030027	-0.00033719	-0.00011699	-9.3355e-05	-0.00048254	-0.00028023	-0.00042584	-0.00060063	-0.00072585	-0.00063238
1.2325e-19	1.5115e-19	1.5052e-19	2.9575e-19	2.4943e-19	-1.4298e-18	4.7548e-19	-4.3812e-19	-1.2501e-19	3.7155e-19	-1.3278e-18	1.4949e-18	-7.2835e-20	-2.1745e-19	1.3646e-19	6.3926e-19	1.3233e-18	-8.2127e-19	-3.5286e-19	4.79e-19	8.0736e-19	-1.0474e-18	2.8501e-19	-5.5828e-19	9.0467e-19	2.5011e-19	5.7867e-19	-8.392e-20	8.1367e-19	-1.4814e-20	-6.4977e-19	3.2232e-19	-1.826e-18	-9.274e-20	-5.0856e-19	-4.3767e-19	3.8733e-19	-9.342e-19	-4.1615e-19	1.1595e-20	1.0989e-18	-1.8793e-19	-1.4337e-18	-1.1587e-18	-1.0258e-19	7.6178e-21	8.1146e-19	3.4315e-19	-5.621e-19	1.063e-18
-0.00062794	-0.0010786	-0.00044321	-0.0022376	-0.00071927	-0.0006904	-0.00049244	-0.00055247	-0.0013335	-0.00084434	-0.0012485	-0.00051179	-0.00052914	-0.0013303	-0.0015057	-0.0012905	-0.0013471	-0.00071335	-0.00068883	-0.0007122	-0.00099599	-0.0010534	-0.00090881	-0.00086569	-0.00082658	-0.00051376	-0.0010521	-0.0018353	-0.00089858	-0.0010146	-0.0013135	-0.0014067	-0.00090833	-0.00077221	-0.00052287	-0.0013031	-0.00050853	-0.00051478	-0.00047607	-0.0016698	-0.0015471	-0.0019252	-0.0015645	-0.00048698	-0.0016902	-0.0011309	-0.00049316	-0.0008486	-0.00114	-0.0015085
-0.00029941	-0.00014091	-0.00031347	-0.00014073	-0.0007293	-0.0006739	-0.00070759	-0.0010296	-0.0013614	-0.00074756	-0.00080308	-0.00037229	-0.00090124	-0.00012992	-0.00033143	-0.0003044	-0.00056119	-0.00018996	-0.00051747	-9.8087e-05	-0.00058582	-0.00069375	-0.00037081	-0.00073216	-0.00030652	-0.00027815	-0.00085669	-0.00046173	-0.00074512	-0.00079628	-0.00030439	-0.00089618	-0.00053225	-0.00051251	-0.00092256	-0.00068258	-0.0010183	-0.00085552	-0.00032428	-0.00034389	-0.00082309	-0.00078434	-0.0001065	-0.0005613	-0.00069079	-0.00053443	-0.00030726	-0.00051323	-0.00029286	-0.00078694
-0.00039286	-0.00069414	-0.00094184	-0.00014648	-0.00010329	-0.00010061	-0.00012621	-0.00080112	-0.0006988	-0.00040071	-0.00044472	-0.00012328	-0.00012411	-0.00045895	-0.00012887	-0.00017865	-0.00046206	-0.00011611	-0.00042303	-0.00012066	-0.00046826	-0.0005213	-9.7459e-05	-0.00047521	-9.179e-05	-0.00042628	-7.6344e-05	-8.3289e-05	-0.00047175	-0.00081807	-0.00042161	-0.00081839	-0.00079469	-0.00085555	-0.00044432	-0.00041716	-0.00044505	-0.00012642	-0.00044411	-0.00042736	-0.00043648	-0.00076294	-0.0004155	-0.00043501	-8.3214e-05	-0.00041496	-0.00040833	-0.00042222	-0.00038881	-9.0118e-05
-0.00045634	-9.0999e-05	-0.00085156	-0.00041971	-9.9048e-05	-9.4804e-05	-0.000118	-0.00086373	-0.00042544	-0.00011305	-0.00012348	-0.0004985	-0.00048988	-0.00051439	-0.0015986	-0.0018189	-0.00056255	-0.00054943	-0.0019877	-0.00012814	-9.2105e-05	-0.001153	-0.00053896	-0.00010391	-0.00060602	-0.00050148	-8.4379e-05	-7.9599e-05	-7.9331e-05	-7.7651e-05	-9.2068e-05	-9.482e-05	-8.0069e-05	-8.8299e-05	-0.00010782	-0.00011014	-8.2452e-05	-0.0012002	-0.0017664	-7.8569e-05	-0.00056706	-0.00097609	-6.97e-05	-7.2369e-05	-7.2059e-05	-7.1915e-05	-9.0518e-05	-0.00050678	-0.00055228	-0.00059407
-0.001267	-0.00096413	-0.001291	-0.0011284	-0.0010591	-0.0010727	-0.001787	-0.0011074	-0.00056864	-0.0011419	-0.001029	-0.0012837	-0.00057248	-0.00086144	-0.00061066	-0.00069282	-0.00049796	-0.00057529	-0.00067317	-0.00087829	-0.00070156	-0.0011099	-0.000865	-0.00094802	-0.00086903	-0.00051674	-0.00078172	-0.00053102	-0.00053602	-0.00062345	-0.00055216	-0.00041868	-0.00057416	-0.00084406	-0.00064955	-0.0010303	-0.00045658	-0.00093257	-0.00096554	-0.0004221	-0.00045777	-0.00096884	-0.00062721	-0.00059297	-0.0009302	-0.00040227	-0.00053717	-0.00069421	-0.00076596	-0.00057298
-0.00046033	-0.0007488	-0.0014819	-0.00052396	-0.00032975	-0.00094731	-0.00058726	-0.0009559	-0.0014206	-0.0011994	-0.0012398	-0.0010394	-0.0010394	-0.0012101	-0.0007628	-0.00082171	-0.0012597	-0.0019483	-0.00065767	-0.0018634	-0.0012418	-0.0017536	-0.0023816	-0.0014331	-0.0014002	-0.0014103	-0.0013814	-0.00097531	-0.00036957	-0.0012783	-0.00061191	-0.00093148	-0.0005782	-0.00037664	-0.0010936	-0.00086963	-0.0006649	-0.00017896	-0.0005971	-0.00039484	-0.001059	-0.0014621	-0.0010373	-0.0018668	-0.0015046	-0.0014565	-0.0010736	-0.00093019	-0.0010306	-0.00085216
3.8007e-19	-2.4353e-19	-8.5968e-19	3.9852e-19	5.8563e-19	-1.2987e-18	-2.0503e-19	1.2037e-18	1.6942e-18	-2.0414e-19	-1.2718e-18	-1.4692e-19	-6.7423e-19	-5.495e-19	-5.4775e-19	-9.8128e-19	4.8588e-19	-9.796e-19	-1.5178e-18	-5.9369e-19	-7.6709e-19	-1.1739e-18	2.0883e-19	7.7004e-19	8.3501e-20	-2.2902e-19	4.6793e-19	-1.5492e-18	1.2287e-18	-1.4187e-19	-7.7452e-19	-6.468e-19	2.589e-18	-7.2973e-19	-2.2503e-18	6.0727e-19	-8.463e-19	-9.7133e-19	-1.7017e-18	-1.7702e-19	-9.3712e-19	-4.7144e-19	-1.0106e-18	6.045e-19	9.1972e-19	7.0898e-19	-8.5376e-20	3.4302e-19	-3.0869e-20	-3.7811e-19
-0.00057568	-0.00034033	-0.00036348	-0.00074387	-0.00048038	-0.00056082	-0.00070812	-0.00069175	-0.00063488	-0.00061187	-0.00039457	-0.00065948	-0.00034282	-0.00093272	-0.00098272	-0.00069757	-0.0005129	-0.00018504	-0.00053936	-0.00060598	-0.0014121	-0.00042683	-0.00069556	-0.0014941	-0.0010052	-0.00069804	-0.0010905	-0.0010345	-0.00079372	-0.0010157	-0.0011394	-0.00098374	-0.0013492	-0.00126	-0.00097886	-0.00053617	-0.0010519	-0.00081414	-0.00091662	-0.0011229	-0.0020683	-0.00018309	-0.00069398	-0.0007723	-0.00070915	-0.00082622	-0.00055776	-0.00053183	-0.0010235	-0.00073985
-7.4341e-19	-3.8322e-19	2.0175e-18	-1.5227e-19	1.0513e-18	8.0959e-19	2.5035e-19	-4.6257e-19	1.214e-18	4.3986e-19	4.512e-19	2.8152e-18	4.3871e-20	4.5131e-20	-1.7219e-19	-4.4344e-19	6.2907e-19	2.0531e-20	-3.46e-19	-4.2676e-19	3.8517e-19	-6.423e-19	5.4061e-19	3.688e-19	7.2634e-19	6.5413e-19	-1.3454e-18	1.4328e-18	6.3798e-20	-1.0784e-19	-2.6147e-19	-1.4325e-19	-1.0522e-18	1.4079e-19	-6.154e-19	-1.5614e-18	1.6754e-21	7.738e-19	5.7335e-19	-2.8846e-19	-1.2144e-19	-4.04e-19	-1.3182e-18	-5.5331e-19	1.2752e-18	-1.8419e-18	3.0378e-19	1.1265e-18	3.2604e-19	2.7169e-19
-0.00043853	-0.00057035	-0.00061149	-0.00064927	-0.00034447	-0.0008139	-0.00097105	-0.0005172	-0.00051017	-0.00065107	-0.00036634	-0.00038014	-0.00075034	-0.00089146	-0.0007616	-0.0002842	-0.00029713	-0.00030979	-0.00066829	-0.00075223	-0.00039658	-0.0003838	-0.00025377	-0.00052614	-0.00044601	-0.00035708	-0.00022914	-0.00037771	-0.00060086	-0.0003834	-0.00036222	-0.0007872	-0.00052606	-0.00058817	-0.00035907	-0.00039565	-0.00067195	-0.00087067	-0.00038244	-0.00036126	-0.00055331	-0.0006035	-0.00022379	-0.00023847	-0.00038217	-0.00036332	-0.00027717	-0.00043538	-0.00020714	-0.00024906
-0.00082868	-0.0010441	-0.00067072	-0.00051535	-0.00097055	-0.00041239	-0.00053903	-0.00067451	-0.00039817	-0.00071348	-0.00061708	-0.00070921	-0.0008557	-0.00062762	-0.00066861	-0.00099614	-0.0008927	-0.0007573	-0.0010548	-0.00051832	-0.00054961	-0.00042323	-0.0011987	-0.00073004	-0.0007495	-0.0002895	-0.0007162	-0.0011191	-0.00074481	-0.0006408	-0.00061916	-0.00040078	-0.00048024	-0.00092173	-0.00090049	-0.00059171	-0.0005832	-0.00067433	-0.0007127	-0.00049817	-0.00069871	-0.00069021	-0.00046996	-0.00063629	-0.00058298	-0.0007772	-0.00066318	-0.0012315	-0.00047478	-0.00094695
-0.010756	-0.012901	-0.013681	-0.013505	-0.010241	-0.013963	-0.012039	-0.015544	-0.013933	-0.012944	-0.016669	-0.014058	-0.012285	-0.014618	-0.012801	-0.010354	-0.0098719	-0.0096339	-0.01135	-0.013619	-0.0113	-0.015392	-0.015418	-0.015938	-0.012573	-0.014867	-0.012712	-0.013169	-0.015284	-0.012664	-0.016657	-0.015233	-0.015701	-0.015165	-0.013537	-0.013848	-0.013099	-0.013609	-0.0099749	-0.016139	-0.013777	-0.014125	-0.013029	-0.014755	-0.015184	-0.014986	-0.014348	-0.012257	-0.014519	-0.014792
-0.00065614	-0.00070707	-0.00055119	-0.00050992	-0.00052553	-0.00063149	-0.00076024	-0.00069179	-0.00080358	-0.00080844	-0.00076935	-0.00073637	-0.00064107	-0.0004339	-0.00072766	-0.00061498	-0.00064027	-0.0007446	-0.00070111	-0.0008109	-0.00076487	-0.00062942	-0.00062604	-0.000368	-0.00066181	-0.000588	-0.00052114	-0.00071878	-0.00046422	-0.00076959	-0.0010144	-0.00082019	-0.0008272	-0.00087738	-0.00059543	-0.00061683	-0.000742	-0.00081095	-0.00065907	-0.00069547	-0.0007805	-0.00071467	-5.2401e-20	-4.7997e-19	-0.00098836	-0.00034628	-0.00074835	-0.00082586	-0.00077305	-0.00049402
-0.00045377	-0.00012044	-0.0010302	-0.001152	-0.00096335	-8.5965e-05	-0.00056156	-0.00052126	-0.00059252	-0.00054884	-0.00061964	-0.0011069	-0.00055601	-0.00012644	-0.00012787	-0.00011217	-8.7855e-05	-9.6957e-05	-9.251e-05	-0.00067934	-0.00011034	-0.00011559	-0.000112	-0.00012496	-9.9634e-05	-7.939e-05	-0.0012028	-8.3704e-05	-0.00012356	-0.00011939	-0.00012744	-0.00054111	-0.00058091	-0.00051676	-0.00014843	-0.00012885	-9.5207e-05	-0.00010643	-0.00061724	-9.7117e-05	-0.00056811	-0.00010829	-7.9391e-05	-0.00059129	-0.0005799	-0.00049258	-0.00085322	-0.0005178	-0.00055284	-9.0516e-05
-3.5034e-19	4.1219e-19	-1.5572e-18	-2.3751e-19	1.2847e-19	-2.5275e-20	-3.6666e-22	5.8432e-19	8.9556e-21	-1.3667e-19	9.5747e-19	9.7173e-19	4.7387e-19	-6.5962e-19	9.3575e-19	-5.8075e-19	1.4463e-18	-1.309e-19	3.5765e-19	-6.4551e-19	-1.8008e-18	-2.0178e-19	1.7751e-20	-2.7293e-19	3.9698e-19	-4.338e-19	9.5789e-19	1.2068e-19	-1.3885e-18	-2.9492e-19	1.7934e-19	4.9485e-19	2.4035e-20	2.0236e-19	1.5087e-18	-9.0664e-19	3.9911e-19	2.0382e-19	-1.264e-19	7.2015e-19	4.3051e-19	1.5864e-19	4.2917e-19	7.6598e-19	5.0146e-19	-3.281e-19	-4.7509e-19	-3.5387e-19	-3.6607e-19	-8.8047e-19
-0.009198	-0.009937	-0.012076	-0.010855	-0.011598	-0.011148	-0.011342	-0.011047	-0.010828	-0.01418	-0.012219	-0.013078	-0.012916	-0.013782	-0.014608	-0.013047	-0.0076463	-0.010856	-0.012633	-0.013583	-0.013086	-0.014556	-0.012456	-0.012916	-0.011443	-0.011491	-0.015528	-0.010094	-0.014365	-0.010041	-0.010116	-0.010365	-0.011327	-0.01477	-0.012302	-0.012316	-0.0076937	-0.0085672	-0.0094361	-0.010795	-0.011037	-0.013486	-0.0083722	-0.010226	-0.01068	-0.012448	-0.010907	-0.012626	-0.0093475	-0.012847
-0.0029217	-0.0025924	-0.0029216	-0.0043155	-0.0023019	-0.0027798	-0.0040883	-0.0054518	-0.0057098	-0.0027692	-0.0068338	-0.0069222	-0.0036436	-0.0044192	-0.0022421	-0.0072153	-0.0037962	-0.0065772	-0.0073086	-0.0061057	-0.001301	-0.0036613	-0.0038965	-0.003327	-0.0053068	-0.0031354	-0.0032773	-0.0059645	-0.0036171	-0.0042868	-0.0019624	-0.0062904	-0.0042156	-0.002144	-0.0045444	-0.0031623	-0.0031108	-0.0019383	-0.0030004	-0.0045042	-0.0031798	-0.0046779	-0.0036663	-0.00045261	-0.0027954	-0.0025788	-0.0040842	-0.0056548	-0.0064942	-0.0015258
-0.00052353	-0.00075811	-0.0007988	-0.00040135	-0.00045672	-0.00055157	-0.00056025	-0.00047607	-0.00083571	-0.00049269	-0.00067509	-0.00070315	-0.00059097	-0.00051541	-0.00040619	-0.00053325	-0.00039186	-0.00039806	-0.00042621	-0.00066014	-0.00031892	-0.0003073	-0.00046081	-0.00032756	-0.00037475	-0.00020679	-0.00028104	-0.00032061	-0.00029878	-0.00059511	-0.00052693	-0.00056068	-0.00029521	-0.0002852	-0.00027737	-0.00028116	-0.00029692	-0.00021917	-0.00029175	-0.00027412	-0.00031086	-0.00046087	-0.00043558	-0.00026893	-0.00027965	-0.00032949	-0.00058807	-0.00049975	-0.00018406	-0.00081802
-0.00069423	-0.0011736	-0.00076579	-0.00087604	-0.00057394	-0.0011541	-0.00069644	-0.00066399	-0.00083384	-0.00094064	-0.0008917	-0.00056795	-0.0006061	-0.0005866	-0.00060867	-0.00067501	-0.0009738	-0.0009139	-0.00079468	-0.0012149	-0.00091677	-0.00078335	-0.0008249	-0.00065157	-0.001171	-0.00096026	-0.00061894	-0.00085515	-0.0012795	-0.0012316	-0.00082421	-0.0012371	-0.0013778	-0.0011443	-0.0012183	-0.00089242	-0.00096649	-0.0011728	-0.0011095	-0.00059781	-0.0013181	-0.0015418	-0.0010307	-0.0011295	-0.00072405	-0.00093258	-0.0012412	-0.0011873	-0.0012942	-0.0010093
-8.7178e-05	-6.9051e-05	-7.8661e-05	-5.8841e-05	-7.8339e-05	-9.163e-05	-8.0888e-05	-6.0529e-05	-0.00011527	-3.809e-05	-7.4045e-05	-9.6158e-05	-8.1539e-05	-7.4695e-05	-7.7551e-05	-8.8204e-05	-9.7882e-05	-0.00013946	-9.2742e-05	-9.2182e-05	-8.7955e-05	-6.6529e-05	-6.5891e-05	-7.1883e-05	-7.5799e-05	-6.7864e-05	-7.4732e-05	-8.918e-05	-7.9748e-05	-9.9423e-05	-8.5246e-05	-7.6813e-05	-7.2316e-05	-7.6567e-05	-0.00010561	-8.7514e-05	-8.4033e-05	-8.2737e-05	-8.194e-05	-8.69e-05	-9.2113e-05	-8.6014e-05	-8.3818e-05	-6.9296e-05	-9.3389e-05	-8.238e-05	-8.1787e-05	-8.4699e-05	-7.2625e-05	-8.94e-05
-0.00040789	-0.00033559	-0.00046523	-0.00028423	-0.00065093	-0.00052158	-0.00033144	-0.00092112	-0.00033048	-0.00032354	-9.2727e-05	-0.00034114	-0.00055462	-0.0003026	-0.00059968	-0.00057156	-0.00072032	-0.00061061	-0.00075162	-0.00039112	-0.00063457	-0.00061743	-0.00052851	-0.00033696	-0.00060543	-0.00053021	-0.00033153	-7.9095e-05	-0.0013219	-0.00062667	-0.00053901	-0.00032673	-7.6859e-05	-0.00033308	-0.00050917	-6.9402e-05	-0.00062339	-0.00057028	-0.00035416	-0.0007628	-0.00052163	-0.00064708	-0.001108	-0.00044213	-0.00060598	-0.00057323	-8.6723e-05	-0.00010956	-0.00052468	-0.0011977
-0.021215	-6.5715e-19	1.1482e-18	-7.246e-19	7.7798e-19	-7.2483e-20	1.5589e-19	1.5679e-19	4.5636e-19	-2.316e-19	-2.8246e-18	-8.7775e-19	9.9179e-19	-3.8408e-19	-8.3943e-19	-6.9498e-19	-6.5984e-19	9.2552e-19	-4.985e-19	-2.2317e-19	-2.9576e-18	-2.1076e-18	3.0366e-20	-4.7545e-19	-2.9738e-19	-4.4493e-20	6.8322e-20	-9.1765e-19	-8.4151e-19	-1.5426e-18	-1.0087e-18	-1.5687e-19	4.3078e-19	-4.076e-19	1.5755e-18	4.3248e-19	1.8334e-19	-8.2889e-19	6.0164e-19	7.4553e-19	-8.7542e-19	2.3039e-18	-2.5107e-19	4.7611e-19	1.065e-18	2.87e-19	4.9223e-19	-6.463e-19	5.5935e-19	-1.2022e-18
-0.00039233	-0.00050736	-0.00042681	-0.00041414	-0.00069596	-0.00041112	-0.00045497	-0.00077587	-0.00081935	-0.00073898	-0.00012281	-0.0014254	-0.00044726	-0.0007063	-0.00094472	-0.0005071	-0.00057067	-0.00041599	-0.00082842	-0.00047542	-0.00055637	-9.9791e-05	-7.4414e-05	-0.00086624	-0.00085232	-0.00080423	-0.00075375	-0.00011422	-0.0012756	-0.0010131	-0.00053848	-0.0008822	-0.0011259	-0.00054474	-0.00010802	-0.00013542	-0.00070013	-0.00051663	-0.00088348	-0.00095609	-0.00097729	-0.0012242	-8.5322e-05	-0.00010871	-0.00042093	-0.00036139	-0.00060763	-0.00084975	-0.00041388	-0.0004372
-0.00020921	-0.00045142	-0.00038091	-0.000506	-0.00041006	-0.00041041	-0.00050455	-0.00045659	-0.00024378	-0.00033985	-0.00024946	-0.00045475	-0.00037967	-0.00013109	-0.00093758	-0.00082678	-0.0008995	-0.0010212	-0.00097898	-0.00093055	-0.00090124	-0.00063274	-0.00059518	-0.00054406	-0.00062375	-0.00058489	-0.00049899	-0.00089384	-0.00043283	-0.0002427	-0.00093651	-0.00055953	-0.00052935	-0.00025221	-0.00056971	-0.00073017	-0.00023689	-0.00050327	-0.00055309	-0.00042184	-0.00059715	-0.00047713	-0.00060256	-0.00066297	-0.00043744	-0.00076113	-0.00072145	-0.00073011	-0.00053893	-0.00045184
-0.00022789	-0.0003884	-0.00097329	-0.00068706	-0.00085617	-0.00055266	-0.00080177	-0.00046073	-0.00041468	-0.00042356	-0.00070377	-0.00039132	-0.00032135	-0.00052876	-0.00062692	-0.00038742	-0.00041913	-0.00063978	-0.00070402	-0.00036351	-0.0002585	-0.00080385	-0.00039697	-0.00026892	-0.00068723	-0.00062591	-0.00037895	-0.0003574	-0.00080901	-0.00057731	-0.00054823	-0.00053234	-0.00043889	-0.00090195	-0.00059127	-0.00076122	-0.001064	-0.00028692	-0.00081333	-0.00083671	-0.00057765	-0.00078816	-0.00024339	-0.00074078	-0.00072539	-0.00035422	-0.00037357	-0.00053789	-0.00085881	-0.00025814
-0.00053404	-0.00088176	-0.00083807	-0.00058891	-0.00067493	-0.00030544	-0.00068273	-0.00068438	-0.000711	-0.00035247	-0.00053264	-0.00032152	-0.00061407	-0.00047099	-0.001442	-0.00091199	-0.001224	-0.001182	-0.0012261	-0.0015219	-0.00093523	-0.0015782	-0.0010905	-0.00069797	-0.00089295	-0.00047088	-0.00057708	-0.00096092	-0.00036101	-0.00037335	-0.00056758	-0.0014563	-0.00038074	-0.00076416	-0.00056626	-0.00014504	-0.00013199	-0.00051736	-0.00074975	-0.00092571	-0.00097177	-0.0011082	-0.00069915	-0.00076186	-0.00095189	-0.00064255	-0.00077594	-0.0012697	-0.0006741	-0.0010747
-0.00093802	-0.00073555	-0.00060772	-0.0010521	-0.00083483	-0.00089801	-0.00062239	-0.00046871	-0.00064896	-0.00056831	-0.00081064	-0.00097308	-0.00063718	-0.00084653	-0.00045008	-0.00040478	-0.00046461	-0.00071909	-0.00068345	-0.00080352	-0.00077897	-0.00075037	-0.00074769	-0.00051661	-0.00065221	-0.00024535	-0.00027639	-0.0004034	-0.00043873	-0.0010674	-0.00074557	-0.00091892	-0.00045549	-0.00033708	-0.00082041	-0.00029831	-0.00047005	-0.00079956	-0.00075911	-0.00072623	-0.00053446	-0.00098424	-0.00057045	-0.00048556	-0.00017255	-0.00059652	-0.00027798	-0.00030709	-0.00013059	-0.00014177
-0.00071359	-0.0016965	-0.0012913	-0.00017435	-0.00023649	-0.00022277	-0.00013686	-0.0010177	-0.0039305	-0.0010623	-0.00010682	-0.0029856	-0.0018562	-0.0013561	-0.0016905	-0.0040328	-0.0018068	-0.00089603	-0.0016235	-0.0027734	-0.0018369	-0.0019045	-0.0023904	-0.0015447	-0.0040313	-0.0029467	-0.00094374	-0.0015526	-0.0011275	-0.0019261	-0.0010579	-0.0015372	-0.002558	-0.00073209	-0.00017157	-0.00015125	-0.00016116	-0.0035565	-0.000168	-0.00022612	-0.0012458	-0.0016734	-0.00085765	-0.0021436	-0.0019757	-0.00086433	-0.0015983	-0.004184	-0.0027642	-0.0015387
-0.00046523	-0.00049198	-0.00070749	-0.00034735	-0.0004472	-0.00044807	-0.0010928	-0.00083304	-0.00081513	-0.00049752	-0.00084019	-0.0003805	-0.00099534	-0.00052821	-0.00061921	-0.00092768	-0.001294	-0.00096792	-0.0010499	-0.00094124	-0.00063002	-0.00057046	-0.00079787	-0.00025235	-0.00026835	-0.00089007	-0.00058238	-0.00076184	-0.00083185	-0.0013373	-0.00069371	-0.00099035	-0.00090258	-0.00054178	-0.0009362	-0.00082647	-0.0008093	-0.00047324	-0.00084006	-0.00070762	-0.00089011	-0.0012662	-0.00038381	-0.00061398	-0.00083913	-0.00092975	-0.00037276	-0.00038671	-0.00045552	-0.00064629
0.90767	0.96244	0.96202	0.94583	0.96009	0.96261	0.96655	0.97939	0.98131	0.98291	0.98254	0.97727	0.97746	0.97439	0.99049	0.96631	0.95607	0.9435	0.96154	0.97478	0.97762	0.98652	0.98523	0.98469	0.97775	0.98356	0.97272	0.97883	0.98159	0.98476	0.97873	0.97866	0.99262	0.99027	0.98979	0.98551	0.98971	0.98615	0.98405	0.98816	0.98699	0.98711	0.97337	0.98586	0.98311	0.97282	0.97834	0.97123	0.95616	0.98102
-0.00058702	-0.0011592	-0.00065976	-0.0017433	-0.00053665	-0.00053447	-0.0006633	-9.8731e-05	-0.00090469	-0.0010617	-0.00092192	-0.00052055	-0.0012481	-0.0015616	-0.0007497	-0.00078459	-0.00012484	-0.00081461	-0.0007128	-0.00058264	-0.00014604	-0.00072628	-0.00062123	-0.00071598	-0.0010738	-0.00060413	-8.8186e-05	-0.00072578	-7.7436e-05	-0.00010751	-7.6901e-05	-9.4558e-05	-8.8221e-05	-0.00010605	-7.4895e-05	-0.00012274	-7.1112e-05	-7.6177e-05	-0.00068088	-7.6321e-05	-0.00068432	-0.00066448	-0.00069369	-8.9614e-05	-9.084e-05	-0.00011492	-9.4193e-05	-0.0007236	-0.00012675	-8.8054e-05
-0.00031568	-0.00035207	-0.00033922	-0.0004733	-0.00036288	-0.00036595	-0.00055755	-0.0004743	-0.0004397	-0.00057776	-0.00022955	-0.00024407	-0.0005655	-0.00024472	-0.00048051	-0.00051368	-0.00058092	-0.00041614	-0.00046738	-0.00056592	-0.00080987	-0.000585	-0.0006622	-0.00072206	-0.00060864	-0.00068258	-0.00049428	-0.00068594	-0.0006922	-0.000559	-0.00077076	-0.00070508	-0.0004793	-0.00053321	-0.00038364	-0.00073701	-0.00061454	-0.00069757	-0.00088467	-0.00043752	-0.00068913	-0.00047769	-0.00038282	-0.00028409	-0.00045645	-0.00052126	-0.00087704	-0.0010077	-0.00068375	-0.00088259
-0.0090012	-0.012431	-0.010722	-0.010258	-0.010621	-0.012062	-0.012053	-0.012691	-0.013344	-0.012565	-0.014179	-0.012909	-0.013479	-0.014499	-0.013671	-0.011887	-0.011906	-0.0092689	-0.011214	-0.012809	-0.01101	-0.012459	-0.013153	-0.014521	-0.013933	-0.01428	-0.012189	-0.009611	-0.012568	-0.012545	-0.01387	-0.01334	-0.012804	-0.013292	-0.013342	-0.014484	-0.014987	-0.012352	-0.010737	-0.013534	-0.016167	-0.010881	-0.012859	-0.013022	-0.012146	-0.012332	-0.010936	-0.009595	-0.0095937	-0.012139
-0.00063357	-0.00097473	-0.0013874	-0.0012854	-0.00044333	-0.0011996	-0.00074506	-0.00090972	-0.0008961	-0.0010429	-0.0015918	-0.0013264	-0.002074	-0.0010605	-0.0016209	-0.0011951	-0.00075216	-0.0017367	-0.00053862	-0.00088386	-0.00080007	-0.0012334	-0.00086315	-0.00062294	-0.0018855	-0.00047783	-0.00071791	-0.00096531	-0.00041537	-0.00050848	-0.00088584	-0.00046715	-0.0017319	-0.00047846	-0.0013808	-0.0010382	-0.0011522	-0.001394	-0.00080548	-0.00091444	-0.00049832	-0.00097345	-0.0014817	-0.0013195	-0.0020883	-0.0009017	-0.0023456	-0.0028136	-0.0020631	-0.0017822
-0.00079501	-0.00079008	-0.0007728	-0.00069008	-0.00084075	-0.00075646	-0.00040069	-0.0004165	-0.00052753	-0.00026354	-0.00052176	-0.00076872	-0.00054553	-0.0005189	-0.00067753	-0.00052955	-0.0006192	-0.00045966	-0.0011416	-0.0006271	-0.0012291	-0.00088133	-0.00050326	-0.00068987	-0.0010866	-0.00073293	-0.00054837	-0.00056885	-0.0011238	-0.00079449	-0.00052381	-0.00095997	-0.0015401	-0.00055409	-0.00022048	-0.00080792	-0.00052976	-0.0003762	-0.00055901	-0.00066768	-0.00082099	-0.00083371	-0.0008579	-0.0011497	-0.00084684	-0.00060232	-0.00037397	-0.00090579	-0.00080597	-0.0006931
-0.0013741	-0.00071628	-0.0011286	-0.0006554	-0.00012792	-0.00012237	-0.00057423	-0.0001376	-0.00072108	-0.00012262	-0.0006878	-0.00012878	-0.00013139	-0.0011323	-0.00012352	-0.0001122	-0.0012186	-0.0012421	-0.00134	-0.00063154	-0.00010218	-0.00014906	-0.00013398	-0.00010566	-0.00013421	-0.00015225	-0.0004118	-0.00010947	-0.0010774	-0.0019624	-0.00057152	-0.00011227	-0.00060168	-0.0011484	-0.000644	-0.0019022	-0.00011165	-0.0005753	-0.0015495	-0.00070264	-0.00011527	-9.3574e-05	-0.00090798	-0.001752	-0.00089654	-0.0012989	-0.00046279	-0.00053466	-0.0011567	-0.00087028
-0.011564	-0.015583	-0.015049	-0.015546	-0.016524	-0.015655	-0.016276	-0.017167	-0.017967	-0.016788	-0.017749	-0.017438	-0.018372	-0.017235	-0.020061	-0.017319	-0.01551	-0.014741	-0.016401	-0.017241	-0.017251	-0.017839	-0.018509	-0.019173	-0.018115	-0.020759	-0.016848	-0.018145	-0.017483	-0.017807	-0.017669	-0.016646	-0.019346	-0.017816	-0.019838	-0.018222	-0.01976	-0.017874	-0.016902	-0.017581	-0.018075	-0.018431	-0.016188	-0.016728	-0.017126	-0.016634	-0.016641	-0.017439	-0.014043	-0.016494
-0.0010852	-0.00093556	-0.00061032	-0.0007372	-0.00054736	-0.0011141	-0.00086065	-0.00073752	-0.00052522	-0.00094312	-0.00040391	-0.00073041	-0.00094977	-0.00066257	-0.0007922	-0.00060335	-0.00061272	-0.0011801	-0.00072823	-0.00077166	-0.00094954	-0.0013432	-0.0011479	-0.00085127	-0.00082138	-0.0014785	-0.0014993	-0.0011474	-0.00082094	-0.00054093	-0.00046866	-0.0005289	-0.00038156	-0.00057581	-0.00067248	-0.00066146	-0.000817	-0.00045376	-0.00076063	-0.00069304	-0.00085046	-0.00053221	-0.00052431	-0.00060872	-0.00059408	-0.00070552	-0.00080791	-0.00046953	-0.00053319	-0.00069306
-0.0025833	-0.0020599	-0.0015665	-0.001829	-0.0016843	-0.0019102	-0.001211	-0.0037164	-0.0019927	-0.0024415	-0.0035397	-0.0020019	-0.0024647	-0.0021828	-0.0010725	-0.0017272	-0.00189	-0.0020493	-0.0013914	-0.0013818	-0.0014459	-0.0012872	-0.0016399	-0.0025807	-0.0016683	-0.0016799	-0.0018548	-0.0012251	-0.0013676	-0.0015479	-0.0015933	-0.0015833	-0.0018869	-0.0018814	-0.00139	-0.001699	-0.0014701	-0.0024434	-0.0029698	-0.0012519	-0.0019972	-0.0015407	-0.0015573	-0.001624	-0.0020522	-0.002016	-0.0017942	-0.0026025	-0.0017874	-0.0016286
-0.0009635	-0.0012915	-0.0015325	-0.0011334	-0.0012436	-0.0016995	-0.0018114	-0.0013269	-0.0017833	-0.0014395	-0.0021544	-0.0010658	-0.0011353	-0.00060704	-0.00070034	-0.0011544	-0.001157	-0.0011751	-0.00099045	-0.00093115	-0.00041088	-0.0011971	-0.00078415	-0.0012699	-0.00081022	-0.0015036	-0.0008937	-0.00036812	-0.0011284	-0.001914	-0.00071524	-0.001756	-0.0011123	-0.0010216	-0.00082567	-0.0016082	-0.0019291	-0.0016976	-0.0014976	-0.00050002	-0.0021635	-0.0014839	-0.001472	-0.00058999	-0.0010099	-0.0009205	-0.00097677	-0.0010489	-0.00071293	-0.00081771
-0.00036077	-0.00049662	-0.00012684	-0.00014073	-0.00045912	-0.00019231	-0.00037806	-0.00089979	-0.00087565	-0.00045954	-0.00050246	-0.00010437	-0.00048758	-8.9664e-05	-0.0001208	3.748e-19	-0.00058558	-0.00046803	-0.00037872	-0.00016618	-9.677e-05	-0.0014805	-0.0010154	-0.00087304	-0.00086241	-0.00097797	-8.7766e-05	-9.0595e-19	-0.000539	-0.00098862	-0.00012552	-0.0010149	-0.00041977	-0.00012613	-0.00016501	-0.0001266	-0.00067213	-0.00045429	-0.00044797	-0.00055199	-0.00090021	-0.00094973	-0.00042835	-0.0013443	-0.0014017	-0.00014736	-0.00087487	-0.00046624	-0.00048037	-0.00043214
-8.7134e-05	-0.00046035	-0.0010311	-0.0011169	-0.0011925	-0.0023801	-0.00056001	-0.0017796	-0.00060911	-0.0010991	-0.0012418	-0.0010383	-0.00051926	-0.00011776	-0.0012228	-0.00075061	-0.00091437	-0.00072395	-0.0009574	-0.00093343	-0.00050748	-0.00056169	-0.00064591	-0.00062408	-0.00062838	-0.0011265	-0.00050702	-0.00060149	-0.0010074	-0.0014187	-0.0010186	-0.0019869	-0.00069436	-0.0010987	-0.00010412	-0.00010586	-0.00068477	-0.00069311	-0.0012992	-0.0015207	-0.00072862	-0.00079011	-0.0017256	-9.1206e-05	-0.0010899	-0.00098303	-0.00011166	-0.00010621	-0.00071791	-0.00012724
-4.2998e-19	8.6204e-19	1.8095e-19	-2.876e-19	-6.7686e-19	-6.3821e-19	-2.937e-20	8.7634e-19	1.9573e-19	5.8538e-19	-1.3403e-18	-1.0407e-18	1.8091e-18	-4.6382e-19	4.4926e-19	2.4056e-19	-1.7228e-19	-9.3138e-19	7.6891e-19	-6.8035e-19	-2.4297e-18	1.1714e-18	-4.0808e-19	-1.0557e-18	6.4163e-20	4.5819e-20	-4.7013e-19	5.1805e-19	-6.6386e-19	4.2751e-19	9.9289e-19	4.8073e-19	-6.6536e-19	1.3964e-19	5.1091e-19	-1.8425e-19	-2.9251e-20	-8.9406e-19	1.3891e-19	-7.8619e-19	6.5935e-19	-3.3037e-19	-9.4225e-19	7.3848e-19	8.7303e-19	-4.4635e-19	-3.9214e-19	4.5135e-19	1.097e-18	1.5735e-18
-0.0006983	-0.00080746	-0.00071729	-0.00064092	-0.0007225	-0.00077673	-0.00089857	-0.00077037	-0.00080538	-0.00083422	-0.00074957	-0.0011025	-0.00052301	-0.00082084	-0.0013565	-0.0007934	-0.00072956	-0.0006877	-0.00063184	-0.00083771	-0.0011682	-0.0009003	-0.00060024	-0.00077933	-0.00060706	-0.00069252	-0.00061866	-0.0010122	-0.00063979	-0.00089953	-0.0010282	-0.00073131	-0.00070149	-0.00075404	-0.00070088	-0.001194	-0.00081712	-0.00072894	-0.00078745	-0.00091681	-0.00073648	-0.00089537	-0.0010022	-0.00096573	-0.00088492	-0.00098555	-0.00079936	-0.00085047	-0.00073055	-0.00092853
-0.015198	-0.017796	-0.019176	-0.01643	-0.019129	-0.01953	-0.017211	-0.019072	-0.019983	-0.02075	-0.020081	-0.018363	-0.019509	-0.020337	-0.021553	-0.020392	-0.019443	-0.016829	-0.018213	-0.021002	-0.019452	-0.019357	-0.020642	-0.020973	-0.01953	-0.020782	-0.017615	-0.019155	-0.018912	-0.017787	-0.019884	-0.018087	-0.018325	-0.019698	-0.020474	-0.019176	-0.0196	-0.019122	-0.018203	-0.020443	-0.020115	-0.018875	-0.017505	-0.018904	-0.023082	-0.021492	-0.021301	-0.021263	-0.018721	-0.021607
-0.0027102	-0.0041687	-0.002042	-0.0021502	-9.9427e-05	-0.0001021	-0.00080542	-0.0010329	-0.00010143	-9.8834e-05	-0.00093791	-0.00010055	-8.4124e-05	-0.00013244	-0.0017642	-0.00093561	-0.00075832	-0.00012349	-0.00091811	-7.3635e-05	-0.00090636	-0.00095967	-7.2633e-05	-9.5735e-05	-0.0016082	-8.9982e-05	-0.00010244	-0.00094114	-0.00080651	-0.00085104	-0.00082604	-8.6872e-05	-0.00010404	-0.00077327	-8.6238e-05	-0.00077133	-0.0015541	-8.5149e-05	-7.9495e-05	-0.00077665	-0.00093509	-0.00011218	-8.248e-05	-0.00071329	-0.00089646	-0.00068151	-8.6457e-05	-0.001127	-0.0011825	-0.00077452
-0.00012937	-9.2239e-05	-9.3861e-05	-0.00014232	-0.00063482	-0.0005059	-0.00098909	-0.00054546	-0.0015831	-0.00058871	-0.0010787	-0.00059029	-0.00056146	-0.00054555	-0.00084692	-7.6234e-05	-0.00061591	-0.00013329	-3.8592e-19	1.506e-19	-7.7926e-19	-3.2602e-19	-1.1541e-18	-1.1413e-18	-0.0005688	-0.00050778	-0.00090389	-0.00085022	-0.00092104	-0.00053543	-0.00097444	-0.0010752	-0.00095703	-0.0013223	-0.00096701	-0.00099621	-0.00069441	-0.00098673	-0.0010572	-0.00067684	-0.00095356	-0.00072234	-0.00055244	-0.0011496	-0.0013406	-0.0013394	-0.00044643	-0.00082641	-0.00047778	-0.00092464
3.987e-20	-4.5949e-19	-1.2865e-18	3.7783e-19	-8.0107e-19	-5.3024e-19	1.6976e-19	1.2789e-18	-1.8876e-18	3.1547e-19	-1.5776e-18	3.6283e-18	-1.553e-18	-1.2868e-18	-3.205e-19	-6.8514e-19	8.5764e-19	5.879e-19	7.9186e-19	3.4773e-19	-1.1413e-18	-5.8097e-19	-7.0647e-20	-1.012e-18	-7.2173e-21	3.7164e-19	2.4569e-19	2.0402e-20	-8.0983e-19	4.5762e-19	-1.0757e-19	-8.3664e-19	8.5289e-19	-2.1544e-19	-9.0939e-19	3.2922e-19	2.169e-19	7.9345e-19	1.9562e-19	-4.4629e-19	1.2632e-18	6.5946e-19	1.655e-19	4.3727e-19	-5.8294e-19	-1.1623e-18	1.2076e-19	7.698e-19	-5.0087e-19	-1.1319e-18
-0.0002029	-0.00061707	-0.00032942	-0.00031274	-0.00032762	-0.0004209	-0.00025552	-0.00055668	-0.00080021	-0.00038073	-0.00024493	-0.00026986	-0.00026842	-0.00012841	-0.00075172	-0.00070845	-0.00089702	-0.00033752	-0.0003746	-0.00050706	-0.00053156	-0.00038714	-0.00041121	-0.0004357	-0.00045629	-0.00036917	-0.00039059	-0.00051354	-0.00025799	-0.00037169	-0.00034194	-0.00048484	-0.00054285	-0.00040597	-0.00035683	-0.00038049	-0.00039844	-0.00023506	-0.00010955	-0.00089265	-0.00040375	-0.00042058	-0.00039529	-0.00022984	-0.00024741	-0.00048743	-0.00073311	-0.00037905	-0.00023191	-0.00049653
-0.0010486	-0.0012317	-0.0014221	-0.0023449	-0.0010275	-0.0011998	-0.0018259	-0.0015701	-0.0018975	-0.0016906	-0.0017921	-0.0012176	-0.0015143	-0.0019021	-0.0015983	-0.0017659	-0.0019008	-0.00096567	-0.0011809	-0.0011635	-0.0016674	-0.0014907	-0.0011383	-0.0012224	-0.0014113	-0.0014073	-0.0012633	-0.0011498	-0.00099082	-0.0014665	-0.0015164	-0.00099154	-0.0015269	-0.0013801	-0.0015449	-0.0011284	-0.0012756	-0.0013426	-0.0015695	-0.0011343	-0.001233	-0.0016542	-0.0018119	-0.0013401	-0.0018586	-0.0015386	-0.0011167	-0.0015938	-0.0019749	-0.0017015
-0.00069327	-0.00067611	-0.00076431	-0.00093878	-0.00067439	-0.00046365	-0.00074944	-0.00068602	-0.00074225	-0.0006218	-0.00048469	-0.00060347	-0.00043594	-0.001013	-0.00069815	-0.00043616	-0.00044626	-0.00048747	-0.00068738	-0.00061911	-0.00025182	-0.0007303	-0.00041525	-0.00065788	-0.00055036	-0.00059841	-0.00038705	-0.00066676	-0.00061892	-0.00052001	-0.0010861	-0.000685	-0.0011806	-0.00078204	-0.00066712	-0.0005637	-0.00033511	-0.0006107	-0.0009651	-0.00050788	-0.00077484	-0.0008968	-0.00073321	-0.0010022	-0.00074194	-0.00065754	-0.00048317	-0.00060621	-0.00074649	-0.0011201
-0.0065178	-0.006227	-0.0044408	-0.0048504	-0.0067559	-0.0045029	-0.0057765	-0.0035023	-0.0081155	-0.0054254	-0.0050939	-0.0081764	-0.0079463	-0.0068231	-0.0076571	-0.007281	-0.0050634	-0.0064637	-0.006892	-0.0061002	-0.0063382	-0.0055151	-0.0075646	-0.0058432	-0.0089747	-0.010156	-0.007551	-0.0042374	-0.0057755	-0.0053315	-0.0076506	-0.0069183	-0.0042257	-0.0061915	-0.006832	-0.0073092	-0.0076637	-0.0094884	-0.004236	-0.0045066	-0.0083172	-0.0061444	-0.0064969	-0.0063324	-0.0060275	-0.0037093	-0.0059353	-0.0033927	-0.0044256	-0.0072928
-0.0015961	-0.00018011	-0.00014778	-0.00024384	-0.0019609	-0.00013462	-0.00021501	-0.0001585	-0.00017438	-0.00017003	-0.00017113	-0.00021053	-0.0001718	-0.0001119	-0.0012992	-0.001619	-0.001576	-0.0012531	-0.0001889	-0.0017488	-0.0017504	-0.0014327	-0.0013505	-0.00018334	-0.00025584	-0.00017958	-0.0022312	-0.0015643	-0.0013802	-0.00016938	-0.0012541	-0.0013066	-0.0018077	-0.00025077	-0.00011675	-0.00018394	-0.00012092	-0.0018726	-0.0020192	-0.0029461	-0.0015502	-0.00019568	-0.0001545	-0.00017672	-0.00020056	-0.0013975	-0.001134	-0.0012722	-0.00018728	-0.00016879
-0.0015693	-0.0069352	-0.007136	-0.005649	-0.0048105	-0.0037204	-0.0053039	-0.0049703	-0.0036504	-0.0023708	-0.0043886	-0.00036306	-0.0056647	-0.0077097	-0.0048556	-0.0045639	-0.0062711	-0.0091514	-0.0035857	-0.0052574	-0.0033483	-0.0020653	-0.0057772	-0.0031716	-0.0052332	-0.0037043	-0.0039746	-0.0028645	-0.0027711	-0.0051249	-0.0058353	-0.0027085	-0.0024506	-0.006682	-0.0016401	-0.0060261	-0.0031368	-0.0019575	-0.0072543	-0.0064211	-0.0059452	-0.0018282	-0.0054765	-0.0044973	-0.0069805	-0.0020688	-0.0039752	-0.0042917	-0.0050837	-0.000435
-1.8603e-19	-9.0501e-19	-2.0566e-19	-5.1997e-20	-1.0778e-18	-9.8437e-19	-4.6076e-19	-1.6128e-19	-1.4607e-18	-6.5938e-19	3.677e-19	1.6451e-18	-2.4328e-19	-4.2135e-20	-4.131e-19	8.0425e-19	1.1333e-18	-1.1189e-18	1.2717e-18	7.8763e-20	-1.6419e-18	-1.8424e-18	-6.6903e-19	-9.0203e-20	2.7817e-19	5.9868e-19	-1.0005e-18	-1.31e-18	4.8972e-19	6.8545e-19	7.7061e-19	1.1039e-18	3.9127e-19	5.8981e-19	4.0983e-19	9.0913e-19	9.2619e-19	5.3371e-19	3.7287e-19	4.742e-19	1.094e-18	-6.5601e-19	-7.9703e-19	-1.5374e-19	2.1553e-18	8.4316e-19	-7.2049e-19	-2.782e-19	-6.6919e-19	-1.775e-18
-0.00051644	-0.00061078	-0.00055885	-0.00012987	-0.00034424	-0.00065135	-0.00039744	-0.00081631	-0.0012409	-0.00011293	-0.00037311	-0.00010652	-0.00010001	-0.00037487	-0.00039413	-0.00012206	-0.00013812	-0.00036623	-0.00084524	-0.00033801	-0.00038226	-0.00065062	-0.0003644	-0.00061054	-0.00038499	-9.6862e-05	-0.00039623	-0.00083835	-0.0012805	-0.0010693	-0.00080517	-0.00060454	-0.00068517	-0.00061046	-0.0006207	-0.00081567	-0.00066861	-0.00091232	-0.0011111	-0.0010318	-0.00088409	-0.00067396	-0.0007201	-0.00032513	-0.00067955	-0.00060677	-0.00033282	-0.00052249	-0.00050807	-0.00014351
-9.9965e-05	-0.00079247	-0.00071865	-9.4303e-05	-0.00010626	-0.00070993	-0.00077672	-0.0007912	-8.338e-05	-0.00073388	-0.0001314	-0.00013769	-0.00071054	-0.00071699	-0.00072328	-9.5308e-05	-0.00010192	-0.00010235	-0.00010153	-0.00051194	-0.00065266	-0.00067356	-8.8021e-05	-0.00082302	-8.9128e-05	-8.4129e-05	-8.7161e-05	-9.7076e-05	-0.0011384	-0.0014112	-0.0010852	-0.00054864	-0.0014837	-0.00078729	-0.00069022	-0.00075179	-0.00078417	-0.00075215	-0.0013508	-0.0012572	-0.00061031	-0.0017746	-0.00057361	-0.00073104	-0.00076167	-7.5147e-05	-0.00075185	-8.51e-05	-9.6992e-05	-0.00060095
-8.8915e-05	-9.6124e-05	-0.00010365	-0.0014926	-0.00010816	-0.0012056	-0.00011119	-0.00098802	-0.000115	-0.001097	-0.0016785	-8.9002e-05	-0.00091598	-0.00086875	-0.00012546	-0.00012341	-0.00013739	-0.00012446	-0.001019	-0.0010341	-9.9244e-05	-0.00012581	-9.6237e-05	-8.7516e-05	-0.00010551	-0.0012329	-0.0014304	-0.00068338	-0.00092085	-0.00096361	-0.0007207	-0.0010854	-0.00093013	-0.00098825	-0.0012282	-0.00082595	-0.0042298	-9.0308e-05	-0.0009735	-0.00072331	-0.00010598	-0.00088564	-8.939e-05	-0.00099923	-0.00011055	-0.0013292	-0.001453	-0.0007054	-0.0009464	-0.001017
-0.00055589	-0.001178	-0.0013268	-0.0011872	-0.00077428	-0.00095088	-0.0011582	-0.0011768	-0.0013517	-0.0015161	-0.000736	-0.0008856	-0.001338	-0.0014229	-0.0030505	-0.002268	-0.0022753	-0.0012078	-0.0012165	-0.0024321	-0.0015828	-0.0015461	-0.0014614	-0.0012395	-0.0015731	-0.001114	-0.001705	-0.0011337	-0.0018267	-0.0013184	-0.0014533	-0.0010802	-0.001527	-0.00079664	-0.0015531	-0.0014921	-0.0010522	-0.0017633	-0.0013585	-0.0012323	-0.0014532	-0.0012905	-0.00097304	-0.0013752	-0.0010187	-0.0013821	-0.0014539	-0.0011715	-0.0015912	-0.0010858
-0.00096869	-0.00051737	-0.0008061	-0.0003736	-0.00068582	-0.00065816	-0.00075257	-0.0010108	-0.00084799	-0.00075054	-0.00087467	-0.00060969	-0.00078017	-0.00099591	-0.00085462	-0.00066285	-0.00092535	-0.00092864	-0.0011584	-0.00066635	-0.0010573	-5.7784e-05	-0.0012471	-0.00060027	-0.00079104	-0.00098806	-0.0011818	-0.00099228	-0.00053329	-0.00058651	-0.00082668	-0.00064006	-0.00079609	-0.00056881	-0.00024227	-0.00057098	-0.00041174	-0.00043888	-0.00078016	-0.00063927	-0.00060388	-0.00074738	-0.00097265	-0.0011237	-0.00054628	-0.00072928	-0.00088205	-0.0005141	-0.00059711	-0.00075501
-0.00053438	-0.00060922	-0.00047633	-0.00059931	-0.00071687	-0.00044253	-0.00029836	-0.00030858	-0.00067633	-0.00051724	-0.0001159	-0.00029399	-0.00041173	-0.00077619	-0.00058567	-0.00086075	-0.00085415	-0.00050845	-0.00064412	-0.00026312	-0.00026282	-0.00037276	-0.00080493	-0.00041934	-0.00079426	-0.00056175	-0.00087573	-0.00027542	-0.00051384	-0.00029579	-0.00062139	-0.00029037	-0.00031939	-0.00031364	-0.00011591	-0.000443	-0.00026732	-0.00049023	-0.00083641	-0.00069181	-0.00032254	-0.00015031	-0.000572	-0.00073675	-0.00065288	-0.0006246	-0.00063844	-0.0010609	-0.0011283	-0.00091899
-0.0017507	-0.00053158	-0.0015007	-0.00088104	-0.0011426	-0.0017141	-0.0022932	-0.0013048	-0.00080307	-0.0021815	-0.0017914	-0.0013192	-0.0013643	-0.00062647	-0.0016807	-0.0010623	-0.0012324	-0.0014138	-0.0014687	-0.0017115	-0.00063134	-0.0016324	-0.00089143	-0.0013459	-0.0026909	-0.0016163	-0.0026759	-0.0012707	-0.00056543	-0.00014297	-0.002663	-0.0023707	-0.0027846	-0.0010605	-0.00054817	-0.0017169	-0.0019132	-0.0018144	-0.0010284	-0.00055382	-0.0011411	-0.0015323	-0.0032514	-0.0014222	-0.0018553	-0.0014199	-0.0017315	-0.0010713	-0.0014059	-0.0013417
-0.00071546	-0.00047452	-0.00072323	-0.00084642	-0.00089276	-0.0007465	-0.0012014	-0.00054244	-0.0011235	-0.0011301	-0.0010013	-0.0011324	-0.00089116	-0.00052489	-0.0012984	-0.0016423	-0.0020489	-0.0028708	-0.00096705	-0.00065181	-0.00092828	-0.0017664	-0.00061571	-0.0005615	-0.0018321	-0.00017113	-0.00086569	-0.00078875	-0.00047878	-0.00046185	-0.00074515	-0.0010904	-0.00096702	-0.0015929	-0.0016277	-0.0011087	-0.00051396	-0.00093379	-0.0018577	-0.00044592	-0.0005649	-0.00067006	-0.00094251	-0.0017618	-0.0014667	-0.00096029	-0.0009782	-0.00069008	-0.0015181	-0.0011528
-0.014489	-0.0011197	-0.0013811	-0.00099872	-0.0013505	-0.0010479	-0.00052508	-0.001933	-0.0011081	-0.0016255	-0.00064696	-0.0014158	-0.00094132	-0.00061629	-0.0010188	-0.0010226	-0.0016161	-0.0018079	-0.0018031	-0.0011354	-0.00093042	-0.00097232	-0.00099397	-0.00080779	-0.00078695	-0.00084808	-0.00055806	-0.00057874	-0.00087436	-0.0005645	-0.0013422	-0.0009811	-0.00071281	-0.00063758	-0.001053	-0.0011377	-0.00052917	-0.00057466	-0.0006202	-0.0015386	-0.0011174	-8.0967e-05	-0.0014008	-0.0010463	-0.0017874	-0.0017245	-0.0010855	-0.0015768	-0.00056538	-0.0011718
-0.010758	-0.012169	-0.013251	-0.013258	-0.015344	-0.015591	-0.015461	-0.016995	-0.017508	-0.017186	-0.016801	-0.017537	-0.016676	-0.01684	-0.019106	-0.017395	-0.017467	-0.013832	-0.015606	-0.017414	-0.016311	-0.017598	-0.016793	-0.01705	-0.017437	-0.017795	-0.017326	-0.016906	-0.017726	-0.016569	-0.01749	-0.017821	-0.017404	-0.017927	-0.018205	-0.018601	-0.018784	-0.017689	-0.017638	-0.017624	-0.018251	-0.017614	-0.017237	-0.016906	-0.017382	-0.017341	-0.016094	-0.016805	-0.016165	-0.017548
-0.00066956	-0.0009843	-0.00076567	-0.00058439	-0.00032662	-0.00053896	-0.00098706	-0.00098254	-0.00072895	-0.0011467	-0.00070896	-0.00046794	-0.00098807	-0.0010151	-0.00073887	-0.00051239	-0.00041142	-0.00071295	-0.00093763	-0.00059241	-0.0007934	-0.00013497	-0.00024195	-0.00011159	-0.0005275	-0.00043446	-0.00049617	-0.00040666	-0.0011863	-0.0013231	-0.00085856	-0.0013076	-0.0010615	-0.00097659	-0.00041435	-0.0011518	-0.0013969	-0.0012738	-0.0011458	-0.00074753	-0.0010168	-0.0014453	-0.00078192	-0.0015581	-0.0010009	-0.00085965	-0.0013049	-0.0014619	-0.0012366	-0.00084293
-0.00077086	-0.0013777	-0.00071868	-0.0008468	-0.00097962	-0.0008584	-0.00054654	-0.00054434	-0.00071853	-0.001127	-0.0011578	-0.00090771	-0.00029938	-0.0011603	-0.00085293	-0.0006092	-0.0011261	-0.00042322	-0.0008457	-0.00066171	-0.00041767	-0.00038484	-0.00012653	-0.0006779	-0.0001305	-0.00061164	-0.00037097	-0.00060371	-0.00074397	-0.00053798	-0.0007208	-0.00054073	-0.0003069	-0.00012091	-0.00057293	-0.0003618	-0.00071988	-0.00034392	-0.00077867	-0.00056643	-0.00032537	-0.00056266	-0.00062855	-0.00067471	-0.00038921	-0.0010281	-0.00060672	-0.00034174	-0.00075902	-0.00035549
-0.0013212	-0.0016172	-0.001662	-0.0016534	-0.0017437	-0.0016706	-0.0016582	-0.0016813	-0.0016207	-7.4217e-05	-8.1472e-05	-0.0015268	-8.3029e-05	-0.0032752	-9.9924e-05	-9.4798e-05	-0.00012435	-0.00010857	-9.8089e-05	-0.00011225	-9.7799e-05	-9.254e-05	-9.3091e-05	-8.0462e-05	-0.00010473	-7.8068e-05	-8.6589e-05	-9.2729e-05	-6.8016e-05	-7.829e-05	-9.0174e-05	-6.8112e-05	-6.1994e-05	-7.4492e-05	-6.8908e-05	-8.263e-05	-7.308e-05	-5.6656e-05	1.2369e-18	-9.8369e-05	-7.7336e-05	-7.6689e-05	-0.0036514	-7.7585e-05	-0.0029882	-0.002347	-0.0039293	-0.0036972	-0.0016954	-9.0137e-05
-0.0017569	-0.00014694	-0.00096145	-0.0014317	-0.0011139	-0.0019198	-0.00011225	-0.0024219	-0.0011463	-0.00092399	-0.001033	-0.00082877	-0.00087136	-0.00012551	-9.9875e-05	-9.4056e-05	-0.0018342	-0.0013703	-0.00011681	-0.00010712	-0.00010104	-7.7391e-05	-0.0016388	-8.8424e-05	-9.2766e-05	-8.8648e-05	-7.4135e-05	-7.1793e-05	-9.1109e-05	-7.7412e-05	-0.0011248	-9.6383e-05	-8.7275e-05	-7.7585e-05	-9.2057e-05	-0.00011539	-6.8885e-05	-7.5996e-05	-8.6076e-05	-0.0011033	-8.9301e-05	-6.1811e-05	-0.00090884	-8.8237e-05	-0.0012219	-0.0010704	-0.0020041	-0.0009988	-0.00091948	-0.0010683
-0.00010213	-8.5941e-05	-2.3765e-18	-0.00054963	-0.00071703	-0.00055522	-0.00064395	-0.00095782	-0.0011786	-0.00082518	-0.0013816	-0.00069461	-0.00072349	-0.00066609	-0.00053477	-0.00031986	-0.00082346	-0.0010844	-0.00064869	-0.00046898	-0.00068808	-0.00098144	-0.00064829	-7.8526e-05	-0.00099297	-0.0010404	-0.00098982	-0.00044747	-0.0005587	-0.00044483	-0.00058997	-0.00042959	-0.00075663	-0.00057449	-0.00026111	-0.00032683	-0.00067496	-0.00044227	-0.00044555	-0.00044911	-0.00045379	-0.00050504	-0.0002583	-0.00027483	-0.00046929	-0.00043432	-8.9567e-05	-0.00045376	-0.00057255	-0.00076376
-0.0006611	-0.00081067	-0.0008935	-0.00076901	-0.00067097	-0.00073081	-0.00078047	-0.00088476	-0.00079259	-0.00082153	-0.00098027	-0.0010243	-0.00089045	-0.00093092	-0.0008301	-0.0006774	-0.00058809	-0.00076354	-0.00053853	-0.00049376	-0.00054526	-0.0006496	-0.0005892	-0.00078729	-0.00065604	-0.00056615	-0.00042737	-0.00057336	-0.00058495	-0.00066665	-0.00071939	-0.0007048	-0.00060679	-0.00038313	-0.00058769	-0.00071209	-0.00071223	-0.00059519	-0.00042072	-0.00070802	-0.00047158	-0.00050631	-0.00055192	-0.00055136	-0.00070399	-0.00071996	-0.00070661	-0.00069904	-0.00065119	-0.00046879
-0.00076523	-0.00038695	-0.00034848	-0.00074457	-0.00084589	-0.00060317	-0.00076734	-0.00035653	-0.00036928	-9.844e-05	-0.00076252	-0.0006126	-0.00068331	-0.00050662	-0.00073251	-0.00068994	-0.0011109	-0.00040106	-0.00063313	-0.00088752	-0.00061902	-0.00093809	-0.00084604	-0.00086331	-0.00037727	-0.0009612	-9.7183e-05	-9.0028e-05	-0.00035718	-0.00033095	-0.0009179	-0.00035745	-0.0013801	-0.00068717	-0.00039773	-8.9439e-05	-0.00051434	-0.00057819	-0.00066277	-0.00034756	-0.0010515	-0.0012402	-0.00030814	-0.0003257	-0.00075764	-0.00077014	-0.00032588	-0.00032754	-0.00033123	-0.00055808
-0.00058647	-0.00084622	-0.00092551	-0.00074195	-0.00057134	-0.00058993	-0.00070946	-0.000597	-0.00082666	-0.00051219	-0.00055294	-0.00076496	-0.00065631	-0.00083167	-0.00074156	-0.00035212	-0.00051128	-0.00053171	-0.00063359	-0.0005495	-0.00081312	-0.00084735	-0.0005422	-0.00045978	-0.00075211	-0.00094329	-0.00085698	-0.00069385	-0.00052056	-0.00037554	-0.00068726	-0.00067659	-0.000343	-0.00044373	-0.00053094	-0.00048356	-0.00056633	-0.00053188	-0.00042567	-0.00042416	-0.00056496	-0.00060013	-0.00065259	-0.0008211	-0.00098989	-0.00069713	-0.00067755	-0.00069629	-0.00096318	-0.0006965
-0.00042796	-0.00070565	-0.00043275	-0.0004582	-0.00040187	-0.00021122	-0.0002675	-0.0004502	-0.0005555	-0.00095302	-0.0005651	-0.00048407	-0.00060907	-0.00061251	-0.00012093	-0.00086334	-0.00041825	-0.00067751	-0.00033271	-0.00053277	-0.00046455	-0.00038127	-0.00023385	-0.00046504	-0.0004479	-0.00055427	-0.00057951	-0.00048057	-9.0902e-05	-0.00030082	-0.00020396	-0.00032593	-0.00054417	-0.00035582	-0.00031409	-0.00018331	-0.00031074	-0.00048557	-0.00032206	-0.00033688	-0.00053581	-0.00010701	-0.00071875	-0.0007326	-0.00044117	-0.00055159	-0.00049897	-0.0005463	-0.00054198	-0.00058285
-0.00073382	-0.0011907	-0.00053817	-0.0005238	-0.0010775	-0.0005139	-0.000893	-0.0011301	-0.00035363	-0.00079471	-0.00081731	-0.00035993	-0.00038256	-0.00066477	-0.00012965	-0.00037653	-0.00043046	-0.00042784	-0.00062467	-0.00067142	-0.00063235	-0.0003575	-0.0010771	-0.0015809	-0.00099728	-0.0010336	-0.00059768	-0.00060506	-0.00013362	-0.00056771	-0.00034524	-0.00033283	-0.0003254	-0.00078071	-0.00083756	-0.00032628	-0.00078959	-0.00035677	-0.00041059	-0.00077679	-0.00062271	-0.00036345	-0.00056268	-0.00043189	-0.0011421	-0.00060529	-0.00033942	-0.00059503	-0.00087755	-0.00079122
-0.00041616	-0.0006171	-0.0004822	-0.00057854	-0.00057177	-0.00047512	-0.00060449	-0.00063388	-0.00045668	-0.00052188	-0.00053539	-0.00060234	-0.00055167	-0.0006365	-0.00089822	-0.0005697	-0.00073956	-0.00066759	-0.00094418	-0.00060498	-0.00090474	-0.00085009	-0.00091442	-0.00083528	-0.00075264	-0.0010157	-0.00075763	-0.00085195	-0.00042961	-0.00045041	-0.00046702	-0.00044673	-0.00044308	-0.00030713	-0.00057498	-0.00031117	-0.00027121	-0.00039068	-0.0005228	-0.00062096	-0.00039959	-0.0004943	-0.00066699	-0.0006627	-0.0006412	-0.00072787	-0.00057156	-0.00071352	-0.00074539	-0.00046067
-0.0005727	-0.0015149	-0.00048913	-0.00069946	-0.00054442	-0.00054065	-0.00010643	-8.353e-05	-0.00067502	-0.00053973	-0.0004075	-0.00010461	-0.00010422	-8.2393e-05	-0.00071647	-0.0013434	-0.0014461	-0.00091445	-0.0015841	-0.00074769	-0.001171	-0.00071193	-0.0013508	-8.9552e-05	-0.0015596	-0.00083576	-0.00068727	-0.00089886	-0.00056412	-7.3884e-05	-0.00098224	-7.4142e-05	-0.0012103	-0.00057931	-0.00060247	-1.4647e-05	-1.1595e-18	-0.0018165	-0.00051848	-8.2795e-05	-0.00080017	-0.0008964	-7.3088e-05	-0.00048034	-8.4082e-05	-0.00046605	-8.5731e-05	-0.00050847	-7.5443e-05	-0.0005496
-0.0072946	-0.0042388	-0.0073706	-0.015631	-0.0089949	-0.010567	-0.0048914	-0.01122	-0.0096027	-0.010738	-0.016025	-0.00032785	-0.010117	-0.015062	-0.01699	-0.014857	-0.0072596	-0.012277	-0.012105	-0.012026	-0.016804	-0.016073	-0.0109	-0.015507	-0.015499	-0.017838	-0.010251	-0.010803	-0.009425	-0.016673	-0.0093966	-0.0058353	-0.0068322	-0.014752	-0.0091979	-0.013946	-0.0079025	-0.014927	-0.0075886	-0.010351	-0.012433	-0.0055782	-0.012716	-0.0095722	-0.0094448	-0.010867	-0.013365	-0.0085545	-0.013946	-0.015596
-0.00062281	-0.00065229	-0.00064689	-0.000602	-0.00036555	-0.00035903	-0.00081627	-0.00040245	-0.00069431	-0.00039951	-0.00038846	-0.00066331	-0.00037292	-0.00036983	-0.001326	-0.00090642	-0.0009436	-0.00065694	-0.00041424	-0.00011119	-0.00063737	-0.00067404	-0.00070817	-0.00074473	-0.0008766	-0.00036884	-0.00068541	-0.00074364	-0.00037958	-0.00072169	-0.00060902	-0.00037143	-0.00010431	-0.00036847	-0.00039999	-0.00036829	-0.00038085	-0.00037611	-0.00039756	-0.00040178	-0.00043768	-0.00011191	-0.00091207	-0.0014017	-0.00095244	-0.00058256	-0.00094753	-0.0014023	-0.0008463	-0.0015206
-0.00065007	-0.00057011	-0.00059129	-0.00065269	-0.00048257	-0.00069623	-9.0441e-05	-0.0010366	-0.00060605	-0.00065821	-0.00050744	-0.00061234	-0.00066063	-0.00055962	-0.00068347	-0.00041789	-0.00051246	-0.00042214	-0.00045616	-0.00036034	-0.00072779	-0.00078025	-0.00067349	-0.00056295	-0.00054052	-0.00075136	-0.00049362	-0.00022577	-0.00044929	-0.00046172	-0.00034019	-0.00033646	-0.00051278	-0.00033442	-0.00033989	-0.00020223	-0.00063179	-0.00047803	-0.00050991	-0.00054936	-0.0008403	-0.00061372	-0.00054612	-0.00032358	-0.00022317	-0.00032525	-0.00055346	-0.00045703	-0.00032429	-0.00011706
-0.00033702	-0.00054963	-0.00047473	-0.0002437	-0.00035424	-0.00034635	-0.00055521	-0.00069058	-0.00026087	-0.00037112	-0.00062523	-0.00049142	-0.00076393	-0.00038438	-0.00079926	-0.00037225	-0.000559	-0.00059196	-0.00072168	-0.00058967	-0.00060035	-0.00060246	-0.00039114	-0.00047424	-0.00023606	-0.00036224	-0.00027816	-0.00037918	-0.000893	-0.00077192	-0.00061621	-0.0009127	-0.00099281	-0.00082307	-0.00062712	-0.00095264	-0.00037115	-0.00057461	-0.00055295	-0.00056471	-0.00056103	-0.00082951	-0.0003642	-0.00091095	-0.000455	-0.0009378	-0.00047385	-0.00035828	-0.00038676	-0.00069312
-0.0019478	-0.0019563	-0.001529	-0.0029443	-0.0024319	-0.0019961	-0.0030466	-0.0029403	-0.00094334	-0.0020496	-0.0017389	-0.00239	-0.0020076	-0.0023341	-0.0018163	-0.0032713	-0.0036391	-0.0025194	-0.0018513	-0.0027562	-0.0026702	-0.0025655	-0.0027756	-0.0025862	-0.0031387	-0.0029089	-0.0032304	-0.003917	-0.0023251	-0.0023281	-0.0033809	-0.0017425	-0.0029729	-0.0028994	-0.0014649	-0.0028119	-0.0024705	-0.0032247	-0.003999	-0.0026244	-0.0037394	-0.0035676	-0.0026228	-0.0030152	-0.00356	-0.003039	-0.0023578	-0.0028504	-0.003053	-0.0019726
-0.0017897	-0.0011196	-0.0013894	-0.00074425	-0.0010612	-0.00062607	-0.0001074	-0.00079784	-0.0013246	-0.00085426	-0.00045003	-0.00071849	-0.00073344	-0.00038631	-0.00094675	-0.00076084	-0.00099989	-0.0014113	-0.00084638	-0.0014994	-0.00094574	-0.0020664	-0.00098309	-0.00048839	-0.0010219	-0.0011387	-0.0017167	-0.0011463	-9.3226e-05	-0.0010634	-0.0001099	-0.00042299	-8.1986e-05	-0.00011588	-0.0001325	-0.00043243	-0.00012551	-0.00010431	-0.00038718	-0.00011531	-0.0001166	-0.00014079	-0.00042056	-0.00081293	-0.00095881	-0.0010203	-0.00065662	-0.00077087	-0.00038251	-0.0001047
-0.001042	-0.00068781	-0.00011413	-0.00010732	-0.00010502	-0.00010321	-0.00011299	-0.00010205	-0.00010856	-9.0694e-05	-8.5793e-05	-8.8111e-05	-8.5645e-05	-8.4099e-05	-0.0010639	-0.00063162	-0.00016187	-0.0011503	-0.0025464	-0.00057279	-0.0012082	-0.0016568	-0.0012026	-0.001244	-0.0018531	-0.0018747	-0.0014268	-0.0011087	-0.00055803	-0.00055233	-0.00093108	-0.0010931	-0.00062117	-0.0013713	-0.0017654	-0.0013455	-0.0018141	-0.0011372	-0.00010028	-0.00058764	-0.00059523	-0.0016988	-0.00054484	-0.0011568	-0.0005941	-0.00061196	-0.00093593	-0.00096096	-0.0010115	-0.0010162
-3.0841e-19	4.4759e-19	2.3837e-18	-3.7244e-20	6.4658e-20	-2.8391e-19	6.261e-19	-7.8103e-19	8.1641e-19	9.7489e-19	-1.1095e-18	3.1587e-19	1.3744e-20	-2.7981e-19	-1.811e-18	-8.0032e-19	3.9512e-20	7.3765e-19	8.9837e-20	-9.4195e-20	4.5953e-18	-6.7896e-20	-1.3771e-19	-2.2672e-19	-9.4226e-19	5.4042e-19	-7.2961e-19	-1.1687e-18	-1.6201e-19	-3.3883e-19	-4.2753e-19	3.82e-19	-4.2564e-19	1.3812e-21	-1.674e-18	-3.6691e-19	-1.7179e-19	9.2242e-20	-5.0325e-19	6.4553e-20	5.6578e-19	-4.4605e-19	-3.4736e-19	-5.2565e-20	9.4848e-19	2.6529e-19	6.0619e-19	-2.8312e-19	6.0985e-19	2.9456e-19
-0.0014074	-0.0010302	-0.00064807	-0.0015336	-0.0016447	-0.0013549	-0.0015701	-0.0018911	-0.0018033	-0.0010983	-0.00096112	-0.00084854	-0.0015931	-0.0011935	-0.0017954	-0.0013828	-0.0016042	-0.0015061	-0.0015691	-0.0017309	-0.00096268	-0.0020009	-0.0016907	-0.0014148	-0.0014487	-0.00090179	-0.001966	-0.0011181	-0.00088456	-0.00084058	-0.0012156	-0.00089831	-0.00092116	-0.00090596	-0.001174	-0.0008607	-0.00088674	-0.001229	-0.0012331	-0.00056509	-0.0012229	-0.0010437	-0.0011138	-0.0012881	-0.0008452	-0.00077485	-0.00094943	-0.0013781	-0.0014175	-0.00095815
-0.00077615	-0.0010487	-0.00074262	-0.00065638	-0.0007134	-0.00082026	-0.00053721	-0.00037924	-0.00073638	-0.0007506	-0.00068275	-0.00069298	-0.00056304	-0.00065422	-0.00058392	-0.00045789	-0.00044428	-0.00058873	-0.00075967	-0.00083657	-0.00051443	-0.0004038	-0.00063687	-0.0010876	-0.0009123	-0.00074013	-0.00067104	-0.00057501	-0.00090689	-0.00070361	-0.00074717	-0.0009316	-0.00062856	-0.0005891	-0.0004435	-0.00081902	-0.0006454	-0.00074705	-0.00052339	-0.00076654	-0.00066814	-0.00058615	-0.00046996	-0.00065878	-0.00075357	-0.0006734	-0.00054061	-0.0010452	-0.00057847	-0.00050226
-0.0001245	-0.0010008	-0.00057703	-0.00029876	-0.00051739	-0.00052361	-0.00059604	-0.00083211	-0.00056517	-0.00035461	-0.00082709	-0.00033986	-0.0003537	-0.00035835	-9.7586e-05	-9.6762e-05	-0.00038398	-0.00058329	-0.00031702	-0.0003342	-0.00044942	-0.00031591	-0.00031941	-0.00081472	-0.0010547	-0.0003525	-0.00052078	-0.00058132	-0.00096705	-0.001031	-0.00031469	-0.0013852	-0.0010153	-0.001845	-0.0013893	-0.0014904	-0.0012687	-0.00097831	-0.00092274	-0.0013071	-0.0009488	-0.00073931	-9.0406e-05	-0.00083666	-0.00067083	-0.0001131	-0.00050993	-0.00069661	-0.00043034	-9.1504e-05
-0.0011748	-0.00076507	-0.001301	-0.0014194	-0.0018398	-0.001289	-0.0010052	-0.0016621	-0.0013159	-0.0020649	-0.0016918	-0.0012737	-0.0014896	-0.0019595	-0.00080689	-0.00074626	-0.0010616	-0.00064536	-0.0006703	-0.0003909	-0.00042559	-0.00071259	-0.00038307	-0.00066718	-0.00073078	-0.0007594	-9.3128e-05	-0.00041194	-0.00070006	-0.00010846	-0.00035725	-0.0006501	-0.00071992	-0.00074255	-0.00071005	-0.00098962	-0.00044916	-0.00069452	-0.00067029	-0.00072319	-0.00071683	-0.00069203	-0.0012941	-0.001613	-0.0014355	-0.0012652	-0.0012677	-0.0011703	-0.00087856	-0.0014369
1.6584e-19	5.2154e-19	-6.3391e-19	-4.967e-20	3.0054e-19	2.9854e-19	2.318e-19	3.3571e-19	-1.5361e-18	6.786e-19	5.3006e-19	2.1666e-19	-8.2679e-19	-8.3293e-20	8.8827e-19	5.4096e-19	3.8151e-19	-5.6156e-19	6.6874e-19	-5.5983e-19	3.3549e-18	5.7627e-19	2.887e-19	-3.3682e-19	4.9218e-19	7.8498e-20	1.1428e-18	-1.8627e-19	-1.2329e-18	3.0186e-19	-5.8317e-19	1.0857e-18	5.2336e-19	7.5091e-20	-2.6382e-19	8.3037e-19	5.954e-19	1.4287e-18	7.9977e-19	9.3402e-19	1.4758e-18	1.5688e-18	1.2999e-19	-5.3006e-19	-1.9184e-18	-1.7027e-18	-4.6264e-19	-2.8582e-19	6.4677e-19	1.3003e-19
-0.0010853	-0.00075487	-0.0010902	-0.00075843	-0.0010972	-0.00011107	-0.00083607	-0.00067136	-0.00073019	-0.0011046	-0.0016008	-0.0014388	-0.00089752	-0.00041153	-0.00075265	-0.0007974	-0.00098775	-0.0010763	-0.00012938	-0.00085802	-0.00047774	-0.00072534	-0.00096058	-0.0011282	-0.00094724	-0.00087626	-0.00076719	-0.00076577	-0.00070154	-0.00050586	-0.00070725	-0.00085267	-0.0007795	-0.00047065	-0.0016015	-0.00078088	-0.0010683	-0.00045529	-0.00084007	-0.0013196	-0.00095263	-0.001189	-1.3513e-18	-9.0101e-19	-0.0001236	-0.00034182	-0.00034768	-0.00067437	-8.7251e-05	-0.00013708
-0.0013179	-0.0012129	-0.0013874	-0.0011776	-0.0012163	-0.00098285	-0.0015369	-0.0019686	-0.0015277	-0.0016798	-0.0015075	-0.0018202	-0.001446	-0.0012725	-0.00012735	-0.0011135	-0.00090502	-0.00050662	-0.00044885	-0.0007278	-0.0016387	-0.00041251	-0.0006917	-0.00074868	-0.00073944	-0.0011596	-0.0010806	-0.00070704	-0.00073006	-0.00068331	-0.0012844	-0.0006384	-0.00077194	-0.00081083	-0.00045527	-0.00096275	-0.0014966	-0.0015536	-0.0025977	-0.00077129	-0.00078753	-0.00082167	-0.0003525	-0.0023339	-0.0011437	-0.00089602	-0.0015693	-0.00083766	-0.00095184	-0.0011692
-0.00042873	-0.00046308	-0.00079145	-9.0989e-05	-0.0010812	-0.00072107	-0.00085527	-0.00010121	-0.00092763	-0.00090196	-0.001316	-0.00098949	-0.0012551	-0.00056109	-0.00092167	-0.00010318	-0.00052009	-0.00013936	-0.00012179	-0.00096336	-0.00074245	-8.7096e-05	-9.5153e-05	-9.4992e-05	-0.00098427	-0.00012851	-0.0010469	-0.0010235	-0.00065757	-0.00075636	-0.00118	-0.00080173	-0.0013877	-0.00092695	-0.001218	-0.0013452	-0.00074142	-0.00074167	-0.00079829	-0.0012942	-0.0009734	-0.00093693	-0.00044471	-0.0014446	-0.0011489	-0.00010916	-0.0014967	-0.00048635	-0.00056943	-0.00087668
-0.0034224	-0.0024057	-0.0018369	-0.0020594	-0.00238	-0.0031414	-0.0052214	-0.0038951	-0.0033193	-0.003294	-0.0014558	-0.0027904	-0.0018806	-0.0041797	-0.0057015	-0.0030415	-0.0034262	-0.0044205	-0.0016318	-0.0034646	-0.0043498	-0.0046174	-0.002508	-0.0045956	-0.0040238	-0.0020633	-0.0035674	-0.0045169	-0.0035871	-0.0027906	-0.0038617	-0.0028958	-0.002745	-0.0066596	-0.0038442	-0.0018149	-0.0041979	-0.0044054	-0.0041664	-0.0026983	-0.0040277	-0.0030307	-0.0033238	-0.0027709	-0.0032071	-0.0036796	-0.0044164	-0.0036383	-0.0039737	-0.004307
-6.4713e-19	-6.2838e-20	-3.1051e-18	-2.4229e-19	1.1717e-18	-6.1314e-19	1.0514e-19	-1.7062e-19	-4.235e-19	7.8847e-19	7.2102e-19	8.3121e-19	1.1734e-19	-6.4885e-19	-2.1294e-19	1.8683e-19	1.5115e-18	-1.0804e-18	-8.2492e-19	-8.4296e-19	-1.8225e-19	-6.0407e-20	-1.3605e-19	-1.1795e-19	-4.2708e-19	-1.0573e-18	5.2645e-19	1.2844e-19	-9.0687e-19	2.0063e-19	1.2032e-19	-3.9334e-19	-5.7414e-19	-2.9978e-20	1.7345e-18	3.6816e-19	1.3809e-19	-5.4131e-19	-7.5599e-19	-3.8666e-19	3.5919e-19	5.352e-19	-2.2497e-19	4.3677e-19	-1.1194e-18	5.9597e-19	-2.7119e-19	2.2829e-19	-1.9403e-19	-1.1857e-18
3.3177e-19	1.3142e-18	1.8599e-18	-4.4699e-19	-9.3629e-19	4.2534e-19	-8.9147e-20	-1.6936e-18	-1.9036e-18	1.1516e-18	4.0031e-19	-6.1542e-19	-1.769e-18	6.5111e-19	-7.0795e-19	9.4584e-19	-2.0605e-19	1.1735e-18	-1.5308e-18	-9.2057e-19	-3.3642e-18	4.6517e-19	-5.6161e-19	2.6074e-19	8.5446e-19	1.2645e-18	1.8299e-18	6.1879e-19	5.9396e-19	-6.8309e-19	-1.8772e-18	-6.0846e-20	-9.6095e-19	-7.8262e-19	1.3947e-18	-1.0439e-18	-3.0451e-19	-8.0831e-19	1.5621e-18	-3.1923e-19	8.262e-19	-6.7471e-19	4.6034e-19	-5.9022e-19	-1.1935e-18	-1.8363e-18	-1.0168e-18	7.5444e-19	-5.2892e-19	5.9099e-19
-0.00079189	-0.0004137	-0.00075491	-0.00053906	-0.00048484	-0.00054195	-0.0006625	-0.00040606	-0.00040385	-0.00054467	-0.00069318	-0.00072687	-0.00043613	-0.0008641	-0.00091595	-0.00025588	-0.00070364	-0.00035397	-0.00084085	-0.00082105	-0.00040054	-0.00080815	-0.00057748	-0.00072016	-0.0006606	-0.00064553	-0.00063483	-0.00053542	-0.00085915	-0.00072104	-0.0005443	-0.0010313	-0.00057779	-0.00099044	-0.00082657	-0.00093088	-0.0011551	-0.0012559	-0.00097753	-0.00093012	-0.0008593	-0.0005667	-0.00095803	-0.00096118	-0.00083148	-0.00092068	-0.00068959	-0.00058937	-0.000994	-0.00072707
-0.0010437	-0.00075505	-0.00082475	-0.00063056	-0.0009377	-0.00094973	-0.00095914	-0.00089033	-0.0010618	-0.00045047	-0.00076469	-0.0013083	-0.00081599	-0.00063987	-0.00065805	-0.00039267	-0.0012827	-0.00063115	-0.00052388	-0.0008156	-0.00055303	-0.00036707	-0.00048051	-0.00072286	-0.0007157	-0.00065239	-0.00050214	-0.00037551	-0.0003296	-0.00049645	-0.00055363	-0.00056295	-0.00033672	-0.00035615	-0.00021334	-0.00032559	-0.00042906	-0.00022724	-0.00052438	-0.00095228	-0.00051217	-0.00042391	-0.00057382	-0.00047716	-0.00021055	-0.00034081	-0.0005145	-0.00085512	-0.00062026	-0.00092424
-0.0015717	-0.0029233	-0.0023841	-0.0028723	-0.0022471	-0.0033153	-0.0031755	-0.0037229	-0.0026216	-0.0016424	-0.0040327	-0.0039352	-0.0020322	-0.0030583	-0.0050231	-0.0030018	-0.0038964	-0.002329	-0.0021008	-0.0021679	-0.0013128	-0.0020168	-0.0030152	-0.0028948	-0.0019969	-0.0017789	-0.0022941	-0.0020542	-0.0039883	-0.0034712	-0.0029721	-0.0034175	-0.0047713	-0.0039907	-0.0025651	-0.0024975	-0.0025832	-0.003431	-0.0041386	-0.0027426	-0.0035732	-0.0044611	-0.0036206	-0.0016369	-0.0035593	-0.0036464	-0.0033689	-0.0038711	-0.0042923	-0.0027993
-0.0005346	-0.00086536	-0.00064985	-0.00056775	-0.00083032	-0.00047615	-0.00079247	-0.00063839	-0.00062943	-0.0007516	-0.00069479	-0.00044811	-0.0006055	-0.00047807	-0.00039492	-0.00055309	-0.00070325	-0.0004277	-0.00043074	-0.00034853	-0.00057556	-0.00054804	-0.00076116	-0.00051292	-0.00058912	-0.00058113	-0.00048925	-0.00066189	-0.00059048	-0.00074952	-0.0005441	-0.00060381	-0.00069617	-0.0005345	-0.00066933	-0.00055752	-0.0006484	-0.00047353	-0.00061141	-0.00094036	-0.00081068	-0.00078994	-0.00070427	-0.00076298	-0.00078873	-0.0007763	-0.00095522	-0.0011005	-0.00078945	-0.00071865
-0.00036849	-0.00039215	-0.00041917	-0.0005244	-0.00038754	-0.00034977	-0.0005424	-0.00040888	-0.0004504	-0.00041417	-0.00034606	-0.00038038	-0.00037066	-0.00043244	-0.00060587	-0.00079609	-0.00071623	-0.00067687	-0.00055679	-0.00063941	-0.00059863	-0.0005902	-0.00060796	-0.00058732	-0.00048006	-0.00043509	-0.00040309	-0.00056416	-0.00048574	-0.00048734	-0.0005204	-0.00052412	-0.00050767	-0.00048377	-0.00051576	-0.00039355	-0.00036789	-0.00052355	-0.0005095	-0.00052501	-0.00041848	-0.00053599	-0.00044948	-0.00041029	-0.00035969	-0.00044093	-0.00029234	-0.00045685	-0.0005814	-0.00050488
-0.00056586	-0.00044989	-0.00067079	-0.00052492	-0.00050877	-0.00045397	-0.0006656	-0.00057262	-0.00036673	-0.00047466	-0.00046696	-0.0004435	-0.00052082	-0.00061027	-0.00066685	-0.0005896	-0.00057422	-0.00071645	-0.00061201	-0.00058531	-0.00047273	-0.00089578	-0.00064702	-0.00070109	-0.00063275	-0.00053262	-0.0004694	-0.00061599	-0.00050142	-0.00053637	-0.00034641	-0.00045875	-0.00038403	-0.00048729	-0.00046997	-0.00051206	-0.00040074	-0.00056295	-0.00046165	-0.00040711	-0.00058626	-0.00043865	-0.0004633	-0.00044713	-0.00057276	-0.00042782	-0.00047834	-0.0004795	-0.0004831	-0.00046544
-0.00048744	-0.00036741	-0.00032552	-0.00035744	-0.00087244	-0.00052571	-0.00051366	-0.00055731	-0.00054287	-0.00094211	-0.00034663	-0.0006404	-0.00032159	-0.00014875	-0.00012674	-0.0003465	-0.0004448	-0.00068402	-0.00081387	-0.0006175	-0.00015934	-0.00038907	-0.00038758	-0.00043679	-0.00015898	-0.00015016	-0.00036237	-0.00041343	-0.00053738	-0.00054931	-0.0001555	-0.00093562	-0.0011191	-0.00081369	-0.00086005	-0.00081934	-0.00060452	-0.00040511	-0.00087064	-0.00073948	-0.0010992	-0.0006741	-0.00061755	-0.00090289	-0.00082645	-0.00077151	-0.0005673	-0.001178	-0.000588	-0.00033583
-0.00073618	-0.00087534	-0.00081823	-0.0010305	-0.00086211	-0.00088639	-0.00069783	-0.0010298	-0.00062599	-0.0011522	-0.00094663	-0.00070402	-0.00032053	-0.00062022	-0.00096244	-0.00068072	-0.0014044	-0.0016404	-0.0014418	-0.0012437	-0.0018356	-0.00097267	-0.0016218	-0.0015839	-0.0012187	-0.0014583	-0.001141	-0.0012855	-0.0014471	-0.00093152	-0.0017403	-0.00087164	-0.00066573	-0.00080071	-0.00082331	-0.0016937	-0.00058012	-0.0017027	-0.0010393	-0.00080906	-0.0015735	-0.0017001	-0.00066094	-0.00069836	-0.00080758	-0.00031407	-0.00064099	-0.0003069	-0.00047177	-0.00066287
-0.003401	-0.0051189	-0.0040672	-0.0040806	-0.0054521	-0.0055697	-0.0056576	-0.0060055	-0.0058976	-0.0057858	-0.0044157	-0.0046657	-0.0058511	-0.0063897	-0.0056912	-0.0045483	-0.0050873	-0.0053334	-0.0048141	-0.0043955	-0.0036416	-0.005198	-0.0053647	-0.0053682	-0.0050139	-0.0054143	-0.0038059	-0.004431	-0.0051011	-0.0046384	-0.0040538	-0.0043682	-0.0047504	-0.0042803	-0.0039628	-0.0046268	-0.004029	-0.0032812	-0.0037587	-0.0042502	-0.0051911	-0.0046474	-0.0044064	-0.0043915	-0.004115	-0.004287	-0.0040536	-0.002926	-0.0027131	-0.0044419
-0.00048421	-0.00059804	-0.00057867	-0.00058275	-0.00061759	-0.00073691	-0.00044497	-0.0001075	-0.0011422	-0.0006313	-0.00091682	-0.00011061	-8.2404e-05	-0.00072191	-0.00011029	-0.00014389	-0.00012588	-0.00078685	-0.0001276	-9.3378e-05	-9.1754e-05	-9.3845e-05	-7.869e-05	-0.00070312	-0.00059458	-8.1043e-05	-8.3268e-05	-0.00044342	-7.7395e-05	-0.0013571	-0.00011326	-0.0016216	-0.00068329	-0.00067119	-0.0007351	-0.0016858	-9.2056e-05	-0.00065021	-0.00041304	-0.0015503	-0.00012953	-0.00048143	-0.00057066	-8.8404e-05	-0.00010753	-7.4956e-05	-0.00063774	-0.00052172	-0.00032569	-0.00053559
-0.00072271	-0.00068532	-0.00025992	-0.00023577	-0.00038022	-0.00022649	-0.00026071	-0.00043924	-0.00042574	-0.00038585	-0.00045066	-0.00024682	-0.00069372	-0.00063913	-0.00071244	-0.00048012	-0.0014774	-0.00082492	-0.00071618	-0.00061175	-0.0006548	-0.0013797	-0.00060389	-0.00099423	-0.00039679	-0.001212	-0.00073088	-0.00071089	-0.00065142	-0.00090526	-0.00066688	-0.00038853	-0.00085151	-0.0004159	-0.00063048	-0.00036318	-0.00098659	-0.00037251	-0.00039669	-0.0010001	-0.00055169	-0.000295	-0.00041862	-0.00023952	-0.00042906	-0.00040449	-0.00024739	-0.00059284	-0.00026412	-0.00045022
-0.00055921	-0.0009915	-0.00075902	-0.00086837	-0.00079923	-0.0010316	-0.00063184	-0.00086541	-0.00054649	-0.00059248	-0.00079157	-0.00091763	-0.00073336	-0.00062514	-0.00050493	-0.00087145	-0.0013105	-0.00039434	-0.00039789	-0.00054798	-0.00098888	-0.00069794	-0.00056717	-0.0005591	-0.00060586	-0.00035188	-0.0006193	-0.00024676	-0.00055153	-0.00058345	-0.00024338	-0.00024759	-0.00027591	-0.00026846	-0.00010189	-0.00027731	-0.00070382	-0.00025217	-0.00048495	-0.00026744	-0.00052761	-0.0004572	-0.00050155	-0.00065953	-0.00065006	-0.00085012	-0.00073081	-0.0003823	-0.00079283	-0.00025941
-0.00078838	-0.00070219	-0.00071527	-0.00080651	-0.00086098	-0.00070485	-0.00080384	-0.00043391	-0.00084994	-0.00087565	-0.00077164	-0.00089219	-0.00080038	-0.00093875	-0.00062096	-0.00048572	-0.00055094	-0.0006857	-0.00035167	-0.00052371	-0.00044049	-0.00067954	-0.00040294	-0.00074388	-0.00051523	-0.00075239	-0.00058124	-0.00043002	-0.001039	-0.00098034	-0.00076759	-0.00065394	-0.00092582	-0.001024	-0.00065793	-0.0006826	-0.0012492	-0.00076711	-0.00091648	-0.00099574	-0.00093659	-0.00091871	-0.00063776	-0.00044997	-0.00049816	-0.00039594	-0.0010656	-0.00077405	-0.00084786	-0.0007983
-0.00090656	-0.00094644	-0.00045153	-0.00048365	-0.00042275	-0.00056477	-0.0011973	-0.00091481	-0.00028958	-0.00062697	-0.00053243	-0.0006726	-0.00094119	-0.00086448	-0.00049709	-0.00058507	-0.00047627	-0.00094094	-0.00080495	-0.00065142	-0.00048878	-0.00027948	-0.00044144	-0.00069813	-0.00061265	-0.0010899	-0.0007129	-0.00061581	-0.0005466	-0.00047339	-0.00045319	-0.0003898	-0.00054903	-0.0007332	-0.00057408	-0.00045997	-0.0003099	-0.00081386	-0.00029334	-0.00030646	-0.00074802	-0.00060962	-0.0010745	-0.0012043	-0.00076448	-0.00034991	-0.00046333	-0.00058269	-0.00064737	-0.00089041
-0.00020375	-0.00094185	-0.00097965	-0.0005061	-0.0018013	-0.00051948	-0.00052163	-0.0016074	-0.00016938	-0.00064233	-0.00071855	-0.00015156	-0.00061281	-0.00015002	-0.00067178	-0.00017687	-0.00072616	-0.00081062	-0.0011193	-0.00062031	-0.00068793	-0.00011249	-0.00070839	-0.00073277	-0.00059338	-0.00064656	-0.0011266	-0.0010243	-0.00060234	-0.00052023	-0.00013107	-0.00051301	-0.001053	-0.00095535	-0.00062548	-0.00012545	-0.00076674	-0.00088444	-0.00057979	-0.0017106	-0.0012279	-0.0017794	-0.00054501	-0.00017981	-0.0011304	-0.00051676	-0.0012224	-0.00053702	-0.0012212	-0.0001266
-0.00052303	-0.00065808	-0.00064699	-0.00048039	-0.00049222	-0.00051246	-0.00058577	-0.00056485	-0.00050001	-0.00056746	-0.00066906	-0.00057514	-0.00050082	-0.00059449	-0.0006282	-0.00061065	-0.00071037	-0.00065604	-0.00071051	-0.00067803	-0.0007865	-0.00070084	-0.00065687	-0.00077497	-0.00071087	-0.00065315	-0.00070216	-0.00074556	-0.0006571	-0.00071323	-0.00067789	-0.00065612	-0.00069103	-0.00075596	-0.00075476	-0.00069611	-0.00059777	-0.00072625	-0.00062226	-0.00080869	-0.0007459	-0.00076889	-0.00060803	-0.00059629	-0.00065456	-0.00074348	-0.00065376	-0.00053633	-0.00073269	-0.00075751
-0.0010205	-0.0017072	-0.0015889	-0.0011898	-0.0011011	-0.0012168	-0.0019569	-0.0015865	-0.00080968	-0.0015436	-0.0019432	-0.0021182	-0.0011528	-0.0012707	-0.0026821	-0.0013207	-0.0015661	-0.0010803	-0.0013047	-0.0013222	-0.0021079	-0.0017513	-0.0020651	-0.00068886	-0.0013004	-0.0017975	-0.001509	-0.001703	-0.0013589	-0.0014937	-0.0018938	-0.0012948	-0.0015484	-0.0029052	-0.0022817	-0.0023491	-0.0019799	-0.0028592	-0.0019928	-0.0010498	-0.0018478	-0.0029342	-0.0011424	-0.0011563	-0.0009902	-0.0020498	-0.0012443	-0.0016617	-0.0011134	-0.00058183
-0.0012704	-0.0013891	-0.00091549	-0.001937	-0.00090775	-0.001191	-0.00094727	-0.00082813	-0.00094053	-0.0012431	-0.0013083	-0.0010889	-0.001345	-0.001249	-0.0013335	-0.0015385	-0.00099054	-0.0012322	-0.00074215	-0.0015537	-0.0011756	-0.0017561	-0.00099058	-0.0014743	-0.0010097	-0.0017118	-0.0012174	-0.000877	-0.0013444	-0.0014081	-0.0013106	-0.0016558	-0.001484	-0.0022171	-0.0014657	-0.0020897	-0.0016352	-0.0015747	-0.0016817	-0.001384	-0.0018357	-0.0013086	-0.0013308	-0.00087735	-0.00079709	-0.001621	-0.0015377	-0.0013624	-0.001281	-0.00053487
-0.00080427	-0.0003764	-0.00040811	-0.00040159	-0.0003761	-0.00058997	-0.00093166	-0.0008513	-0.00066719	-0.00074275	-0.0012893	-0.00043058	-0.0013241	-0.00095228	-0.001126	-0.00071385	-0.00051982	-0.001215	-0.00070054	-0.0015813	-0.001043	-0.0012836	-0.00075406	-0.0013059	-0.0012922	-0.0017575	-0.0018226	-0.00070352	-0.00090845	-0.00066924	-0.0012215	-0.0015909	-0.00099397	-0.0010166	-0.0022775	-0.0010436	-0.0013743	-0.00097412	-0.0011696	-0.0014583	-0.00043578	-0.0013726	-0.001113	-0.00065593	-0.0013078	-0.0015281	-0.0013331	-0.0012053	-0.0012102	-0.0010929
-0.0038678	-0.0041773	-0.0048819	-0.0028749	-0.0035789	-0.0057154	-0.0033818	-0.0064359	-0.0066912	-0.0062397	-0.0064073	-0.004282	-0.0049069	-0.0047842	-0.0047155	-0.0043277	-0.0046779	-0.0061017	-0.0032797	-0.0040308	-0.0056904	-0.0042525	-0.00469	-0.0064735	-0.0059603	-0.0050502	-0.0049213	-0.0083376	-0.0019957	-0.0027178	-0.0034986	-0.0030172	-0.0042476	-0.0045545	-0.0024522	-0.003017	-0.0030376	-0.0029436	-0.0039516	-0.0019815	-0.0029974	-0.0038457	-0.0043245	-0.0030941	-0.0040064	-0.0043691	-0.0036074	-0.004221	-0.0044674	-0.0056045
2.3006e-19	-1.757e-19	5.9264e-19	8.1949e-19	3.0822e-19	-5.0443e-19	-9.8507e-19	-4.3886e-19	1.0733e-20	-5.755e-19	1.8146e-18	3.2704e-18	2.9367e-19	-4.7697e-19	1.1395e-18	-1.2756e-18	1.3167e-18	7.5619e-19	-1.5771e-18	1.6715e-18	-4.9877e-19	1.4503e-18	3.5668e-22	-1.1091e-18	-9.2786e-19	-2.3838e-19	-6.0408e-19	1.5748e-18	-4.0742e-19	-3.1549e-19	6.2787e-19	8.5194e-19	4.3702e-19	-5.5459e-20	6.7101e-19	-4.0175e-20	3.3936e-19	-7.1301e-19	4.0365e-19	-3.6705e-19	2.524e-19	1.5464e-18	-9.6579e-19	6.5641e-20	1.065e-18	4.2285e-20	-1.3645e-19	8.8608e-19	-3.923e-19	5.2972e-19
-0.00084544	-0.00072888	-0.00094388	-0.0011942	-0.00046345	-0.00096521	-0.00092209	-0.00063277	-0.00066386	-0.00064665	-0.00098452	-0.00087066	-0.00071074	-0.0010306	-0.0005583	-0.00059577	-0.00060934	-0.00064533	-0.00054978	-0.00048128	-0.00093642	-0.00066291	-0.0011344	-9.3316e-05	-0.00032675	-0.00035534	-0.00027997	-0.00035318	-0.00038995	-0.00057304	-0.0003587	-0.00034679	-0.00042073	-0.00036852	-9.6966e-05	-0.00033366	-8.6408e-05	-8.6637e-05	-0.00040356	-0.00038451	-0.00030497	-0.00039818	-0.00065846	-0.00037222	-0.00012844	-0.0003329	-0.00034237	-0.00042615	-0.00011246	-0.00061449
-1.5506e-20	-1.4654e-19	-2.7805e-19	9.4459e-19	1.7864e-20	-3.6187e-19	9.6927e-20	-1.5281e-18	1.9258e-18	-3.2213e-19	-1.1225e-18	2.7816e-18	1.3269e-18	4.0806e-19	6.0913e-19	-9.1953e-19	-3.9041e-19	-4.8363e-19	1.0586e-19	9.8819e-19	-6.002e-18	4.4315e-19	-1.204e-19	1.8948e-19	9.2257e-20	-3.6009e-19	1.0217e-18	-1.0122e-18	6.3518e-19	2.519e-19	-1.5812e-19	1.202e-18	3.5131e-19	1.0173e-18	-2.5639e-19	-7.005e-20	8.7302e-19	-8.9932e-19	9.4137e-19	-2.8168e-19	5.8952e-19	-1.1757e-18	-5.5527e-20	5.6801e-19	-8.429e-19	-7.2048e-19	1.1228e-19	1.4672e-19	3.4917e-19	-7.767e-19
-0.00057913	-0.00075723	-0.00061562	-0.00055181	-0.00055559	-0.0015786	-0.0013363	-0.0010796	-0.00059318	-0.00070756	-0.00010953	-0.00058359	-8.7507e-05	-0.00011181	-0.0009232	-0.0013931	-9.2463e-05	-0.00015644	-0.0014798	-0.00014079	-9.5198e-05	-0.00080161	-7.6615e-05	-8.7875e-05	-0.00010137	-8.069e-05	-9.6699e-05	-0.00073808	-0.00059107	-9.4518e-05	-0.00063837	-0.00091104	-0.00072376	-8.8054e-05	-9.1037e-05	-0.00012229	-0.00091716	-9.9687e-05	-7.795e-05	-0.00092277	-8.0481e-05	-0.00088611	-0.00012366	-0.00010605	-0.0015419	-4.8675e-05	-9.8923e-05	-0.00048696	-6.3885e-05	-0.00070068
-0.00047596	-0.00050613	-0.00050006	-0.0011409	-0.0010248	-0.00032675	-0.00052232	-0.00068217	-0.0010911	-0.00033931	-0.00065929	-0.00067457	-0.00098034	-0.0012978	-0.0002973	-0.00045734	-0.00081257	-0.00076868	-0.00078171	-0.0002981	-0.00030856	-0.00067162	-0.000496	-0.00072598	-0.00082247	-0.00065499	-0.00085249	-0.00063434	-0.0013008	-0.00062695	-0.00072609	-0.0013831	-0.0018434	-0.0014794	-0.001249	-0.0011026	-0.0012852	-0.0010248	-0.0016712	-0.00096259	-0.0008187	-0.0014075	-0.001269	-0.0010513	-0.0011735	-0.001032	-0.0011313	-0.00084445	-0.00066435	-0.0012189
-0.00058056	-0.00065721	-0.00046054	-0.00077949	-0.00047139	-0.00081734	-0.0010958	-0.0010126	-0.00090639	-0.00087285	-0.00065912	-0.00068707	-0.00055211	-0.00056389	-0.0015825	-0.0012105	-0.00094115	-0.00092712	-0.0011017	-0.00055975	-0.00095784	-0.0008991	-0.00071961	-0.00075182	-0.00086467	-0.00097411	-0.00088652	-0.00080132	-0.00076101	-0.00086347	-0.00063027	-0.00039196	-0.00098137	-0.0011392	-0.00040355	-0.00073441	-0.0010948	-0.00094463	-0.00083927	-0.0006136	-0.00096456	-0.0006812	-0.00060166	-0.00040855	-0.00092231	-0.00059867	-0.00078757	-0.0006275	-0.00068743	-0.0009513
-0.0014245	-0.0017885	-0.0012697	-0.00052931	-0.00069235	-0.00098387	-0.0014237	-0.00049951	-0.0018414	-0.00089679	-0.0010852	-0.0015311	-0.0010863	-0.0013736	-0.00085954	-0.00090105	-0.0026874	-0.0022919	-0.0019008	-0.0011124	-0.00098897	-0.0014034	-0.0015585	-0.0012423	-0.00016307	-0.0013128	-0.0018134	-0.0012435	-0.001204	-0.00099931	-0.00051718	-0.00075873	-0.0021226	-0.0017629	-0.0011955	-0.0020078	-0.0014342	-0.00066448	-0.0031628	-0.00085425	-0.0010972	-0.0012923	-0.0010268	-0.00081498	-0.0021884	-0.0012432	-0.0014819	-0.0018076	-0.0019028	-0.0016754
-0.00049844	-0.00027575	-0.0002614	-0.00049737	-0.00039863	-0.00057153	-0.00057036	-0.00039236	-0.00027871	-0.00025262	-0.00026881	-0.00038804	-0.00028396	-0.000275	-0.00083604	-0.00057913	-0.00042474	-0.00075946	-0.00040883	-0.00058295	-0.00028407	-0.00056311	-0.00012355	-0.00056382	-0.00078573	-0.00059625	-0.00080005	-0.00083555	-0.0010215	-0.00099322	-0.00070061	-0.00081075	-0.0007355	-0.00090348	-0.00094747	-0.00040138	-0.00010263	-0.00040936	-0.00044202	-0.00048051	-0.0011389	-0.0011658	-0.00073923	-0.00037914	-0.00044764	-0.0003972	-0.00055813	-0.00044226	-0.0009833	-0.00068969
-0.0019479	-0.002409	-0.0019544	-0.0025341	-0.0032041	-0.0031861	-0.0024576	-0.003545	-0.0041589	-0.0027982	-0.0029847	-0.0022614	-0.0026745	-0.0015512	-0.0024367	-0.003345	-0.0024707	-0.0027512	-0.0030643	-0.0031373	-0.002561	-0.0038257	-0.0025245	-0.0022357	-0.0022747	-0.0020985	-0.003455	-0.004414	-0.0028261	-0.0023346	-0.0016504	-0.0029966	-0.0042981	-0.002616	-0.0014843	-0.0022811	-0.0019614	-0.0017025	-0.0030653	-0.0020696	-0.0012497	-0.0027361	-0.0017855	-0.0015477	-0.001475	-0.0032403	-0.0019009	-0.0014954	-0.0015155	-0.0025462
-0.00037664	-0.00024101	-0.00050242	-0.00022944	-0.00022559	-0.00022306	-0.0004417	-0.00013209	-0.00036524	-0.00022763	-0.00011198	-0.00068253	-0.00036709	-0.00052825	-0.00024468	-0.00061744	-0.00027764	-0.00052537	-0.00024484	-0.0004783	-0.00085545	-0.00087597	-0.00080584	-0.0011019	-0.0007812	-0.00036181	-0.00041255	-0.00052241	-0.0002059	-0.00066238	-0.00072321	-0.0004349	-0.00075503	-0.00046035	-0.00024306	-0.00056287	-0.00062586	-0.0006184	-0.0004477	-0.00045613	-0.00060006	-0.00035637	-0.000325	-0.00060664	-0.00057618	-0.00043601	-0.00045781	-0.00022825	-0.00067388	-0.00049161
-0.00038031	-0.00048654	-0.00042962	-0.00032595	-0.00044961	-0.00055141	-0.00062374	-0.00078919	-0.0004885	-0.00052904	-0.00065681	-0.0007686	-0.00042968	-0.00068055	-0.00090784	-0.00076812	-0.00044225	-0.00082018	-0.0007638	-0.0006602	-0.0010596	-0.00059127	-0.00057946	-0.0010116	-0.00087226	-0.0009277	-0.00077612	-0.00079435	-0.00028266	-0.00021316	-0.00027448	-0.00027961	-0.00031511	-0.00020556	-0.00046761	-0.00048701	-0.00036746	-0.00044521	-0.00045748	-0.00031746	-0.00031853	-0.00041794	-0.00067018	-0.000325	-0.00071586	-0.00035864	-0.00044385	-0.00037077	-0.00048888	-0.00061644
-0.00088563	-0.00090886	-0.0008729	-0.00084424	-0.00094389	-0.00075895	-0.00091814	-0.00074364	-0.00097807	-0.0010353	-0.00090801	-0.0011989	-0.00070085	-0.00055334	-0.0011676	-0.0011085	-0.00074223	-0.00091214	-0.0011011	-0.00081549	-0.0010571	-0.00099749	-0.0010358	-0.0010419	-0.0011421	-0.0012434	-0.0010077	-0.00088714	-0.0010628	-0.00097586	-0.00055628	-0.00067649	-0.00077466	-0.00097845	-0.00089853	-0.00092061	-0.00089986	-0.00082491	-0.00067106	-0.00063882	-0.00075655	-0.00071869	-0.0011073	-0.0010002	-0.0011964	-0.001105	-0.0011553	-0.00093594	-0.00073301	-0.00066658
-0.00010991	-0.00032001	-0.00053061	-0.00011029	-0.00035579	-0.0003854	-0.00034539	-8.781e-05	-0.00035615	-0.00034386	-0.00035023	-8.3719e-05	-0.00013937	-0.0003674	-0.00037697	-0.00054033	-0.00068247	-0.00014935	-0.00034895	-9.3194e-05	-0.00034646	-0.00087965	-0.0010738	-0.00064999	-0.0010199	-0.00098348	-0.00092801	-0.00054998	-0.0010944	-0.001038	-0.00036149	-0.00080999	-0.00061186	-0.00085054	-0.00061086	-0.00037909	-0.0011199	-0.00063684	-0.00062941	-0.00035002	-0.00033492	-0.00086767	-8.6041e-05	-0.00063029	-0.00097071	-0.00036379	-0.00034601	-0.00067699	-0.00054668	-0.000375
-0.00034597	-9.4281e-05	-9.2064e-05	-0.00033472	-9.419e-05	-0.00034551	-9.5129e-05	-6.7803e-05	-8.4217e-05	-7.6393e-05	-0.00034982	-7.3242e-05	-0.00036482	-8.2713e-05	-0.00010323	-0.00056957	-0.0015436	-0.00078163	-0.001042	-8.9699e-05	-8.6033e-05	-9.4197e-05	-0.00010002	-0.00043839	-0.00071645	-0.00042168	-0.00067821	-0.0007894	-0.00042613	-0.00036376	-0.00074292	-0.00011673	-0.00041695	-0.00034798	-0.00010624	-0.00077482	-0.00039641	-0.00037745	-0.00042239	-9.2318e-05	-0.00060641	-0.00045837	-0.00034064	-0.00030735	-0.00035668	-0.00031316	-9.919e-05	-0.0005331	-0.00033812	-0.00036218
-4.3108e-19	1.4049e-19	5.6844e-19	-1.3048e-19	-5.8151e-19	6.0614e-19	-3.9861e-19	7.6292e-19	-1.9452e-19	1.0796e-18	1.5052e-18	8.8998e-19	-7.1618e-19	1.1923e-18	-4.5192e-19	-6.9568e-19	-8.2596e-19	1.8138e-18	-0.0006747	-0.00079592	-0.00045935	-0.00067749	-0.00053927	-0.00024784	-0.00021986	-0.00033737	-0.0003674	-0.00050608	-0.00062323	-0.00042987	-0.00065954	-0.00056645	-0.0009688	-0.00060425	-0.00073791	-0.00078811	-0.0010687	-0.00040958	-0.0013056	-0.00067551	-0.00071721	-0.00042377	-0.00066765	-0.00039867	-0.0010857	-0.00084133	-0.00048737	-0.00048318	-0.00079098	-0.00066691
-0.00045824	-0.00098177	-0.00081914	-0.00080474	-0.00085921	-0.00084249	-0.0010292	-0.0011556	-0.0014561	-0.00049377	-0.00077667	-0.00076093	-0.00085625	-0.00078793	-0.000667	-0.00088671	-0.0010761	-0.00074494	-0.00057661	-0.00084689	-0.00084049	-0.0012687	-0.000782	-0.0005973	-0.0010017	-0.00099559	-0.00063446	-0.00079469	-0.0011058	-0.001275	-0.000973	-0.00078631	-0.00070712	-0.0012102	-0.0010315	-0.00074677	-0.00091937	-0.0010798	-0.0011937	-0.0013823	-0.00084004	-0.00088902	-0.00026884	-0.0005803	-0.00084621	-0.00049872	-0.00078777	-0.00055785	-0.00050766	-0.00044495
-0.001397	-0.001471	-0.00086029	-0.0014297	-0.0015604	-0.0016213	-0.0029582	-0.0015368	-0.0015055	-0.0018304	-0.002624	-0.00071203	-0.003715	-0.0027887	-0.0019051	-0.0013601	-0.0010296	-0.00063525	-0.0013281	-0.00099007	-0.00092598	-0.00056243	-0.001594	-0.00080732	-0.0014374	-0.00077942	-0.0014775	-0.0016496	-0.0022552	-0.0014202	-0.0017724	-0.00092167	-0.0038686	-0.0023021	-0.0015786	-0.0033596	-0.0020549	-0.0030891	-0.001682	-0.0029797	-0.0015893	-0.004023	-0.0011483	-0.0024103	-0.0013306	-0.002363	-0.001142	-0.00089721	-0.0033581	-0.0016039
-0.00095509	-0.00036531	-0.0008993	-0.00085561	-0.0011058	-0.00082943	-0.00086686	-0.00070431	-0.0010454	-0.0010826	-0.00052651	-0.00090831	-0.00090892	-0.00060416	-0.00011607	-0.00027436	-0.0003327	-0.0004793	-0.00014982	-0.00039289	-0.00031931	-0.00054991	-0.00049287	-0.00011678	-0.00011847	-0.0002953	-0.00024456	-0.00012917	-0.00096593	-0.00075304	-0.00057408	-0.00043438	-0.0006841	-0.00047918	-0.00043708	-0.00045982	-0.00039687	-0.00035588	-0.00047091	-0.00066694	-0.00037627	-0.00092189	-0.00048925	-0.0004664	-0.00063834	-0.00040912	-0.00042583	-0.00034567	-0.00054661	-0.00031323
-0.0011952	-0.0031431	-0.00019722	-0.0018702	-0.00019665	-0.00028631	-0.0032779	-0.003417	-0.00021256	-0.0010199	-0.0012349	-0.0023866	-0.00015778	-0.00020534	-0.0019581	-0.0014667	-0.0028601	-0.0030364	-0.0016914	-0.003149	-0.0010132	-0.0013518	-0.0012566	-0.00018366	-0.00025613	-0.002569	-0.0027191	-0.0017277	-0.0044614	-0.0011833	-0.0029867	-0.0013125	-0.0055062	-0.00021969	-0.00019611	-0.0014458	-0.0049508	-0.0029241	-0.00034357	-0.0026547	-0.0014946	-0.00206	-0.0029503	-0.0022846	-0.0043043	-0.0034598	-0.0016833	-0.00021427	-0.0030579	-0.0013189
-0.0005126	-0.00054868	-0.0018749	-0.00094408	-0.00056974	-0.00063992	-0.00010147	-9.8343e-05	-0.00061996	-0.0007397	-0.00013651	-0.00010371	-0.00010786	-0.00011001	-0.0014417	-0.0015218	-0.00015013	-0.0012868	-0.0007306	-0.00079002	-0.002041	-0.00077863	-8.7651e-05	-0.00082346	-0.00062905	-9.1679e-05	-9.4696e-05	-0.00011503	-8.4769e-05	-0.0015187	-0.0006976	-0.00070621	-0.00073112	-0.00074077	-0.00010143	-0.00069167	-0.00052001	-0.0012301	-0.0012936	-0.0015838	-0.00011317	-0.00095584	-0.00091264	-0.0012596	-7.7672e-05	-7.5198e-05	-0.0004385	-0.00036848	-0.00052439	-0.0016322
-0.0010627	-0.0014232	-0.001214	-0.0011503	-0.00084975	-0.00061375	-0.0028899	-0.0011002	-0.0017563	-0.0016152	-0.00065418	-0.00057001	-0.0017029	-0.0015103	-0.0010512	-0.0015896	-0.0011149	-0.00091984	-0.00090059	-0.00091183	-0.0005597	-0.0013362	-0.0011694	-0.00049588	-0.0026364	-0.00076758	-0.0013368	-0.00052883	-0.0019253	-0.0015288	-0.0022284	-0.0025604	-0.0014174	-0.0022879	-0.0021364	-0.0021272	-0.0013573	-0.00014285	-0.00067807	-0.0010221	-0.0018237	-0.0030058	-0.00091956	-0.0014675	-0.00016921	-0.00013592	-0.00093692	-0.0014659	-0.00093183	-0.0018073
-0.00029584	-0.00081983	-0.00036767	-0.00054918	-0.00076747	-0.00075879	-0.0003449	-0.00057798	-0.00060352	-0.00079562	-0.0011115	-0.00078128	-0.00060422	-0.00071239	-0.00035489	-0.00052548	-0.00067616	-0.0010072	-0.00011684	-0.00010238	-0.00055172	-0.0003467	-9.8274e-05	-0.0010248	-0.00038061	-0.00062388	-0.00010386	-0.00077258	-0.0014472	-0.0008754	-0.0011246	-0.001039	-0.00065321	-0.00095119	-0.00092612	-0.00063605	-0.00094011	-0.0011765	-0.00064989	-0.0009342	-0.0013211	-0.0013606	-0.00011015	-0.0001069	-0.0003823	-0.00034506	-0.00010954	-0.00013631	-0.0012524	-0.0006798
-0.00074958	-0.00080065	-0.00068514	-0.00069414	-0.0006156	-0.00077455	-0.00080426	-0.0008308	-0.00059592	-0.00055635	-0.00073919	-0.00074325	-0.00061134	-0.0007149	-0.00071373	-0.00064288	-0.00063049	-0.00069884	-0.00083435	-0.00072702	-0.00057108	-0.00075619	-0.00059531	-0.00074343	-0.00068984	-0.00040967	-0.00059962	-0.0005405	-0.0005853	-0.00083352	-0.00074466	-0.00068586	-0.00072358	-0.00090898	-0.0010236	-0.00065928	-0.00087783	-0.00046807	-0.00094073	-0.00077295	-0.0007097	-0.00071777	-0.0006316	-0.00083084	-0.00088605	-0.0006739	-0.00073723	-0.00055523	-0.00073178	-0.00059795
-0.00056525	-0.0005549	-0.00068656	-0.00071629	-0.00046215	-0.000408	-0.00067646	-0.00044324	-0.00063758	-0.00048592	-0.00044901	-0.00055074	-0.00061033	-0.00047245	-0.00059238	-0.00013837	-0.00025155	-0.00044665	-0.00032645	-0.00051571	-0.000414	-0.00032552	-0.00048503	-0.0004287	-0.00038054	-0.00053808	-0.00042491	-0.0006787	-0.00046137	-0.00027328	-0.00046244	-0.00029942	-0.00043516	-0.00032172	-0.00033016	-0.00056484	-0.00069943	-0.00042241	-0.0004834	-0.00039752	-0.00032256	-0.00047237	-0.00083047	-0.00076453	-0.00064586	-0.0008068	-0.0005018	-0.00086325	-0.00062167	-0.00077256
-0.00078884	-7.9434e-05	-8.5015e-05	-0.00011596	-0.00066152	-0.00010937	-0.0024691	-0.00010127	-6.6707e-05	-8.959e-05	-9.4277e-05	-0.0009425	-6.2812e-05	-0.00010238	-9.5985e-05	-0.0015423	-0.0015102	-0.00075003	-0.00081542	-0.00066327	-0.0001525	-0.001183	-0.00087892	-0.0017649	-0.00012046	-0.00071135	-0.00066473	-0.00052147	-9.4459e-05	-0.00010913	-8.7271e-05	-0.0001107	-7.6554e-05	-8.8812e-05	-7.1566e-05	-0.00010538	-0.00010135	-0.000105	-8.1363e-05	-6.605e-05	-0.0001118	-7.7831e-05	-6.1e-05	-0.00081083	-8.5731e-05	-0.00070517	-0.00087311	-0.0014742	-9.2236e-05	-8.0733e-05
-0.00045592	-0.00036972	-0.00030177	-0.00029334	-0.00031408	-0.00013137	-0.00035245	-0.00010351	-0.0003422	-0.00010844	-0.00012793	-0.00050135	-0.00028573	-0.000348	-0.00011066	-0.0006356	-0.00066375	-0.0011187	-0.00075804	-0.00052177	-0.00080421	-0.00034854	-0.0012858	-0.00058624	-0.00056612	-0.0012911	-0.00057604	-0.00091856	-8.2752e-05	-8.9596e-05	-7.8364e-05	-7.9165e-05	-8.9331e-05	-7.8022e-05	-9.1456e-05	-0.0003046	-6.2651e-05	-0.00029403	-8.1504e-05	-0.00031924	-9.2562e-05	-0.00033753	-0.00010079	-0.00030204	-0.00010748	-0.00027939	-0.00044219	-0.00029231	-0.00029966	-0.00032672
-0.00055129	-0.00073777	-0.00060001	-0.00052413	-0.00042817	-0.00045057	-0.00054691	-0.0006724	-0.00052194	-0.00067472	-0.00059532	-0.00059284	-0.00052842	-0.0005314	-0.00079326	-0.00067858	-0.0007402	-0.0007776	-0.00060999	-0.00073319	-0.00067747	-0.00050943	-0.00056136	-0.00081392	-0.00053582	-0.00047601	-0.0006854	-0.00051095	-0.00056298	-0.00033902	-0.00041256	-0.00055025	-0.00044057	-0.00062254	-0.00064473	-0.00064244	-0.00061096	-0.00050157	-0.00043123	-0.00044946	-0.00051615	-0.00062291	-0.00054134	-0.00079469	-0.00046021	-0.00062316	-0.00048038	-0.00048249	-0.0004464	-0.00054159
-0.00013844	-0.00094492	-0.00061277	-0.00078692	-0.0012367	-0.00099102	-0.00085088	-0.0012572	-0.00013162	-0.00052323	-0.00095775	-0.0008437	-0.00062041	-0.00013073	-0.00038358	-0.00010205	-0.00050734	-0.00048438	-0.00077262	-9.6415e-05	-9.7143e-05	-0.00036475	-0.00042501	-0.00078414	-0.00036922	-9.8842e-05	-0.0004388	-0.00081841	-0.00069937	-0.00012192	-0.00046122	-0.0016925	-0.0012159	-0.0013939	-8.386e-05	-0.0011951	-0.0013901	-0.00051048	-0.00098307	-0.001812	-0.0010226	-0.00048037	-0.0012434	-0.0011066	-0.00050794	-0.00040089	-0.0007916	-0.00097153	-0.00047646	-0.0010197
-0.0016757	-0.0018413	-0.0016343	-0.0026786	-0.0024799	-0.0024282	-0.0020026	-0.002863	-0.0025439	-0.0024821	-0.0017932	-0.0016628	-0.0011905	-0.0017725	-0.0037478	-0.0026964	-0.001636	-0.0012116	-0.0015683	-0.0018981	-0.0024226	-0.002042	-0.0019995	-0.0025513	-0.0017835	-0.0019185	-0.002479	-0.0029223	-0.0016507	-0.0019852	-0.0010777	-0.0023417	-0.0026563	-0.0017979	-0.0017041	-0.0023507	-0.0023295	-0.0023465	-0.0019921	-0.0020808	-0.0011579	-0.0020812	-0.0026114	-0.0014603	-0.0023418	-0.0011655	-0.0019649	-0.0024218	-0.0021559	-0.0023179
-0.00059035	-0.00069147	-0.00074826	-0.00057567	-0.0005199	-0.00056478	-0.00060194	-0.00068813	-0.00071038	-0.00055108	-0.00076076	-0.00051983	-0.00057645	-0.00081626	-0.00067187	-0.00072356	-0.0005095	-0.0010427	-0.00092893	-0.00072434	-0.00065187	-0.00077843	-0.00077942	-0.00068187	-0.00051507	-0.00062483	-0.0007038	-0.00071385	-0.00057573	-0.00051071	-0.00032168	-0.00048676	-0.00065495	-0.0005832	-0.00037198	-0.0004432	-0.00038904	-0.00058407	-0.00056347	-0.00066673	-0.00030658	-0.00065849	-0.00063064	-0.00063004	-0.00048052	-0.00043582	-0.00062124	-0.00048486	-0.0005725	-0.00069438
-0.00099273	-9.6062e-05	-0.0004478	-0.00041706	-0.0004982	-0.0010247	-7.2345e-05	-6.6737e-05	-9.1945e-05	-9.3155e-05	-9.4029e-05	-8.8201e-05	-0.0013554	-0.00010031	-0.00068054	-8.8353e-05	-0.00014365	-0.00060123	-0.0011551	-0.00058169	-8.3124e-05	-8.2155e-05	-7.2696e-05	-0.00060784	-0.0008797	-0.00059448	-0.00060348	-0.0012367	-0.00065896	-0.00045736	-9.3198e-05	-0.00049988	-0.00055682	-0.00010517	-0.00057275	-0.00059117	-0.00010521	-9.9211e-05	-0.0005469	-0.00097349	-9.9256e-05	-0.00065249	-0.00054252	-9.6105e-05	-0.00012635	-0.00010427	-9.5897e-05	-0.0006827	-0.00011018	-0.00011701
-0.00055799	-0.00067415	-0.0008685	-0.00078054	-0.00073532	-0.00090551	-0.00078297	-0.00064457	-0.00073226	-0.0010147	-0.0011363	-0.0010879	-0.0010438	-0.00056499	-0.00064421	-0.00055893	-0.00080678	-0.0011	-0.0006692	-0.00083119	-0.00059155	-0.0008622	-0.00066806	-0.0010362	-0.00094824	-0.00077906	-0.00048723	-0.00076646	-0.00034563	-0.00057596	-0.00057798	-0.00080521	-0.0003686	-0.00050146	-0.00041281	-0.00026705	-0.00063672	-0.00052973	-0.00043043	-0.00041925	-0.00031885	-0.00043273	-0.00036224	-0.00064998	-0.00076382	-0.00060182	-0.00081721	-0.00047559	-0.00063222	-0.00072265
-0.00038985	-0.00053211	-0.00059591	-0.00047273	-0.00076929	-0.00056949	-0.00045921	-0.00054855	-0.00047289	-0.00054555	-0.00079659	-0.00078137	-0.00057299	-0.00044308	-0.00068992	-0.00091776	-0.00082565	-0.0010604	-0.00092571	-0.00094148	-0.0010126	-0.00091824	-0.0011367	-0.00062145	-0.00065195	-0.00075131	-0.00078961	-0.0005152	-0.0004658	-0.00035074	-0.00062005	-0.00046369	-0.00025666	-0.00061885	-0.00032586	-0.00035807	-0.00035745	-0.00036783	-0.00044982	-0.00038377	-0.00058574	-0.00052294	-0.00061596	-0.00071345	-0.0005989	-0.00082313	-0.00063448	-0.00060145	-0.00071405	-0.0003108
-0.00048395	-0.000119	-0.0011086	-0.00054464	-0.00035092	-0.0007789	-0.0005667	-0.00032145	-0.00052365	-0.00052348	-0.0003421	-0.00039428	-0.00061053	-0.00059874	-0.00038267	-0.0004201	-0.00045774	-0.00045246	-0.00047226	-0.00089099	-0.00091816	-0.00093466	-0.00092863	-0.00095018	-0.00060213	-0.00054033	-0.00055145	-0.0012193	-0.00039809	-0.00079701	-0.00052821	-0.00058665	-0.00058836	-0.00070507	-0.00089881	-0.0012535	-0.00090624	-0.0011694	-0.00081222	-0.00036659	-0.00082571	-0.00078764	-0.0005183	-0.0003709	-0.00033695	-0.0007624	-0.00096758	-0.00034462	-0.0011085	-0.00099209
-0.0016136	-0.00064415	-0.00060174	-0.00054725	-0.00044119	-0.00040611	-0.00055803	-0.00035135	-0.00062712	-0.00084177	-0.0003166	-0.00035802	-0.00064042	-0.00038396	-0.00037686	-0.00034335	-0.00057604	-0.00059164	-0.00042368	-9.6034e-05	-0.00037717	-9.5821e-05	-0.00037482	-0.00035124	-0.00034151	-0.00039947	-0.00059296	-0.00037135	-0.00065292	-0.0011818	-0.00094606	-0.00072879	-0.00088332	-0.00088563	-8.7771e-05	-0.00084598	-0.0011399	-0.0012621	-0.00069562	-0.00070483	-0.00040834	-0.00046701	-0.00039581	-0.0014409	-0.00066074	-0.000335	-0.00037034	-0.0003599	-9.5866e-05	-0.00064944
-0.00087546	-0.0010316	-0.00053879	-0.00074294	-0.00088861	-0.00061456	-0.00059104	-0.00076914	-0.00089422	-0.00086566	-0.0010476	-0.00067787	-0.00102	-0.0011033	-0.00087279	-0.00016935	-0.00049351	-0.00015053	-0.00059799	-0.00074691	-0.00032549	-0.0005484	-0.00073168	-0.00027155	-0.00029975	-0.00062097	-0.00067393	-0.00054653	-0.000355	-0.00036137	-0.00033541	-0.00039763	-0.00064214	-0.00078458	-0.00070791	-0.00035352	-0.00090243	-0.00057172	-0.00015355	-0.00035681	-0.0010575	-0.00093042	-0.00071288	-0.00064707	-0.00073097	-0.00028133	-0.00048307	-0.00030265	-0.00028339	-0.00012004
-0.00094407	-0.0010644	-0.0014446	-0.0011671	-0.001231	-0.0014154	-0.001075	-0.00086736	-0.001017	-0.00053416	-0.00061394	-0.0016901	-0.0013552	-0.001568	-0.00081993	-0.00012971	-0.00037447	-0.00034921	-0.00058339	-0.00012862	-0.00033577	-0.00038405	-0.00012092	-0.0007355	-0.00030476	-0.0007527	-0.00048189	-0.0011101	-0.00032747	-0.00053987	-0.00092474	-0.00051955	-0.0012893	-0.0010008	-0.00035662	-0.00060676	-0.00032067	-0.00066769	-0.00090554	-0.00034094	-0.00092117	-0.00081609	-0.00062285	-0.00034517	-0.00030223	-0.00027689	-0.0003489	-0.000526	-0.00056263	-0.00037143
-0.0014319	-0.0013668	-0.00084678	-0.0013655	-0.00074189	-0.0014379	-0.00094594	-0.0016265	-0.0014579	-0.0015115	-0.0018759	-0.0016153	-0.0010944	-0.001077	-0.00063143	-0.00097849	-0.00068005	-0.0011781	-0.0017003	-0.001015	-0.0004789	-0.00040297	-0.00050273	-0.001071	-0.00096205	-0.0012322	-0.0011313	-0.0014448	-0.00017252	-0.00033572	-0.00069219	-0.00099155	-0.0011796	-0.0014465	-0.0013495	-0.00075145	-0.0012656	-0.0016687	-0.001361	-0.0015352	-0.0023731	-0.0011924	-0.0016296	-0.0012308	-0.001896	-0.0010229	-0.0017222	-0.00073934	-0.0011397	-0.0011272
-0.00087395	-0.0011288	-0.0009533	-0.0012006	-0.0013287	-0.00099723	-0.0015778	-0.0010002	-0.00107	-0.00084712	-0.0011311	-0.0015531	-0.0011886	-0.0013893	-0.00064032	-0.0010334	-0.0018583	-0.00064379	-0.0011818	-0.0012836	-0.0013394	-0.00078795	-0.00086616	-0.00062733	-0.0010328	-0.0008313	-0.00075	-0.0012572	-0.0010181	-0.00091824	-0.00077769	-0.0010887	-0.00059087	-0.00087588	-0.0011039	-0.0011615	-0.00080573	-0.00067149	-0.00039765	-0.00077802	-0.0011961	-0.00040953	-0.00072955	-0.00036729	-0.00034683	-0.00037404	-0.00079331	-0.00075389	-0.00034108	-0.00037479
-0.00045773	-0.00040716	-0.0006508	-0.00043504	-0.00043404	-0.00084323	-0.00094269	-0.00050575	-8.3412e-05	-8.8243e-05	-0.0007944	-0.00011137	-7.7111e-05	-0.00052788	-8.8593e-05	-0.00050583	-0.00049588	-0.00013706	-0.00054949	-0.00011185	-0.00058269	-0.00099329	-0.0008751	-0.00014645	-8.7744e-05	-0.00014585	-0.00011386	-0.00013941	-0.00090712	-0.0011158	-0.00055909	-0.0013416	-0.00049266	-0.000414	-0.00010024	-0.0012178	-0.0008991	-0.0007448	-0.00010507	-9.0956e-05	-0.0013801	-0.00010308	-0.00044646	-0.00041408	-0.00099813	-0.00045391	-0.00010815	-0.00045175	-0.00050867	-0.00048193
-6.9889e-19	7.6181e-19	-1.9602e-18	8.002e-19	1.0434e-18	-6.7773e-19	1.9249e-19	-8.1042e-19	1.684e-18	-1.781e-18	2.9015e-19	1.6986e-18	-9.7592e-19	-2.2254e-18	-4.7773e-19	-8.4914e-19	-4.4787e-19	1.925e-18	-7.5444e-19	3.2381e-19	-2.0415e-18	8.5949e-19	6.4511e-20	-1.0414e-18	-2.6878e-19	5.3017e-19	8.6768e-19	-1.0685e-18	-5.5414e-19	-6.5167e-19	6.0854e-19	-9.4888e-20	-1.6379e-18	9.4781e-20	-2.3876e-18	1.5834e-19	-6.0743e-20	-1.5665e-18	7.7612e-19	9.4541e-19	-4.5709e-19	1.8688e-18	-5.6634e-20	2.6619e-19	1.9877e-19	-6.0849e-19	-1.6462e-19	-1.7204e-20	-5.7188e-19	5.7345e-19
-0.00057132	-0.00042184	-0.0011208	-0.0015363	-0.00046504	-0.00091572	-0.0010621	-0.00099573	-0.0014796	-0.0019786	-0.001077	-0.00103	-0.00082368	-0.0010914	-8.0869e-05	-0.00039055	-0.00067048	-0.00040765	-0.00011153	-0.00010102	-0.00079256	-9.6606e-05	-0.00047983	-0.00047807	-7.3836e-05	-0.00037322	-0.00040616	-8.9434e-05	-0.00038743	-0.0013053	-0.00073609	-9.589e-05	-0.00051133	-9.3859e-05	-8.6298e-05	-0.00043902	-0.00085985	-8.0252e-05	-0.00010922	-0.00051089	-9.4547e-05	-9.0817e-05	-0.0010398	-0.00054781	-0.0010486	-0.00043991	-0.00041283	-0.00032368	-8.1936e-05	-0.00084496
-0.0010002	-0.0011972	-0.0017071	-0.00061766	-0.0015509	-0.00068771	-0.00068327	-0.00051837	-0.00034362	-0.00047159	-0.00084842	-0.00078133	-0.00067571	-0.00092698	-0.00048218	-0.0007526	-0.00034669	-0.00078112	-0.00066561	-0.0010857	-0.0010024	-0.0010061	-0.001179	-0.0010031	-0.0014352	-0.0010582	-0.0010602	-0.001123	-0.00082642	-0.00088872	-0.00055937	-0.00048866	-0.00055028	-0.00127	-0.0012607	-0.00083776	-0.00071802	-0.00070065	-0.00074167	-0.00030909	-0.0013378	-0.00060153	-0.00068945	-0.0005207	-0.00063814	-0.00043743	-0.00079557	-0.00075444	-0.00094991	-0.001049
8.1203e-19	6.0705e-20	-1.1974e-18	4.6889e-19	1.3398e-18	-2.224e-19	5.4289e-20	5.3658e-19	-1.8807e-18	-2.5115e-19	1.317e-18	2.9694e-18	5.798e-19	4.0542e-19	-1.1645e-18	4.7933e-20	-8.3099e-19	1.4913e-18	-5.8903e-19	1.2682e-19	-4.4808e-18	-6.3106e-19	-1.2676e-19	7.797e-19	2.6435e-19	4.4365e-19	-5.996e-20	1.8648e-19	-6.0869e-20	3.045e-19	-8.7762e-20	-1.5475e-19	1.8813e-18	-2.7929e-19	-1.019e-19	3.0308e-19	-1.3427e-19	-1.7331e-19	-9.5567e-19	2.4401e-19	7.9003e-20	1.6952e-18	4.9549e-19	3.5244e-19	1.993e-18	-1.5667e-18	-7.5311e-19	3.8895e-19	1.7744e-19	7.076e-19
-0.00012522	-0.00011084	-0.00010894	-0.00075374	-0.00049282	-0.00093317	-0.00055383	-0.00010808	-0.00061879	-0.00011331	-0.00011979	-0.00055164	-0.00058462	-0.00011741	-0.00064575	-0.00095978	-0.00093439	-0.00054523	-0.0017366	-0.0014063	-0.0010312	-0.00010395	-9.4184e-05	-0.0014139	-0.00083423	-0.0012849	-0.0010057	-0.0011158	-0.001749	-0.0010026	-0.0012838	-0.00051823	-0.00089554	-0.0005446	-0.0014561	-0.00095312	-0.00092083	-0.00093821	-0.0018441	-0.0011694	-0.0012733	-0.00088734	-0.0013847	-0.0019051	-0.0013336	-0.0018985	-0.0017785	-0.0028302	-0.0016551	-0.0015097
-0.00094612	-0.00083115	-0.00087389	-0.001149	-0.00090475	-0.0013407	-0.0012156	-0.0012271	-0.0016374	-0.0011506	-0.0013205	-0.00041049	-0.00074893	-0.0012918	-0.00096083	-0.00092651	-0.0011021	-0.00070911	-0.00095	-0.00070044	-0.001232	-0.0011349	-0.0012704	-0.00094649	-0.001184	-0.0017979	-0.00095183	-0.0012986	-0.0011883	-0.0016017	-0.00099522	-0.0012397	-0.0015276	-0.0019702	-0.001075	-0.0012906	-0.0016567	-0.0015728	-0.00096523	-0.0010051	-0.0016668	-0.0014196	-0.00086206	-0.00071595	-0.00011473	-0.0009457	-0.00011097	-0.0003856	-0.00041422	-0.0011122
-0.00058915	-0.00088422	-0.00091727	-0.00051653	-0.00068372	-0.00058769	-0.00070014	-0.0010714	-0.00098171	-0.00041527	-0.00067483	-0.00085368	-0.00056012	-0.00079613	-0.00074579	-0.00056647	-0.00052155	-0.00066292	-0.00087353	-0.00077767	-0.0011172	-0.00044863	-0.00071498	-0.00056062	-0.00080613	-0.00060797	-0.00049612	-0.00050858	-0.00060435	-0.00056313	-0.00047063	-0.00046806	-0.00057636	-0.00040005	-0.00062732	-0.0003374	-0.00048549	-0.00069267	-0.000524	-0.00063366	-0.00058248	-0.00066032	-0.00039768	-0.00040862	-0.0006396	-0.00046498	-0.00038713	-0.00066529	-0.00027134	-0.00055491
-0.0007723	-0.00071495	-0.00074531	-0.00078063	-0.00085946	-0.00067144	-0.00083135	-0.00082849	-0.00067819	-0.00086305	-0.00084125	-0.00064278	-0.00085155	-0.00083022	-0.00072148	-0.00057883	-0.00032921	-0.00059516	-0.00055578	-0.00094022	-0.0009018	-0.00061097	-0.0004929	-0.00071469	-0.00048764	-0.00042462	-0.00062674	-0.00065979	-0.00037907	-0.00041368	-0.00065816	-0.00063952	-0.00073353	-0.00056071	-0.0007429	-0.00069683	-0.00069613	-0.00065359	-0.00078365	-0.0007478	-0.0006706	-0.00084362	-0.00054301	-0.00048757	-0.00047542	-0.00063949	-0.00038801	-0.00049513	-0.00048438	-0.0006471
-0.00027412	-0.00060574	-0.00054269	-0.000707	-0.0006618	-0.00031441	-0.00072307	-0.00087198	-0.00043192	-0.00067466	-0.00084822	-0.00041739	-0.00068728	-0.00075253	-0.0007283	-0.00076597	-0.0009895	-0.0008361	-0.0011076	-0.00057188	-0.0011661	-0.00086854	-0.00092957	-0.0013978	-0.001321	-0.00085843	-0.0011555	-0.00096179	-0.0010556	-0.00092269	-0.00081861	-0.00088214	-0.00089458	-0.0011646	-0.0011162	-0.00061293	-0.0010581	-0.00044524	-0.00059207	-0.00079061	-0.0011337	-0.0012509	-0.00091074	-0.00071833	-0.00052915	-0.00064375	-0.00051444	-0.00055702	-0.00078396	-0.00040223
-0.0016639	-0.0012181	-0.0018773	-0.001559	-0.00097307	-0.0016594	-0.0012134	-0.00088212	-0.0014305	-0.00089842	-0.0013046	-0.001029	-0.0013291	-0.0017417	-0.00068493	-0.0009742	-0.0002312	-0.0010729	-0.0014777	-0.0024782	-0.00090745	-0.0013331	-0.0004896	-0.00082012	-0.0001173	-0.00048202	-0.00089613	-0.00090382	-0.0010352	-0.0006943	-0.00050427	-0.00062765	-0.00019106	-0.0007927	-0.0011627	-0.00075148	-0.0024138	-0.0019932	-0.00068025	-0.00062857	-0.0018403	-0.00073745	-0.00068114	-0.00058175	-0.00018333	-0.0014504	-0.00098818	-0.0012954	-0.00058694	-0.0010935
-0.0012165	-0.0012025	-0.0014157	-0.0010763	-0.00097767	-0.0011953	-0.0011191	-0.0013229	-0.0011247	-0.0011098	-0.0010148	-0.0012435	-0.0011416	-0.0011411	-0.0010165	-0.0012202	-0.0011287	-0.0010144	-0.0010979	-0.0013798	-0.0010659	-0.0012762	-0.00099964	-0.00097649	-0.0012203	-0.0010167	-0.00099543	-0.0011889	-0.0008876	-0.00091196	-0.0008701	-0.00088318	-0.0011255	-0.00094023	-0.00099396	-0.0011108	-0.0010143	-0.00068823	-0.0010835	-0.0009288	-0.00067569	-0.001256	-0.0008818	-0.0010132	-0.0011095	-0.0010194	-0.00072781	-0.0010954	-0.00098925	-0.0011448
-0.00064136	-0.0012404	-0.00041952	-0.00041799	-0.00042572	-0.0011384	-0.00050045	-0.00011683	-0.00080724	-0.00046801	-0.0017511	-0.00016971	-8.3369e-05	-0.00078689	-0.00048113	-0.00016744	-0.0001337	-0.00078841	-0.0012976	-0.00041798	-0.00055446	-0.0009484	-0.00085353	-0.00014019	-0.00047241	-0.00045777	-0.00082182	-0.0004746	-9.6989e-05	-7.9829e-05	-6.9165e-05	-0.00041122	-0.00047756	-0.00053352	-8.2257e-05	-7.9413e-05	-6.6968e-05	-0.00050504	-7.4301e-05	-0.00053175	-0.00078178	-8.7911e-05	-0.000376	-0.0011389	-0.00076613	-0.00057267	-8.8371e-05	-0.00054931	-0.00055151	-0.00098241
-0.0020101	-0.0032376	-0.0011311	-0.0017507	-0.0028112	-0.0010539	-0.0018608	-0.0012285	-0.0024615	-0.002159	-0.00014394	-0.0026752	-0.0011556	-0.0022843	-0.00096275	-0.0015672	-0.0010804	-0.0019892	-0.0016698	-0.0019944	-0.0010051	-0.0021762	-0.0010139	-0.0021852	-0.0017169	-0.0011105	-0.0010026	-0.0010486	-0.0009085	-0.00092024	-0.00010162	-9.4037e-05	-8.569e-05	-8.2359e-05	-0.0010722	-0.00080889	-8.8818e-05	-9.7304e-05	-9.5327e-05	-8.5173e-05	-8.9663e-05	-0.00010372	-0.0010175	-0.0011501	-7.5182e-05	-0.0010989	-0.0010486	-7.7413e-05	-0.0011577	-0.0010162
-0.0010363	-0.0011876	-0.0009606	-0.0010039	-0.0008464	-0.0010459	-0.0012701	-0.0010645	-0.0011419	-0.00096178	-0.0012971	-0.0012064	-0.001182	-0.0012233	-0.0011418	-0.0011587	-0.00082113	-0.00098759	-0.0011673	-0.0011033	-0.00096649	-0.0010679	-0.00095568	-0.00082459	-0.001122	-0.0010622	-0.0012152	-0.0010676	-0.00074988	-0.00077287	-0.0007055	-0.00073022	-0.00081341	-0.0005429	-0.00089743	-0.00082912	-0.00090662	-0.0009147	-0.0010966	-0.0006721	-0.00091668	-0.0010676	-0.0010376	-0.00088771	-0.00092624	-0.0010428	-0.001116	-0.00088047	-0.0011048	-0.00092151
-0.00082289	-0.0011824	-0.00090443	-0.0013545	-0.00083983	-0.00058467	-0.00038652	-0.0012154	-0.00060318	-0.0011439	-0.00064986	-0.00074081	-0.00089724	-0.0013225	-0.0003792	-9.5297e-05	-0.00040712	-0.00045178	-0.0006025	-0.00059584	-0.00061404	-0.00096457	-0.00037101	-0.00088793	-0.00088786	-0.00058826	-0.00052622	-0.00054863	-0.00098291	-0.00088198	-0.00033927	-0.0011654	-0.0010569	-0.0007394	-0.00068433	-0.00042333	-0.0010111	-0.00071303	-0.0010725	-0.00011315	-0.00085122	-0.00073635	-0.00088697	-0.0014135	-0.00068632	-0.0011768	-0.00088937	-0.0012346	-0.0013004	-0.001206
-0.0017441	-0.0011468	-0.00061963	-0.00061018	-0.0010144	-0.0016044	-0.00074542	-0.0012691	-0.0018811	-0.0024228	-0.0026124	-0.0013996	-0.0021666	-0.0013768	-0.0023873	-0.0017898	-0.00066289	-0.0018229	-0.0016554	-0.0017875	-0.001332	-0.0011682	-0.00059496	-0.00079837	-0.0010502	-0.00057209	-0.0011687	-0.0016617	-0.00059161	-0.0005934	-0.00059514	-0.00056586	-0.0012329	-0.0013176	-0.00063995	-0.00061879	-0.00067859	-0.0012794	-0.0020588	-0.0011907	-0.00070545	-0.0013998	-0.0023103	-0.00062619	-0.00012897	-0.0015919	-0.00046847	-0.0010223	-0.0011289	-0.0016372
-7.7488e-05	-7.4184e-05	-7.5211e-05	-6.8437e-05	-6.2109e-05	-5.8516e-05	-6.7081e-05	-6.7638e-05	-5.358e-05	-8.2628e-05	-0.00011056	-8.0517e-05	-5.2013e-05	-9.1626e-05	-6.4844e-05	-6.8285e-05	-8.2755e-05	-9.3426e-05	-7.2436e-05	-8.3023e-05	-0.00011026	-4.9479e-05	-3.8139e-05	-5.5841e-05	-3.954e-05	-6.5081e-05	-7.4023e-05	-6.1453e-05	-5.6902e-05	-3.7476e-05	-6.3814e-05	-5.5772e-05	-5.5856e-05	-5.1534e-05	-5.9248e-05	-5.2172e-05	-5.6863e-05	-5.6077e-05	-6.6216e-05	-4.944e-05	-7.2813e-05	-7.3579e-05	-4.2477e-05	-5.2294e-05	-4.5549e-05	-4.5887e-05	-5.5167e-05	-4.0493e-05	-4.6382e-05	-6.2755e-05
-0.00061312	-0.0015274	-0.00054277	-0.0017646	-0.0010551	-0.00052824	-0.00011594	-0.00047499	-0.00060975	-0.0012794	-0.00011649	-0.0021896	-0.0011324	-0.0018846	-0.00083855	-0.0007294	-0.00094741	-0.00082421	-0.0016873	-0.00083054	-0.00081631	-0.0010323	-0.0009688	-0.0014232	-0.0013977	-0.00070254	-0.00061165	-0.0007859	-0.0020993	-0.00067707	-0.0011528	-0.0020447	-0.0024057	-0.00072557	-0.0028451	-0.00082316	-0.00059108	-0.0018505	-0.0025	-0.0017522	-0.001198	-0.0012821	-8.6913e-05	-0.00010262	-7.3007e-05	-8.5567e-05	-0.00012052	-9.0802e-05	-0.00014974	-0.00011282
-0.00085964	-0.00052999	-0.00067835	-0.00084067	-0.0012571	-0.0014485	-0.00098403	-0.00066819	-0.00072667	-0.00070541	-0.00054743	-0.00062999	-0.00082572	-0.00108	-0.00049685	-0.00076159	-0.00082307	-0.00086613	-0.0010669	-0.00072466	-0.0012383	-0.00098054	-0.00089506	-0.00078037	-0.00066285	-0.00074148	-0.00063146	-0.00074091	-0.00028617	-0.00044042	-0.0006462	-0.00094647	-0.0011817	-0.0010579	-0.00088814	-0.001103	-0.00074166	-0.0006079	-0.00079073	-0.00098401	-0.00079701	-0.00072851	-0.00093862	-0.00088659	-0.00077211	-0.00078373	-0.00080918	-0.00040513	-0.00038748	-0.0010222
-0.0019751	-0.001267	-0.00096224	-0.0017225	-0.00069722	-0.0020681	-0.00028201	-0.0022885	-0.0012828	-0.00060586	-0.0026823	-0.0013582	-0.0017987	-0.00025949	-0.0032097	-0.0011847	-0.0011449	-0.0010175	-0.00022144	-0.0010559	-0.0022258	-0.001948	-0.001865	-0.00071312	-0.0013287	-0.0010042	-0.0022193	-0.00078932	-0.0019034	-0.0017726	-0.0015843	-0.0016301	-0.0018532	-0.0016524	-0.0016821	-0.0012567	-0.00063213	-0.00060645	-0.0016578	-0.0011288	-0.00099908	-0.0037432	-0.00195	-0.002077	-0.0017678	-0.0023656	-0.00056981	-0.0020108	-0.0020954	-0.0021422
-0.00057969	-0.00073871	-0.0010676	-0.00059835	-0.00050855	-0.00069883	-0.00058285	-0.0013104	-0.0008256	-0.00077248	-0.0012814	-0.0014747	-0.0011748	-0.00034021	-0.00063972	-0.00090306	-0.00068117	-0.00092105	-0.00096824	-0.00035713	-0.00085744	-0.00073625	-0.00076037	-0.00079416	-0.001207	-0.0012393	-0.0005739	-0.0012869	-0.00093802	-0.0014117	-0.0011094	-0.0010076	-0.0011563	-0.001169	-0.00074692	-0.0011621	-0.00073111	-0.00096939	-0.001139	-0.00094082	-0.0011835	-0.00095892	-0.0015343	-0.00096397	-0.0015253	-0.0022521	-0.0020052	-0.0014972	-0.0018846	-0.0024565
-0.00070666	-0.0001615	-0.00040305	-0.00047618	-0.00076726	-0.00043067	-0.00078984	-0.00055133	-0.00074382	-0.00089689	-0.00051071	-0.00043494	-0.00078279	-0.00048527	-0.00050613	-0.00017898	-0.00047522	-0.00064342	-0.00056162	-0.00051731	-0.0001048	-0.00011764	-0.00054146	-0.0005222	-0.00013668	-0.00011846	-0.00080662	-0.00040971	-0.00010107	-9.7229e-05	-0.00040024	-0.00044582	-0.00048016	-0.0001274	-0.00010839	-0.00069441	-0.00046116	-0.00012718	-0.00013338	-0.00013093	-0.00013549	-0.00014647	-0.0020761	-0.00069011	-0.002472	-0.0013648	-0.0017311	-0.0024541	-0.0010918	-0.0017595
-0.00080014	-0.001278	-0.0010198	-0.0001243	-9.1065e-05	-0.00012544	-8.4643e-05	-0.0011954	-0.00094255	-0.0011214	-0.0011498	-0.00013158	-0.00014439	-0.00013716	-0.0012471	-0.0037608	-0.00075886	-0.00191	-0.00080136	-0.001769	-0.0014443	-0.0015231	-0.0024371	-0.0022227	-0.001842	-0.0019019	-0.0019133	-0.0019976	-0.00099437	-0.00090512	-0.00088163	-0.00071841	-0.0013843	-0.0010453	-0.0008526	-8.7015e-05	-0.00085713	-0.0009846	-0.0008146	-0.001897	-0.00095055	-0.0010584	-0.0011692	-0.001413	-0.00013691	-0.00097786	-0.00010022	-0.0012301	-0.00011168	-0.0010938
-0.00065193	-0.00089855	-0.00060224	-0.00044473	-0.00028947	-0.00088311	-0.00065555	-0.00051834	-0.00070332	-0.00033115	-0.00071251	-0.0006394	-0.00069507	-0.0003171	-0.00073863	-0.00057422	-0.00058123	-0.00017999	-0.0012059	-0.00042469	-0.00084882	-0.0008836	-0.00054812	-0.00036989	-0.00072427	-0.00054194	-0.0010027	-0.00049796	-0.0015297	-0.0014843	-0.0021232	-0.00071651	-0.0017407	-0.0017842	-0.0016286	-0.0016002	-0.00095857	-0.0013266	-0.0011585	-0.0015817	-0.00111	-0.0013369	-0.00090451	-0.00081598	-0.00053255	-0.00066755	-0.00069603	-0.0008902	-0.00099152	-0.0008553
-0.00090939	-0.0006474	-0.00015231	-0.00014243	-0.00011667	-0.00060392	-0.00011922	-0.00010877	-0.00010245	-0.00010508	-0.0011998	-9.2488e-05	-0.0013705	-0.00012163	-0.00089081	-0.0010967	-0.0023329	-0.00072135	-0.00014029	-0.00078365	-0.00015251	-0.00013913	-0.00093834	-0.00012142	-0.00088315	-0.00012022	-0.00015291	-0.00016696	-0.0012941	-0.00013261	-0.0021387	-0.00015545	-0.0010231	-0.0021158	-0.0012135	-0.0012375	-0.0019808	-0.001563	-0.0012818	-0.00076315	-0.0022729	-0.0024301	-0.00066841	-0.0017183	-0.0011461	-0.0012649	-0.00080216	-0.00012468	-0.0020876	-0.00087732
-5.6509e-19	1.0669e-18	1.2664e-18	-9.0633e-19	2.7817e-19	-1.7385e-19	3.4025e-20	-7.7189e-20	4.9545e-19	1.9963e-18	-7.7246e-20	-1.2086e-18	3.9214e-19	-1.3156e-20	9.1395e-19	4.6103e-19	-3.2219e-19	1.9211e-18	-7.7001e-19	-5.0086e-19	1.1481e-18	6.2608e-19	7.0384e-19	1.188e-18	-3.049e-19	3.2391e-19	1.469e-18	-5.0998e-20	-6.9091e-20	5.8293e-19	5.5556e-19	5.3154e-20	-8.4915e-19	3.292e-20	-4.6657e-20	8.1388e-19	-1.5656e-18	2.0364e-18	8.8539e-19	2.301e-19	-5.8575e-19	2.0925e-18	-6.8413e-19	9.638e-19	-3.9966e-19	-3.2422e-19	-4.6469e-19	-9.3351e-19	-2.7933e-20	-3.2223e-19
-0.00099166	-0.0015605	-0.00067249	-0.00045424	-0.00064425	-0.00093476	-0.0010448	-0.0015731	-0.0011006	-0.001081	-0.0011512	-0.0010392	-0.0011583	-0.001665	-0.00053124	-0.0007661	-0.00057209	-0.00076612	-0.0013199	-0.0005999	-0.00072552	-0.0010668	-0.00093323	-0.00070733	-0.00080531	-0.0010189	-0.00025486	-0.00067159	-0.00032668	-0.0004782	-0.00089887	-0.00076627	-0.0013162	-0.00093795	-0.00030191	-0.00092905	-0.00090531	-0.00044343	-0.00065673	-0.00072455	-0.00090292	-0.0016591	-0.0015712	-0.0016754	-0.00097138	-0.00089831	-0.0010804	-0.0011306	-0.00077126	-0.0010644
-0.0020262	-0.0019267	-0.0024833	-0.0017349	-0.0015757	-0.0014246	-0.0010646	-0.0010975	-0.0018843	-0.0010996	-0.0013244	-0.0026445	-0.0016306	-0.0011458	-0.0012642	-0.0012089	-0.0016402	-0.0015658	-0.00062834	-0.002268	-0.00087722	-0.0011872	-0.0006373	-0.00063036	-0.0011182	-0.0012611	-0.0010325	-0.00080267	-0.0014537	-0.0015313	-0.0015717	-0.0015538	-0.0018906	-0.0031307	-0.0018795	-0.0016176	-0.0019399	-0.0013174	-0.0019478	-0.0024774	-0.0015126	-0.0019967	-0.0017322	-0.00089644	-0.0014105	-0.0016379	-0.0014845	-0.0020165	-0.001268	-0.0015032
8.1e-19	-2.6528e-19	-3.9393e-19	-1.8801e-19	5.1033e-19	3.2671e-19	7.5791e-19	9.2812e-19	-2.374e-19	6.5265e-19	-2.7509e-18	-1.4838e-18	-3.0915e-19	-4.6142e-19	-1.0114e-18	6.7014e-19	-5.4135e-19	1.2249e-18	4.2578e-19	-1.427e-19	-2.611e-18	8.6886e-19	5.161e-19	-1.4168e-18	-7.4614e-19	-3.2376e-19	-3.4077e-19	3.1602e-20	2.3946e-19	-7.0497e-19	1.1184e-18	-9.9693e-19	7.4209e-19	-6.3926e-19	-3.0012e-20	-6.6724e-19	1.3932e-20	-2.6378e-20	-9.3198e-20	-6.3181e-19	3.1655e-19	2.5131e-18	6.3492e-19	-9.3542e-19	1.1236e-18	1.1719e-18	1.2761e-18	-1.1133e-19	-9.1069e-20	2.0413e-19
-2.8342e-19	-0.0015272	-0.0021694	-0.002244	-0.0017543	-0.0022992	-0.0031672	-0.0016214	-0.0020553	-0.0008762	-0.0017788	-0.001818	-0.00098792	-0.0019287	-0.0019187	-0.0021325	-0.0016193	-0.0017692	-0.0015398	-0.0017807	-0.0018321	-0.0017915	-0.001114	-0.0024024	-0.0016223	-0.0010868	-0.0022189	-0.0016792	-0.0034944	-0.0028856	-0.00022753	-0.0019795	-0.002178	-0.0028645	-0.0017675	-0.0019013	-0.0021923	-8.7203e-19	1.6468e-19	-0.0036706	-0.0031943	-0.0020493	1.0905e-18	4.876e-19	-0.0014227	-0.00061678	-0.0005327	6.7745e-19	-5.1411e-19	-0.0016423
-0.0022251	-0.0023146	-0.00024972	-0.0028591	-0.0028351	-0.000872	-0.00092629	-0.00027147	-0.0031754	-0.0034388	-0.0025709	-0.0027831	-0.00079249	-0.0013785	-0.0034565	-0.0030632	-0.0015181	-0.0050086	-0.0019733	-0.0020832	-0.0022274	-0.0038298	-0.0024108	-0.0024842	-0.0021064	-0.001938	-0.0022769	-0.0014587	-0.0023052	-0.001019	-0.0019158	-0.002216	-0.0011358	-0.0063731	-0.0024166	-0.0024863	-0.0011756	-0.0015332	-0.0025529	-0.0017703	-0.0040984	-0.00020717	-0.0034309	-0.0023363	-0.003136	-0.0022086	-0.0038881	-0.0022635	-0.0021285	-0.0014922
-0.00058553	-0.0011155	-0.00065765	-0.00062089	-0.00077707	-0.0007499	-0.00091689	-0.00059427	-0.00077097	-0.0007248	-0.000731	-0.00045832	-0.00064886	-0.00079165	-0.00025158	-0.00044889	-0.00052375	-0.0001373	-0.00029677	-0.00028513	-0.00034275	-0.00036981	-9.3361e-05	-0.00051978	-0.00030192	-0.00050664	-0.00047086	-0.00049845	-0.0010336	-0.0017463	-0.0014083	-0.0013327	-0.0010946	-0.0012255	-0.0012043	-0.0016283	-0.0014658	-0.0015134	-0.0009314	-0.001643	-0.0007224	-0.0017967	-0.00072979	-0.00083549	-0.0011226	-0.00084474	-0.001149	-0.000675	-0.00087139	-0.00055212
-6.2093e-20	2.0885e-18	-1.0719e-18	-3.7729e-19	1.0782e-18	-3.6797e-19	-3.1275e-19	-4.1545e-20	2.7066e-19	-2.8016e-19	1.5966e-18	-2.7668e-18	-2.0657e-19	4.129e-19	-9.3488e-19	5.6171e-19	-2.379e-19	-1.8303e-18	-6.1617e-20	-2.3144e-19	4.1373e-18	8.2265e-19	1.0086e-18	2.2681e-19	-1.5945e-19	-1.9248e-19	2.1171e-18	6.934e-19	-1.2706e-18	-1.7523e-18	5.9398e-19	-1.674e-19	9.0786e-19	5.3136e-19	-1.4964e-18	-2.7842e-19	1.7779e-19	1.0733e-18	4.2117e-19	3.4285e-19	5.3214e-19	4.6377e-19	7.2793e-20	-9.0013e-19	-1.21e-19	2.7537e-18	-2.6942e-19	-9.8823e-19	7.7816e-19	-6.1108e-19
-0.0010859	-0.00092527	-0.001105	-0.0020594	-0.0020677	-0.0013854	-0.00011783	-0.0021813	-0.0011267	-0.00096143	-0.0010805	-0.0020892	-0.00061544	-0.00096652	-0.0016695	-0.0012939	-0.00084069	-0.0010981	-0.00087775	-0.0013783	-0.00016747	-0.0012931	-0.00050182	-0.00014408	-0.0009803	-0.00049842	-0.00015877	-0.00096996	-0.00072619	-0.0012543	-0.00044182	-0.00043668	-0.00095229	-0.00086503	-0.001377	-0.00091797	-0.0016555	-0.00058619	-0.001478	-0.00092519	-0.0018739	-0.0015769	-0.00094351	-0.00097768	-0.0017337	-0.0014933	-0.0012757	-0.0013709	-0.0015512	-0.0017716
-0.0019962	-0.00080241	-0.00061297	-0.00013334	-0.00010532	-0.00011462	-0.0006818	-7.7509e-05	-0.00010524	-0.00077891	-0.0012475	-0.00013074	-0.00069073	-0.00011403	-0.0012386	-0.0019842	-0.0013681	-0.00063245	-0.00067995	-0.0016129	-0.0013478	-0.0026412	-0.0018102	-0.0020456	-0.0012597	-0.0023416	-0.0014068	-0.0021317	-0.00065987	-0.0013058	-0.0012989	-0.0021378	-0.00078233	-0.0011112	-0.0014297	-0.00055645	-8.6406e-05	-0.00017534	-0.00018734	-0.0007646	-0.00058703	-0.00067312	-0.00076899	-7.4834e-05	-9.866e-05	-9.9419e-05	-9.9933e-05	-0.00067361	-0.00072311	-9.1988e-05
-0.00069183	-0.00095326	-0.00056223	-0.00061485	-0.00098283	-0.0006734	-0.00098336	-0.00062564	-0.00096989	-0.00060173	-0.00078429	-0.00071391	-0.00076504	-0.0013059	-0.00063323	-0.00092837	-0.00075185	-0.00078444	-0.00071248	-0.00083777	-0.00067953	-0.00072765	-0.00059039	-0.0011652	-0.000711	-0.00053331	-0.00076416	-0.0010185	-0.0011953	-0.0011263	-0.0005286	-0.0011129	-0.00091474	-0.0018473	-0.00084526	-0.00075165	-0.00086081	-0.00092235	-0.00081484	-0.00074334	-0.0012917	-0.00091643	-0.00069807	-0.00078868	-0.00065141	-0.00027069	-0.00078287	-0.00060424	-0.00046049	-0.00061018
-0.0013289	-0.00072939	-0.00034363	-0.00074618	-0.00091374	-0.00072293	-0.00038617	-0.0011673	-0.00057114	-0.0012771	-0.0010262	-0.00098679	-0.0010637	-0.00089964	-0.00011085	-0.0001167	-0.00014314	-0.00043907	-0.00012258	-0.00012534	-0.00041042	-9.0458e-05	-0.00011031	-0.00039769	-0.00062425	-0.00034534	-0.00036623	-0.00010919	-0.0001121	-0.00035151	-0.00080567	-0.00035041	-0.00065889	-0.00056932	-0.0006036	-0.00098452	-0.00067774	-0.0010975	-0.00096085	-0.00040969	-0.00052918	-0.00087859	-0.00045948	-0.00068966	-0.00043803	-0.00065647	-0.00065869	-0.00022253	-0.00084469	-0.00086942
-0.00010052	-0.00010781	-0.00011329	-0.0015602	-0.00099803	-0.0031175	-9.616e-05	-6.6192e-05	-0.0013315	-8.5812e-05	-8.9127e-05	-6.667e-05	-8.9069e-05	-0.00012772	-9.7075e-05	-0.0014669	-0.00015103	-0.0012837	-0.0001488	-0.00041871	-0.00012082	-0.00010517	-9.6291e-05	-0.00090986	-0.00010251	-9.3585e-05	-9.0563e-05	-9.6821e-05	-0.00088128	-0.00080738	-0.00011042	-9.7815e-05	-0.0001205	-9.4731e-05	-9.713e-05	-0.00090349	-7.5111e-05	-0.00099538	-0.0026346	-0.00099028	-0.00095568	-0.0010109	-0.0020533	-0.00017417	-0.0019928	-0.0018644	-0.0023774	-0.00091358	-0.00097304	-0.0019035
-0.0012803	-0.0014289	-0.0015834	-0.0015427	-0.0013656	-0.0014084	-0.0012591	-0.00097364	-0.00050658	-0.0010946	-0.0012736	-0.0010118	-0.0005431	-0.00080204	-0.0020279	-0.0008802	-0.0011425	-0.00067173	-0.0020949	-0.00065328	-0.00081828	-0.00073642	-0.0013853	-0.0010659	-0.0011135	-0.00082445	-0.0017573	-0.0017668	-0.0011941	-0.00070231	-0.00045029	-0.0017186	-0.00042698	-0.0014641	-0.00094575	-0.0014302	-0.0013825	-0.0010829	-0.0012548	-0.00091059	-0.00072895	-0.0010415	-0.0011991	-0.0020132	-0.0015362	-0.0013856	-0.0013125	-0.0022316	-0.0014696	-0.0021239
[truncated: 435 more rows]
[truncated: 300 more columns]
