# Supplementary material for: Identifying multiscale spatio-temporal patterns in human mobility using manifold learning
Source: PeerJ Comput Sci. 2020 Jun 15;6:e276. doi: 10.7717/peerj-cs.276 (PMC7924485; doi:10.7717/peerj-cs.276)
Supplement: Supplemental Information 1 [file peerj-cs-06-276-s001.zip › Supp/Data/CSV/Data_scaletime_raw_y.csv]

4.7989	4.7413	4.7469	4.7633	4.7518	4.7401	4.7098	4.7155	4.7153	4.7039	4.7213	4.717	4.7096	4.685	4.7267	4.7251	4.7337	4.6979	4.7238	4.7368	4.7027	4.7179	4.7335	4.727	4.7562	4.7592	4.745	4.699	4.7202	4.6975	4.7623	4.7406	4.7236	4.721	4.7189	4.7454	4.7223	4.7131	4.7048	4.7211	4.7213	4.6959	4.7299	4.7343	4.756	4.7627	4.7481	4.7463	4.7287	4.7329
[truncated: 300 more columns]
